# Supplementary material for: Phosphoproteome and Transcriptome of RA-Responsive and RA-Resistant Breast Cancer Cell Lines
Source: PLoS One. 2016 Jun 30;11(6):e0157290. doi: 10.1371/journal.pone.0157290 (PMC4928811; doi:10.1371/journal.pone.0157290)
Supplement: S1 Table — Only the proteins identified with at least two peptides with high confidence in both the control- and RA-treated extracts were selected. (XLSX) [file pone.0157290.s004.xlsx]

## Sheet: MCF7_Cyto_All
MCF7 Cytoplasmic Extract R1
All proteins		Control										RA
Accession	Description	ΣCoverage	Score Trypsin digestion, No enrichment	Score Trypsin digestion, Phospho-enrichment	Score Chymotrypsin digestion, Phospho-enrichment	Σ# Proteins	Σ# Unique Peptides	Σ# Peptides	Σ# PSMs	Σ# Phospho-PSMs	Phosphosites	ΣCoverage	Score Trypsin digestion, No enrichment	Score Trypsin digestion, Phospho-enrichment	Score Chymotrypsin digestion, Phospho-enrichment	Σ# Proteins	Σ# Unique Peptides	Σ# Peptides	Σ# PSMs	Σ# Phospho-PSMs	Phosphosites
A0AVT1	Ubiquitin-like modifier-activating enzyme 6 OS=Homo sapiens GN=UBA6 PE=1 SV=1 - [UBA6_HUMAN]	14.64	59.3623			1	10	10	12		Not phosphorylated	7.6	27.1858			1	6	6	6		Not phosphorylated
A0FGR8	Extended synaptotagmin-2 OS=Homo sapiens GN=ESYT2 PE=1 SV=1 - [ESYT2_HUMAN]	25.62	65.6429	91.6546	15.0924	1	14	14	35	9	S688 (1); S691 (1); S739 (1); S755 (1); S758 (3); S761 (6)	21.28	45.2658	17.7436		1	11	11	34	4	S743 (1); S758 (3); S761 (1)
A0MZ66	Shootin-1 OS=Homo sapiens GN=KIAA1598 PE=1 SV=4 - [SHOT1_HUMAN]	16.64	36.4113	10.7385		1	7	7	10	1	S467 (1)	14.58	25.1668	15.1567		1	6	6	9	2	S467 (1); S506 (1)
A1L0T0	Acetolactate synthase-like protein OS=Homo sapiens GN=ILVBL PE=1 SV=2 - [ILVBL_HUMAN]	25.32	73.3013			1	8	8	15		Not phosphorylated	13.77	45.8617			1	4	4	9		Not phosphorylated
A2RRP1	Neuroblastoma-amplified sequence OS=Homo sapiens GN=NBAS PE=1 SV=2 - [NBAS_HUMAN]	6.16	31.5301			1	7	7	7		Not phosphorylated	4.13	16.5616	7.82727		1	5	5	6	2	S473 (1); S475 (1); S1259 (1); T1260 (1)
A2RU67	Uncharacterized protein KIAA1467 OS=Homo sapiens GN=KIAA1467 PE=1 SV=1 - [K1467_HUMAN]	11.41		17.9282		1	2	2	3	1	S62 (1)	11.41		15.2429		1	2	2	3	2	S30 (2); S33 (2)
A3KMH1	von Willebrand factor A domain-containing protein 8 OS=Homo sapiens GN=VWA8 PE=1 SV=2 - [VWA8_HUMAN]	2.26	12.759			1	3	3	3		Not phosphorylated	1.42	7.96328			1	2	2	2		Not phosphorylated
A3KN83	Protein strawberry notch homolog 1 OS=Homo sapiens GN=SBNO1 PE=1 SV=1 - [SBNO1_HUMAN]	5.67	14.2594			1	3	3	3		Not phosphorylated	8.4	18.4972	4.23915		1	5	5	5		Not phosphorylated
A5YKK6	CCR4-NOT transcription complex subunit 1 OS=Homo sapiens GN=CNOT1 PE=1 SV=2 - [CNOT1_HUMAN]	2.95	16.1328			1	4	4	4		Not phosphorylated	4.88	25.3464			1	6	6	6		Not phosphorylated
A6NDG6	Phosphoglycolate phosphatase OS=Homo sapiens GN=PGP PE=1 SV=1 - [PGP_HUMAN]	27.73	29.126	3.92857		1	5	5	7		Not phosphorylated	34.27	29.9834			1	6	6	6		Not phosphorylated
A6NDU8	UPF0600 protein C5orf51 OS=Homo sapiens GN=C5orf51 PE=1 SV=1 - [CE051_HUMAN]	13.27	9.68516			1	2	2	2		Not phosphorylated	13.27	9.88787			1	2	2	2		Not phosphorylated
C4AMC7	Putative WAS protein family homolog 3 OS=Homo sapiens GN=WASH3P PE=2 SV=2 - [WASH3_HUMAN]	7.56	10.8048			3	2	2	2		Not phosphorylated	1.58	15.9895			2	3	3	3		Not phosphorylated
O00115	Deoxyribonuclease-2-alpha OS=Homo sapiens GN=DNASE2 PE=1 SV=2 - [DNS2A_HUMAN]	10	11.099			1	3	3	3		Not phosphorylated	7.22	7.39842			1	2	2	2		Not phosphorylated
O00148	ATP-dependent RNA helicase DDX39A OS=Homo sapiens GN=DDX39A PE=1 SV=2 - [DX39A_HUMAN]	26.93	51.4013			1	3	7	10		Not phosphorylated	1.3	21.5336			1	2	3	4		Not phosphorylated
O00151	PDZ and LIM domain protein 1 OS=Homo sapiens GN=PDLIM1 PE=1 SV=4 - [PDLI1_HUMAN]	35.87	33.5547			1	6	6	7		Not phosphorylated	35.56	42.1261			1	7	7	10		Not phosphorylated
O00154	Cytosolic acyl coenzyme A thioester hydrolase OS=Homo sapiens GN=ACOT7 PE=1 SV=3 - [BACH_HUMAN]	28.95	53.1247			1	7	7	11		Not phosphorylated	22.63	31.432			1	5	5	7		Not phosphorylated
O00161	Synaptosomal-associated protein 23 OS=Homo sapiens GN=SNAP23 PE=1 SV=1 - [SNP23_HUMAN]	14.69	8.03743			1	2	2	2		Not phosphorylated	14.69	13.2792			1	2	2	3		Not phosphorylated
O00165	HCLS1-associated protein X-1 OS=Homo sapiens GN=HAX1 PE=1 SV=2 - [HAX1_HUMAN]	23.66	13.0197			1	3	3	3		Not phosphorylated	32.26	26.8597			1	4	4	6		Not phosphorylated
O00170	AH receptor-interacting protein OS=Homo sapiens GN=AIP PE=1 SV=2 - [AIP_HUMAN]	7.88	7.8262			1	2	2	2		Not phosphorylated	8.79	11.8983			1	2	2	3		Not phosphorylated
O00186	Syntaxin-binding protein 3 OS=Homo sapiens GN=STXBP3 PE=1 SV=2 - [STXB3_HUMAN]	19.09	36.9525			1	5	5	7		Not phosphorylated	18.24	44.1789			1	6	6	9		Not phosphorylated
O00193	Small acidic protein OS=Homo sapiens GN=SMAP PE=1 SV=1 - [SMAP_HUMAN]	33.88	99.2694	71.4087		1	6	6	32	5	S147 (5)	33.88	8.77373	54.9136		1	6	6	25	2	S147 (2)
O00203	AP-3 complex subunit beta-1 OS=Homo sapiens GN=AP3B1 PE=1 SV=3 - [AP3B1_HUMAN]	8.5	24.4243	3.56731		1	6	6	7	1	S276 (1)	6.22	11.1329	7.44953	4.41512	1	4	4	5	2	S276 (2)
O00204	Sulfotransferase family cytosolic 2B member 1 OS=Homo sapiens GN=SULT2B1 PE=1 SV=2 - [ST2B1_HUMAN]	29.86	57.6167	18.0648	10.1187	1	7	7	18		Not phosphorylated	32.6	31.8216	4.37264	22.2826	1	8	8	12	1	S352 (1)
O00231	26S proteasome non-ATPase regulatory subunit 11 OS=Homo sapiens GN=PSMD11 PE=1 SV=3 - [PSD11_HUMAN]	33.41	62.7214	3.89212		1	11	11	15		Not phosphorylated	21.33	49.2422			1	7	7	11		Not phosphorylated
O00232	26S proteasome non-ATPase regulatory subunit 12 OS=Homo sapiens GN=PSMD12 PE=1 SV=3 - [PSD12_HUMAN]	24.56	46.4105	6.22574		1	7	7	11		Not phosphorylated	33.99	87.2137	5.64296		1	10	10	19		Not phosphorylated
O00233	26S proteasome non-ATPase regulatory subunit 9 OS=Homo sapiens GN=PSMD9 PE=1 SV=3 - [PSMD9_HUMAN]	20.63	24.4666			1	4	4	6		Not phosphorylated	25.56	25.2132			1	5	5	6		Not phosphorylated
O00264	Membrane-associated progesterone receptor component 1 OS=Homo sapiens GN=PGRMC1 PE=1 SV=3 - [PGRC1_HUMAN]	45.64	65.35	84.4503	19.0349	1	8	8	35	12	S57 (11); Y180 (1)	45.64	75.2894	96.4296	15.7143	1	8	8	40	14	S57 (13); Y180 (1)
O00267	Transcription elongation factor SPT5 OS=Homo sapiens GN=SUPT5H PE=1 SV=1 - [SPT5H_HUMAN]	22.36	55.0472			1	11	11	11		Not phosphorylated	13.6	44.8492			1	7	7	9		Not phosphorylated
O00299	Chloride intracellular channel protein 1 OS=Homo sapiens GN=CLIC1 PE=1 SV=4 - [CLIC1_HUMAN]	54.36	90.1878	27.2333		1	7	7	26		Not phosphorylated	53.94	85.1618	27.2346		1	7	7	25		Not phosphorylated
O00303	Eukaryotic translation initiation factor 3 subunit F OS=Homo sapiens GN=EIF3F PE=1 SV=1 - [EIF3F_HUMAN]	16.81	20.9125			1	3	3	4		Not phosphorylated	24.37	32.2328			1	5	5	7		Not phosphorylated
O00410	Importin-5 OS=Homo sapiens GN=IPO5 PE=1 SV=4 - [IPO5_HUMAN]	27.99	107.124	4.18704		1	17	17	23		Not phosphorylated	24.7	93.5933			1	13	13	19		Not phosphorylated
O00418	Eukaryotic elongation factor 2 kinase OS=Homo sapiens GN=EEF2K PE=1 SV=2 - [EF2K_HUMAN]	14.21	7.94272	33.4681	9.0038	1	9	9	11	8	S18 (1); S27 (4); S31 (4); S445 (1); S470 (2); S474 (1)	18.21		39.3234	9.35378	1	8	8	11	8	S18 (1); S27 (5); S31 (5); S470 (1); S474 (2)
O00429	Dynamin-1-like protein OS=Homo sapiens GN=DNM1L PE=1 SV=2 - [DNM1L_HUMAN]	11.55	27.9075			1	5	5	6		Not phosphorylated	17.66	4.494			1	8	8	9		Not phosphorylated
O00461	Golgi integral membrane protein 4 OS=Homo sapiens GN=GOLIM4 PE=1 SV=1 - [GOLI4_HUMAN]	4.31	4.84964	5.0627		1	2	2	2	1	S583 (1)	5.3	18.5554			1	2	2	3		Not phosphorylated
O00487	26S proteasome non-ATPase regulatory subunit 14 OS=Homo sapiens GN=PSMD14 PE=1 SV=1 - [PSDE_HUMAN]	30.65	44.3768	4.0836		1	4	4	10		Not phosphorylated	22.26	34.138			1	3	3	7		Not phosphorylated
O00505	Importin subunit alpha-3 OS=Homo sapiens GN=KPNA3 PE=1 SV=2 - [IMA3_HUMAN]	14.01	16.3181	22.4436	9.33696	1	5	6	9	5	S60 (5)	19.77	37.3836	26.4449	4.6165	1	6	7	13	5	S60 (5)
O00559	Receptor-binding cancer antigen expressed on SiSo cells OS=Homo sapiens GN=EBAG9 PE=1 SV=1 - [RCAS1_HUMAN]	18.31	11.5505	16.7832		1	2	2	5	3	S36 (3)	18.31	12.5714	12.1146		1	2	2	4	3	S36 (3)
O00571	ATP-dependent RNA helicase DDX3X OS=Homo sapiens GN=DDX3X PE=1 SV=3 - [DDX3X_HUMAN]	27.19	106.648			1	11	12	23		Not phosphorylated	19.94	85.3569			1	7	8	18		Not phosphorylated
O00625	Pirin OS=Homo sapiens GN=PIR PE=1 SV=1 - [PIR_HUMAN]	23.79	23.0952			1	3	3	5		Not phosphorylated	11.3	8.27829			1	2	2	2		Not phosphorylated
O00629	Importin subunit alpha-4 OS=Homo sapiens GN=KPNA4 PE=1 SV=1 - [IMA4_HUMAN]	21.69	60.006	17.8804		1	5	6	16	3	S60 (3)	21.69	62.3564	9.63295		1	5	6	15	2	S60 (2)
O00754	Lysosomal alpha-mannosidase OS=Homo sapiens GN=MAN2B1 PE=1 SV=3 - [MA2B1_HUMAN]	8.31	22.9301			1	5	5	5		Not phosphorylated	8.8	17.369			1	4	4	4		Not phosphorylated
O00762	Ubiquitin-conjugating enzyme E2 C OS=Homo sapiens GN=UBE2C PE=1 SV=1 - [UBE2C_HUMAN]	18.99	7.80207			1	2	2	2		Not phosphorylated	18.99	9.84847			1	2	2	2		Not phosphorylated
O00764	Pyridoxal kinase OS=Homo sapiens GN=PDXK PE=1 SV=1 - [PDXK_HUMAN]	40.71	87.5901	4.90315		1	7	7	18		Not phosphorylated	35.26	49.123			1	6	6	10		Not phosphorylated
O00767	Acyl-CoA desaturase OS=Homo sapiens GN=SCD PE=1 SV=2 - [ACOD_HUMAN]	11.98	17.1822			1	3	3	4		Not phosphorylated	12.53	9.17226	4.81943		1	3	3	3		Not phosphorylated
O14523	C2 domain-containing protein 2-like OS=Homo sapiens GN=C2CD2L PE=1 SV=3 - [C2C2L_HUMAN]	4.39		8.08398		1	2	2	2	2	S464 (1); S662 (1)	6.52		8.23711		1	2	2	2		Not phosphorylated
O14545	TRAF-type zinc finger domain-containing protein 1 OS=Homo sapiens GN=TRAFD1 PE=1 SV=1 - [TRAD1_HUMAN]	7.39	9.56819	9.08011		1	3	3	4	2	S415 (2)	7.56	9.19956	12.6765		1	3	3	5	3	S327 (1); S415 (2)
O14562	Ubiquitin domain-containing protein UBFD1 OS=Homo sapiens GN=UBFD1 PE=1 SV=2 - [UBFD1_HUMAN]	19.74	13.701			1	3	3	3		Not phosphorylated	19.74	16.7767			1	3	3	4		Not phosphorylated
O14579	Coatomer subunit epsilon OS=Homo sapiens GN=COPE PE=1 SV=3 - [COPE_HUMAN]	33.12	60.7721	8.72531		1	7	7	14	1	S99 (1)	36.69	5.11247	9.56599		1	8	8	12	1	S99 (1)
O14617	AP-3 complex subunit delta-1 OS=Homo sapiens GN=AP3D1 PE=1 SV=1 - [AP3D1_HUMAN]	11.36	43.3694		14.3027	1	8	8	12	3	S632 (3); S634 (3); S636 (3)	7.29	24.5237		23.657	1	5	5	10	5	S632 (5); S634 (5); S636 (5)
O14646	Chromodomain-helicase-DNA-binding protein 1 OS=Homo sapiens GN=CHD1 PE=1 SV=2 - [CHD1_HUMAN]	2.4	4.66442	4.80992		1	2	2	2	1	S1363 (1)	3.51	4.31453	1.25179		1	3	3	3	2	S215 (1); S216 (1); S1363 (1)
O14656	Torsin-1A OS=Homo sapiens GN=TOR1A PE=1 SV=1 - [TOR1A_HUMAN]	26.51	33.5161			1	7	7	8		Not phosphorylated	3.12	37.5862			1	8	8	9		Not phosphorylated
O14662	Syntaxin-16 OS=Homo sapiens GN=STX16 PE=1 SV=3 - [STX16_HUMAN]	14.77	13.2833			1	3	3	3		Not phosphorylated	14.77	13.4848			1	3	3	3		Not phosphorylated
O14672	Disintegrin and metalloproteinase domain-containing protein 10 OS=Homo sapiens GN=ADAM10 PE=1 SV=1 - [ADA10_HUMAN]	18.58	38.7813			1	8	8	8		Not phosphorylated	13.24	25.99			1	6	6	6		Not phosphorylated
O14681	Etoposide-induced protein 2.4 homolog OS=Homo sapiens GN=EI24 PE=1 SV=4 - [EI24_HUMAN]	5.59		3.55389	9.57894	1	2	2	3	3	S326 (3); S330 (3)	5.59		7.48368	4.62233	1	2	2	3	3	S326 (3); S330 (3)
O14737	Programmed cell death protein 5 OS=Homo sapiens GN=PDCD5 PE=1 SV=3 - [PDCD5_HUMAN]	29.6	22.3061	3.69786		1	3	3	6		Not phosphorylated	38.4	21.7599			1	4	4	5		Not phosphorylated
O14744	Protein arginine N-methyltransferase 5 OS=Homo sapiens GN=PRMT5 PE=1 SV=4 - [ANM5_HUMAN]	19.31	49.3771			1	6	6	11		Not phosphorylated	14.44	34.3597			1	4	4	7		Not phosphorylated
O14745	Na(+)/H(+) exchange regulatory cofactor NHE-RF1 OS=Homo sapiens GN=SLC9A3R1 PE=1 SV=4 - [NHRF1_HUMAN]	46.65	119.652	167.877	9.47538	1	12	12	61	13	S280 (1); S294 (2); S299 (1); S302 (9)	41.34	16.3543	173.399		1	10	10	55	13	S294 (3); S299 (1); S302 (10)
O14773	Tripeptidyl-peptidase 1 OS=Homo sapiens GN=TPP1 PE=1 SV=2 - [TPP1_HUMAN]	17.23	29.2129			1	4	4	6		Not phosphorylated	14.74	13.7353			1	3	3	3		Not phosphorylated
O14786	Neuropilin-1 OS=Homo sapiens GN=NRP1 PE=1 SV=3 - [NRP1_HUMAN]	5.42	14.0285			1	3	3	3		Not phosphorylated	5.42	16.6226			1	3	3	4		Not phosphorylated
O14787	Transportin-2 OS=Homo sapiens GN=TNPO2 PE=1 SV=3 - [TNPO2_HUMAN]	10.26	29.7348			1	5	5	6		Not phosphorylated	8.14	16.3911			1	3	4	4		Not phosphorylated
O14818	Proteasome subunit alpha type-7 OS=Homo sapiens GN=PSMA7 PE=1 SV=1 - [PSA7_HUMAN]	50	93.9624	16.8787		1	8	8	22		Not phosphorylated	41.94	41.3171	12.6632		1	7	7	12		Not phosphorylated
O14828	Secretory carrier-associated membrane protein 3 OS=Homo sapiens GN=SCAMP3 PE=1 SV=3 - [SCAM3_HUMAN]	22.77	34.5941	9.69347		1	5	5	9		Not phosphorylated	19.2	27.8977	3.77342		1	4	4	6		Not phosphorylated
O14908	PDZ domain-containing protein GIPC1 OS=Homo sapiens GN=GIPC1 PE=1 SV=2 - [GIPC1_HUMAN]	25.83	28.7075			1	7	7	7		Not phosphorylated	36.34	42.5414	3.93567		1	7	7	10	1	S232 (1)
O14929	Histone acetyltransferase type B catalytic subunit OS=Homo sapiens GN=HAT1 PE=1 SV=1 - [HAT1_HUMAN]	24.82	44.6935	9.68888		1	6	6	11		Not phosphorylated	24.58	52.3997	4.35669		1	7	7	12		Not phosphorylated
O14964	Hepatocyte growth factor-regulated tyrosine kinase substrate OS=Homo sapiens GN=HGS PE=1 SV=1 - [HGS_HUMAN]	7.98	14.0359			1	3	3	3		Not phosphorylated	1.81	21.2239			1	5	5	5		Not phosphorylated
O14974	Protein phosphatase 1 regulatory subunit 12A OS=Homo sapiens GN=PPP1R12A PE=1 SV=1 - [MYPT1_HUMAN]	13.79	32.1286	10.8795	6.17693	1	9	9	10	1	S299 (1)	15.83	38.9381	16.9713	9.49928	1	10	10	13	2	S299 (2)
O14975	Very long-chain acyl-CoA synthetase OS=Homo sapiens GN=SLC27A2 PE=1 SV=2 - [S27A2_HUMAN]	14.03	30.21			1	6	6	7		Not phosphorylated	8.55	17.5134			1	4	4	4		Not phosphorylated
O14976	Cyclin-G-associated kinase OS=Homo sapiens GN=GAK PE=1 SV=2 - [GAK_HUMAN]	8.77	25.597	29.9048	10.4351	1	7	7	13	5	S826 (5); S829 (5)	7.55	14.3234	4.49446		1	5	5	10	6	S826 (6); S829 (6)
O14980	Exportin-1 OS=Homo sapiens GN=XPO1 PE=1 SV=1 - [XPO1_HUMAN]	25.3	115.498	10.6314		1	17	17	27		Not phosphorylated	19.51	14.3388	4.51542		1	14	14	24		Not phosphorylated
O15027	Protein transport protein Sec16A OS=Homo sapiens GN=SEC16A PE=1 SV=3 - [SC16A_HUMAN]	16.15	84.2043	61.2038	48.0688	1	20	20	40	10	S411 (1); S414 (2); T415 (3); S417 (7); S1178 (1); S1181 (1); S1190 (1)	12.85	45.9328	75.2817	52.8965	1	17	17	36	11	S391 (1); T415 (1); S417 (4); T422 (1); S1169 (1); S1172 (1); S1178 (1); S1181 (1); S1184 (1); S1190 (1); S1786 (1)
O15031	Plexin-B2 OS=Homo sapiens GN=PLXNB2 PE=1 SV=3 - [PLXB2_HUMAN]	5.71	24.7671			1	5	5	5		Not phosphorylated	7.2	35.9194			1	7	7	8		Not phosphorylated
O15049	NEDD4-binding protein 3 OS=Homo sapiens GN=N4BP3 PE=1 SV=3 - [N4BP3_HUMAN]	9.19		13.4778		1	2	2	3	2	S176 (2)	9.19		1.54555		1	2	2	2	1	S176 (1)
O15067	Phosphoribosylformylglycinamidine synthase OS=Homo sapiens GN=PFAS PE=1 SV=4 - [PUR4_HUMAN]	14.35	53.3244			1	10	10	12		Not phosphorylated	1.39	36.8555			1	7	7	8		Not phosphorylated
O15084	Serine/threonine-protein phosphatase 6 regulatory ankyrin repeat subunit A OS=Homo sapiens GN=ANKRD28 PE=1 SV=5 - [ANR28_HUMAN]	9.12	19.8003			1	3	4	4		Not phosphorylated	5.22	14.5992			1	2	2	3		Not phosphorylated
O15085	Rho guanine nucleotide exchange factor 11 OS=Homo sapiens GN=ARHGEF11 PE=1 SV=1 - [ARHGB_HUMAN]	2.23		12.8934		1	2	2	3	2	S663 (2); S668 (2)	3.22		17.1375		1	3	3	4	4	S635 (1); S663 (2); T668 (2); T1462 (1)
O15126	Secretory carrier-associated membrane protein 1 OS=Homo sapiens GN=SCAMP1 PE=1 SV=2 - [SCAM1_HUMAN]	10.65	16.4676			1	2	2	3		Not phosphorylated	1.65	19.7913			1	2	2	4		Not phosphorylated
O15127	Secretory carrier-associated membrane protein 2 OS=Homo sapiens GN=SCAMP2 PE=1 SV=2 - [SCAM2_HUMAN]	10.03	14.5073			1	2	2	3		Not phosphorylated	13.68	2.48277			1	3	3	4		Not phosphorylated
O15143	Actin-related protein 2/3 complex subunit 1B OS=Homo sapiens GN=ARPC1B PE=1 SV=3 - [ARC1B_HUMAN]	24.19	33.2924	4.70487		1	4	5	8		Not phosphorylated	9.95	15.2755			1	3	3	3		Not phosphorylated
O15144	Actin-related protein 2/3 complex subunit 2 OS=Homo sapiens GN=ARPC2 PE=1 SV=1 - [ARPC2_HUMAN]	35	56.6405			1	5	5	12		Not phosphorylated	39.33	48.3925			1	6	6	10		Not phosphorylated
O15160	DNA-directed RNA polymerases I and III subunit RPAC1 OS=Homo sapiens GN=POLR1C PE=1 SV=1 - [RPAC1_HUMAN]	26.59	27.726			1	5	5	6		Not phosphorylated	22.83	19.3154			1	4	4	4		Not phosphorylated
O15164	Transcription intermediary factor 1-alpha OS=Homo sapiens GN=TRIM24 PE=1 SV=3 - [TIF1A_HUMAN]	6.67	13.8887	30.1978		1	3	4	8	5	S1025 (4); S1028 (5)	4.29	9.42245	36.6822		1	2	3	8	5	S1025 (4); S1028 (5)
O15173	Membrane-associated progesterone receptor component 2 OS=Homo sapiens GN=PGRMC2 PE=1 SV=1 - [PGRC2_HUMAN]	35.87	68.6767	76.1436	38.8082	1	8	8	36	5	S90 (1); S208 (1); T211 (3)	29.6	63.5327	63.2244	41.1926	1	6	6	33	8	S208 (1); T211 (7)
O15212	Prefoldin subunit 6 OS=Homo sapiens GN=PFDN6 PE=1 SV=1 - [PFD6_HUMAN]	29.46	16.5571			1	3	3	4		Not phosphorylated	29.46	16.6616	4.83829		1	3	3	5		Not phosphorylated
O15231	Zinc finger protein 185 OS=Homo sapiens GN=ZNF185 PE=1 SV=3 - [ZN185_HUMAN]	8.13	5.11419	4.59139		1	2	2	2		Not phosphorylated	5.81		1.44935		1	2	2	2	1	S465 (1)
O15234	Protein CASC3 OS=Homo sapiens GN=CASC3 PE=1 SV=2 - [CASC3_HUMAN]	8.25	5.68479	55.0946		1	6	6	11	10	S148 (3); S363 (7); S373 (5)	8.25		7.94169		1	5	5	13	11	S148 (1); S363 (9); S373 (7)
O15260	Surfeit locus protein 4 OS=Homo sapiens GN=SURF4 PE=1 SV=3 - [SURF4_HUMAN]	10.78	12.5972			1	2	2	3		Not phosphorylated	1.78	17.2154			1	2	2	4		Not phosphorylated
O15269	Serine palmitoyltransferase 1 OS=Homo sapiens GN=SPTLC1 PE=1 SV=1 - [SPTC1_HUMAN]	24.95	38.3629	5.00017		1	6	6	9		Not phosphorylated	23.26	48.2154			1	6	6	10		Not phosphorylated
O15270	Serine palmitoyltransferase 2 OS=Homo sapiens GN=SPTLC2 PE=1 SV=1 - [SPTC2_HUMAN]	17.44	27.567			1	6	6	6		Not phosphorylated	2.46	35.2951			1	7	7	8		Not phosphorylated
O15320	Cutaneous T-cell lymphoma-associated antigen 5 OS=Homo sapiens GN=CTAGE5 PE=1 SV=4 - [CTGE5_HUMAN]	6.59	12.2431	5.50915		6	4	4	5		Not phosphorylated	12.44	2.43721	9.93188		1	7	7	7	1	S635 (1)
O15321	Transmembrane 9 superfamily member 1 OS=Homo sapiens GN=TM9SF1 PE=2 SV=2 - [TM9S1_HUMAN]	9.74	20.2968			1	3	3	4		Not phosphorylated	12.38	27.1178			1	4	4	5		Not phosphorylated
O15327	Type II inositol 3,4-bisphosphate 4-phosphatase OS=Homo sapiens GN=INPP4B PE=2 SV=4 - [INP4B_HUMAN]	17.21	45.1263	6.30184		1	8	8	10		Not phosphorylated	16.56	47.5762			1	9	9	10		Not phosphorylated
O15347	High mobility group protein B3 OS=Homo sapiens GN=HMGB3 PE=1 SV=4 - [HMGB3_HUMAN]	34	21.9968	4.1563		1	5	5	6		Not phosphorylated	38	26.6421			1	5	5	6		Not phosphorylated
O15355	Protein phosphatase 1G OS=Homo sapiens GN=PPM1G PE=1 SV=1 - [PPM1G_HUMAN]	47.8	107.156	8.75065		1	13	13	24		Not phosphorylated	29.67	18.5365	12.8233		1	10	10	25		Not phosphorylated
O15371	Eukaryotic translation initiation factor 3 subunit D OS=Homo sapiens GN=EIF3D PE=1 SV=1 - [EIF3D_HUMAN]	33.94	81.4954	3.95912		1	9	9	17		Not phosphorylated	36.86	98.2294			1	10	10	20		Not phosphorylated
O15372	Eukaryotic translation initiation factor 3 subunit H OS=Homo sapiens GN=EIF3H PE=1 SV=1 - [EIF3H_HUMAN]	38.07	51.147			1	8	8	11		Not phosphorylated	25.57	28.4984			1	6	6	6		Not phosphorylated
O15394	Neural cell adhesion molecule 2 OS=Homo sapiens GN=NCAM2 PE=1 SV=2 - [NCAM2_HUMAN]	8.48	23.2663			1	4	4	5		Not phosphorylated	9.2	21.4455	4.19942		1	5	5	6		Not phosphorylated
O15397	Importin-8 OS=Homo sapiens GN=IPO8 PE=1 SV=2 - [IPO8_HUMAN]	2.12	7.46759			1	1	2	2		Not phosphorylated	3.47	8.29197			1	1	2	2		Not phosphorylated
O15400	Syntaxin-7 OS=Homo sapiens GN=STX7 PE=1 SV=4 - [STX7_HUMAN]	34.87	25.041			1	4	4	5		Not phosphorylated	4.61	23.9573	1.6476		1	5	5	7	1	S126 (1)
O15460	Prolyl 4-hydroxylase subunit alpha-2 OS=Homo sapiens GN=P4HA2 PE=1 SV=1 - [P4HA2_HUMAN]	14.58	20.43			1	5	5	5		Not phosphorylated	14.2	27.3828			1	5	5	6		Not phosphorylated
O15511	Actin-related protein 2/3 complex subunit 5 OS=Homo sapiens GN=ARPC5 PE=1 SV=3 - [ARPC5_HUMAN]	39.07	30.3258	5.1743		1	4	4	7		Not phosphorylated	22.52	23.8796	4.97491		1	2	2	6		Not phosphorylated
O15530	3-phosphoinositide-dependent protein kinase 1 OS=Homo sapiens GN=PDPK1 PE=1 SV=1 - [PDPK1_HUMAN]	8.45	11.2675	6.46482		2	2	2	3	2	S241 (2)	9.89	18.3258	1.16812	5.38457	2	3	3	6	3	S241 (3)
O43143	Putative pre-mRNA-splicing factor ATP-dependent RNA helicase DHX15 OS=Homo sapiens GN=DHX15 PE=1 SV=2 - [DHX15_HUMAN]	19.37	45.048			1	10	10	11		Not phosphorylated	14.72	53.2472			1	8	8	12		Not phosphorylated
O43150	Arf-GAP with SH3 domain, ANK repeat and PH domain-containing protein 2 OS=Homo sapiens GN=ASAP2 PE=1 SV=3 - [ASAP2_HUMAN]	3.78	4.90669	38.6204		1	2	2	8	7	S701 (7)	7.95	22.4568	23.7282		1	4	4	8	4	S701 (4)
O43169	Cytochrome b5 type B OS=Homo sapiens GN=CYB5B PE=1 SV=2 - [CYB5B_HUMAN]	44.52	56.5773	4.17412		1	3	3	12		Not phosphorylated	44.52	45.4945	8.65573		1	3	3	11		Not phosphorylated
O43172	U4/U6 small nuclear ribonucleoprotein Prp4 OS=Homo sapiens GN=PRPF4 PE=1 SV=2 - [PRP4_HUMAN]	7.47	9.45889			1	2	2	2		Not phosphorylated	14.94	22.2713			1	5	5	5		Not phosphorylated
O43175	D-3-phosphoglycerate dehydrogenase OS=Homo sapiens GN=PHGDH PE=1 SV=4 - [SERA_HUMAN]	37.9	115.335	39.6258		1	12	12	32		Not phosphorylated	39.59	96.7893	25.274	9.31244	1	13	13	28		Not phosphorylated
O43237	Cytoplasmic dynein 1 light intermediate chain 2 OS=Homo sapiens GN=DYNC1LI2 PE=1 SV=1 - [DC1L2_HUMAN]	23.37	24.487	9.11184		1	5	6	7	2	S194 (2)	8.74	9.87487	4.86962	4.52981	1	3	3	4	2	S194 (2)
O43242	26S proteasome non-ATPase regulatory subunit 3 OS=Homo sapiens GN=PSMD3 PE=1 SV=2 - [PSMD3_HUMAN]	33.15	72.8248	15.9228		1	12	12	21		Not phosphorylated	24.16	57.5864	4.69392		1	9	9	14		Not phosphorylated
O43252	Bifunctional 3'-phosphoadenosine 5'-phosphosulfate synthase 1 OS=Homo sapiens GN=PAPSS1 PE=1 SV=2 - [PAPS1_HUMAN]	27.08	60.1689			1	9	9	13		Not phosphorylated	23.88	45.5184			1	8	8	10		Not phosphorylated
O43264	Centromere/kinetochore protein zw10 homolog OS=Homo sapiens GN=ZW10 PE=1 SV=3 - [ZW10_HUMAN]	12.07	24.594			1	5	5	5		Not phosphorylated	9.76	26.7436			1	5	5	6		Not phosphorylated
O43278	Kunitz-type protease inhibitor 1 OS=Homo sapiens GN=SPINT1 PE=1 SV=2 - [SPIT1_HUMAN]	7.56	12.6914			1	3	3	3		Not phosphorylated	4.73	8.45279			1	2	2	2		Not phosphorylated
O43290	U4/U6.U5 tri-snRNP-associated protein 1 OS=Homo sapiens GN=SART1 PE=1 SV=1 - [SNUT1_HUMAN]	10.13	19.1124	3.58725		1	5	5	5	1	S448 (1)	6	12.8528			1	3	3	3		Not phosphorylated
O43291	Kunitz-type protease inhibitor 2 OS=Homo sapiens GN=SPINT2 PE=1 SV=2 - [SPIT2_HUMAN]	26.98	40.3145			1	5	5	8		Not phosphorylated	22.22	28.718			1	4	4	6		Not phosphorylated
O43318	Mitogen-activated protein kinase kinase kinase 7 OS=Homo sapiens GN=MAP3K7 PE=1 SV=1 - [M3K7_HUMAN]	3.3		10.4748		1	2	2	2	2	S439 (2)	3.3		11.1695		1	2	2	2	2	S439 (2)
O43395	U4/U6 small nuclear ribonucleoprotein Prp3 OS=Homo sapiens GN=PRPF3 PE=1 SV=2 - [PRPF3_HUMAN]	9.66	15.6521	8.79117		1	4	4	5	2	S619 (2)	3.81	3.99837	8.68936		1	3	3	3	2	S619 (2)
O43396	Thioredoxin-like protein 1 OS=Homo sapiens GN=TXNL1 PE=1 SV=3 - [TXNL1_HUMAN]	46.02	59.1966	9.72077		1	7	7	14		Not phosphorylated	35.29	51.686			1	5	5	10		Not phosphorylated
O43399	Tumor protein D54 OS=Homo sapiens GN=TPD52L2 PE=1 SV=2 - [TPD54_HUMAN]	43.69	47.7565	14.4878		1	6	6	13	1	T23 (1)	45.15	32.7896	2.33197		1	6	6	11		Not phosphorylated
O43464	Serine protease HTRA2, mitochondrial OS=Homo sapiens GN=HTRA2 PE=1 SV=2 - [HTRA2_HUMAN]	7.86	13.0251			1	2	2	3		Not phosphorylated	13.97	14.3349			1	3	3	3		Not phosphorylated
O43488	Aflatoxin B1 aldehyde reductase member 2 OS=Homo sapiens GN=AKR7A2 PE=1 SV=3 - [ARK72_HUMAN]	25.07	43.0827	12.0342		1	5	5	13		Not phosphorylated	32.3	42.4134			1	6	6	9		Not phosphorylated
O43491	Band 4.1-like protein 2 OS=Homo sapiens GN=EPB41L2 PE=1 SV=1 - [E41L2_HUMAN]	4.78	14.5277			1	3	3	3		Not phosphorylated	5.37	16.5692			1	4	4	4		Not phosphorylated
O43493	Trans-Golgi network integral membrane protein 2 OS=Homo sapiens GN=TGOLN2 PE=1 SV=2 - [TGON2_HUMAN]	16.25	27.022	58.4822		1	6	6	18		Not phosphorylated	21.25	2.68756	53.6148		1	8	8	20	1	S224 (1)
O43570	Carbonic anhydrase 12 OS=Homo sapiens GN=CA12 PE=1 SV=1 - [CAH12_HUMAN]	19.21	13.445			1	3	3	3		Not phosphorylated	19.21	2.45959			1	3	3	5		Not phosphorylated
O43592	Exportin-T OS=Homo sapiens GN=XPOT PE=1 SV=2 - [XPOT_HUMAN]	29.83	78.8057	7.52255		1	15	15	19		Not phosphorylated	15.59	41.322			1	8	8	9		Not phosphorylated
O43598	Deoxyribonucleoside 5'-monophosphate N-glycosidase OS=Homo sapiens GN=RCL PE=1 SV=1 - [RCL_HUMAN]	48.85	34.1306	8.62437	4.65233	1	5	5	10	1	S169 (1)	48.85	28.8641	8.41562		1	4	4	8	2	S169 (2)
O43615	Mitochondrial import inner membrane translocase subunit TIM44 OS=Homo sapiens GN=TIMM44 PE=1 SV=2 - [TIM44_HUMAN]	15.49	36.81			1	6	6	9		Not phosphorylated	15.93	28.4234			1	6	6	7		Not phosphorylated
O43681	ATPase ASNA1 OS=Homo sapiens GN=ASNA1 PE=1 SV=2 - [ASNA_HUMAN]	23.28	23.2753	3.56978		1	4	4	6		Not phosphorylated	12.7	9.62473			1	2	2	2		Not phosphorylated
O43684	Mitotic checkpoint protein BUB3 OS=Homo sapiens GN=BUB3 PE=1 SV=1 - [BUB3_HUMAN]	20.12	16.4989			1	4	4	4		Not phosphorylated	14.33	12.7532			1	3	3	3		Not phosphorylated
O43707	Alpha-actinin-4 OS=Homo sapiens GN=ACTN4 PE=1 SV=2 - [ACTN4_HUMAN]	39.19	171.887	12.5663		1	16	25	42		Not phosphorylated	27	124.913	3.83247		1	10	17	29		Not phosphorylated
O43708	Maleylacetoacetate isomerase OS=Homo sapiens GN=GSTZ1 PE=1 SV=3 - [MAAI_HUMAN]	15.74	17.7737			1	2	2	4		Not phosphorylated	15.74	13.6916			1	2	2	3		Not phosphorylated
O43719	HIV Tat-specific factor 1 OS=Homo sapiens GN=HTATSF1 PE=1 SV=1 - [HTSF1_HUMAN]	41.99	58.5484	143.549	21.169	1	21	21	45	33	S452 (4); S453 (4); S494 (1); S498 (1); S521 (3); S529 (6); S544 (1); S597 (2); S600 (1); S607 (1); S616 (2); S624 (1); S642 (5); S676 (2); S702 (2); S713 (8); S714 (9)	37.88	49.5478	112.796	15.6663	1	19	19	37	26	S452 (1); S453 (2); S521 (1); S529 (3); S544 (2); S597 (3); S600 (3); S607 (2); S616 (1); S624 (1); S642 (4); S676 (1); S702 (2); S713 (7); S714 (9)
O43741	5'-AMP-activated protein kinase subunit beta-2 OS=Homo sapiens GN=PRKAB2 PE=1 SV=1 - [AAKB2_HUMAN]	13.6		15.5529		1	2	2	3	2	S108 (2)	13.6		1.62627		1	2	2	2	1	S108 (1)
O43747	AP-1 complex subunit gamma-1 OS=Homo sapiens GN=AP1G1 PE=1 SV=5 - [AP1G1_HUMAN]	26.28	84.3696	3.54763		1	12	12	18		Not phosphorylated	15.94	38.2822			1	7	7	9		Not phosphorylated
O43752	Syntaxin-6 OS=Homo sapiens GN=STX6 PE=1 SV=1 - [STX6_HUMAN]	45.1	33.5055			1	6	6	7		Not phosphorylated	35.29	27.2946			1	5	6	6		Not phosphorylated
O43765	Small glutamine-rich tetratricopeptide repeat-containing protein alpha OS=Homo sapiens GN=SGTA PE=1 SV=1 - [SGTA_HUMAN]	20.13	16.2931	13.9942	5.04964	1	6	6	8	2	S77 (2); S81 (1)	15.34	7.47778	14.7648	4.49976	1	5	5	6	2	S77 (2); T81 (1)
O43768	Alpha-endosulfine OS=Homo sapiens GN=ENSA PE=1 SV=1 - [ENSA_HUMAN]	20.66	16.5577	8.88793		1	2	2	6	1	S67 (1)	2.66	11.2241			1	2	2	3		Not phosphorylated
O43776	Asparagine--tRNA ligase, cytoplasmic OS=Homo sapiens GN=NARS PE=1 SV=1 - [SYNC_HUMAN]	24.45	85.7671	7.70943		1	10	10	20		Not phosphorylated	16.42	43.9532	4.78523		1	8	8	11		Not phosphorylated
O43813	LanC-like protein 1 OS=Homo sapiens GN=LANCL1 PE=1 SV=1 - [LANC1_HUMAN]	13.28	15.5519			1	3	3	3		Not phosphorylated	8.52	7.94184			1	2	2	2		Not phosphorylated
O43815	Striatin OS=Homo sapiens GN=STRN PE=1 SV=4 - [STRN_HUMAN]	10.26	7.51841	24.3076	4.93914	1	4	4	7	4	S245 (4)	12.82	24.5365	22.2213		1	6	6	9	4	S245 (4)
O43837	Isocitrate dehydrogenase [NAD] subunit beta, mitochondrial OS=Homo sapiens GN=IDH3B PE=1 SV=2 - [IDH3B_HUMAN]	23.64	39.2242			1	6	6	8		Not phosphorylated	17.4	29.7544			1	5	5	7		Not phosphorylated
O43847	Nardilysin OS=Homo sapiens GN=NRD1 PE=1 SV=2 - [NRDC_HUMAN]	4.17	16.5741	8.96643		1	3	3	5	1	S94 (1)	7.39	24.9159	4.43629		1	7	7	7	1	S94 (1)
O43852	Calumenin OS=Homo sapiens GN=CALU PE=1 SV=2 - [CALU_HUMAN]	48.89	96.724	8.37109	4.43989	1	9	9	22		Not phosphorylated	43.17	53.9729	3.58744	4.31994	1	8	8	14		Not phosphorylated
O43865	Putative adenosylhomocysteinase 2 OS=Homo sapiens GN=AHCYL1 PE=1 SV=2 - [SAHH2_HUMAN]	13.4	18.7643		9.2517	2	5	5	7		Not phosphorylated	11.7	17.6985		9.1446	2	4	4	6		Not phosphorylated
O43896	Kinesin-like protein KIF1C OS=Homo sapiens GN=KIF1C PE=1 SV=3 - [KIF1C_HUMAN]	9.07	14.1321	17.7089		1	6	6	7	3	S674 (2); S676 (1); S1033 (1)	4.8	13.5148		4.86355	1	2	2	3	1	S674 (1)
O60231	Putative pre-mRNA-splicing factor ATP-dependent RNA helicase DHX16 OS=Homo sapiens GN=DHX16 PE=1 SV=2 - [DHX16_HUMAN]	3.36		27.0019	9.92232	1	3	3	7	4	S103 (3); S160 (1)	3.36		33.7477	1.83417	1	3	3	8	8	S103 (7); S106 (1); S160 (1)
O60232	Sjoegren syndrome/scleroderma autoantigen 1 OS=Homo sapiens GN=SSSCA1 PE=1 SV=1 - [SSA27_HUMAN]	15.08	21.978	5.36032		1	2	2	5		Not phosphorylated	23.62	27.8423			1	3	3	5		Not phosphorylated
O60256	Phosphoribosyl pyrophosphate synthase-associated protein 2 OS=Homo sapiens GN=PRPSAP2 PE=1 SV=1 - [KPRB_HUMAN]	17.07	8.88974	4.62015		1	3	3	3	1	S227 (1)	13.55	11.8599	9.756		1	2	2	4	2	S227 (2)
O60271	C-Jun-amino-terminal kinase-interacting protein 4 OS=Homo sapiens GN=SPAG9 PE=1 SV=4 - [JIP4_HUMAN]	9.54	30.374	14.292	5.41925	1	8	8	11	4	S203 (1); T217 (3); S332 (1)	1.6	35.2293	9.1953		1	8	8	10	2	S203 (1); T217 (2)
O60313	Dynamin-like 120 kDa protein, mitochondrial OS=Homo sapiens GN=OPA1 PE=1 SV=3 - [OPA1_HUMAN]	31.67	133.8	11.708		1	19	19	32		Not phosphorylated	25.73	119.641			1	16	16	26		Not phosphorylated
O60353	Frizzled-6 OS=Homo sapiens GN=FZD6 PE=1 SV=2 - [FZD6_HUMAN]	8.64		51.0307		1	6	6	10	6	S620 (6); S624 (1); S629 (1)	8.64		4.32519		1	6	6	8	4	S620 (4); S629 (1)
O60437	Periplakin OS=Homo sapiens GN=PPL PE=1 SV=4 - [PEPL_HUMAN]	12.36	77.7433			1	14	14	17		Not phosphorylated	8.3	52.4929			1	10	10	12		Not phosphorylated
O60493	Sorting nexin-3 OS=Homo sapiens GN=SNX3 PE=1 SV=3 - [SNX3_HUMAN]	29.01	9.33586			1	2	2	2		Not phosphorylated	16.67	9.13251			1	2	2	2		Not phosphorylated
O60502	Bifunctional protein NCOAT OS=Homo sapiens GN=MGEA5 PE=1 SV=2 - [NCOAT_HUMAN]	18.89	39.5014	38.1626		1	9	9	16	7	S364 (7)	11.35	27.4258	5.17759		1	6	6	16	10	S364 (10)
O60506	Heterogeneous nuclear ribonucleoprotein Q OS=Homo sapiens GN=SYNCRIP PE=1 SV=2 - [HNRPQ_HUMAN]	33.71	73.2706	12.3107		1	11	12	18		Not phosphorylated	2.71	59.7451			2	9	9	14		Not phosphorylated
O60524	Nuclear export mediator factor NEMF OS=Homo sapiens GN=NEMF PE=1 SV=4 - [NEMF_HUMAN]	5.3	4.06504	32.0019		1	3	3	7	6	S417 (4); S747 (2); S748 (2)	5.76	4.71446	18.6852		1	3	3	4	3	S417 (2); S747 (1); S748 (1)
O60547	GDP-mannose 4,6 dehydratase OS=Homo sapiens GN=GMDS PE=1 SV=1 - [GMDS_HUMAN]	13.17	12.3838			1	3	3	3		Not phosphorylated	9.41	2.14827			1	2	2	4		Not phosphorylated
O60568	Procollagen-lysine,2-oxoglutarate 5-dioxygenase 3 OS=Homo sapiens GN=PLOD3 PE=1 SV=1 - [PLOD3_HUMAN]	9.35	23.4632			1	4	4	5		Not phosphorylated	8.94	21.3867			1	4	4	5		Not phosphorylated
O60610	Protein diaphanous homolog 1 OS=Homo sapiens GN=DIAPH1 PE=1 SV=2 - [DIAP1_HUMAN]	25.71	149.266	4.35561		1	19	19	31		Not phosphorylated	17.61	134.462			1	13	13	27		Not phosphorylated
O60613	15 kDa selenoprotein OS=Homo sapiens GN=SEP15 PE=1 SV=3 - [SEP15_HUMAN]	25.31	13.2267			1	2	2	3		Not phosphorylated	33.33	16.9154			1	3	3	4		Not phosphorylated
O60664	Perilipin-3 OS=Homo sapiens GN=PLIN3 PE=1 SV=3 - [PLIN3_HUMAN]	54.61	84.8787	22.2194		1	14	14	23		Not phosphorylated	47.93	86.5366			1	13	13	19		Not phosphorylated
O60684	Importin subunit alpha-7 OS=Homo sapiens GN=KPNA6 PE=1 SV=1 - [IMA7_HUMAN]	17.16	30.2635			1	2	6	7		Not phosphorylated	16.23	19.8353			1	2	5	5		Not phosphorylated
O60701	UDP-glucose 6-dehydrogenase OS=Homo sapiens GN=UGDH PE=1 SV=1 - [UGDH_HUMAN]	57.69	122.464	8.31216		1	16	16	28		Not phosphorylated	44.53	111.451			1	12	12	24		Not phosphorylated
O60716	Catenin delta-1 OS=Homo sapiens GN=CTNND1 PE=1 SV=1 - [CTND1_HUMAN]	25.31	88.7328	53.4013	9.63541	1	19	19	34	11	S288 (1); S346 (6); S349 (8); S352 (6); S899 (1); S920 (1)	24.38	74.8512	75.5296	9.32456	1	21	21	36	15	S268 (1); S269 (1); S288 (1); S346 (7); S349 (9); S352 (7); S868 (1); S899 (1): S920 (2)
O60749	Sorting nexin-2 OS=Homo sapiens GN=SNX2 PE=1 SV=2 - [SNX2_HUMAN]	18.5	26.8385			1	4	6	6		Not phosphorylated	16.38	2.81635			1	4	5	5		Not phosphorylated
O60762	Dolichol-phosphate mannosyltransferase OS=Homo sapiens GN=DPM1 PE=1 SV=1 - [DPM1_HUMAN]	26.54	27.3528			1	5	5	7		Not phosphorylated	23.8	18.8672	3.66995		1	4	4	6		Not phosphorylated
O60763	General vesicular transport factor p115 OS=Homo sapiens GN=USO1 PE=1 SV=2 - [USO1_HUMAN]	22.56	88.4986	32.909		1	13	13	22	5	S942 (5)	23.28	111.197	5.27954		1	12	12	29	7	S942 (7)
O60826	Coiled-coil domain-containing protein 22 OS=Homo sapiens GN=CCDC22 PE=1 SV=1 - [CCD22_HUMAN]	8.45	14.8508			1	3	3	3		Not phosphorylated	8.45	16.7522			1	3	3	3		Not phosphorylated
O60832	H/ACA ribonucleoprotein complex subunit 4 OS=Homo sapiens GN=DKC1 PE=1 SV=3 - [DKC1_HUMAN]	7.39		36.0154		1	4	4	7	5	S451 (3); S453 (2); S455 (1); S485 (1)	7.39		53.7782		1	4	4	11	6	S451 (3); S453 (2); S485 (1); S494 (1)
O60841	Eukaryotic translation initiation factor 5B OS=Homo sapiens GN=EIF5B PE=1 SV=4 - [IF2P_HUMAN]	21.56	108.621	161.76		1	18	18	56	37	S107 (4); S113 (8); S135 (5); S137 (10); S164 (8); S214 (10)	2.98	93.6497	152.739		1	16	16	49	34	S107 (2); S113 (9); S135 (8); S137 (3); S164 (5); S214 (12)
O60884	DnaJ homolog subfamily A member 2 OS=Homo sapiens GN=DNAJA2 PE=1 SV=1 - [DNJA2_HUMAN]	40.53	87.4319			1	8	8	18		Not phosphorylated	41.5	88.8237			1	8	8	18		Not phosphorylated
O60888	Protein CutA OS=Homo sapiens GN=CUTA PE=1 SV=2 - [CUTA_HUMAN]	32.96	35.2585			1	3	3	8		Not phosphorylated	25.14	26.1359			1	2	2	5		Not phosphorylated
O60936	Nucleolar protein 3 OS=Homo sapiens GN=NOL3 PE=1 SV=1 - [NOL3_HUMAN]	21.92	18.4213			1	3	3	4		Not phosphorylated	13.24	24.3468			1	2	2	5		Not phosphorylated
O75044	SLIT-ROBO Rho GTPase-activating protein 2 OS=Homo sapiens GN=SRGAP2 PE=1 SV=2 - [SRGP2_HUMAN]	5.51	20.5166			1	3	3	4		Not phosphorylated	5.51	16.6113			1	3	3	3		Not phosphorylated
O75054	Immunoglobulin superfamily member 3 OS=Homo sapiens GN=IGSF3 PE=1 SV=3 - [IGSF3_HUMAN]	12.23	42.8988			1	8	8	9		Not phosphorylated	1.5	46.3935	4.59544		1	8	8	11		Not phosphorylated
O75083	WD repeat-containing protein 1 OS=Homo sapiens GN=WDR1 PE=1 SV=4 - [WDR1_HUMAN]	37.95	119.96	20.7546		1	10	10	25		Not phosphorylated	38.45	116.663	13.184		1	10	10	25		Not phosphorylated
O75110	Probable phospholipid-transporting ATPase IIA OS=Homo sapiens GN=ATP9A PE=1 SV=3 - [ATP9A_HUMAN]	3.44	9.592			1	2	2	2		Not phosphorylated	4.68	14.7882			1	3	3	3		Not phosphorylated
O75116	Rho-associated protein kinase 2 OS=Homo sapiens GN=ROCK2 PE=1 SV=4 - [ROCK2_HUMAN]	5.62	24.2184	16.2872		1	4	4	8	2	S1137 (2)	3.24	1.49843	11.8964		1	2	2	4	1	S1137 (1)
O75122	CLIP-associating protein 2 OS=Homo sapiens GN=CLASP2 PE=1 SV=2 - [CLAP2_HUMAN]	2.24		8.91747		1	2	2	2	2	S523 (1); S596 (1)	3.32		16.6438		1	3	3	3	2	S370 (1); S596 (1)
O75131	Copine-3 OS=Homo sapiens GN=CPNE3 PE=1 SV=1 - [CPNE3_HUMAN]	30.73	65.0301	7.76644		1	8	8	16		Not phosphorylated	25.88	56.5886	3.83116		1	8	8	13		Not phosphorylated
O75153	Clustered mitochondria protein homolog OS=Homo sapiens GN=CLUH PE=1 SV=2 - [CLU_HUMAN]	33.61	127.258	25.9098		1	24	24	31	3	S664 (3)	24.52	11.1632	14.9162		1	17	17	24	3	S664 (3)
O75165	DnaJ homolog subfamily C member 13 OS=Homo sapiens GN=DNAJC13 PE=1 SV=5 - [DJC13_HUMAN]	1.6	9.82269			1	2	2	2		Not phosphorylated	2.41	14.2121			1	3	3	3		Not phosphorylated
O75179	Ankyrin repeat domain-containing protein 17 OS=Homo sapiens GN=ANKRD17 PE=1 SV=3 - [ANR17_HUMAN]	5.49	24.132	24.3848		1	4	7	10	2	S2047 (2)	4.92	19.29	14.4123		1	3	6	7	3	S2047 (2); S2059 (1); S2067 (1)
O75208	Ubiquinone biosynthesis protein COQ9, mitochondrial OS=Homo sapiens GN=COQ9 PE=1 SV=1 - [COQ9_HUMAN]	17.3	13.5027			1	3	3	3		Not phosphorylated	11.64	9.46215			1	2	2	2		Not phosphorylated
O75223	Gamma-glutamylcyclotransferase OS=Homo sapiens GN=GGCT PE=1 SV=1 - [GGCT_HUMAN]	53.19	67.7553	4.56032		1	6	6	15		Not phosphorylated	47.87	64.2836	3.98142		1	5	5	14		Not phosphorylated
O75312	Zinc finger protein ZPR1 OS=Homo sapiens GN=ZNF259 PE=1 SV=1 - [ZPR1_HUMAN]	13.73	16.2567			1	4	4	4		Not phosphorylated	11.11	23.6568			1	3	3	5		Not phosphorylated
O75348	V-type proton ATPase subunit G 1 OS=Homo sapiens GN=ATP6V1G1 PE=1 SV=3 - [VATG1_HUMAN]	31.36	9.16077			1	2	2	2		Not phosphorylated	31.36	9.71897			1	2	2	2		Not phosphorylated
O75351	Vacuolar protein sorting-associated protein 4B OS=Homo sapiens GN=VPS4B PE=1 SV=2 - [VPS4B_HUMAN]	17.79	13.1157	17.7266		1	5	5	7	4	S102 (4)	13.51	8.85572	12.8516		1	4	4	5	3	S102 (3)
O75363	Breast carcinoma-amplified sequence 1 OS=Homo sapiens GN=BCAS1 PE=1 SV=2 - [BCAS1_HUMAN]	13.7	23.2623			1	4	4	5		Not phosphorylated	22.77	29.6768			1	7	7	7		Not phosphorylated
O75368	SH3 domain-binding glutamic acid-rich-like protein OS=Homo sapiens GN=SH3BGRL PE=1 SV=1 - [SH3L1_HUMAN]	58.77	47.9526	8.24413		1	4	4	13		Not phosphorylated	42.98	26.3777			1	3	3	6		Not phosphorylated
O75369	Filamin-B OS=Homo sapiens GN=FLNB PE=1 SV=2 - [FLNB_HUMAN]	35.63	399.699	47.5219		1	49	51	96		Not phosphorylated	27.59	265.948	16.3873		1	37	39	61	2	S2478 (2)
O75376	Nuclear receptor corepressor 1 OS=Homo sapiens GN=NCOR1 PE=1 SV=2 - [NCOR1_HUMAN]	4.22	9.0942	29.3401		1	5	5	8	4	S172 (2); S1977 (1); S2184 (1)	4.26	9.45763	52.995		1	5	5	12	7	S1472 (1); S1977 (5); S2184 (1)
O75381	Peroxisomal membrane protein PEX14 OS=Homo sapiens GN=PEX14 PE=1 SV=1 - [PEX14_HUMAN]	16.98	19.1073	25.5767		1	3	3	9	5	S282 (1); S335 (4)	13.79	9.76519	23.9823		1	2	2	7	4	S282 (2); S335 (2)
O75382	Tripartite motif-containing protein 3 OS=Homo sapiens GN=TRIM3 PE=1 SV=2 - [TRIM3_HUMAN]	6.18	9.21209	13.845		1	3	3	5	3	S7 (3)	6.85	9.87858	8.71643		1	3	3	4	2	S7 (2)
O75390	Citrate synthase, mitochondrial OS=Homo sapiens GN=CS PE=1 SV=2 - [CISY_HUMAN]	31.12	73.9178	8.2735		1	8	8	18		Not phosphorylated	2.6	65.7432	4.55834		1	6	6	15		Not phosphorylated
O75391	Sperm-associated antigen 7 OS=Homo sapiens GN=SPAG7 PE=1 SV=2 - [SPAG7_HUMAN]	35.24	27.033		5.38482	1	6	6	7	1	S158 (1)	26.43	19.7147		5.39292	1	4	4	5	1	S158 (1)
O75396	Vesicle-trafficking protein SEC22b OS=Homo sapiens GN=SEC22B PE=1 SV=4 - [SC22B_HUMAN]	34.42	55.065	27.5213	4.92894	1	6	6	19		Not phosphorylated	23.72	59.7739	19.3443	4.31128	1	5	5	18	1	S137 (1)
O75410	Transforming acidic coiled-coil-containing protein 1 OS=Homo sapiens GN=TACC1 PE=1 SV=2 - [TACC1_HUMAN]	21.86	58.4613	17.3364	6.24279	1	10	10	15	2	S44 (1); T48 (1); S50 (1)	21.61	51.3134	37.6824		1	9	9	17	4	S44 (4); T48 (2)
O75436	Vacuolar protein sorting-associated protein 26A OS=Homo sapiens GN=VPS26A PE=1 SV=2 - [VP26A_HUMAN]	22.02	29.7073	4.26171		1	5	5	8		Not phosphorylated	29.5	37.4777			1	7	7	9		Not phosphorylated
O75439	Mitochondrial-processing peptidase subunit beta OS=Homo sapiens GN=PMPCB PE=1 SV=2 - [MPPB_HUMAN]	25.15	48.0667			1	7	7	10		Not phosphorylated	13.7	27.528			1	4	4	6		Not phosphorylated
O75506	Heat shock factor-binding protein 1 OS=Homo sapiens GN=HSBP1 PE=1 SV=1 - [HSBP1_HUMAN]	50	67.4983			1	2	2	12		Not phosphorylated	64.47	51.3254			1	3	3	10		Not phosphorylated
O75521	Enoyl-CoA delta isomerase 2, mitochondrial OS=Homo sapiens GN=ECI2 PE=1 SV=4 - [ECI2_HUMAN]	11.17	14.0107			1	3	3	3		Not phosphorylated	7.36	8.6976			1	2	2	2		Not phosphorylated
O75533	Splicing factor 3B subunit 1 OS=Homo sapiens GN=SF3B1 PE=1 SV=3 - [SF3B1_HUMAN]	9.59	36.6231			1	7	7	8		Not phosphorylated	17.2	79.5374			1	15	15	18		Not phosphorylated
O75534	Cold shock domain-containing protein E1 OS=Homo sapiens GN=CSDE1 PE=1 SV=2 - [CSDE1_HUMAN]	24.81	73.6863	4.16032		1	12	12	17		Not phosphorylated	25.44	9.75229			1	13	13	21		Not phosphorylated
O75569	Interferon-inducible double stranded RNA-dependent protein kinase activator A OS=Homo sapiens GN=PRKRA PE=1 SV=1 - [PRKRA_HUMAN]	10.86	7.42224			1	2	2	2		Not phosphorylated	9.58	8.78766			1	2	2	2		Not phosphorylated
O75608	Acyl-protein thioesterase 1 OS=Homo sapiens GN=LYPLA1 PE=1 SV=1 - [LYPA1_HUMAN]	19.13	19.3991			1	2	2	4		Not phosphorylated	19.13	14.468			1	2	2	3		Not phosphorylated
O75643	U5 small nuclear ribonucleoprotein 200 kDa helicase OS=Homo sapiens GN=SNRNP200 PE=1 SV=2 - [U520_HUMAN]	13.2	84.0255	17.1919		1	16	16	22	5	S225 (5)	12.13	79.7843	17.3756	9.49558	1	15	15	24	7	S225 (7)
O75663	TIP41-like protein OS=Homo sapiens GN=TIPRL PE=1 SV=2 - [TIPRL_HUMAN]	26.84	24.1654			1	4	4	5		Not phosphorylated	14.34	9.5619			1	2	2	2		Not phosphorylated
O75688	Protein phosphatase 1B OS=Homo sapiens GN=PPM1B PE=1 SV=1 - [PPM1B_HUMAN]	5.22	8.32087			1	1	2	2		Not phosphorylated	4.59	7.33613			1	1	2	2		Not phosphorylated
O75694	Nuclear pore complex protein Nup155 OS=Homo sapiens GN=NUP155 PE=1 SV=1 - [NU155_HUMAN]	10.57	46.4222			1	8	8	10		Not phosphorylated	8.2	32.4266			1	7	7	7		Not phosphorylated
O75717	WD repeat and HMG-box DNA-binding protein 1 OS=Homo sapiens GN=WDHD1 PE=1 SV=1 - [WDHD1_HUMAN]	8.41	14.351	13.0597	20.4278	1	5	5	9	6	S383 (2); S407 (2); S868 (2)	11.69	2.81963	16.344	4.56684	1	7	7	8	4	S383 (1); S868 (3)
O75787	Renin receptor OS=Homo sapiens GN=ATP6AP2 PE=1 SV=2 - [RENR_HUMAN]	12.86	13.4303			1	3	3	3		Not phosphorylated	7.71	6.87972			1	2	2	2		Not phosphorylated
O75821	Eukaryotic translation initiation factor 3 subunit G OS=Homo sapiens GN=EIF3G PE=1 SV=2 - [EIF3G_HUMAN]	35.94	43.6265	26.7707		1	7	7	16	1	S42 (1)	23.44	38.2356	4.59969		1	5	5	18	1	S42 (1)
O75822	Eukaryotic translation initiation factor 3 subunit J OS=Homo sapiens GN=EIF3J PE=1 SV=2 - [EIF3J_HUMAN]	18.6	20.3711			1	4	4	5		Not phosphorylated	29.84	37.6983	3.97896		1	6	6	9	1	T109 (1)
O75828	Carbonyl reductase [NADPH] 3 OS=Homo sapiens GN=CBR3 PE=1 SV=3 - [CBR3_HUMAN]	19.13	23.0525	4.71195		1	2	4	6		Not phosphorylated	23.1	25.5284			1	3	5	6		Not phosphorylated
O75832	26S proteasome non-ATPase regulatory subunit 10 OS=Homo sapiens GN=PSMD10 PE=1 SV=1 - [PSD10_HUMAN]	25.22	8.96042	4.14175		1	3	3	3		Not phosphorylated	18.14	9.72193			1	2	2	2		Not phosphorylated
O75844	CAAX prenyl protease 1 homolog OS=Homo sapiens GN=ZMPSTE24 PE=1 SV=2 - [FACE1_HUMAN]	10.74	21.8173			1	4	4	5		Not phosphorylated	12.63	2.11721			1	4	4	5		Not phosphorylated
O75874	Isocitrate dehydrogenase [NADP] cytoplasmic OS=Homo sapiens GN=IDH1 PE=1 SV=2 - [IDHC_HUMAN]	36.47	97.2974	16.5471		1	10	10	26		Not phosphorylated	32.85	132.829	3.67375		1	9	9	29		Not phosphorylated
O75880	Protein SCO1 homolog, mitochondrial OS=Homo sapiens GN=SCO1 PE=1 SV=1 - [SCO1_HUMAN]	18.94	24.7516			1	2	2	5		Not phosphorylated	18.94	3.52483			1	2	2	6		Not phosphorylated
O75882	Attractin OS=Homo sapiens GN=ATRN PE=1 SV=2 - [ATRN_HUMAN]	2.87	13.2572			1	3	3	3		Not phosphorylated	2.87	13.2685			1	3	3	3		Not phosphorylated
O75915	PRA1 family protein 3 OS=Homo sapiens GN=ARL6IP5 PE=1 SV=1 - [PRAF3_HUMAN]	15.96	16.9529			1	2	2	4		Not phosphorylated	15.96	16.7954			1	2	2	4		Not phosphorylated
O75934	Pre-mRNA-splicing factor SPF27 OS=Homo sapiens GN=BCAS2 PE=1 SV=1 - [SPF27_HUMAN]	16	8.63183			1	2	2	2		Not phosphorylated	14.67	8.33255			1	2	2	2		Not phosphorylated
O75971	snRNA-activating protein complex subunit 5 OS=Homo sapiens GN=SNAPC5 PE=1 SV=1 - [SNPC5_HUMAN]	22.45		5.59201	4.87512	1	2	2	2	1	S96 (1)	22.45		5.61818	14.7425	1	3	3	5	1	S96 (1)
O76003	Glutaredoxin-3 OS=Homo sapiens GN=GLRX3 PE=1 SV=2 - [GLRX3_HUMAN]	28.96	41.1937			1	6	6	9		Not phosphorylated	36.42	39.6662			1	7	7	9		Not phosphorylated
O76031	ATP-dependent Clp protease ATP-binding subunit clpX-like, mitochondrial OS=Homo sapiens GN=CLPX PE=1 SV=2 - [CLPX_HUMAN]	14.38	22.6924	3.59952		1	6	6	7		Not phosphorylated	24.49	46.5559			1	11	11	12		Not phosphorylated
O76071	Probable cytosolic iron-sulfur protein assembly protein CIAO1 OS=Homo sapiens GN=CIAO1 PE=1 SV=1 - [CIAO1_HUMAN]	18.58	18.6418			1	3	3	4		Not phosphorylated	18.58	2.42887			1	3	3	4		Not phosphorylated
O76094	Signal recognition particle 72 kDa protein OS=Homo sapiens GN=SRP72 PE=1 SV=3 - [SRP72_HUMAN]	18.93	34.3814	8.47172		1	7	7	9		Not phosphorylated	23.4	43.5587	12.7816		1	8	8	13		Not phosphorylated
O94804	Serine/threonine-protein kinase 10 OS=Homo sapiens GN=STK10 PE=1 SV=1 - [STK10_HUMAN]	4.96	3.82873	17.1797		1	3	3	4	1	S438 (1)	7.85	8.42792	3.13116		1	4	4	7	1	S438 (1)
O94826	Mitochondrial import receptor subunit TOM70 OS=Homo sapiens GN=TOMM70A PE=1 SV=1 - [TOM70_HUMAN]	26.97	50.797	7.81903		1	9	9	12	2	S91 (2)	2.23	38.1255	4.77888		1	7	7	9	2	S91 (2)
O94855	Protein transport protein Sec24D OS=Homo sapiens GN=SEC24D PE=1 SV=2 - [SC24D_HUMAN]	11.82	31.0317			1	7	7	7		Not phosphorylated	6.59	23.3552			1	3	3	5		Not phosphorylated
O94874	E3 UFM1-protein ligase 1 OS=Homo sapiens GN=UFL1 PE=1 SV=2 - [UFL1_HUMAN]	23.93	48.8104	9.22113		1	13	13	13	1	S458 (1)	16.37	48.9743	8.68856		1	9	9	12	1	S458 (1)
O94876	Transmembrane and coiled-coil domains protein 1 OS=Homo sapiens GN=TMCC1 PE=1 SV=3 - [TMCC1_HUMAN]	8.88	4.55741	9.08907		1	3	3	3	2	S382 (1); S414 (1)	1.11	4.73543	13.9654		1	3	3	4	3	S414 (1); S382 (2)
O94888	UBX domain-containing protein 7 OS=Homo sapiens GN=UBXN7 PE=1 SV=2 - [UBXN7_HUMAN]	37.83	46.6091	6.7235		1	9	9	10		Not phosphorylated	22.9	22.3747	17.5763	9.42441	1	7	7	10	3	S288 (1); S314 (2)
O94903	Proline synthase co-transcribed bacterial homolog protein OS=Homo sapiens GN=PROSC PE=1 SV=1 - [PROSC_HUMAN]	9.45	8.4001			1	2	2	2		Not phosphorylated	17.9	9.51494			1	2	2	2		Not phosphorylated
O94905	Erlin-2 OS=Homo sapiens GN=ERLIN2 PE=1 SV=1 - [ERLN2_HUMAN]	24.48	25.6539	4.14825		1	3	5	7		Not phosphorylated	2.6	24.6582			1	5	5	6		Not phosphorylated
O94915	Protein furry homolog-like OS=Homo sapiens GN=FRYL PE=1 SV=2 - [FRYL_HUMAN]	1.63	10.3822		10.4133	1	2	2	4	2	S2454 (2); S2457 (2)	1.63	5.14478		5.42219	1	2	2	2	1	S2454 (1); S2457 (1)
O94919	Endonuclease domain-containing 1 protein OS=Homo sapiens GN=ENDOD1 PE=1 SV=2 - [ENDD1_HUMAN]	14	17.2942			1	4	4	4		Not phosphorylated	21.4	29.8689			1	6	6	7		Not phosphorylated
O94925	Glutaminase kidney isoform, mitochondrial OS=Homo sapiens GN=GLS PE=1 SV=1 - [GLSK_HUMAN]	16.89	33.3634			1	6	6	7		Not phosphorylated	13.75	31.1969			1	6	6	7		Not phosphorylated
O94979	Protein transport protein Sec31A OS=Homo sapiens GN=SEC31A PE=1 SV=3 - [SC31A_HUMAN]	22.13	96.6581	52.552		1	15	15	32	8	S527 (6); S532 (3); S799 (2)	18.52	58.1612	57.7151		1	13	13	24	11	S527 (9); S532 (5); S799 (1)
O94992	Protein HEXIM1 OS=Homo sapiens GN=HEXIM1 PE=1 SV=1 - [HEXI1_HUMAN]	14.76	15.4417			1	2	2	3		Not phosphorylated	14.76	9.62237			1	2	2	2		Not phosphorylated
O95049	Tight junction protein ZO-3 OS=Homo sapiens GN=TJP3 PE=1 SV=2 - [ZO3_HUMAN]	9.65	8.02154	32.1038		1	8	8	9	7	S112 (2); S164 (1); S333 (2); S337 (1); S356 (1); S870 (1)	6.75	3.95898	14.6932		1	4	4	4	3	S164 (1); S333 (1); S337 (1); S870 (1)
O95071	E3 ubiquitin-protein ligase UBR5 OS=Homo sapiens GN=UBR5 PE=1 SV=2 - [UBR5_HUMAN]	8.93	67.1604	19.2421		1	14	14	18	3	S1990 (2); S2011 (1)	8.65	48.3849	25.2895		1	13	13	16	5	S1990 (4); S2011 (1)
O95155	Ubiquitin conjugation factor E4 B OS=Homo sapiens GN=UBE4B PE=1 SV=1 - [UBE4B_HUMAN]	3.84	8.51864	4.57542		1	3	3	3	1	S105 (1)	5.53	8.48683	18.1782		1	4	4	6	1	S105 (1)
O95163	Elongator complex protein 1 OS=Homo sapiens GN=IKBKAP PE=1 SV=3 - [ELP1_HUMAN]	7.13	27.5352			1	6	6	6		Not phosphorylated	9.76	43.2413			1	7	7	9		Not phosphorylated
O95197	Reticulon-3 OS=Homo sapiens GN=RTN3 PE=1 SV=2 - [RTN3_HUMAN]	2.33	7.80035	7.73852		1	2	2	4	1	S243 1()	3.49	11.4185	3.66345		1	3	3	4	1	S243 (1)
O95202	LETM1 and EF-hand domain-containing protein 1, mitochondrial OS=Homo sapiens GN=LETM1 PE=1 SV=1 - [LETM1_HUMAN]	15.7	38.2147			1	7	7	8		Not phosphorylated	19.35	52.5966			1	10	10	12		Not phosphorylated
O95218	Zinc finger Ran-binding domain-containing protein 2 OS=Homo sapiens GN=ZRANB2 PE=1 SV=2 - [ZRAB2_HUMAN]	19.7	33.2962	66.686	39.6555	1	8	8	28	24	S120 (5); S153 (15); S188 (4)	19.7	35.4542	59.1783	45.667	1	8	8	28	24	S120 (4); S153 (15); S188 (5); S193 (1)
O95274	Ly6/PLAUR domain-containing protein 3 OS=Homo sapiens GN=LYPD3 PE=1 SV=2 - [LYPD3_HUMAN]	11.27	10.0771			1	2	2	2		Not phosphorylated	14.16	13.6877			1	3	3	3		Not phosphorylated
O95292	Vesicle-associated membrane protein-associated protein B/C OS=Homo sapiens GN=VAPB PE=1 SV=3 - [VAPB_HUMAN]	31.28	38.9234	11.9117		1	5	6	12	3	T23 (1); T27 (1); T28 (1); S156 (1); S160 (2)	23.46	36.4244	11.6773		1	5	6	12	2	S156 (1); S160 (2)
O95336	6-phosphogluconolactonase OS=Homo sapiens GN=PGLS PE=1 SV=2 - [6PGL_HUMAN]	10.47	8.5621			1	2	2	2		Not phosphorylated	24.81	17.7614			1	3	3	4		Not phosphorylated
O95340	Bifunctional 3'-phosphoadenosine 5'-phosphosulfate synthase 2 OS=Homo sapiens GN=PAPSS2 PE=1 SV=2 - [PAPS2_HUMAN]	18.73	27.5909			1	6	6	6		Not phosphorylated	24.27	35.5799			1	8	8	8		Not phosphorylated
O95347	Structural maintenance of chromosomes protein 2 OS=Homo sapiens GN=SMC2 PE=1 SV=2 - [SMC2_HUMAN]	4.85	26.8522			1	5	5	6		Not phosphorylated	6.85	26.3644			1	6	6	6		Not phosphorylated
O95352	Ubiquitin-like modifier-activating enzyme ATG7 OS=Homo sapiens GN=ATG7 PE=1 SV=1 - [ATG7_HUMAN]	14.51	28.2366			1	5	5	6		Not phosphorylated	11.1	21.5741			1	5	5	5		Not phosphorylated
O95359	Transforming acidic coiled-coil-containing protein 2 OS=Homo sapiens GN=TACC2 PE=1 SV=3 - [TACC2_HUMAN]	1.59		31.0092		1	2	2	6	5	S2317 (5); S2321 (5)	1.59		36.9863		1	2	2	7	6	S2317 (6); S2321 (6)
O95361	Tripartite motif-containing protein 16 OS=Homo sapiens GN=TRIM16 PE=1 SV=3 - [TRI16_HUMAN]	20.92	33.3208	28.9609	4.70259	1	6	7	15		Not phosphorylated	21.45	25.9396	22.8582	18.6581	1	7	8	14		Not phosphorylated
O95373	Importin-7 OS=Homo sapiens GN=IPO7 PE=1 SV=1 - [IPO7_HUMAN]	21.29	67.9684	4.50584		1	12	13	16		Not phosphorylated	14.74	41.5758			1	9	10	10		Not phosphorylated
O95394	Phosphoacetylglucosamine mutase OS=Homo sapiens GN=PGM3 PE=1 SV=1 - [AGM1_HUMAN]	22.69	32.2387			1	5	5	7		Not phosphorylated	13.65	14.6155			1	3	3	3		Not phosphorylated
O95400	CD2 antigen cytoplasmic tail-binding protein 2 OS=Homo sapiens GN=CD2BP2 PE=1 SV=1 - [CD2B2_HUMAN]	30.5	31.1851	27.2097	29.0845	1	6	6	17	10	S49 (10)	37.83	24.1146	19.9545	29.9137	1	7	7	15	8	S46 (1); S49 (8)
O95433	Activator of 90 kDa heat shock protein ATPase homolog 1 OS=Homo sapiens GN=AHSA1 PE=1 SV=1 - [AHSA1_HUMAN]	49.7	74.4758			1	10	10	16		Not phosphorylated	24.56	38.6484			1	5	5	8		Not phosphorylated
O95470	Sphingosine-1-phosphate lyase 1 OS=Homo sapiens GN=SGPL1 PE=1 SV=3 - [SGPL1_HUMAN]	8.45	19.8461			1	3	3	5		Not phosphorylated	1.74	21.733			1	4	4	5		Not phosphorylated
O95486	Protein transport protein Sec24A OS=Homo sapiens GN=SEC24A PE=1 SV=2 - [SC24A_HUMAN]	3.57	13.8193			1	3	3	3		Not phosphorylated	2.2	8.76645			1	2	2	2		Not phosphorylated
O95487	Protein transport protein Sec24B OS=Homo sapiens GN=SEC24B PE=1 SV=2 - [SC24B_HUMAN]	5.52	12.7373	4.52708		1	4	4	4		Not phosphorylated	3.47	4.57896	4.42314		1	2	2	2		Not phosphorylated
O95571	Protein ETHE1, mitochondrial OS=Homo sapiens GN=ETHE1 PE=1 SV=2 - [ETHE1_HUMAN]	18.9	17.53			1	3	3	4		Not phosphorylated	12.2	12.9189			1	2	2	3		Not phosphorylated
O95573	Long-chain-fatty-acid--CoA ligase 3 OS=Homo sapiens GN=ACSL3 PE=1 SV=3 - [ACSL3_HUMAN]	33.75	65.1431			1	13	13	15		Not phosphorylated	21.81	51.9939			1	10	10	12		Not phosphorylated
O95671	N-acetylserotonin O-methyltransferase-like protein OS=Homo sapiens GN=ASMTL PE=1 SV=3 - [ASML_HUMAN]	26.57	47.9237	27.3964		1	9	9	15	3	S239 (3)	25.12	49.5888	16.1787		1	10	10	14	2	S239 (2)
O95674	Phosphatidate cytidylyltransferase 2 OS=Homo sapiens GN=CDS2 PE=1 SV=1 - [CDS2_HUMAN]	11.24	17.8054	9.34555		1	4	4	6	2	S21 (1); S33 (1)	15.6	13.8744	17.5965		1	5	5	7	2	S21 (2); S23 (1)
O95684	FGFR1 oncogene partner OS=Homo sapiens GN=FGFR1OP PE=1 SV=1 - [FR1OP_HUMAN]	10.53	4.62201	31.9643		1	2	2	7	6	S152 (2); S156 (4); S160 (6)	16.54	1.35359	32.4378		1	3	3	8	5	S156 (5); S160 (5)
O95714	E3 ubiquitin-protein ligase HERC2 OS=Homo sapiens GN=HERC2 PE=1 SV=2 - [HERC2_HUMAN]	0.64		15.5784	6.00765	1	3	3	4	4	S2928 (4)	0.6		4.88882	5.66983	1	2	2	2	2	S2928 (2)
O95716	Ras-related protein Rab-3D OS=Homo sapiens GN=RAB3D PE=1 SV=1 - [RAB3D_HUMAN]	35.16	23.5363			2	5	5	5		Not phosphorylated	17.35	27.3495			4	2	3	7		Not phosphorylated
O95747	Serine/threonine-protein kinase OSR1 OS=Homo sapiens GN=OXSR1 PE=1 SV=1 - [OXSR1_HUMAN]	15.75	30.0916			1	5	5	6		Not phosphorylated	15.37	19.8247			1	5	5	5		Not phosphorylated
O95757	Heat shock 70 kDa protein 4L OS=Homo sapiens GN=HSPA4L PE=1 SV=3 - [HS74L_HUMAN]	16.09	50.7718			1	6	8	11		Not phosphorylated	12.4	49.8295			1	4	7	11		Not phosphorylated
O95758	Polypyrimidine tract-binding protein 3 OS=Homo sapiens GN=PTBP3 PE=1 SV=2 - [PTBP3_HUMAN]	13.22	13.8538			1	3	3	3		Not phosphorylated	7.25	1.58518			1	2	2	2		Not phosphorylated
O95782	AP-2 complex subunit alpha-1 OS=Homo sapiens GN=AP2A1 PE=1 SV=3 - [AP2A1_HUMAN]	8.8	20.6468			1	5	5	5		Not phosphorylated	7.16	17.8243			1	4	4	4		Not phosphorylated
O95786	Probable ATP-dependent RNA helicase DDX58 OS=Homo sapiens GN=DDX58 PE=1 SV=2 - [DDX58_HUMAN]	5.84	18.3187			1	2	2	4		Not phosphorylated	5.84	12.6534			1	3	3	3		Not phosphorylated
O95793	Double-stranded RNA-binding protein Staufen homolog 1 OS=Homo sapiens GN=STAU1 PE=1 SV=2 - [STAU1_HUMAN]	13.86	31.5111	3.68009		1	5	5	8	1	S390 (1)	9.19	2.19498	3.85769		1	4	4	6	1	S390 (1)
O95817	BAG family molecular chaperone regulator 3 OS=Homo sapiens GN=BAG3 PE=1 SV=3 - [BAG3_HUMAN]	24	50.9658	100.241	9.54387	1	8	8	31	12	S136 (1); S279 (1); T285 (1); S289 (1); S291 (1); S377 (9); S386 (4)	2.17	45.2986	127.136		1	7	7	37	15	S173 (1); T285 (2); S289 (5); S291 (1); S377 (9); S386 (2)
O95822	Malonyl-CoA decarboxylase, mitochondrial OS=Homo sapiens GN=MLYCD PE=1 SV=3 - [DCMC_HUMAN]	10.75	17.2172			1	4	4	4		Not phosphorylated	11.97	2.12516			1	4	4	4		Not phosphorylated
O95831	Apoptosis-inducing factor 1, mitochondrial OS=Homo sapiens GN=AIFM1 PE=1 SV=1 - [AIFM1_HUMAN]	27.24	72.4009	17.9442		1	11	11	21		Not phosphorylated	25.77	69.9748	8.18712		1	11	11	18		Not phosphorylated
O95833	Chloride intracellular channel protein 3 OS=Homo sapiens GN=CLIC3 PE=1 SV=2 - [CLIC3_HUMAN]	36.86	26.5319	3.92102		1	6	6	7		Not phosphorylated	12.71	12.6269			1	2	2	3		Not phosphorylated
O95861	3'(2'),5'-bisphosphate nucleotidase 1 OS=Homo sapiens GN=BPNT1 PE=1 SV=1 - [BPNT1_HUMAN]	26.95	23.9158			1	4	4	5		Not phosphorylated	12.66	21.8997			1	2	2	4		Not phosphorylated
O95865	N(G),N(G)-dimethylarginine dimethylaminohydrolase 2 OS=Homo sapiens GN=DDAH2 PE=1 SV=1 - [DDAH2_HUMAN]	21.05	16.6874			1	3	3	3		Not phosphorylated	12.98	1.17624			1	2	2	2		Not phosphorylated
O95881	Thioredoxin domain-containing protein 12 OS=Homo sapiens GN=TXNDC12 PE=1 SV=1 - [TXD12_HUMAN]	48.26	21.5251			1	5	5	5		Not phosphorylated	24.42	17.9746			1	3	3	4		Not phosphorylated
O95994	Anterior gradient protein 2 homolog OS=Homo sapiens GN=AGR2 PE=1 SV=1 - [AGR2_HUMAN]	46.86	61.268	8.54806	4.37066	1	5	5	15		Not phosphorylated	24	48.2113	4.31933	4.88445	1	3	3	12		Not phosphorylated
O96005	Cleft lip and palate transmembrane protein 1 OS=Homo sapiens GN=CLPTM1 PE=1 SV=1 - [CLPT1_HUMAN]	14.35	46.359			1	5	5	9		Not phosphorylated	13.6	51.1126			1	4	4	10		Not phosphorylated
O96011	Peroxisomal membrane protein 11B OS=Homo sapiens GN=PEX11B PE=1 SV=1 - [PX11B_HUMAN]	9.27	12.722			1	2	2	3		Not phosphorylated	9.27	8.256			1	2	2	2		Not phosphorylated
O96019	Actin-like protein 6A OS=Homo sapiens GN=ACTL6A PE=1 SV=1 - [ACL6A_HUMAN]	15.85	21.2668			1	4	4	5		Not phosphorylated	21.68	23.4848			1	6	6	6		Not phosphorylated
P00338	L-lactate dehydrogenase A chain OS=Homo sapiens GN=LDHA PE=1 SV=2 - [LDHA_HUMAN]	52.11	195.821	12.5775		2	10	10	43		Not phosphorylated	43.67	143.298	12.8823	4.48384	2	9	9	34		Not phosphorylated
P00367	Glutamate dehydrogenase 1, mitochondrial OS=Homo sapiens GN=GLUD1 PE=1 SV=2 - [DHE3_HUMAN]	31.36	109.283	9.80579		1	10	10	25		Not phosphorylated	36.38	139.153	9.8172		1	11	11	31		Not phosphorylated
P00387	NADH-cytochrome b5 reductase 3 OS=Homo sapiens GN=CYB5R3 PE=1 SV=3 - [NB5R3_HUMAN]	38.21	41.6061	8.08495		1	7	7	10		Not phosphorylated	33.89	52.5983			1	6	6	10		Not phosphorylated
P00390	Glutathione reductase, mitochondrial OS=Homo sapiens GN=GSR PE=1 SV=2 - [GSHR_HUMAN]	41.19	75.8921			1	11	11	16		Not phosphorylated	27.78	49.3797	3.8515		1	9	9	12		Not phosphorylated
P00441	Superoxide dismutase [Cu-Zn] OS=Homo sapiens GN=SOD1 PE=1 SV=2 - [SODC_HUMAN]	53.9	51.0768	22.2962		1	4	4	15		Not phosphorylated	53.9	43.2595	12.3664		1	4	4	12		Not phosphorylated
P00491	Purine nucleoside phosphorylase OS=Homo sapiens GN=PNP PE=1 SV=2 - [PNPH_HUMAN]	37.72	58.3507			1	8	8	14		Not phosphorylated	37.2	62.8893			1	7	7	14		Not phosphorylated
P00492	Hypoxanthine-guanine phosphoribosyltransferase OS=Homo sapiens GN=HPRT1 PE=1 SV=2 - [HPRT_HUMAN]	43.12	24.718	11.6355		1	6	6	9		Not phosphorylated	6.9	5.899			1	9	9	12		Not phosphorylated
P00505	Aspartate aminotransferase, mitochondrial OS=Homo sapiens GN=GOT2 PE=1 SV=3 - [AATM_HUMAN]	37.67	165.964	24.8801		1	11	11	41		Not phosphorylated	33.95	138.997	24.4627		1	10	10	35		Not phosphorylated
P00558	Phosphoglycerate kinase 1 OS=Homo sapiens GN=PGK1 PE=1 SV=3 - [PGK1_HUMAN]	46.28	207.983	62.9803		1	11	11	54	1	S203 (1)	42.21	25.6627	41.9325	4.31161	1	11	11	53	2	S203 (2)
P00966	Argininosuccinate synthase OS=Homo sapiens GN=ASS1 PE=1 SV=2 - [ASSY_HUMAN]	41.5	138.073	17.6627		1	10	10	33		Not phosphorylated	37.86	8.51377	8.63227		1	9	9	20		Not phosphorylated
P01111	GTPase NRas OS=Homo sapiens GN=NRAS PE=1 SV=1 - [RASN_HUMAN]	34.92	36.555	4.99591		1	3	3	9		Not phosphorylated	28.57	22.9919	3.64925		2	3	3	6		Not phosphorylated
P01892	HLA class I histocompatibility antigen, A-2 alpha chain OS=Homo sapiens GN=HLA-A PE=1 SV=1 - [1A02_HUMAN]	17.53	12.032	10.6702		6	5	5	5	2	S356 (2); S359 (2)	22.74	29.3168	35.4259		6	8	8	12	3	S356 (2); S359 (2)
P02545	Prelamin-A/C OS=Homo sapiens GN=LMNA PE=1 SV=1 - [LMNA_HUMAN]	4.22	3.73191	7.99405		1	2	2	3	1	S390 (1)	5.27	3.59147	13.4574		1	3	3	4	1	S390 (1)
P02786	Transferrin receptor protein 1 OS=Homo sapiens GN=TFRC PE=1 SV=2 - [TFR1_HUMAN]	30.66	100.331	4.67235		1	17	17	25		Not phosphorylated	23.95	87.8814	11.5264		1	13	13	24		Not phosphorylated
P04040	Catalase OS=Homo sapiens GN=CAT PE=1 SV=3 - [CATA_HUMAN]	38.71	72.7945	12.931		1	12	12	19		Not phosphorylated	29.98	65.6125			1	10	10	14		Not phosphorylated
P04062	Glucosylceramidase OS=Homo sapiens GN=GBA PE=1 SV=3 - [GLCM_HUMAN]	24.44	42.6197			1	6	6	9		Not phosphorylated	18.47	27.8778			1	4	4	6		Not phosphorylated
P04066	Tissue alpha-L-fucosidase OS=Homo sapiens GN=FUCA1 PE=1 SV=4 - [FUCO_HUMAN]	8.8	11.9405			1	3	3	3		Not phosphorylated	15.2	16.6636			1	4	4	4		Not phosphorylated
P04075	Fructose-bisphosphate aldolase A OS=Homo sapiens GN=ALDOA PE=1 SV=2 - [ALDOA_HUMAN]	61.81	497.302	127.24		1	14	15	126	2	S39 (1); S46 (1)	62.91	354.636	51.5639	1.34615	1	13	14	82	1	S39 (1)
P04080	Cystatin-B OS=Homo sapiens GN=CSTB PE=1 SV=2 - [CYTB_HUMAN]	45.92	25.911	3.71828		1	3	3	7		Not phosphorylated	33.67	12.5955	3.55761		1	2	2	4		Not phosphorylated
P04083	Annexin A1 OS=Homo sapiens GN=ANXA1 PE=1 SV=2 - [ANXA1_HUMAN]	43.93	64.0672	8.99621		1	10	10	16		Not phosphorylated	31.21	37.5176	4.92694		1	7	7	9		Not phosphorylated
P04150	Glucocorticoid receptor OS=Homo sapiens GN=NR3C1 PE=1 SV=1 - [GCR_HUMAN]	5.53	11.4743			1	2	2	2		Not phosphorylated	5.53	1.79758			1	2	2	2		Not phosphorylated
P04179	Superoxide dismutase [Mn], mitochondrial OS=Homo sapiens GN=SOD2 PE=1 SV=2 - [SODM_HUMAN]	58.11	33.6706	3.56691		1	6	6	8		Not phosphorylated	24.32	26.5886			1	3	3	6		Not phosphorylated
P04181	Ornithine aminotransferase, mitochondrial OS=Homo sapiens GN=OAT PE=1 SV=1 - [OAT_HUMAN]	21.18	57.0898	4.0487		1	6	6	14		Not phosphorylated	19.82	38.3297	7.47788		1	6	6	11		Not phosphorylated
P04406	Glyceraldehyde-3-phosphate dehydrogenase OS=Homo sapiens GN=GAPDH PE=1 SV=3 - [G3P_HUMAN]	74.93	887.596	118.085	26.2439	1	19	19	208		Not phosphorylated	74.3	789.337	48.3215	15.5534	1	17	17	176		Not phosphorylated
P04626	Receptor tyrosine-protein kinase erbB-2 OS=Homo sapiens GN=ERBB2 PE=1 SV=1 - [ERBB2_HUMAN]	7.73	14.0173	16.8256		1	6	6	6	1	S1083 (1)	4.54	4.48969	28.9182		1	3	3	6	5	S1054 (2); S1078 (1); S1083 (3)
P04632	Calpain small subunit 1 OS=Homo sapiens GN=CAPNS1 PE=1 SV=1 - [CPNS1_HUMAN]	58.58	183.271	10.434	5.13888	1	8	8	37		Not phosphorylated	3.6	15.5421		4.81517	1	6	6	23		Not phosphorylated
P04792	Heat shock protein beta-1 OS=Homo sapiens GN=HSPB1 PE=1 SV=2 - [HSPB1_HUMAN]	54.63	197.445	85.85	25.1677	1	8	8	67		Not phosphorylated	62.93	192.269	42.7716	15.7446	1	9	9	54	1	S199 (1)
P04843	Dolichyl-diphosphooligosaccharide--protein glycosyltransferase subunit 1 OS=Homo sapiens GN=RPN1 PE=1 SV=1 - [RPN1_HUMAN]	25.21	61.2657	19.5979		1	10	10	19		Not phosphorylated	19.6	55.6983	4.26966		1	8	8	14		Not phosphorylated
P04844	Dolichyl-diphosphooligosaccharide--protein glycosyltransferase subunit 2 OS=Homo sapiens GN=RPN2 PE=1 SV=3 - [RPN2_HUMAN]	34.23	105.866	4.43796		1	11	11	22		Not phosphorylated	23.93	72.3193			1	8	8	14		Not phosphorylated
P04899	Guanine nucleotide-binding protein G(i) subunit alpha-2 OS=Homo sapiens GN=GNAI2 PE=1 SV=3 - [GNAI2_HUMAN]	16.34	17.6799			1	3	4	4		Not phosphorylated	1.7	12.5644			1	1	3	3		Not phosphorylated
P05023	Sodium/potassium-transporting ATPase subunit alpha-1 OS=Homo sapiens GN=ATP1A1 PE=1 SV=1 - [AT1A1_HUMAN]	31.48	162.311	16.513		1	20	20	38		Not phosphorylated	25.51	127.854	12.8761		1	16	16	29		Not phosphorylated
P05026	Sodium/potassium-transporting ATPase subunit beta-1 OS=Homo sapiens GN=ATP1B1 PE=1 SV=1 - [AT1B1_HUMAN]	12.54	16.3714			1	3	3	4		Not phosphorylated	12.54	18.2823			1	3	3	5		Not phosphorylated
P05067	Amyloid beta A4 protein OS=Homo sapiens GN=APP PE=1 SV=3 - [A4_HUMAN]	6.88	17.1242			1	4	4	4		Not phosphorylated	3.12	8.48838			1	2	2	2		Not phosphorylated
P05141	ADP/ATP translocase 2 OS=Homo sapiens GN=SLC25A5 PE=1 SV=7 - [ADT2_HUMAN]	13.09	15.0029			1	2	3	4		Not phosphorylated	9.6	12.3637			1	2	2	3		Not phosphorylated
P05161	Ubiquitin-like protein ISG15 OS=Homo sapiens GN=ISG15 PE=1 SV=5 - [ISG15_HUMAN]	20	9.49529	8.59243		1	2	2	4		Not phosphorylated	2	8.44484			1	2	2	2		Not phosphorylated
P05166	Propionyl-CoA carboxylase beta chain, mitochondrial OS=Homo sapiens GN=PCCB PE=1 SV=3 - [PCCB_HUMAN]	5.19	9.14121			1	2	2	2		Not phosphorylated	8.53	15.8146			1	3	3	3		Not phosphorylated
P05198	Eukaryotic translation initiation factor 2 subunit 1 OS=Homo sapiens GN=EIF2S1 PE=1 SV=3 - [IF2A_HUMAN]	39.68	78.5792	22.548		1	9	9	22		Not phosphorylated	35.24	7.78123	7.82571		1	8	8	18		Not phosphorylated
P05387	60S acidic ribosomal protein P2 OS=Homo sapiens GN=RPLP2 PE=1 SV=1 - [RLA2_HUMAN]	87.83	81.363	200.841	4.76945	1	7	7	67	47	S102 (42); S105 (47)	87.83	7.63157	168.844	5.22436	1	7	7	56	40	S102 (38); S105 (39)
P05388	60S acidic ribosomal protein P0 OS=Homo sapiens GN=RPLP0 PE=1 SV=1 - [RLA0_HUMAN]	46.37	79.3657	20.3061	15.9047	1	9	9	26	3	S304 (3); S307 (3)	33.75	45.9157	4.97119	3.94477	2	6	6	17	4	S304 (4); S307 (4)
P05455	Lupus La protein OS=Homo sapiens GN=SSB PE=1 SV=2 - [LA_HUMAN]	39.71	127.56	60.1141		1	12	12	42	10	S366 (10)	33.82	11.9637	42.1835	4.46562	1	11	11	33	8	S366 (8)
P05556	Integrin beta-1 OS=Homo sapiens GN=ITGB1 PE=1 SV=2 - [ITB1_HUMAN]	26.07	96.5135			1	11	11	20		Not phosphorylated	26.94	95.6268			1	11	11	21		Not phosphorylated
P06280	Alpha-galactosidase A OS=Homo sapiens GN=GLA PE=1 SV=1 - [AGAL_HUMAN]	13.52	18.2911			1	4	4	4		Not phosphorylated	19.35	22.1692			1	5	5	5		Not phosphorylated
P06396	Gelsolin OS=Homo sapiens GN=GSN PE=1 SV=1 - [GELS_HUMAN]	28.39	152.952	22.7409		1	12	12	35		Not phosphorylated	28.26	11.1623	11.9873		1	11	11	23		Not phosphorylated
P06454	Prothymosin alpha OS=Homo sapiens GN=PTMA PE=1 SV=2 - [PTMA_HUMAN]	23.42	97.7227	31.2139		1	6	6	27		Not phosphorylated	22.52	5.27486	19.9915		1	5	5	15		Not phosphorylated
P06493	Cyclin-dependent kinase 1 OS=Homo sapiens GN=CDK1 PE=1 SV=3 - [CDK1_HUMAN]	47.14	40.9247	7.57116	4.82559	2	9	10	12	3	T14 (3); Y15 (3)	37.37	38.3528	12.1119	5.24358	2	7	8	13	3	T14 (3); Y15 (3)
P06576	ATP synthase subunit beta, mitochondrial OS=Homo sapiens GN=ATP5B PE=1 SV=3 - [ATPB_HUMAN]	58.98	213.54	11.9985		1	19	19	50		Not phosphorylated	46.12	2.98679	11.7525		1	15	15	47		Not phosphorylated
P06730	Eukaryotic translation initiation factor 4E OS=Homo sapiens GN=EIF4E PE=1 SV=2 - [IF4E_HUMAN]	20.74	14.6454			1	2	2	3		Not phosphorylated	27.19	29.3214			1	3	3	6		Not phosphorylated
P06733	Alpha-enolase OS=Homo sapiens GN=ENO1 PE=1 SV=2 - [ENOA_HUMAN]	61.29	453.948	94.5942	14.0328	2	14	17	117		Not phosphorylated	54.38	39.8429	6.64477	13.6164	2	14	17	97		Not phosphorylated
P06737	Glycogen phosphorylase, liver form OS=Homo sapiens GN=PYGL PE=1 SV=4 - [PYGL_HUMAN]	6.02	16.2237			1	1	3	3		Not phosphorylated	4.25	1.45898			1	1	2	2		Not phosphorylated
P06744	Glucose-6-phosphate isomerase OS=Homo sapiens GN=GPI PE=1 SV=4 - [G6PI_HUMAN]	38.89	142.239	27.3775		1	11	11	37		Not phosphorylated	34.77	115.267	8.63948	4.65187	1	10	10	27		Not phosphorylated
P06748	Nucleophosmin OS=Homo sapiens GN=NPM1 PE=1 SV=2 - [NPM_HUMAN]	34.01	142.513	210.169	1385.92	1	7	7	315	286	S70 (9); S125 (277)	29.25	132.368	474.154	643.113	1	6	6	228	202	S70 (9); S125 (193)
P06753	Tropomyosin alpha-3 chain OS=Homo sapiens GN=TPM3 PE=1 SV=1 - [TPM3_HUMAN]	13.38	14.0082		4.44108	1	2	4	5		Not phosphorylated	17.96	11.7389	3.79198	8.83286	1	3	4	6		Not phosphorylated
P06756	Integrin alpha-V OS=Homo sapiens GN=ITGAV PE=1 SV=2 - [ITAV_HUMAN]	10.31	30.3239	3.94816		1	7	7	8		Not phosphorylated	6.3	18.9567			1	4	4	4		Not phosphorylated
P06865	Beta-hexosaminidase subunit alpha OS=Homo sapiens GN=HEXA PE=1 SV=2 - [HEXA_HUMAN]	29.11	62.8612			1	9	9	13		Not phosphorylated	29.11	75.6818			1	9	9	16		Not phosphorylated
P07099	Epoxide hydrolase 1 OS=Homo sapiens GN=EPHX1 PE=1 SV=1 - [HYEP_HUMAN]	10.11	14.9547			1	2	2	3		Not phosphorylated	1.11	9.83916			1	2	2	2		Not phosphorylated
P07108	Acyl-CoA-binding protein OS=Homo sapiens GN=DBI PE=1 SV=2 - [ACBP_HUMAN]	41.38	15.9742			1	2	2	4		Not phosphorylated	41.38	7.57248			1	2	2	2		Not phosphorylated
P07237	Protein disulfide-isomerase OS=Homo sapiens GN=P4HB PE=1 SV=3 - [PDIA1_HUMAN]	43.9	211.149	41.0289	18.0473	1	15	15	59		Not phosphorylated	36.81	154.514	23.5638	9.41685	1	12	12	40		Not phosphorylated
P07339	Cathepsin D OS=Homo sapiens GN=CTSD PE=1 SV=1 - [CATD_HUMAN]	35.19	172.178	60.5522		1	9	9	50		Not phosphorylated	32.4	142.714	26.7893	4.45625	1	9	9	38		Not phosphorylated
P07355	Annexin A2 OS=Homo sapiens GN=ANXA2 PE=1 SV=2 - [ANXA2_HUMAN]	43.66	163.838	42.7626		1	13	13	46		Not phosphorylated	37.17	128.333	32.1465		1	10	10	35		Not phosphorylated
P07384	Calpain-1 catalytic subunit OS=Homo sapiens GN=CAPN1 PE=1 SV=1 - [CAN1_HUMAN]	37.25	129.084	29.6031		1	17	17	35		Not phosphorylated	27.87	127.387	13.3229		1	15	15	31		Not phosphorylated
P07437	Tubulin beta chain OS=Homo sapiens GN=TUBB PE=1 SV=2 - [TBB5_HUMAN]	78.83	612.147	153.989	5.91489	1	5	21	170		Not phosphorylated	7.72	421.844	76.3648	4.77953	1	5	19	116		Not phosphorylated
P07602	Proactivator polypeptide OS=Homo sapiens GN=PSAP PE=1 SV=2 - [SAP_HUMAN]	7.44	11.8944			1	3	3	3		Not phosphorylated	12.6	16.3239			1	4	4	4		Not phosphorylated
P07686	Beta-hexosaminidase subunit beta OS=Homo sapiens GN=HEXB PE=1 SV=3 - [HEXB_HUMAN]	17.45	43.5666	4.40737		1	6	6	11		Not phosphorylated	14.57	45.6482			1	5	5	10		Not phosphorylated
P07737	Profilin-1 OS=Homo sapiens GN=PFN1 PE=1 SV=2 - [PROF1_HUMAN]	50	152.284	53.591		1	5	5	46		Not phosphorylated	5	14.8795	37.8168		1	5	5	33		Not phosphorylated
P07741	Adenine phosphoribosyltransferase OS=Homo sapiens GN=APRT PE=1 SV=2 - [APT_HUMAN]	48.33	71.9328	8.79596		1	5	5	16		Not phosphorylated	48.33	64.527	3.66515		1	5	5	14		Not phosphorylated
P07814	Bifunctional glutamate/proline--tRNA ligase OS=Homo sapiens GN=EPRS PE=1 SV=5 - [SYEP_HUMAN]	32.34	222.451	49.5346	5.13331	1	31	31	61	2	S882 (2)	22.49	166.2	28.347	4.89125	1	23	23	45	1	S882 (1)
P07858	Cathepsin B OS=Homo sapiens GN=CTSB PE=1 SV=3 - [CATB_HUMAN]	34.51	52.9336			1	6	6	10		Not phosphorylated	29.5	4.14435			1	5	5	8		Not phosphorylated
P07900	Heat shock protein HSP 90-alpha OS=Homo sapiens GN=HSP90AA1 PE=1 SV=5 - [HS90A_HUMAN]	54.64	637.637	437.046	5.03029	1	19	29	230	79	S252 (5); S263 (78); S476 (1)	54.1	618.152	333.462	8.97969	1	19	29	202	63	S231 (1); S252 (6); S263 (61); S476 (1)
P07910	Heterogeneous nuclear ribonucleoproteins C1/C2 OS=Homo sapiens GN=HNRNPC PE=1 SV=4 - [HNRPC_HUMAN]	25.16	13.8657	28.5546	15.3837	1	7	7	12	10	S260 (6); S299 (4)	22.88	5.42224	33.9536	1.32713	1	6	6	10	10	S233 (1); S260 (6); S299 (3)
P07954	Fumarate hydratase, mitochondrial OS=Homo sapiens GN=FH PE=1 SV=3 - [FUMH_HUMAN]	44.71	103.897	17.0229		1	12	12	25		Not phosphorylated	27.84	71.9288			1	8	8	15		Not phosphorylated
P08069	Insulin-like growth factor 1 receptor OS=Homo sapiens GN=IGF1R PE=1 SV=1 - [IGF1R_HUMAN]	7.53	30.1061			1	4	4	6		Not phosphorylated	6	24.8365			1	4	4	5		Not phosphorylated
P08107	Heat shock 70 kDa protein 1A/1B OS=Homo sapiens GN=HSPA1A PE=1 SV=5 - [HSP71_HUMAN]	59.28	415.807	85.7778	8.80786	2	23	25	112		Not phosphorylated	64.12	359.746	65.1962	8.84114	2	24	26	96		Not phosphorylated
P08133	Annexin A6 OS=Homo sapiens GN=ANXA6 PE=1 SV=3 - [ANXA6_HUMAN]	40.56	138.563	36.0183	4.34668	1	18	18	38		Not phosphorylated	35.81	119.179	3.97598		1	14	14	27		Not phosphorylated
P08134	Rho-related GTP-binding protein RhoC OS=Homo sapiens GN=RHOC PE=1 SV=1 - [RHOC_HUMAN]	50.78	60.8778	7.37044		1	2	6	15		Not phosphorylated	5.26	41.6897			1	1	5	9		Not phosphorylated
P08195	4F2 cell-surface antigen heavy chain OS=Homo sapiens GN=SLC3A2 PE=1 SV=3 - [4F2_HUMAN]	40.79	252.537	64.1095	4.49674	1	17	17	68		Not phosphorylated	31.43	167.221	37.3217	9.33167	1	15	15	44		Not phosphorylated
P08236	Beta-glucuronidase OS=Homo sapiens GN=GUSB PE=1 SV=2 - [BGLR_HUMAN]	19.2	42.4153			1	6	6	8		Not phosphorylated	6.3	2.95866			1	2	2	4		Not phosphorylated
P08237	6-phosphofructokinase, muscle type OS=Homo sapiens GN=PFKM PE=1 SV=2 - [K6PF_HUMAN]	15.64	43.6621			1	7	7	9		Not phosphorylated	11.67	22.9664			1	5	5	5		Not phosphorylated
P08240	Signal recognition particle receptor subunit alpha OS=Homo sapiens GN=SRPR PE=1 SV=2 - [SRPR_HUMAN]	16.93	19.5475	12.5171		1	6	6	8	2	S296 (2); S297 (2); S298 (2)	13.64	18.8351	4.49984		1	5	5	5		Not phosphorylated
P08243	Asparagine synthetase [glutamine-hydrolyzing] OS=Homo sapiens GN=ASNS PE=1 SV=4 - [ASNS_HUMAN]	11.23	32.9885			1	4	4	7		Not phosphorylated	21.57	31.7546			1	6	6	7		Not phosphorylated
P08559	Pyruvate dehydrogenase E1 component subunit alpha, somatic form, mitochondrial OS=Homo sapiens GN=PDHA1 PE=1 SV=3 - [ODPA_HUMAN]	37.95	54.7647	4.52526		2	8	8	13		Not phosphorylated	38.46	48.4992	4.32465		2	8	8	12		Not phosphorylated
P08754	Guanine nucleotide-binding protein G(k) subunit alpha OS=Homo sapiens GN=GNAI3 PE=1 SV=3 - [GNAI3_HUMAN]	39.27	57.0122			1	7	8	11		Not phosphorylated	43.5	53.1677			1	7	9	11		Not phosphorylated
P08758	Annexin A5 OS=Homo sapiens GN=ANXA5 PE=1 SV=2 - [ANXA5_HUMAN]	47.81	123.522	26.4023		1	12	12	33		Not phosphorylated	44.6	115.57			1	10	10	25		Not phosphorylated
P08865	40S ribosomal protein SA OS=Homo sapiens GN=RPSA PE=1 SV=4 - [RSSA_HUMAN]	35.93	77.0973	12.8085		1	6	6	19		Not phosphorylated	35.93	8.15745	7.2775		1	6	6	20		Not phosphorylated
P09104	Gamma-enolase OS=Homo sapiens GN=ENO2 PE=1 SV=3 - [ENOG_HUMAN]	25.81	143.191			1	3	6	28		Not phosphorylated	16.13	181.141			1	1	4	35		Not phosphorylated
P09110	3-ketoacyl-CoA thiolase, peroxisomal OS=Homo sapiens GN=ACAA1 PE=1 SV=2 - [THIK_HUMAN]	35.14	61.397			1	8	8	13		Not phosphorylated	26.42	54.1179			1	6	6	11		Not phosphorylated
P09132	Signal recognition particle 19 kDa protein OS=Homo sapiens GN=SRP19 PE=1 SV=3 - [SRP19_HUMAN]	37.5	19.4477			1	3	3	4		Not phosphorylated	37.5	18.7287			1	3	3	4		Not phosphorylated
P09382	Galectin-1 OS=Homo sapiens GN=LGALS1 PE=1 SV=2 - [LEG1_HUMAN]	51.11	47.233	14.5317		1	4	4	13		Not phosphorylated	51.11	66.1569	4.54724		1	4	4	14		Not phosphorylated
P09429	High mobility group protein B1 OS=Homo sapiens GN=HMGB1 PE=1 SV=3 - [HMGB1_HUMAN]	40.93	148.269	41.9871		1	6	7	43		Not phosphorylated	4.93	16.2283	17.449		1	6	7	38		Not phosphorylated
P09467	Fructose-1,6-bisphosphatase 1 OS=Homo sapiens GN=FBP1 PE=1 SV=5 - [F16P1_HUMAN]	48.82	74.4431	26.0151		1	11	11	23		Not phosphorylated	36.9	65.9575	9.32877		1	8	8	16		Not phosphorylated
P09525	Annexin A4 OS=Homo sapiens GN=ANXA4 PE=1 SV=4 - [ANXA4_HUMAN]	46.08	93.8956	32.0718		1	10	10	27		Not phosphorylated	42.32	83.3992	12.6518		1	9	9	21		Not phosphorylated
P09543	2',3'-cyclic-nucleotide 3'-phosphodiesterase OS=Homo sapiens GN=CNP PE=1 SV=2 - [CN37_HUMAN]	14.49	14.4009			1	3	3	3		Not phosphorylated	14.49	25.2688			1	3	3	5		Not phosphorylated
P09622	Dihydrolipoyl dehydrogenase, mitochondrial OS=Homo sapiens GN=DLD PE=1 SV=2 - [DLDH_HUMAN]	25.74	70.0653	12.855		1	7	7	18		Not phosphorylated	2.83	39.4494	7.83596		1	6	6	11		Not phosphorylated
P09651	Heterogeneous nuclear ribonucleoprotein A1 OS=Homo sapiens GN=HNRNPA1 PE=1 SV=5 - [ROA1_HUMAN]	16.67	15.3831	16.6661		1	5	5	7	2	S4 (1); S6 (2)	16.13	21.5528			1	5	5	5		Not phosphorylated
P09661	U2 small nuclear ribonucleoprotein A' OS=Homo sapiens GN=SNRPA1 PE=1 SV=2 - [RU2A_HUMAN]	30.59	30.2614			1	5	5	6		Not phosphorylated	3.59	29.1974			1	5	5	6		Not phosphorylated
P09758	Tumor-associated calcium signal transducer 2 OS=Homo sapiens GN=TACSTD2 PE=1 SV=3 - [TACD2_HUMAN]	21.67	31.5112			1	4	4	7		Not phosphorylated	26.93	4.51714			1	5	5	8		Not phosphorylated
P09960	Leukotriene A-4 hydrolase OS=Homo sapiens GN=LTA4H PE=1 SV=2 - [LKHA4_HUMAN]	27	80.4287	12.2207		1	12	12	21		Not phosphorylated	2.79	57.9119			1	10	10	13		Not phosphorylated
P09972	Fructose-bisphosphate aldolase C OS=Homo sapiens GN=ALDOC PE=1 SV=2 - [ALDOC_HUMAN]	13.74	69.1468	37.8667		1	1	2	21		Not phosphorylated	28.2	68.4125	15.2128	4.86979	1	5	6	17		Not phosphorylated
P0CW22	40S ribosomal protein S17-like OS=Homo sapiens GN=RPS17L PE=3 SV=1 - [RS17L_HUMAN]	41.48	49.507	18.5815		1	4	4	14		Not phosphorylated	41.48	12.1147	7.57755		1	4	4	5		Not phosphorylated
P10155	60 kDa SS-A/Ro ribonucleoprotein OS=Homo sapiens GN=TROVE2 PE=1 SV=2 - [RO60_HUMAN]	10.59	18.4448			1	4	4	4		Not phosphorylated	8.36	14.7294			1	3	3	3		Not phosphorylated
P10253	Lysosomal alpha-glucosidase OS=Homo sapiens GN=GAA PE=1 SV=4 - [LYAG_HUMAN]	14.29	67.8558	3.72801		1	9	9	16		Not phosphorylated	13.3	51.6385			1	8	8	11		Not phosphorylated
P10586	Receptor-type tyrosine-protein phosphatase F OS=Homo sapiens GN=PTPRF PE=1 SV=2 - [PTPRF_HUMAN]	11.48	69.5951			1	13	13	14		Not phosphorylated	5.9	31.364			1	6	6	7		Not phosphorylated
P10599	Thioredoxin OS=Homo sapiens GN=TXN PE=1 SV=3 - [THIO_HUMAN]	26.67	61.8051	8.16256		1	2	2	16		Not phosphorylated	26.67	51.2394	8.35147		1	2	2	13		Not phosphorylated
P10619	Lysosomal protective protein OS=Homo sapiens GN=CTSA PE=1 SV=2 - [PPGB_HUMAN]	23.54	41.0442	9.7051		1	7	7	11		Not phosphorylated	19.17	34.6989	4.56764		1	5	5	8		Not phosphorylated
P10636	Microtubule-associated protein tau OS=Homo sapiens GN=MAPT PE=1 SV=5 - [TAU_HUMAN]	15.96	11.8198	97.3548		1	6	6	18	10	S46 (1); T548 (2); S713 (7); S717 (2)	13.98	9.8983	95.3197		1	5	5	18	13	S46 (1); T548 (1); S713 (10); S717 (3)
P10644	cAMP-dependent protein kinase type I-alpha regulatory subunit OS=Homo sapiens GN=PRKAR1A PE=1 SV=1 - [KAP0_HUMAN]	21.26	40.4098	25.0154		1	6	6	15	6	S83 (6)	2.73	39.4816	28.5789		1	6	6	16	6	S83 (6)
P10768	S-formylglutathione hydrolase OS=Homo sapiens GN=ESD PE=1 SV=2 - [ESTD_HUMAN]	58.51	94.995	17.5089		1	9	9	24		Not phosphorylated	52.13	94.7892			1	8	8	20		Not phosphorylated
P10809	60 kDa heat shock protein, mitochondrial OS=Homo sapiens GN=HSPD1 PE=1 SV=2 - [CH60_HUMAN]	61.61	822.472	164.766	5.19656	1	25	25	201		Not phosphorylated	57.7	664.86	91.4414	4.85963	1	22	22	155	1	S70 (1)
P10909	Clusterin OS=Homo sapiens GN=CLU PE=1 SV=1 - [CLUS_HUMAN]	17.59	32.3516	4.06103		1	5	5	8		Not phosphorylated	9.8	12.9634	3.55952		1	3	3	4		Not phosphorylated
P11021	78 kDa glucose-regulated protein OS=Homo sapiens GN=HSPA5 PE=1 SV=2 - [GRP78_HUMAN]	53.52	431.219	134.691	27.9032	1	25	27	133		Not phosphorylated	45.41	344.823	8.95574	23.9356	1	20	22	102		Not phosphorylated
P11137	Microtubule-associated protein 2 OS=Homo sapiens GN=MAP2 PE=1 SV=4 - [MAP2_HUMAN]	3.56		21.8372		1	4	4	4	4	S1324 (1); S1347 (1); S1353 (1); S1782 (1); S1790 (1)	3.17		16.6795		1	3	3	3	3	S1324 (1); S1347 (1); S1353 (1); S1782 (1)
P11142	Heat shock cognate 71 kDa protein OS=Homo sapiens GN=HSPA8 PE=1 SV=1 - [HSP7C_HUMAN]	62.38	411.063	144.919	4.70152	1	23	26	126		Not phosphorylated	58.2	395.33	85.3893	9.87342	1	23	26	114		Not phosphorylated
P11166	Solute carrier family 2, facilitated glucose transporter member 1 OS=Homo sapiens GN=SLC2A1 PE=1 SV=2 - [GTR1_HUMAN]	5.08	12.0546	4.23233		1	2	2	4		Not phosphorylated	5.8	8.58378			1	2	2	2		Not phosphorylated
P11177	Pyruvate dehydrogenase E1 component subunit beta, mitochondrial OS=Homo sapiens GN=PDHB PE=1 SV=3 - [ODPB_HUMAN]	26.74	31.0358	3.65118		1	6	6	8		Not phosphorylated	29.81	41.2237			1	7	7	9		Not phosphorylated
P11216	Glycogen phosphorylase, brain form OS=Homo sapiens GN=PYGB PE=1 SV=5 - [PYGB_HUMAN]	20.76	61.2526	3.55135		1	8	10	13		Not phosphorylated	12.46	36.2882			1	5	6	7		Not phosphorylated
P11279	Lysosome-associated membrane glycoprotein 1 OS=Homo sapiens GN=LAMP1 PE=1 SV=3 - [LAMP1_HUMAN]	6.47	14.7053			1	2	2	4		Not phosphorylated	6.47	18.8863			1	2	2	5		Not phosphorylated
P11310	Medium-chain specific acyl-CoA dehydrogenase, mitochondrial OS=Homo sapiens GN=ACADM PE=1 SV=1 - [ACADM_HUMAN]	7.36	10.2716			1	2	2	2		Not phosphorylated	22.33	21.9753			1	5	5	5		Not phosphorylated
P11413	Glucose-6-phosphate 1-dehydrogenase OS=Homo sapiens GN=G6PD PE=1 SV=4 - [G6PD_HUMAN]	40.19	185.055	34.4943		1	12	12	45		Not phosphorylated	38.45	16.5772	13.8866	4.69873	1	12	12	38		Not phosphorylated
P11498	Pyruvate carboxylase, mitochondrial OS=Homo sapiens GN=PC PE=1 SV=2 - [PYC_HUMAN]	15.2	60.1843			1	11	11	13		Not phosphorylated	13.16	48.5148			1	10	10	11		Not phosphorylated
P11586	C-1-tetrahydrofolate synthase, cytoplasmic OS=Homo sapiens GN=MTHFD1 PE=1 SV=3 - [C1TC_HUMAN]	40.75	153.472	46.0516		1	22	22	46		Not phosphorylated	36.68	13.7232	21.4172		1	20	20	36		Not phosphorylated
P11717	Cation-independent mannose-6-phosphate receptor OS=Homo sapiens GN=IGF2R PE=1 SV=3 - [MPRI_HUMAN]	6.99	38.9443	28.6726		1	9	9	14	5	S2409 (4); S2484 (1)	6.54	4.93996	21.5213		1	9	9	13	5	S2409 (4); S2484 (1)
P11766	Alcohol dehydrogenase class-3 OS=Homo sapiens GN=ADH5 PE=1 SV=4 - [ADHX_HUMAN]	16.04	41.4817	8.79424		1	3	3	10		Not phosphorylated	27.1	34.6744			1	5	5	7		Not phosphorylated
P11908	Ribose-phosphate pyrophosphokinase 2 OS=Homo sapiens GN=PRPS2 PE=1 SV=2 - [PRPS2_HUMAN]	16.04	23.9555			1	3	4	5		Not phosphorylated	27.99	26.5411			1	4	5	6		Not phosphorylated
P11940	Polyadenylate-binding protein 1 OS=Homo sapiens GN=PABPC1 PE=1 SV=2 - [PABP1_HUMAN]	16.35	58.5603	12.7852		1	3	8	15		Not phosphorylated	14.78	59.3615	8.86786	4.89578	1	3	8	16		Not phosphorylated
P12004	Proliferating cell nuclear antigen OS=Homo sapiens GN=PCNA PE=1 SV=1 - [PCNA_HUMAN]	67.82	186.728	32.3868		1	10	10	45		Not phosphorylated	59	95.7435	18.593		1	9	9	25		Not phosphorylated
P12081	Histidine--tRNA ligase, cytoplasmic OS=Homo sapiens GN=HARS PE=1 SV=2 - [SYHC_HUMAN]	21.81	25.9926			1	4	6	6		Not phosphorylated	25.15	34.5839			1	6	7	8		Not phosphorylated
P12268	Inosine-5'-monophosphate dehydrogenase 2 OS=Homo sapiens GN=IMPDH2 PE=1 SV=2 - [IMDH2_HUMAN]	30.93	67.6528	12.1121		1	12	12	18		Not phosphorylated	28.21	54.7346			1	8	8	12		Not phosphorylated
P12270	Nucleoprotein TPR OS=Homo sapiens GN=TPR PE=1 SV=3 - [TPR_HUMAN]	4.44	28.886			1	7	7	7		Not phosphorylated	7.24	54.3483			1	11	11	12		Not phosphorylated
P12429	Annexin A3 OS=Homo sapiens GN=ANXA3 PE=1 SV=3 - [ANXA3_HUMAN]	38.39	42.724	16.7614		1	9	9	13		Not phosphorylated	29.41	35.3214			1	7	7	8		Not phosphorylated
P12532	Creatine kinase U-type, mitochondrial OS=Homo sapiens GN=CKMT1A PE=1 SV=1 - [KCRU_HUMAN]	26.62	49.2019	5.11155		1	6	6	11		Not phosphorylated	27.34	64.8267	5.13374		1	7	7	14		Not phosphorylated
P12694	2-oxoisovalerate dehydrogenase subunit alpha, mitochondrial OS=Homo sapiens GN=BCKDHA PE=1 SV=2 - [ODBA_HUMAN]	22.7	21.5667	9.01948		1	6	6	7		Not phosphorylated	11.1	11.7428	8.98362		1	4	4	5		Not phosphorylated
P12814	Alpha-actinin-1 OS=Homo sapiens GN=ACTN1 PE=1 SV=2 - [ACTN1_HUMAN]	42.38	195.833	17.9748		1	16	25	46		Not phosphorylated	33.3	149.793	3.58334		1	12	19	32		Not phosphorylated
P12830	Cadherin-1 OS=Homo sapiens GN=CDH1 PE=1 SV=3 - [CADH1_HUMAN]	12.24	35.1184	8.39527		1	6	6	9		Not phosphorylated	13.49	38.4981	4.12427		1	7	7	10		Not phosphorylated
P12956	X-ray repair cross-complementing protein 6 OS=Homo sapiens GN=XRCC6 PE=1 SV=2 - [XRCC6_HUMAN]	36.95	186.598	36.6288	15.7701	1	16	16	48	1	S27 (1)	27.26	131.921	3.23155	11.8558	1	10	10	34	1	S27 (1)
P13010	X-ray repair cross-complementing protein 5 OS=Homo sapiens GN=XRCC5 PE=1 SV=3 - [XRCC5_HUMAN]	42.9	280.006	38.8138		1	19	19	68		Not phosphorylated	35.25	177.879	9.17594		1	14	14	38		Not phosphorylated
P13489	Ribonuclease inhibitor OS=Homo sapiens GN=RNH1 PE=1 SV=2 - [RINI_HUMAN]	38.61	116.153	15.5972		1	11	11	27		Not phosphorylated	36.44	74.3593	12.3633	4.48952	1	11	11	20		Not phosphorylated
P13639	Elongation factor 2 OS=Homo sapiens GN=EEF2 PE=1 SV=4 - [EF2_HUMAN]	46.74	303.092	81.9038		1	25	25	81	1	T57 (1); T59 (1)	4.91	327.818	31.1371		1	24	24	78		Not phosphorylated
P13667	Protein disulfide-isomerase A4 OS=Homo sapiens GN=PDIA4 PE=1 SV=2 - [PDIA4_HUMAN]	48.84	258.333	67.4118	4.71181	1	23	23	71		Not phosphorylated	4.78	218.453	45.4922	4.45346	1	18	18	57		Not phosphorylated
P13674	Prolyl 4-hydroxylase subunit alpha-1 OS=Homo sapiens GN=P4HA1 PE=1 SV=2 - [P4HA1_HUMAN]	30.9	52.7807			1	10	10	11		Not phosphorylated	22.85	49.3819			1	8	8	10		Not phosphorylated
P13693	Translationally-controlled tumor protein OS=Homo sapiens GN=TPT1 PE=1 SV=1 - [TCTP_HUMAN]	29.65	58.6604			1	4	4	12		Not phosphorylated	36.5	57.9988			1	4	4	12		Not phosphorylated
P13796	Plastin-2 OS=Homo sapiens GN=LCP1 PE=1 SV=6 - [PLSL_HUMAN]	26	54.7341			1	8	10	11		Not phosphorylated	29.51	53.7956			1	9	12	12		Not phosphorylated
P13797	Plastin-3 OS=Homo sapiens GN=PLS3 PE=1 SV=4 - [PLST_HUMAN]	22.38	48.3077			1	6	9	11		Not phosphorylated	19.68	49.2195			1	5	9	11		Not phosphorylated
P13798	Acylamino-acid-releasing enzyme OS=Homo sapiens GN=APEH PE=1 SV=4 - [ACPH_HUMAN]	22.54	38.7634	3.5769		1	8	8	9		Not phosphorylated	16.8	32.4994	5.93765		1	6	6	8	1	S187 (1)
P13804	Electron transfer flavoprotein subunit alpha, mitochondrial OS=Homo sapiens GN=ETFA PE=1 SV=1 - [ETFA_HUMAN]	52.55	130.665	22.695		1	10	10	32		Not phosphorylated	39.34	19.9232	21.2484		1	8	8	27		Not phosphorylated
P13807	Glycogen [starch] synthase, muscle OS=Homo sapiens GN=GYS1 PE=1 SV=2 - [GYS1_HUMAN]	20.35	34.6593	33.016		1	9	9	14	2	S652 (1); S653 (2); S657 (2)	12.62	29.9913	62.3783		1	6	6	19	5	S641 (1); S645 (1); S657 (2); S727 (1)
P13861	cAMP-dependent protein kinase type II-alpha regulatory subunit OS=Homo sapiens GN=PRKAR2A PE=1 SV=2 - [KAP2_HUMAN]	24.75	51.2694	93.5129	5.12673	1	6	6	31	23	S78 (20); S80 (20); S99 (3)	28.71	29.29	15.6495	5.86642	1	7	7	30	24	S78 (18); S80 (18); S99 (6)
P13984	General transcription factor IIF subunit 2 OS=Homo sapiens GN=GTF2F2 PE=1 SV=2 - [T2FB_HUMAN]	13.65	9.77442			1	2	2	2		Not phosphorylated	13.65	13.8486			1	2	2	3		Not phosphorylated
P13987	CD59 glycoprotein OS=Homo sapiens GN=CD59 PE=1 SV=1 - [CD59_HUMAN]	18.75	8.13227			1	2	2	2		Not phosphorylated	18.75	8.23773			1	2	2	2		Not phosphorylated
P13995	Bifunctional methylenetetrahydrofolate dehydrogenase/cyclohydrolase, mitochondrial OS=Homo sapiens GN=MTHFD2 PE=1 SV=2 - [MTDC_HUMAN]	16.57	21.1656	3.79808		1	4	4	6		Not phosphorylated	1	11.9259			1	3	3	3		Not phosphorylated
P14314	Glucosidase 2 subunit beta OS=Homo sapiens GN=PRKCSH PE=1 SV=2 - [GLU2B_HUMAN]	35.61	218.802	65.1414	5.13892	1	14	14	61		Not phosphorylated	3.11	27.2859	38.9546	5.83276	1	13	13	53		Not phosphorylated
P14324	Farnesyl pyrophosphate synthase OS=Homo sapiens GN=FDPS PE=1 SV=4 - [FPPS_HUMAN]	8.11	12.9336			1	2	2	3		Not phosphorylated	12.41	19.2644			1	3	3	4		Not phosphorylated
P14550	Alcohol dehydrogenase [NADP(+)] OS=Homo sapiens GN=AKR1A1 PE=1 SV=3 - [AK1A1_HUMAN]	15.69	17.4628			1	4	4	4		Not phosphorylated	19.38	23.5337			1	5	5	5		Not phosphorylated
P14618	Pyruvate kinase isozymes M1/M2 OS=Homo sapiens GN=PKM PE=1 SV=4 - [KPYM_HUMAN]	51.04	554.017	111.448		1	19	19	133	2	S37 (2)	47.8	435.773	73.7681	4.41694	1	18	18	105	2	S37 (2)
P14625	Endoplasmin OS=Homo sapiens GN=HSP90B1 PE=1 SV=1 - [ENPL_HUMAN]	45.45	414.216	103.539	5.36879	1	24	25	113	1	S306 (1)	43.96	362.449	76.6788	11.1469	1	20	21	95	2	S306 (1); T786 (1)
P14678	Small nuclear ribonucleoprotein-associated proteins B and B' OS=Homo sapiens GN=SNRPB PE=1 SV=2 - [RSMB_HUMAN]	12.08	26.658			2	2	2	6		Not phosphorylated	12.8	12.6841			2	2	2	3		Not phosphorylated
P14735	Insulin-degrading enzyme OS=Homo sapiens GN=IDE PE=1 SV=4 - [IDE_HUMAN]	5	16.0783			1	4	4	4		Not phosphorylated	8.24	17.7449			1	4	4	4		Not phosphorylated
P14866	Heterogeneous nuclear ribonucleoprotein L OS=Homo sapiens GN=HNRNPL PE=1 SV=2 - [HNRPL_HUMAN]	9.68	21.8969			1	2	2	4		Not phosphorylated	9.68	14.6255			1	2	2	3		Not phosphorylated
P14868	Aspartate--tRNA ligase, cytoplasmic OS=Homo sapiens GN=DARS PE=1 SV=2 - [SYDC_HUMAN]	24.95	70.8871	19.4358		1	8	8	20		Not phosphorylated	27.35	76.3437	8.27524		1	10	10	20		Not phosphorylated
P14923	Junction plakoglobin OS=Homo sapiens GN=JUP PE=1 SV=3 - [PLAK_HUMAN]	24.16	64.1665	9.12441		1	9	12	16	1	S665 (1)	33.42	71.3886	3.99388		1	13	15	17	1	S665 (1)
P15104	Glutamine synthetase OS=Homo sapiens GN=GLUL PE=1 SV=4 - [GLNA_HUMAN]	9.38	10.4539			1	2	2	2		Not phosphorylated	13.94	15.2365			1	3	3	3		Not phosphorylated
P15151	Poliovirus receptor OS=Homo sapiens GN=PVR PE=1 SV=2 - [PVR_HUMAN]	7.43	3.57356		6.2679	1	2	2	2	1	S399 (1); S402 (1)	9.83	4.45378		1.15858	1	2	2	3	2	S399 (2); S402 (2)
P15170	Eukaryotic peptide chain release factor GTP-binding subunit ERF3A OS=Homo sapiens GN=GSPT1 PE=1 SV=1 - [ERF3A_HUMAN]	30.86	65.6414			2	9	9	14		Not phosphorylated	14.23	36.3578			2	5	5	9		Not phosphorylated
P15311	Ezrin OS=Homo sapiens GN=EZR PE=1 SV=4 - [EZRI_HUMAN]	20.65	48.6914			1	6	8	11		Not phosphorylated	22.35	65.1599	4.57214		1	6	8	16		Not phosphorylated
P15374	Ubiquitin carboxyl-terminal hydrolase isozyme L3 OS=Homo sapiens GN=UCHL3 PE=1 SV=1 - [UCHL3_HUMAN]	37.83	34.0248			1	5	5	7		Not phosphorylated	22.17	13.7174			1	3	3	3		Not phosphorylated
P15531	Nucleoside diphosphate kinase A OS=Homo sapiens GN=NME1 PE=1 SV=1 - [NDKA_HUMAN]	32.89	58.5336	8.63902		1	2	3	14		Not phosphorylated	32.89	41.2996	4.97917		1	2	3	10		Not phosphorylated
P15559	NAD(P)H dehydrogenase [quinone] 1 OS=Homo sapiens GN=NQO1 PE=1 SV=1 - [NQO1_HUMAN]	35.4	78.3686	8.25551		1	6	6	17		Not phosphorylated	29.56	53.6138	8.97652		1	5	5	12		Not phosphorylated
P15586	N-acetylglucosamine-6-sulfatase OS=Homo sapiens GN=GNS PE=1 SV=3 - [GNS_HUMAN]	15.58	40.2017			1	6	6	10		Not phosphorylated	11.96	26.4663			1	4	4	6		Not phosphorylated
P15880	40S ribosomal protein S2 OS=Homo sapiens GN=RPS2 PE=1 SV=2 - [RS2_HUMAN]	18.43	66.2851	8.06619		1	4	4	17		Not phosphorylated	27.99	77.9828			1	6	6	18		Not phosphorylated
P15924	Desmoplakin OS=Homo sapiens GN=DSP PE=1 SV=3 - [DESP_HUMAN]	20.03	210.466	47.1545		1	38	38	54	7	S2821 (2); S2825 (7)	14.84	137.399	27.2226		1	29	29	36	6	S2821 (2); S2825 (6)
P15927	Replication protein A 32 kDa subunit OS=Homo sapiens GN=RPA2 PE=1 SV=1 - [RFA2_HUMAN]	12.59	11.433			1	2	2	3		Not phosphorylated	22.22	9.42848			1	2	2	2		Not phosphorylated
P16070	CD44 antigen OS=Homo sapiens GN=CD44 PE=1 SV=3 - [CD44_HUMAN]	3.5	4.15917	7.20562		1	2	2	3	2	S706 (2)	3.5	4.49435	3.55699		1	2	2	2	1	S706 (1)
P16144	Integrin beta-4 OS=Homo sapiens GN=ITGB4 PE=1 SV=5 - [ITB4_HUMAN]	9.44	52.3205			1	11	11	12		Not phosphorylated	11.53	874992179871			1	13	13	17		Not phosphorylated
P16152	Carbonyl reductase [NADPH] 1 OS=Homo sapiens GN=CBR1 PE=1 SV=3 - [CBR1_HUMAN]	35.38	54.0111	4.71195		1	5	7	13		Not phosphorylated	35.38	43.973			1	5	7	10		Not phosphorylated
P16278	Beta-galactosidase OS=Homo sapiens GN=GLB1 PE=1 SV=2 - [BGAL_HUMAN]	14.03	33.3225	11.3439		1	7	7	11		Not phosphorylated	15.66	47.3257			1	7	7	11		Not phosphorylated
P16333	Cytoplasmic protein NCK1 OS=Homo sapiens GN=NCK1 PE=1 SV=1 - [NCK1_HUMAN]	21.49	12.6489			1	3	3	3		Not phosphorylated	9.55	4.85443	5.36553		1	2	2	2		Not phosphorylated
P16383	GC-rich sequence DNA-binding factor 2 OS=Homo sapiens GN=GCFC2 PE=1 SV=2 - [GCFC2_HUMAN]	5.63		24.3495		1	2	2	5	2	S174 (2); S180 (2)	5.63		29.7386		1	2	2	6	3	S174 (2); S180 (3)
P16422	Epithelial cell adhesion molecule OS=Homo sapiens GN=EPCAM PE=1 SV=2 - [EPCAM_HUMAN]	30.25	49.8243	21.5785		1	5	5	14		Not phosphorylated	24.84	54.6992	4.49935		1	4	4	13		Not phosphorylated
P16435	NADPH--cytochrome P450 reductase OS=Homo sapiens GN=POR PE=1 SV=2 - [NCPR_HUMAN]	29.99	122.936	9.85936		1	13	13	27		Not phosphorylated	3.28	133.586			1	13	13	28		Not phosphorylated
P16455	Methylated-DNA--protein-cysteine methyltransferase OS=Homo sapiens GN=MGMT PE=1 SV=1 - [MGMT_HUMAN]	25.12	10.5121	3.74732	9.83084	1	4	4	5	1	S201 (1)	25.12	11.3365		4.75439	1	3	3	3		Not phosphorylated
P16615	Sarcoplasmic/endoplasmic reticulum calcium ATPase 2 OS=Homo sapiens GN=ATP2A2 PE=1 SV=1 - [AT2A2_HUMAN]	30.81	129.3	28.5268		1	16	19	35	1	S663 (1)	24.86	137.558	12.6629		1	13	18	34	1	S663 (1)
P16930	Fumarylacetoacetase OS=Homo sapiens GN=FAH PE=1 SV=2 - [FAAA_HUMAN]	11.46	16.8317			1	3	3	4		Not phosphorylated	8.59	9.26729			1	2	2	2		Not phosphorylated
P16949	Stathmin OS=Homo sapiens GN=STMN1 PE=1 SV=3 - [STMN1_HUMAN]	9.4	3.57584	22.2782		1	2	2	5	4	S16 (3); S25 (3)	16.11	7.94985	25.3454		2	3	3	7	4	S16 (3); S25 (3)
P16989	DNA-binding protein A OS=Homo sapiens GN=CSDA PE=1 SV=4 - [DBPA_HUMAN]	19.09	37.4343	4.82417	5.96797	1	4	5	10		Not phosphorylated	34.41	36.2539	23.9167	5.67455	1	6	7	14		Not phosphorylated
P17050	Alpha-N-acetylgalactosaminidase OS=Homo sapiens GN=NAGA PE=1 SV=2 - [NAGAB_HUMAN]	15.82	21.705			1	5	5	5		Not phosphorylated	8.76	16.1933			1	3	3	4		Not phosphorylated
P17174	Aspartate aminotransferase, cytoplasmic OS=Homo sapiens GN=GOT1 PE=1 SV=3 - [AATC_HUMAN]	30.75	64.7037			1	8	8	14		Not phosphorylated	27.36	38.1519			1	6	6	8		Not phosphorylated
P17301	Integrin alpha-2 OS=Homo sapiens GN=ITGA2 PE=1 SV=1 - [ITA2_HUMAN]	21.51	102.601	27.3838		1	15	15	28		Not phosphorylated	18.12	84.6883	7.32418		1	13	13	21		Not phosphorylated
P17655	Calpain-2 catalytic subunit OS=Homo sapiens GN=CAPN2 PE=1 SV=6 - [CAN2_HUMAN]	30	70.019			1	11	11	15		Not phosphorylated	24	64.4289			1	8	8	13		Not phosphorylated
P17812	CTP synthase 1 OS=Homo sapiens GN=CTPS1 PE=1 SV=2 - [PYRG1_HUMAN]	17.43	27.669	19.9408	4.49252	1	7	8	13	2	S574 (1); S575 (2)	13.3	28.3958	28.9386		1	4	5	13	4	S571 (1); S574 (2); S575 (3)
P17844	Probable ATP-dependent RNA helicase DDX5 OS=Homo sapiens GN=DDX5 PE=1 SV=1 - [DDX5_HUMAN]	10.59	32.8858			1	3	4	8		Not phosphorylated	11.24	2.15176			1	3	4	5		Not phosphorylated
P17858	6-phosphofructokinase, liver type OS=Homo sapiens GN=PFKL PE=1 SV=6 - [K6PL_HUMAN]	37.69	166.948	18.0326		1	14	15	37		Not phosphorylated	22.18	94.5574	1.29277		1	9	10	21		Not phosphorylated
P17900	Ganglioside GM2 activator OS=Homo sapiens GN=GM2A PE=1 SV=4 - [SAP3_HUMAN]	27.98	23.6074			1	2	2	5		Not phosphorylated	27.98	25.4278			1	2	2	6		Not phosphorylated
P17931	Galectin-3 OS=Homo sapiens GN=LGALS3 PE=1 SV=5 - [LEG3_HUMAN]	10.4	15.2616			1	2	2	4		Not phosphorylated	1.4	7.35673			1	2	2	2		Not phosphorylated
P17980	26S protease regulatory subunit 6A OS=Homo sapiens GN=PSMC3 PE=1 SV=3 - [PRS6A_HUMAN]	32.12	73.7892	9.09765		1	9	9	18		Not phosphorylated	26.65	62.5281	8.57254		1	8	8	16		Not phosphorylated
P17987	T-complex protein 1 subunit alpha OS=Homo sapiens GN=TCP1 PE=1 SV=1 - [TCPA_HUMAN]	50.9	151.022	30.0707		1	17	17	40		Not phosphorylated	39.75	143.559	13.8141		1	14	14	34		Not phosphorylated
P18031	Tyrosine-protein phosphatase non-receptor type 1 OS=Homo sapiens GN=PTPN1 PE=1 SV=1 - [PTN1_HUMAN]	29.43	48.2839	9.40459		1	8	8	13	1	S352 (1)	35.63	55.8967	4.24675		1	10	10	14	1	S352 (1)
P18084	Integrin beta-5 OS=Homo sapiens GN=ITGB5 PE=1 SV=1 - [ITB5_HUMAN]	13.89	29.9981			1	6	6	6		Not phosphorylated	8.76	3221824646			1	4	4	6		Not phosphorylated
P18085	ADP-ribosylation factor 4 OS=Homo sapiens GN=ARF4 PE=1 SV=3 - [ARF4_HUMAN]	50.56	84.4264	7.77039		1	3	5	19		Not phosphorylated	53.33	79.8199			1	4	6	16		Not phosphorylated
P18124	60S ribosomal protein L7 OS=Homo sapiens GN=RPL7 PE=1 SV=1 - [RL7_HUMAN]	29.44	18.8477	11.8055		1	6	6	7		Not phosphorylated	29.44	23.5168	7.52758		1	5	5	7		Not phosphorylated
P18206	Vinculin OS=Homo sapiens GN=VCL PE=1 SV=4 - [VINC_HUMAN]	28.57	120.658	4.73418		1	20	20	29	1	S290 (1)	3.25	127.515	9.43118		1	22	22	31	2	S290 (1); S721 (1)
P18615	Negative elongation factor E OS=Homo sapiens GN=RDBP PE=1 SV=3 - [NELFE_HUMAN]	21.32	29.4054	8.57822		1	6	6	8		Not phosphorylated	21.58	33.8827	5.29242		1	6	6	8		Not phosphorylated
P18621	60S ribosomal protein L17 OS=Homo sapiens GN=RPL17 PE=1 SV=3 - [RL17_HUMAN]	16.3		7.90222		1	2	2	2		Not phosphorylated	14.13	8.67483			1	2	2	2		Not phosphorylated
P18669	Phosphoglycerate mutase 1 OS=Homo sapiens GN=PGAM1 PE=1 SV=2 - [PGAM1_HUMAN]	48.03	108.967	18.9714		1	7	7	28	1	S14 (1)	49.61	15.7735	13.6819		1	7	7	26	1	S14 (1)
P18858	DNA ligase 1 OS=Homo sapiens GN=LIG1 PE=1 SV=1 - [DNLI1_HUMAN]	18.39	34.7126	75.0668	20.6892	1	13	13	24	14	S66 (3); S76 (5); S141 (4); T195 (2); S201 (1); S911 (3); S913 (3)	15.89	3.47316	96.7329	8.88599	1	12	12	25	15	S66 (5); S76 (6); S141 (4); T195 (1); S911 (3); S913 (3)
P18859	ATP synthase-coupling factor 6, mitochondrial OS=Homo sapiens GN=ATP5J PE=1 SV=1 - [ATP5J_HUMAN]	32.41	9.6295			1	2	2	2		Not phosphorylated	32.41	25.6926			1	3	3	5		Not phosphorylated
P19105	Myosin regulatory light chain 12A OS=Homo sapiens GN=MYL12A PE=1 SV=2 - [ML12A_HUMAN]	22.81	14.5229	3.82628		2	3	3	4		Not phosphorylated	29.24	11.7285	3.64968		3	4	4	5		Not phosphorylated
P19174	1-phosphatidylinositol 4,5-bisphosphate phosphodiesterase gamma-1 OS=Homo sapiens GN=PLCG1 PE=1 SV=1 - [PLCG1_HUMAN]	2.71	11.1882			1	2	2	2		Not phosphorylated	5.27	2.46186			1	4	4	4		Not phosphorylated
P19338	Nucleolin OS=Homo sapiens GN=NCL PE=1 SV=3 - [NUCL_HUMAN]	25.21	140.083	91.1807	5.08026	1	10	10	50	19	S28 (2); S34 (2); S145 (17); S153 (17)	26.48	112.266	11.1512	1.25489	1	10	10	47	20	S28 (1); S34 (1); S145 (19); S153 (19)
P19367	Hexokinase-1 OS=Homo sapiens GN=HK1 PE=1 SV=3 - [HXK1_HUMAN]	26.5	84.4623	7.63651		1	16	16	21		Not phosphorylated	23.77	9.54162	3.57755		1	12	14	22		Not phosphorylated
P19525	Interferon-induced, double-stranded RNA-activated protein kinase OS=Homo sapiens GN=EIF2AK2 PE=1 SV=2 - [E2AK2_HUMAN]	9.07	16.1397	3.64039		1	4	4	5		Not phosphorylated	11.8	24.4534			1	5	5	6		Not phosphorylated
P19623	Spermidine synthase OS=Homo sapiens GN=SRM PE=1 SV=1 - [SPEE_HUMAN]	41.72	41.5697	3.57566		1	7	7	10		Not phosphorylated	26.16	26.2583	3.62318		1	4	4	7		Not phosphorylated
P19784	Casein kinase II subunit alpha' OS=Homo sapiens GN=CSNK2A2 PE=1 SV=1 - [CSK22_HUMAN]	12	11.7136			1	2	2	2		Not phosphorylated	12	17.2924			1	2	2	3		Not phosphorylated
P19838	Nuclear factor NF-kappa-B p105 subunit OS=Homo sapiens GN=NFKB1 PE=1 SV=2 - [NFKB1_HUMAN]	7.44	14.7268	5.01644		1	4	4	4	1	S937 (1)	6.3	15.1737			1	3	3	3		Not phosphorylated
P20020	Plasma membrane calcium-transporting ATPase 1 OS=Homo sapiens GN=ATP2B1 PE=1 SV=3 - [AT2B1_HUMAN]	21.3	81.8863	128.032	9.57091	2	12	18	44	24	S1193 (14); T1203 (9); S1215 (3); S1216 (4); S1220 (7); S1230 (2)	21.38	71.2534	135.319	18.6328	2	11	17	43	26	S1193 (16); T1203 (11); S1215 (4); S1216 (4); S1220 (8)
P20042	Eukaryotic translation initiation factor 2 subunit 2 OS=Homo sapiens GN=EIF2S2 PE=1 SV=2 - [IF2B_HUMAN]	37.24	72.2505	10.0901		1	9	9	18	1	S67 (1)	3.33	52.4743	23.1729		1	6	6	16	4	S67 (1); S105 (2); T111 (1)
P20073	Annexin A7 OS=Homo sapiens GN=ANXA7 PE=1 SV=3 - [ANXA7_HUMAN]	17.21	40.9141	13.6223		1	6	6	11		Not phosphorylated	18.24	45.5532	4.77411		1	6	6	11		Not phosphorylated
P20290	Transcription factor BTF3 OS=Homo sapiens GN=BTF3 PE=1 SV=1 - [BTF3_HUMAN]	36.89	53.3595	9.82219		1	4	4	12		Not phosphorylated	44.66	52.686	21.9544		1	5	5	14		Not phosphorylated
P20339	Ras-related protein Rab-5A OS=Homo sapiens GN=RAB5A PE=1 SV=2 - [RAB5A_HUMAN]	37.67	40.0784	9.59115		1	5	6	10		Not phosphorylated	37.21	28.6762			1	5	6	6		Not phosphorylated
P20340	Ras-related protein Rab-6A OS=Homo sapiens GN=RAB6A PE=1 SV=3 - [RAB6A_HUMAN]	33.17	25.7256			1	5	5	7		Not phosphorylated	17.79	21.6741			3	2	3	6		Not phosphorylated
P20618	Proteasome subunit beta type-1 OS=Homo sapiens GN=PSMB1 PE=1 SV=2 - [PSB1_HUMAN]	47.72	68.5361	5.14288	4.38781	1	8	8	16		Not phosphorylated	36.51	47.3618	4.28175		1	6	6	11		Not phosphorylated
P20674	Cytochrome c oxidase subunit 5A, mitochondrial OS=Homo sapiens GN=COX5A PE=1 SV=2 - [COX5A_HUMAN]	30	12.3216			1	3	3	3		Not phosphorylated	3	8.12864			1	2	2	2		Not phosphorylated
P20810	Calpastatin OS=Homo sapiens GN=CAST PE=1 SV=4 - [ICAL_HUMAN]	20.34	75.185	15.3836		1	7	7	17		Not phosphorylated	24.15	56.7581	5.33877		1	7	7	12		Not phosphorylated
P20839	Inosine-5'-monophosphate dehydrogenase 1 OS=Homo sapiens GN=IMPDH1 PE=1 SV=2 - [IMDH1_HUMAN]	14.01	17.4153			1	4	4	4		Not phosphorylated	1.89	13.7866			1	3	3	3		Not phosphorylated
P20933	N(4)-(beta-N-acetylglucosaminyl)-L-asparaginase OS=Homo sapiens GN=AGA PE=1 SV=2 - [ASPG_HUMAN]	12.72	14.4764			1	3	3	3		Not phosphorylated	12.72	14.4242			1	3	3	3		Not phosphorylated
P20962	Parathymosin OS=Homo sapiens GN=PTMS PE=1 SV=2 - [PTMS_HUMAN]	22.55	15.6781	11.2762		1	3	3	7	2	S5 (2)	22.55	15.7154	7.63265		1	3	3	6	1	S5 (1)
P21266	Glutathione S-transferase Mu 3 OS=Homo sapiens GN=GSTM3 PE=1 SV=3 - [GSTM3_HUMAN]	40	41.0051	7.80008		1	7	7	11		Not phosphorylated	34.67	46.7929			1	6	6	10		Not phosphorylated
P21281	V-type proton ATPase subunit B, brain isoform OS=Homo sapiens GN=ATP6V1B2 PE=1 SV=3 - [VATB2_HUMAN]	39.53	64.075	5.13626		1	12	12	15		Not phosphorylated	29.16	47.6556			1	8	8	10		Not phosphorylated
P21283	V-type proton ATPase subunit C 1 OS=Homo sapiens GN=ATP6V1C1 PE=1 SV=4 - [VATC1_HUMAN]	26.96	52.8484			1	6	6	11		Not phosphorylated	28.8	36.6486			1	6	6	8		Not phosphorylated
P21291	Cysteine and glycine-rich protein 1 OS=Homo sapiens GN=CSRP1 PE=1 SV=3 - [CSRP1_HUMAN]	38.34	24.0225	12.246	4.99816	1	6	6	9	2	S192 (2)	29.53	18.7683	5.14925	5.11267	1	5	5	6	2	S192 (2)
P21333	Filamin-A OS=Homo sapiens GN=FLNA PE=1 SV=4 - [FLNA_HUMAN]	39.29	492.824	132.767		1	56	58	133	5	S1459 (2); S2152 (3)	34.83	419.267	93.2555		1	52	54	112	7	S1459 (5); S2152 (2)
P21399	Cytoplasmic aconitate hydratase OS=Homo sapiens GN=ACO1 PE=1 SV=3 - [ACOC_HUMAN]	5.96	14.7445			1	3	3	3		Not phosphorylated	4.5	9.68956			1	2	2	2		Not phosphorylated
P21796	Voltage-dependent anion-selective channel protein 1 OS=Homo sapiens GN=VDAC1 PE=1 SV=2 - [VDAC1_HUMAN]	43.46	55.674			1	7	7	11		Not phosphorylated	39.58	49.5167	3.71677		1	6	6	11		Not phosphorylated
P21860	Receptor tyrosine-protein kinase erbB-3 OS=Homo sapiens GN=ERBB3 PE=1 SV=1 - [ERBB3_HUMAN]	7.68	15.8053	4.27915		1	4	4	4		Not phosphorylated	14.68	39.3432	17.3892	4.31883	1	9	9	13	5	S686 (2); S982 (3)
P21964	Catechol O-methyltransferase OS=Homo sapiens GN=COMT PE=1 SV=2 - [COMT_HUMAN]	48.71	75.9363	9.04984		1	9	9	17		Not phosphorylated	28.4	27.7652	4.74326		1	4	4	7		Not phosphorylated
P22033	Methylmalonyl-CoA mutase, mitochondrial OS=Homo sapiens GN=MUT PE=1 SV=4 - [MUTA_HUMAN]	18.8	45.9722			1	9	9	10		Not phosphorylated	13.87	29.7839			1	7	7	7		Not phosphorylated
P22059	Oxysterol-binding protein 1 OS=Homo sapiens GN=OSBP PE=1 SV=1 - [OSBP1_HUMAN]	16.73	23.5999	95.9514	23.5889	1	8	8	27	17	S190 (10); S193 (12); S351 (4); S382 (1)	13.38	17.7944	19.9225	9.54359	1	7	7	27	18	S190 (13); S193 (14); S351 (4)
P22061	Protein-L-isoaspartate(D-aspartate) O-methyltransferase OS=Homo sapiens GN=PCMT1 PE=1 SV=4 - [PIMT_HUMAN]	20.26	26.4604	9.3552		1	3	3	8		Not phosphorylated	2.26	35.7738			1	3	3	8		Not phosphorylated
P22102	Trifunctional purine biosynthetic protein adenosine-3 OS=Homo sapiens GN=GART PE=1 SV=1 - [PUR2_HUMAN]	36.93	111.621	6.31997		1	19	19	24		Not phosphorylated	26.4	95.6818			1	14	14	21		Not phosphorylated
P22234	Multifunctional protein ADE2 OS=Homo sapiens GN=PAICS PE=1 SV=3 - [PUR6_HUMAN]	40	85.4828	20.706		1	10	10	23	1	S27 (1)	29.65	76.6188	16.3238		1	7	7	19	1	S27 (1)
P22307	Non-specific lipid-transfer protein OS=Homo sapiens GN=SCP2 PE=1 SV=2 - [NLTP_HUMAN]	17.73	45.0903	7.78158		1	7	7	11		Not phosphorylated	11.88	31.1854			1	4	4	7		Not phosphorylated
P22314	Ubiquitin-like modifier-activating enzyme 1 OS=Homo sapiens GN=UBA1 PE=1 SV=3 - [UBA1_HUMAN]	57.84	481.289	74.3548		1	36	36	114	2	S13 (1); S816 (1); S820 (1)	49.5	394.713	43.6312	4.32554	1	30	30	91	2	S46 (1); S816 (1); S820 (1)
P22413	Ectonucleotide pyrophosphatase/phosphodiesterase family member 1 OS=Homo sapiens GN=ENPP1 PE=1 SV=2 - [ENPP1_HUMAN]	7.35	21.3134			1	3	3	4		Not phosphorylated	12.11	22.6292			1	5	5	5		Not phosphorylated
P22570	NADPH:adrenodoxin oxidoreductase, mitochondrial OS=Homo sapiens GN=FDXR PE=1 SV=3 - [ADRO_HUMAN]	9.78	9.95715			1	2	2	2		Not phosphorylated	13.24	14.9887			1	3	3	3		Not phosphorylated
P22626	Heterogeneous nuclear ribonucleoproteins A2/B1 OS=Homo sapiens GN=HNRNPA2B1 PE=1 SV=2 - [ROA2_HUMAN]	14.45	33.8275	3.80644		1	3	3	7		Not phosphorylated	17.85	31.2269			1	3	3	6		Not phosphorylated
P22830	Ferrochelatase, mitochondrial OS=Homo sapiens GN=FECH PE=1 SV=2 - [HEMH_HUMAN]	11.35	13.5579			1	3	3	3		Not phosphorylated	9.93	15.1242			1	4	4	4		Not phosphorylated
P23193	Transcription elongation factor A protein 1 OS=Homo sapiens GN=TCEA1 PE=1 SV=2 - [TCEA1_HUMAN]	14.95	17.6575	8.18736		1	4	4	6	1	S100 (1)	14.29	15.5283	8.19415		1	3	3	5		Not phosphorylated
P23246	Splicing factor, proline- and glutamine-rich OS=Homo sapiens GN=SFPQ PE=1 SV=2 - [SFPQ_HUMAN]	13.72	22.0068			1	5	5	5		Not phosphorylated	4.38	8.62664			1	2	2	2		Not phosphorylated
P23258	Tubulin gamma-1 chain OS=Homo sapiens GN=TUBG1 PE=1 SV=2 - [TBG1_HUMAN]	15.74	14.2908			1	3	3	3		Not phosphorylated	11.75	1.42466			2	2	2	2		Not phosphorylated
P23284	Peptidyl-prolyl cis-trans isomerase B OS=Homo sapiens GN=PPIB PE=1 SV=2 - [PPIB_HUMAN]	23.61	45.6194	12.9993		1	4	4	15		Not phosphorylated	23.61	32.2174	8.28859		1	4	4	10		Not phosphorylated
P23381	Tryptophan--tRNA ligase, cytoplasmic OS=Homo sapiens GN=WARS PE=1 SV=2 - [SYWC_HUMAN]	36.31	87.2064			1	9	9	18		Not phosphorylated	35.24	87.3485			1	9	9	18		Not phosphorylated
P23396	40S ribosomal protein S3 OS=Homo sapiens GN=RPS3 PE=1 SV=2 - [RS3_HUMAN]	35.8	74.0261	7.78228		1	7	7	19		Not phosphorylated	29.22	64.1254	3.65926		1	6	6	16		Not phosphorylated
P23434	Glycine cleavage system H protein, mitochondrial OS=Homo sapiens GN=GCSH PE=1 SV=2 - [GCSH_HUMAN]	32.95	52.8614	3.58887		1	2	2	11		Not phosphorylated	32.95	58.5199			1	2	2	11		Not phosphorylated
P23443	Ribosomal protein S6 kinase beta-1 OS=Homo sapiens GN=RPS6KB1 PE=1 SV=2 - [KS6B1_HUMAN]	8.76	3.46154	4.75361	50.1383	1	5	5	12	10	S394 (4); S403 (1); S441 (5); T444 (2); S447 (5)	14.1	8.76295	8.95654	44.4585	1	7	7	13	8	S394 (3); S441 (5); T444 (3); S447 (5)
P23526	Adenosylhomocysteinase OS=Homo sapiens GN=AHCY PE=1 SV=4 - [SAHH_HUMAN]	34.95	100.692	21.2828		1	9	9	28		Not phosphorylated	34.95	86.5756	4.13863		1	9	9	21		Not phosphorylated
P23528	Cofilin-1 OS=Homo sapiens GN=CFL1 PE=1 SV=3 - [COF1_HUMAN]	46.39	140.503	36.3469	9.67104	1	5	8	39		Not phosphorylated	46.39	146.224	36.5964	1.13239	1	4	7	41		Not phosphorylated
P23588	Eukaryotic translation initiation factor 4B OS=Homo sapiens GN=EIF4B PE=1 SV=2 - [IF4B_HUMAN]	25.37	91.8853	38.8878		1	11	11	26	4	S445 (3); S498 (1); S504 (1)	21.93	39.577	56.1973	9.75697	1	10	10	22	5	S445 (2); S459 (1); S498 (1); S504 (1)
P23634	Plasma membrane calcium-transporting ATPase 4 OS=Homo sapiens GN=ATP2B4 PE=1 SV=2 - [AT2B4_HUMAN]	9.91	37.6902			1	2	8	8		Not phosphorylated	11.93	45.1466			1	3	9	10		Not phosphorylated
P23786	Carnitine O-palmitoyltransferase 2, mitochondrial OS=Homo sapiens GN=CPT2 PE=1 SV=2 - [CPT2_HUMAN]	25.23	55.1579			1	9	9	12		Not phosphorylated	14.89	32.5276			1	6	6	7		Not phosphorylated
P23919	Thymidylate kinase OS=Homo sapiens GN=DTYMK PE=1 SV=4 - [KTHY_HUMAN]	18.4	12.9556			1	3	3	3		Not phosphorylated	13.21	8.17859			1	2	2	2		Not phosphorylated
P23921	Ribonucleoside-diphosphate reductase large subunit OS=Homo sapiens GN=RRM1 PE=1 SV=1 - [RIR1_HUMAN]	14.9	33.4853			1	6	6	7		Not phosphorylated	5.5	15.5254			1	3	3	4		Not phosphorylated
P24534	Elongation factor 1-beta OS=Homo sapiens GN=EEF1B2 PE=1 SV=3 - [EF1B_HUMAN]	55.56	161.231	503.977	105.842	1	9	11	153	110	T93 (1); S95 (3); S106 (106)	56	172.975	59.339	91.7445	1	10	12	169	135	S95 (17); S106 (118)
P24666	Low molecular weight phosphotyrosine protein phosphatase OS=Homo sapiens GN=ACP1 PE=1 SV=3 - [PPAC_HUMAN]	44.94	60.0661	4.00877		1	5	5	14		Not phosphorylated	6.13	5.59753			1	6	6	11		Not phosphorylated
P24752	Acetyl-CoA acetyltransferase, mitochondrial OS=Homo sapiens GN=ACAT1 PE=1 SV=1 - [THIL_HUMAN]	26.7	67.2264	8.28799		1	7	7	16		Not phosphorylated	33.26	69.3244			1	8	8	15		Not phosphorylated
P24941	Cyclin-dependent kinase 2 OS=Homo sapiens GN=CDK2 PE=1 SV=2 - [CDK2_HUMAN]	13.76	11.3344	7.57116		2	2	3	5	2	T14 (2); Y15 (2)	9.6	8.18264	12.1119		2	1	2	5	2	T14 (2); Y15 (2)
P25205	DNA replication licensing factor MCM3 OS=Homo sapiens GN=MCM3 PE=1 SV=3 - [MCM3_HUMAN]	47.15	192.723	183.901		1	25	25	77	26	S668 (8); S672 (24); T674 (23); T722 (2)	41.34	189.672	171.445	4.84585	1	23	23	73	32	S668 (10); S672 (27); T674 (24); T722 (3)
P25325	3-mercaptopyruvate sulfurtransferase OS=Homo sapiens GN=MPST PE=1 SV=3 - [THTM_HUMAN]	13.47	12.2624			1	3	3	3		Not phosphorylated	21.21	15.3564			1	3	3	3		Not phosphorylated
P25398	40S ribosomal protein S12 OS=Homo sapiens GN=RPS12 PE=1 SV=3 - [RS12_HUMAN]	25	35.3563	4.056		1	2	2	8		Not phosphorylated	25	28.9761			1	2	2	6		Not phosphorylated
P25685	DnaJ homolog subfamily B member 1 OS=Homo sapiens GN=DNAJB1 PE=1 SV=4 - [DNJB1_HUMAN]	15	21.2467			1	4	4	5		Not phosphorylated	11.18	21.4593			1	3	3	5		Not phosphorylated
P25686	DnaJ homolog subfamily B member 2 OS=Homo sapiens GN=DNAJB2 PE=1 SV=3 - [DNJB2_HUMAN]	15.12	12.898			1	3	3	3		Not phosphorylated	26.85	2.66115	5.38692		1	6	6	6	1	S313 (1)
P25705	ATP synthase subunit alpha, mitochondrial OS=Homo sapiens GN=ATP5A1 PE=1 SV=1 - [ATPA_HUMAN]	38.16	100.504	24.5763	4.54322	1	14	14	29		Not phosphorylated	45.3	156.639	11.3685	4.81833	1	17	17	38		Not phosphorylated
P25786	Proteasome subunit alpha type-1 OS=Homo sapiens GN=PSMA1 PE=1 SV=1 - [PSA1_HUMAN]	44.87	61.0668	4.17028		1	8	8	15		Not phosphorylated	22.81	31.3728			1	4	4	7		Not phosphorylated
P25787	Proteasome subunit alpha type-2 OS=Homo sapiens GN=PSMA2 PE=1 SV=2 - [PSA2_HUMAN]	38.46	54.596	4.19316		1	6	6	12		Not phosphorylated	48.29	69.4466			1	7	7	15		Not phosphorylated
P25788	Proteasome subunit alpha type-3 OS=Homo sapiens GN=PSMA3 PE=1 SV=2 - [PSA3_HUMAN]	20.39	28.0816	4.06224	47.9986	1	4	4	17	9	S250 (9)	16.47	8.16535	7.33884	53.1773	1	4	4	14	11	S250 (11)
P25789	Proteasome subunit alpha type-4 OS=Homo sapiens GN=PSMA4 PE=1 SV=1 - [PSA4_HUMAN]	47.13	106.435			1	6	6	21		Not phosphorylated	3.65	58.7987			1	4	4	13		Not phosphorylated
P25815	Protein S100-P OS=Homo sapiens GN=S100P PE=1 SV=2 - [S100P_HUMAN]	43.16	23.3806	4.75824		1	2	2	6		Not phosphorylated	43.16	17.2137	3.75738		1	2	2	5		Not phosphorylated
P26006	Integrin alpha-3 OS=Homo sapiens GN=ITGA3 PE=1 SV=5 - [ITA3_HUMAN]	5.52	20.2441			1	4	4	5		Not phosphorylated	5.14	14.3282			1	3	3	3		Not phosphorylated
P26196	Probable ATP-dependent RNA helicase DDX6 OS=Homo sapiens GN=DDX6 PE=1 SV=2 - [DDX6_HUMAN]	26.92	52.4622			1	8	8	11		Not phosphorylated	33.95	47.2124			1	10	10	10		Not phosphorylated
P26368	Splicing factor U2AF 65 kDa subunit OS=Homo sapiens GN=U2AF2 PE=1 SV=4 - [U2AF2_HUMAN]	15.16	23.8087			1	4	4	5		Not phosphorylated	7.79	13.3717			1	2	2	3		Not phosphorylated
P26373	60S ribosomal protein L13 OS=Homo sapiens GN=RPL13 PE=1 SV=4 - [RL13_HUMAN]	20.38	21.0731			1	4	4	6		Not phosphorylated	16.11	18.7962	7.43254		1	3	3	7		Not phosphorylated
P26440	Isovaleryl-CoA dehydrogenase, mitochondrial OS=Homo sapiens GN=IVD PE=1 SV=1 - [IVD_HUMAN]	15.84	39.5647	4.28301		1	4	4	9		Not phosphorylated	12.6	17.2483			1	3	3	4		Not phosphorylated
P26583	High mobility group protein B2 OS=Homo sapiens GN=HMGB2 PE=1 SV=2 - [HMGB2_HUMAN]	37.8	56.2131	17.1678		1	5	6	17		Not phosphorylated	37.32	52.558			1	4	5	13		Not phosphorylated
P26599	Polypyrimidine tract-binding protein 1 OS=Homo sapiens GN=PTBP1 PE=1 SV=1 - [PTBP1_HUMAN]	32.02	74.2559	19.1238	4.49096	1	8	8	19		Not phosphorylated	19.77	6.58892			1	5	5	11		Not phosphorylated
P26639	Threonine--tRNA ligase, cytoplasmic OS=Homo sapiens GN=TARS PE=1 SV=3 - [SYTC_HUMAN]	29.6	92.8285			1	13	14	21		Not phosphorylated	21.2	72.395	3.61765		1	10	10	17		Not phosphorylated
P26640	Valine--tRNA ligase OS=Homo sapiens GN=VARS PE=1 SV=4 - [SYVC_HUMAN]	8.54	39.4125	16.7107		1	8	8	13		Not phosphorylated	14.48	71.2614			1	12	12	16		Not phosphorylated
P26641	Elongation factor 1-gamma OS=Homo sapiens GN=EEF1G PE=1 SV=3 - [EF1G_HUMAN]	53.32	238.106	15.591		1	13	13	52		Not phosphorylated	47.14	227.194	2.32123		1	11	11	50		Not phosphorylated
P26885	Peptidyl-prolyl cis-trans isomerase FKBP2 OS=Homo sapiens GN=FKBP2 PE=1 SV=2 - [FKBP2_HUMAN]	40.14	23.0255			1	3	3	5		Not phosphorylated	2.42	13.6185			1	2	2	3		Not phosphorylated
P27105	Erythrocyte band 7 integral membrane protein OS=Homo sapiens GN=STOM PE=1 SV=3 - [STOM_HUMAN]	23.96	15.8032			1	4	4	4		Not phosphorylated	21.88	17.1246			1	4	4	4		Not phosphorylated
P27144	Adenylate kinase isoenzyme 4, mitochondrial OS=Homo sapiens GN=AK4 PE=1 SV=1 - [KAD4_HUMAN]	27.35	13.202			1	3	3	3		Not phosphorylated	21.97	15.8626			1	2	2	3		Not phosphorylated
P27348	14-3-3 protein theta OS=Homo sapiens GN=YWHAQ PE=1 SV=1 - [1433T_HUMAN]	63.27	157.71	41.2211		1	11	12	42		Not phosphorylated	6.82	98.2192	34.1988	9.44275	1	10	11	31		Not phosphorylated
P27361	Mitogen-activated protein kinase 3 OS=Homo sapiens GN=MAPK3 PE=1 SV=4 - [MK03_HUMAN]	26.91	52.9526			1	5	6	10		Not phosphorylated	15.57	15.4136	4.63442		1	2	3	4	1	Y204 (1)
P27448	MAP/microtubule affinity-regulating kinase 3 OS=Homo sapiens GN=MARK3 PE=1 SV=4 - [MARK3_HUMAN]	9.16		27.208		1	3	4	6	6	T211 (3); T536 (1); S583 (2)	8.23	5.36425	19.2583		1	2	3	5	4	T211 (2); S583 (2)
P27635	60S ribosomal protein L10 OS=Homo sapiens GN=RPL10 PE=1 SV=4 - [RL10_HUMAN]	24.77	51.0668	14.7635		1	4	4	13		Not phosphorylated	18.69	29.5335	8.96782		1	2	2	8		Not phosphorylated
P27694	Replication protein A 70 kDa DNA-binding subunit OS=Homo sapiens GN=RPA1 PE=1 SV=2 - [RFA1_HUMAN]	21.1	41.1445	3.73563		1	8	8	10		Not phosphorylated	16.7	31.7895			1	6	6	7		Not phosphorylated
P27695	DNA-(apurinic or apyrimidinic site) lyase OS=Homo sapiens GN=APEX1 PE=1 SV=2 - [APEX1_HUMAN]	40.88	41.1135	8.34278		1	8	8	12		Not phosphorylated	3.5	37.3364	3.58648		1	6	6	10		Not phosphorylated
P27708	CAD protein OS=Homo sapiens GN=CAD PE=1 SV=3 - [PYR1_HUMAN]	28.76	191.992	26.0441		1	31	31	46	1	S1859 (1)	19.19	144.834	8.75458		1	23	23	33	1	S1859 (1)
P27797	Calreticulin OS=Homo sapiens GN=CALR PE=1 SV=1 - [CALR_HUMAN]	64.51	473.773	42.8663	6.2532	1	19	19	106		Not phosphorylated	59.95	37.3196	24.4616	11.4192	1	19	19	85		Not phosphorylated
P27816	Microtubule-associated protein 4 OS=Homo sapiens GN=MAP4 PE=1 SV=3 - [MAP4_HUMAN]	28.65	114.86	47.6352	18.3413	1	20	20	39	13	S99 (2); S197 (1); S507 (4); S510 (3); T521 (2); S636 (1); S1073 (3)	2.4	86.3132	78.4996	24.3622	1	15	15	39	20	S99 (2); S280 (1); S507 (12); S510 (5); S624 (1); S636 (2); S1073 (2)
P27824	Calnexin OS=Homo sapiens GN=CANX PE=1 SV=2 - [CALX_HUMAN]	38.85	306.479	504.673	5.17146	1	21	21	163	96	S554 (94); T562 (4); S564 (23)	35.98	195.784	487.222	5.34767	1	18	18	137	83	S554 (83); T562 (2); S564 (18)
P28066	Proteasome subunit alpha type-5 OS=Homo sapiens GN=PSMA5 PE=1 SV=3 - [PSA5_HUMAN]	39.83	67.0936	24.6139		1	7	7	19		Not phosphorylated	43.98	58.1643	3.73888		1	6	6	12		Not phosphorylated
P28070	Proteasome subunit beta type-4 OS=Homo sapiens GN=PSMB4 PE=1 SV=4 - [PSB4_HUMAN]	38.26	63.5763	3.7774		1	5	5	13		Not phosphorylated	3.68	43.3483			1	4	4	9		Not phosphorylated
P28074	Proteasome subunit beta type-5 OS=Homo sapiens GN=PSMB5 PE=1 SV=3 - [PSB5_HUMAN]	51.71	83.1984	4.30788		1	9	9	18		Not phosphorylated	52.9	8.14248	4.29934		1	9	9	17		Not phosphorylated
P28331	NADH-ubiquinone oxidoreductase 75 kDa subunit, mitochondrial OS=Homo sapiens GN=NDUFS1 PE=1 SV=3 - [NDUS1_HUMAN]	15.13	27.3963			1	6	6	6		Not phosphorylated	1.59	31.3168			1	5	5	6		Not phosphorylated
P28340	DNA polymerase delta catalytic subunit OS=Homo sapiens GN=POLD1 PE=1 SV=2 - [DPOD1_HUMAN]	11.29	34.2125			1	8	8	8		Not phosphorylated	8.31	27.4986			1	6	6	6		Not phosphorylated
P28482	Mitogen-activated protein kinase 1 OS=Homo sapiens GN=MAPK1 PE=1 SV=3 - [MK01_HUMAN]	35	40.7377	4.35154		1	6	7	9	1	Y187 (1)	11.11	15.8325			1	1	2	3		Not phosphorylated
P28799	Granulins OS=Homo sapiens GN=GRN PE=1 SV=2 - [GRN_HUMAN]	13.49	14.1133			1	3	3	3		Not phosphorylated	4.55	7.88162			1	2	2	2		Not phosphorylated
P28838	Cytosol aminopeptidase OS=Homo sapiens GN=LAP3 PE=1 SV=3 - [AMPL_HUMAN]	45.66	111.599	15.8188		1	15	15	30		Not phosphorylated	37.19	95.6617	3.88392		1	12	12	23		Not phosphorylated
P29083	General transcription factor IIE subunit 1 OS=Homo sapiens GN=GTF2E1 PE=1 SV=2 - [T2EA_HUMAN]	11.62	14.2847			1	3	3	3		Not phosphorylated	9.79	11.9442			1	3	3	3		Not phosphorylated
P29084	Transcription initiation factor IIE subunit beta OS=Homo sapiens GN=GTF2E2 PE=1 SV=1 - [T2EB_HUMAN]	10.65	8.12926			1	2	2	2		Not phosphorylated	1.65	8.46493			1	2	2	2		Not phosphorylated
P29144	Tripeptidyl-peptidase 2 OS=Homo sapiens GN=TPP2 PE=1 SV=4 - [TPP2_HUMAN]	11.29	34.1108			1	7	7	7		Not phosphorylated	11.85	37.2125			1	8	8	8		Not phosphorylated
P29350	Tyrosine-protein phosphatase non-receptor type 6 OS=Homo sapiens GN=PTPN6 PE=1 SV=1 - [PTN6_HUMAN]	5.88	8.30378			1	2	2	2		Not phosphorylated	5.38	7.97862			1	2	2	2		Not phosphorylated
P29353	SHC-transforming protein 1 OS=Homo sapiens GN=SHC1 PE=1 SV=4 - [SHC1_HUMAN]	18.52	27.9723			1	6	6	6		Not phosphorylated	2.93	39.1444			1	6	6	8		Not phosphorylated
P29373	Cellular retinoic acid-binding protein 2 OS=Homo sapiens GN=CRABP2 PE=1 SV=2 - [RABP2_HUMAN]	26.81	10.6574			1	2	2	2		Not phosphorylated	18.12	11.3317			1	2	2	3		Not phosphorylated
P29401	Transketolase OS=Homo sapiens GN=TKT PE=1 SV=3 - [TKT_HUMAN]	60.35	356.573	38.6175	14.101	1	19	19	79		Not phosphorylated	56.98	255.577	23.6183	25.289	1	20	20	59		Not phosphorylated
P29590	Protein PML OS=Homo sapiens GN=PML PE=1 SV=3 - [PML_HUMAN]	5.67	3.53053	12.8988		1	3	3	4	3	S518 (3); S527 (2)	3.4	4.68749	12.1135		1	2	2	4	3	S518 (3); S527 (3)
P29692	Elongation factor 1-delta OS=Homo sapiens GN=EEF1D PE=1 SV=5 - [EF1D_HUMAN]	64.77	187.828	377.71	9.56031	1	11	13	98	62	S133 (5); T147 (18); S162 (57)	64.77	26.546	41.8468	15.9232	1	12	14	103	74	S133 (1); T147 (24); S162 (73)
P29992	Guanine nucleotide-binding protein subunit alpha-11 OS=Homo sapiens GN=GNA11 PE=1 SV=2 - [GNA11_HUMAN]	9.47	13.5349			1	2	2	3		Not phosphorylated	18.11	22.4138			1	2	4	5		Not phosphorylated
P30038	Delta-1-pyrroline-5-carboxylate dehydrogenase, mitochondrial OS=Homo sapiens GN=ALDH4A1 PE=1 SV=3 - [AL4A1_HUMAN]	21.31	49.925	13.0451		1	7	7	13		Not phosphorylated	12.97	36.7362			1	4	4	7		Not phosphorylated
P30040	Endoplasmic reticulum resident protein 29 OS=Homo sapiens GN=ERP29 PE=1 SV=4 - [ERP29_HUMAN]	34.1	116.756	32.2679		1	6	6	31		Not phosphorylated	34.1	121.286	22.8973		1	6	6	30		Not phosphorylated
P30041	Peroxiredoxin-6 OS=Homo sapiens GN=PRDX6 PE=1 SV=3 - [PRDX6_HUMAN]	39.73	68.2242	4.10542		1	6	6	16		Not phosphorylated	28.57	45.3888	3.64259		1	5	5	12		Not phosphorylated
P30042	ES1 protein homolog, mitochondrial OS=Homo sapiens GN=C21orf33 PE=1 SV=3 - [ES1_HUMAN]	26.49	21.035	7.22817		1	4	4	6		Not phosphorylated	14.93	14.6794			1	2	2	3		Not phosphorylated
P30043	Flavin reductase (NADPH) OS=Homo sapiens GN=BLVRB PE=1 SV=3 - [BLVRB_HUMAN]	54.37	93.3682	17.5847	4.64098	1	7	7	25		Not phosphorylated	47.9	62.1374	3.64611		1	5	5	15		Not phosphorylated
P30044	Peroxiredoxin-5, mitochondrial OS=Homo sapiens GN=PRDX5 PE=1 SV=4 - [PRDX5_HUMAN]	46.73	65.761	15.2109		1	7	7	20		Not phosphorylated	39.72	49.1864	7.33383		1	5	5	14		Not phosphorylated
P30048	Thioredoxin-dependent peroxide reductase, mitochondrial OS=Homo sapiens GN=PRDX3 PE=1 SV=3 - [PRDX3_HUMAN]	41.8	47.412	4.27115	4.52148	1	5	5	11		Not phosphorylated	24.61	15.1737	4.62218	9.2399	1	4	4	6		Not phosphorylated
P30050	60S ribosomal protein L12 OS=Homo sapiens GN=RPL12 PE=1 SV=1 - [RL12_HUMAN]	49.09	63.5963	12.9452		1	5	5	17		Not phosphorylated	49.9	47.2638	8.52766		1	5	5	12		Not phosphorylated
P30084	Enoyl-CoA hydratase, mitochondrial OS=Homo sapiens GN=ECHS1 PE=1 SV=4 - [ECHM_HUMAN]	47.93	211.463	53.8128		1	8	8	54		Not phosphorylated	47.93	178.412	22.4117		1	8	8	42		Not phosphorylated
P30085	UMP-CMP kinase OS=Homo sapiens GN=CMPK1 PE=1 SV=3 - [KCY_HUMAN]	13.78	14.2233			1	2	2	3		Not phosphorylated	13.78	14.3757			1	2	2	3		Not phosphorylated
P30086	Phosphatidylethanolamine-binding protein 1 OS=Homo sapiens GN=PEBP1 PE=1 SV=3 - [PEBP1_HUMAN]	60.43	79.3898	20.9021		1	7	7	19		Not phosphorylated	53.48	77.2657	23.2877		1	6	6	20		Not phosphorylated
P30101	Protein disulfide-isomerase A3 OS=Homo sapiens GN=PDIA3 PE=1 SV=4 - [PDIA3_HUMAN]	42.97	170.105	63.5082		1	14	14	50		Not phosphorylated	34.6	144.665	28.2166		1	13	13	38		Not phosphorylated
P30153	Serine/threonine-protein phosphatase 2A 65 kDa regulatory subunit A alpha isoform OS=Homo sapiens GN=PPP2R1A PE=1 SV=4 - [2AAA_HUMAN]	34.97	127.286	7.81415		1	13	13	30		Not phosphorylated	23.26	93.9795			1	9	9	21		Not phosphorylated
P30419	Glycylpeptide N-tetradecanoyltransferase 1 OS=Homo sapiens GN=NMT1 PE=1 SV=2 - [NMT1_HUMAN]	14.52	18.0076	4.02843		1	4	4	5	1	S47 (1)	13.1	13.2779	3.73933		1	4	4	4	1	S47 (1)
P30519	Heme oxygenase 2 OS=Homo sapiens GN=HMOX2 PE=1 SV=2 - [HMOX2_HUMAN]	33.23	83.1751			1	6	6	16		Not phosphorylated	29.43	57.6341			1	5	5	11		Not phosphorylated
P30520	Adenylosuccinate synthetase isozyme 2 OS=Homo sapiens GN=ADSS PE=1 SV=3 - [PURA2_HUMAN]	6.14	9.4666			1	2	2	2		Not phosphorylated	8.55	13.1449			1	3	3	3		Not phosphorylated
P30533	Alpha-2-macroglobulin receptor-associated protein OS=Homo sapiens GN=LRPAP1 PE=1 SV=1 - [AMRP_HUMAN]	9.8	14.2575			1	2	2	3		Not phosphorylated	9.8	1.49527			1	2	2	2		Not phosphorylated
P30622	CAP-Gly domain-containing linker protein 1 OS=Homo sapiens GN=CLIP1 PE=1 SV=2 - [CLIP1_HUMAN]	6.47	21.472	34.0603	19.7935	1	7	7	14	9	S200 (5); S204 (7)	8.97	28.2946	31.1182	9.97248	1	10	10	14	6	S200 (3); S204 (5); S348 (1)
P30626	Sorcin OS=Homo sapiens GN=SRI PE=1 SV=1 - [SORCN_HUMAN]	12.12	7.61664			1	2	2	2		Not phosphorylated	12.12	7.28424			1	2	2	2		Not phosphorylated
P30740	Leukocyte elastase inhibitor OS=Homo sapiens GN=SERPINB1 PE=1 SV=1 - [ILEU_HUMAN]	27.18	31.5037	3.70549		1	6	7	8		Not phosphorylated	12.93	17.282			1	4	4	4		Not phosphorylated
P30837	Aldehyde dehydrogenase X, mitochondrial OS=Homo sapiens GN=ALDH1B1 PE=1 SV=3 - [AL1B1_HUMAN]	25.53	45.0108			1	8	8	10		Not phosphorylated	13.93	26.3291			1	5	5	6		Not phosphorylated
P30876	DNA-directed RNA polymerase II subunit RPB2 OS=Homo sapiens GN=POLR2B PE=1 SV=1 - [RPB2_HUMAN]	4.94	14.6022			1	3	3	3		Not phosphorylated	3.83	12.7892			1	3	3	3		Not phosphorylated
P31040	Succinate dehydrogenase [ubiquinone] flavoprotein subunit, mitochondrial OS=Homo sapiens GN=SDHA PE=1 SV=2 - [DHSA_HUMAN]	17.32	46.7152	3.9245		1	6	6	11		Not phosphorylated	2.78	4.58218			1	7	7	9		Not phosphorylated
P31150	Rab GDP dissociation inhibitor alpha OS=Homo sapiens GN=GDI1 PE=1 SV=2 - [GDIA_HUMAN]	41.83	111.907	4.24462		1	8	12	23		Not phosphorylated	36.2	84.4637			1	7	11	17		Not phosphorylated
P31153	S-adenosylmethionine synthase isoform type-2 OS=Homo sapiens GN=MAT2A PE=1 SV=1 - [METK2_HUMAN]	35.7	51.5512	4.18477		1	7	7	12		Not phosphorylated	23.8	3.62861	4.82439		1	5	5	8		Not phosphorylated
P31350	Ribonucleoside-diphosphate reductase subunit M2 OS=Homo sapiens GN=RRM2 PE=1 SV=1 - [RIR2_HUMAN]	14.14	12.7283			1	3	3	3		Not phosphorylated	7.46	7.81753	4.62419		1	2	2	3	1	S20 (1)
P31431	Syndecan-4 OS=Homo sapiens GN=SDC4 PE=1 SV=2 - [SDC4_HUMAN]	20.2	21.1441			1	4	4	5		Not phosphorylated	14.14	15.5546			1	3	3	4		Not phosphorylated
P31689	DnaJ homolog subfamily A member 1 OS=Homo sapiens GN=DNAJA1 PE=1 SV=2 - [DNJA1_HUMAN]	45.59	88.8359	3.98176		1	10	10	19		Not phosphorylated	35.26	63.9177			1	8	8	13		Not phosphorylated
P31937	3-hydroxyisobutyrate dehydrogenase, mitochondrial OS=Homo sapiens GN=HIBADH PE=1 SV=2 - [3HIDH_HUMAN]	38.39	49.8711			1	7	7	10		Not phosphorylated	41.37	57.9566			1	8	8	12		Not phosphorylated
P31939	Bifunctional purine biosynthesis protein PURH OS=Homo sapiens GN=ATIC PE=1 SV=3 - [PUR9_HUMAN]	56.93	230.284	48.2863		1	20	20	58		Not phosphorylated	43.58	17.4836	7.9439		1	14	14	37		Not phosphorylated
P31943	Heterogeneous nuclear ribonucleoprotein H OS=Homo sapiens GN=HNRNPH1 PE=1 SV=4 - [HNRH1_HUMAN]	16.7	53.2887	23.6743	10.2715	1	1	7	18	3	S104 (3)	17.15	3.89525	2.68954	11.6282	1	2	7	14	4	S104 (4)
P31946	14-3-3 protein beta/alpha OS=Homo sapiens GN=YWHAB PE=1 SV=3 - [1433B_HUMAN]	66.26	234.697	60.9342	10.1976	1	9	13	61		Not phosphorylated	61.38	184.411	48.4589	14.4933	1	8	12	47		Not phosphorylated
P31947	14-3-3 protein sigma OS=Homo sapiens GN=SFN PE=1 SV=1 - [1433S_HUMAN]	58.47	48.5988	7.56108	5.53003	1	7	8	14		Not phosphorylated	58.87	47.2388	7.19542	5.37633	1	8	9	14		Not phosphorylated
P31948	Stress-induced-phosphoprotein 1 OS=Homo sapiens GN=STIP1 PE=1 SV=1 - [STIP1_HUMAN]	24.49	157.483	25.8562		1	12	12	40		Not phosphorylated	25.41	18.6826	24.3699	4.43297	1	10	10	31		Not phosphorylated
P31949	Protein S100-A11 OS=Homo sapiens GN=S100A11 PE=1 SV=2 - [S10AB_HUMAN]	64.76	180.58	17.2887		1	5	5	40		Not phosphorylated	64.76	148.448	11.4441		1	5	5	34		Not phosphorylated
P32119	Peroxiredoxin-2 OS=Homo sapiens GN=PRDX2 PE=1 SV=5 - [PRDX2_HUMAN]	29.8	23.8762	4.72289		1	3	3	7		Not phosphorylated	25.76	31.1397	3.58355		1	2	2	8		Not phosphorylated
P32322	Pyrroline-5-carboxylate reductase 1, mitochondrial OS=Homo sapiens GN=PYCR1 PE=1 SV=2 - [P5CR1_HUMAN]	23.2	41.536			1	4	5	9		Not phosphorylated	34.48	44.7129			1	6	7	10		Not phosphorylated
P32969	60S ribosomal protein L9 OS=Homo sapiens GN=RPL9 PE=1 SV=1 - [RL9_HUMAN]	55.73	80.6672	8.04472		1	6	6	20		Not phosphorylated	42.19	42.7653	4.45425		1	5	5	10		Not phosphorylated
P33121	Long-chain-fatty-acid--CoA ligase 1 OS=Homo sapiens GN=ACSL1 PE=1 SV=1 - [ACSL1_HUMAN]	5.87	13.9795			1	3	3	3		Not phosphorylated	9.3	33.7163			1	4	4	8		Not phosphorylated
P33176	Kinesin-1 heavy chain OS=Homo sapiens GN=KIF5B PE=1 SV=1 - [KINH_HUMAN]	32.81	123.371	10.2172		1	22	22	28		Not phosphorylated	26.9	12.5874			1	18	18	22		Not phosphorylated
P33316	Deoxyuridine 5'-triphosphate nucleotidohydrolase, mitochondrial OS=Homo sapiens GN=DUT PE=1 SV=4 - [DUT_HUMAN]	37.7	49.2926	9.02485		1	6	6	13		Not phosphorylated	42.46	52.8161	8.83563		1	7	7	14		Not phosphorylated
P33991	DNA replication licensing factor MCM4 OS=Homo sapiens GN=MCM4 PE=1 SV=5 - [MCM4_HUMAN]	34.53	136.206	20.3618		1	17	17	33		Not phosphorylated	19.93	83.6568	3.87658		1	10	10	18		Not phosphorylated
P33992	DNA replication licensing factor MCM5 OS=Homo sapiens GN=MCM5 PE=1 SV=5 - [MCM5_HUMAN]	34.47	109.617	16.325		1	16	16	28		Not phosphorylated	31.6	122.361			1	14	14	26		Not phosphorylated
P33993	DNA replication licensing factor MCM7 OS=Homo sapiens GN=MCM7 PE=1 SV=4 - [MCM7_HUMAN]	45.06	118.551	13.0008		1	19	19	30		Not phosphorylated	23.64	71.8885	3.92595		1	11	11	17		Not phosphorylated
P34896	Serine hydroxymethyltransferase, cytosolic OS=Homo sapiens GN=SHMT1 PE=1 SV=1 - [GLYC_HUMAN]	9.11	32.2644			1	2	3	7		Not phosphorylated	11.39	23.1897			1	3	4	5		Not phosphorylated
P34897	Serine hydroxymethyltransferase, mitochondrial OS=Homo sapiens GN=SHMT2 PE=1 SV=3 - [GLYM_HUMAN]	41.07	142.193	34.6975		1	12	13	38		Not phosphorylated	33.53	78.4814	16.4798		1	10	11	22		Not phosphorylated
P34932	Heat shock 70 kDa protein 4 OS=Homo sapiens GN=HSPA4 PE=1 SV=4 - [HSP74_HUMAN]	48.21	231.914	41.1712	4.92482	1	25	27	59		Not phosphorylated	37.38	187.141	2.63419		1	18	20	46		Not phosphorylated
P35080	Profilin-2 OS=Homo sapiens GN=PFN2 PE=1 SV=3 - [PROF2_HUMAN]	48.57	53.3551	12.3978		1	5	5	15		Not phosphorylated	48.57	62.1665	3.85146		1	5	5	15		Not phosphorylated
P35221	Catenin alpha-1 OS=Homo sapiens GN=CTNNA1 PE=1 SV=1 - [CTNA1_HUMAN]	46.58	191.648	125.044	5.36383	1	25	27	64	12	S641 (5); S652 (5); T654 (1); S655 (3); T658 (2)	37.64	159.169	13.8266	1.53965	1	22	22	55	12	T634 (1); S641 (7); S652 (1); T654 (1); S655 (2); T658 (2)
P35222	Catenin beta-1 OS=Homo sapiens GN=CTNNB1 PE=1 SV=1 - [CTNB1_HUMAN]	21.64	66.1747	48.0356		1	10	13	25	3	S552 (2); S675 (1)	17.3	75.4987	36.1665		1	10	12	26	2	S552 (1); S675 (1)
P35232	Prohibitin OS=Homo sapiens GN=PHB PE=1 SV=1 - [PHB_HUMAN]	8.09	7.31852			1	2	2	2		Not phosphorylated	7.35	7.62373			1	2	2	2		Not phosphorylated
P35237	Serpin B6 OS=Homo sapiens GN=SERPINB6 PE=1 SV=3 - [SPB6_HUMAN]	36.7	65.0383	16.3287		1	9	9	18		Not phosphorylated	41.76	76.3686	4.42365		1	10	10	18		Not phosphorylated
P35241	Radixin OS=Homo sapiens GN=RDX PE=1 SV=1 - [RADI_HUMAN]	16.98	40.8859	5.04828		1	4	6	10		Not phosphorylated	15.44	43.2864			1	4	6	10		Not phosphorylated
P35250	Replication factor C subunit 2 OS=Homo sapiens GN=RFC2 PE=1 SV=3 - [RFC2_HUMAN]	18.36	19.1626			1	4	4	4		Not phosphorylated	9.4	11.4114			1	2	2	2		Not phosphorylated
P35268	60S ribosomal protein L22 OS=Homo sapiens GN=RPL22 PE=1 SV=2 - [RL22_HUMAN]	50.78	59.9237	7.66737		1	4	4	14		Not phosphorylated	5.78	44.5495	3.89738		1	4	4	10		Not phosphorylated
P35269	General transcription factor IIF subunit 1 OS=Homo sapiens GN=GTF2F1 PE=1 SV=2 - [T2FA_HUMAN]	18.38	36.5846	55.9634		1	6	6	20	15	S385 (14); T389 (4); S433 (1)	15.9	19.3658	38.4924		1	5	5	12	8	S385 (7); T389 (2); S433 (1)
P35270	Sepiapterin reductase OS=Homo sapiens GN=SPR PE=1 SV=1 - [SPRE_HUMAN]	39.46	52.7908	4.3778		1	6	6	13		Not phosphorylated	39.46	34.7243	4.6886		1	6	6	9		Not phosphorylated
P35520	Cystathionine beta-synthase OS=Homo sapiens GN=CBS PE=1 SV=2 - [CBS_HUMAN]	5.99	12.8883			1	2	2	3		Not phosphorylated	5.99	13.7489			1	2	2	3		Not phosphorylated
P35568	Insulin receptor substrate 1 OS=Homo sapiens GN=IRS1 PE=1 SV=1 - [IRS1_HUMAN]	8.13	8.87444	31.175		1	6	6	8	1	S527 (1)	5.56	9.28985	28.9878		1	4	4	8	1	S348 (1)
P35580	Myosin-10 OS=Homo sapiens GN=MYH10 PE=1 SV=3 - [MYH10_HUMAN]	14.52	81.0425	15.8838		1	16	18	19	3	S1952 (2); S1956 (3)	15.38	93.7459	17.6761	5.59499	1	18	20	24	2	S1952 (1); S1956 (2)
P35606	Coatomer subunit beta' OS=Homo sapiens GN=COPB2 PE=1 SV=2 - [COPB2_HUMAN]	43.49	132.624	22.0212		1	21	21	33	1	S859 (1)	18.76	81.8852	23.2644		1	11	11	22	3	S859 (3)
P35613	Basigin OS=Homo sapiens GN=BSG PE=1 SV=2 - [BASI_HUMAN]	21.56	48.8493	6.30341		1	4	4	11	1	S362 (1)	21.56	34.5638	5.32799		1	4	4	8	1	S362 (1)
P35637	RNA-binding protein FUS OS=Homo sapiens GN=FUS PE=1 SV=1 - [FUS_HUMAN]	13.31	29.2364	4.28811		1	2	3	6		Not phosphorylated	11.41	33.9653			1	2	3	6		Not phosphorylated
P35658	Nuclear pore complex protein Nup214 OS=Homo sapiens GN=NUP214 PE=1 SV=2 - [NU214_HUMAN]	7.99	46.3608	19.4313		1	9	9	15	3	S430 (3)	9.33	37.6973	8.16729	5.75576	1	9	9	11	1	S430 (1)
P35813	Protein phosphatase 1A OS=Homo sapiens GN=PPM1A PE=1 SV=1 - [PPM1A_HUMAN]	11.52	12.6739			1	2	3	3		Not phosphorylated	1.73	11.9447			1	2	3	3		Not phosphorylated
P35998	26S protease regulatory subunit 7 OS=Homo sapiens GN=PSMC2 PE=1 SV=3 - [PRS7_HUMAN]	38.57	59.902	17.1239		1	12	12	18		Not phosphorylated	31.41	61.1319			1	9	9	14		Not phosphorylated
P36405	ADP-ribosylation factor-like protein 3 OS=Homo sapiens GN=ARL3 PE=1 SV=2 - [ARL3_HUMAN]	19.23	17.071	4.65859		1	2	2	4		Not phosphorylated	25.82	26.2595			1	3	3	5		Not phosphorylated
P36507	Dual specificity mitogen-activated protein kinase kinase 2 OS=Homo sapiens GN=MAP2K2 PE=1 SV=1 - [MP2K2_HUMAN]	31.25	36.1921	12.716		1	5	6	9		Not phosphorylated	25	16.2973	5.68576	4.86994	1	4	5	5		Not phosphorylated
P36543	V-type proton ATPase subunit E 1 OS=Homo sapiens GN=ATP6V1E1 PE=1 SV=1 - [VATE1_HUMAN]	24.78	12.6279			1	3	3	3		Not phosphorylated	16.81	11.8757			1	3	3	3		Not phosphorylated
P36551	Coproporphyrinogen-III oxidase, mitochondrial OS=Homo sapiens GN=CPOX PE=1 SV=3 - [HEM6_HUMAN]	21.37	24.3825	3.5362		1	5	5	6		Not phosphorylated	21.81	26.1641			1	6	6	6		Not phosphorylated
P36578	60S ribosomal protein L4 OS=Homo sapiens GN=RPL4 PE=1 SV=5 - [RL4_HUMAN]	18.03	43.7874	4.08457		1	5	5	11		Not phosphorylated	17.56	21.8425	4.52474		1	5	5	6		Not phosphorylated
P36776	Lon protease homolog, mitochondrial OS=Homo sapiens GN=LONP1 PE=1 SV=2 - [LONM_HUMAN]	25.23	78.4718	3.56477		1	14	14	19		Not phosphorylated	13.35	43.7337			1	10	10	11		Not phosphorylated
P36873	Serine/threonine-protein phosphatase PP1-gamma catalytic subunit OS=Homo sapiens GN=PPP1CC PE=1 SV=1 - [PP1G_HUMAN]	32.2	64.7196	4.50607		2	1	6	15		Not phosphorylated	27.86	54.1955			2	1	5	11		Not phosphorylated
P36915	Guanine nucleotide-binding protein-like 1 OS=Homo sapiens GN=GNL1 PE=1 SV=2 - [GNL1_HUMAN]	24.05	34.0624	37.8429	5.70299	1	9	9	16	7	T48 (6); T50 (5); S51 (5); S324 (1)	9.6	13.4499	46.5834		1	3	3	13	8	T48 (8); T50 (8); S51 (8)
P36957	Dihydrolipoyllysine-residue succinyltransferase component of 2-oxoglutarate dehydrogenase complex, mitochondrial OS=Homo sapiens GN=DLST PE=1 SV=4 - [ODO2_HUMAN]	19.87	45.6082	3.97201		1	5	5	10		Not phosphorylated	19.87	47.196	1.35318		1	5	5	12		Not phosphorylated
P37198	Nuclear pore glycoprotein p62 OS=Homo sapiens GN=NUP62 PE=1 SV=3 - [NUP62_HUMAN]	10.54	13.4244			1	3	3	3		Not phosphorylated	11.88	16.6222			1	4	4	4		Not phosphorylated
P37268	Squalene synthase OS=Homo sapiens GN=FDFT1 PE=1 SV=1 - [FDFT_HUMAN]	36.93	60.8399	5.11421		1	10	10	15		Not phosphorylated	3.7	44.5596	4.39175		1	9	9	11		Not phosphorylated
P37802	Transgelin-2 OS=Homo sapiens GN=TAGLN2 PE=1 SV=3 - [TAGL2_HUMAN]	67.34	143.753	36.403		1	9	9	40		Not phosphorylated	67.34	148.237	11.7897		1	9	9	36		Not phosphorylated
P37837	Transaldolase OS=Homo sapiens GN=TALDO1 PE=1 SV=2 - [TALDO_HUMAN]	39.76	43.7516	11.8136	6.1579	1	9	9	15		Not phosphorylated	23.74	38.4548	3.78311		1	7	7	11		Not phosphorylated
P38117	Electron transfer flavoprotein subunit beta OS=Homo sapiens GN=ETFB PE=1 SV=3 - [ETFB_HUMAN]	38.04	56.8277	7.72013		1	5	5	14		Not phosphorylated	19.22	24.5579			1	3	3	5		Not phosphorylated
P38606	V-type proton ATPase catalytic subunit A OS=Homo sapiens GN=ATP6V1A PE=1 SV=2 - [VATA_HUMAN]	18.96	57.638			1	8	8	12		Not phosphorylated	17.18	47.877			1	6	6	10		Not phosphorylated
P38646	Stress-70 protein, mitochondrial OS=Homo sapiens GN=HSPA9 PE=1 SV=2 - [GRP75_HUMAN]	41.68	431.147	96.6021		1	20	20	110		Not phosphorylated	41.24	39.4247	53.4233		1	19	19	93		Not phosphorylated
P39023	60S ribosomal protein L3 OS=Homo sapiens GN=RPL3 PE=1 SV=2 - [RL3_HUMAN]	17.87	55.6217			1	5	5	12		Not phosphorylated	16.38	37.17			1	4	4	8		Not phosphorylated
P39656	Dolichyl-diphosphooligosaccharide--protein glycosyltransferase 48 kDa subunit OS=Homo sapiens GN=DDOST PE=1 SV=4 - [OST48_HUMAN]	22.15	40.4607			1	6	6	9		Not phosphorylated	15.79	4.54733			1	5	5	9		Not phosphorylated
P39687	Acidic leucine-rich nuclear phosphoprotein 32 family member A OS=Homo sapiens GN=ANP32A PE=1 SV=1 - [AN32A_HUMAN]	41.77	54.5199	9.05003	55.4976	1	7	8	24	10	S158 (10)	35.34	39.7258		35.7659	1	5	6	15	7	S158 (7)
P39748	Flap endonuclease 1 OS=Homo sapiens GN=FEN1 PE=1 SV=1 - [FEN1_HUMAN]	15	41.6993	4.90353		1	3	3	9		Not phosphorylated	13.95	18.5379			1	3	3	4		Not phosphorylated
P40121	Macrophage-capping protein OS=Homo sapiens GN=CAPG PE=1 SV=2 - [CAPG_HUMAN]	19.54	21.463			1	4	4	5		Not phosphorylated	19.54	2.16657			1	4	4	5		Not phosphorylated
P40123	Adenylyl cyclase-associated protein 2 OS=Homo sapiens GN=CAP2 PE=1 SV=1 - [CAP2_HUMAN]	16.77	22.5402			1	5	5	5		Not phosphorylated	1.48	14.3519			1	3	3	3		Not phosphorylated
P40222	Alpha-taxilin OS=Homo sapiens GN=TXLNA PE=1 SV=3 - [TXLNA_HUMAN]	9.16	4.26359	3.81158		1	2	2	2	1	S515 (1)	12.64	1.46113	3.56415		1	3	3	3		Not phosphorylated
P40227	T-complex protein 1 subunit zeta OS=Homo sapiens GN=CCT6A PE=1 SV=3 - [TCPZ_HUMAN]	45.57	133.011	20.1283	5.49105	1	14	14	33		Not phosphorylated	4.87	119.131		5.92595	1	12	12	26		Not phosphorylated
P40616	ADP-ribosylation factor-like protein 1 OS=Homo sapiens GN=ARL1 PE=1 SV=1 - [ARL1_HUMAN]	16.57	9.76596			1	2	2	2		Not phosphorylated	26.52	25.5532			1	3	3	5		Not phosphorylated
P40818	Ubiquitin carboxyl-terminal hydrolase 8 OS=Homo sapiens GN=USP8 PE=1 SV=1 - [UBP8_HUMAN]	5.28	14.3473	19.0405		1	4	4	6		Not phosphorylated	5.1	9.23989	19.4357		1	4	4	5		Not phosphorylated
P40855	Peroxisomal biogenesis factor 19 OS=Homo sapiens GN=PEX19 PE=1 SV=1 - [PEX19_HUMAN]	11.04	10.6827			1	2	2	2		Not phosphorylated	11.4	12.1571			1	2	2	2		Not phosphorylated
P40925	Malate dehydrogenase, cytoplasmic OS=Homo sapiens GN=MDH1 PE=1 SV=4 - [MDHC_HUMAN]	25.75	46.4718	8.9292		1	5	5	12		Not phosphorylated	14.7	32.9251	5.26886		1	3	3	8		Not phosphorylated
P40926	Malate dehydrogenase, mitochondrial OS=Homo sapiens GN=MDH2 PE=1 SV=3 - [MDHM_HUMAN]	44.08	161.336	70.0522	6.01208	1	10	10	51		Not phosphorylated	44.8	146.357	29.2237	5.39484	1	10	10	41		Not phosphorylated
P40938	Replication factor C subunit 3 OS=Homo sapiens GN=RFC3 PE=1 SV=2 - [RFC3_HUMAN]	14.61	14.0829			1	3	3	3		Not phosphorylated	7.87	9.23622			1	2	2	2		Not phosphorylated
P40939	Trifunctional enzyme subunit alpha, mitochondrial OS=Homo sapiens GN=HADHA PE=1 SV=2 - [ECHA_HUMAN]	42.2	211.642	22.8508		1	20	20	51		Not phosphorylated	39.84	28.2915	16.4656	4.44856	1	21	21	49		Not phosphorylated
P41091	Eukaryotic translation initiation factor 2 subunit 3 OS=Homo sapiens GN=EIF2S3 PE=1 SV=3 - [IF2G_HUMAN]	20.76	34.5198	4.19796		1	6	6	9		Not phosphorylated	22.3	47.2757		4.71695	1	7	7	11		Not phosphorylated
P41227	N-alpha-acetyltransferase 10 OS=Homo sapiens GN=NAA10 PE=1 SV=1 - [NAA10_HUMAN]	45.96	27.8808	4.03787	6.43501	1	7	7	8		Not phosphorylated	5.64	19.2751	3.9389	14.1956	1	7	7	7	2	S182 (1); S205 (1)
P41236	Protein phosphatase inhibitor 2 OS=Homo sapiens GN=PPP1R2 PE=1 SV=2 - [IPP2_HUMAN]	55.61	99.8085	226.041	4.98996	2	5	5	65	33	S121 (30); S122 (33)	67.8	14.3592	214.745	17.8273	1	8	8	67	35	S121 (34); S122 (35)
P41250	Glycine--tRNA ligase OS=Homo sapiens GN=GARS PE=1 SV=3 - [SYG_HUMAN]	27.6	94.8058	12.8291		1	13	13	23		Not phosphorylated	24.63	85.4964			1	12	12	18		Not phosphorylated
P41252	Isoleucine--tRNA ligase, cytoplasmic OS=Homo sapiens GN=IARS PE=1 SV=2 - [SYIC_HUMAN]	26.62	158.589	9.27758		1	23	23	36		Not phosphorylated	21.79	133.221	7.99149	4.88545	1	19	19	31		Not phosphorylated
P41567	Eukaryotic translation initiation factor 1 OS=Homo sapiens GN=EIF1 PE=1 SV=1 - [EIF1_HUMAN]	45.13	18.4242	4.45305		2	3	3	5		Not phosphorylated	45.13	22.7169			1	3	3	5		Not phosphorylated
P41743	Protein kinase C iota type OS=Homo sapiens GN=PRKCI PE=1 SV=2 - [KPCI_HUMAN]	11.58	11.6324		9.60134	1	4	4	5	2	T564 (2)	8.72	12.5866	4.67523		1	2	2	4		Not phosphorylated
P42025	Beta-centractin OS=Homo sapiens GN=ACTR1B PE=1 SV=1 - [ACTY_HUMAN]	19.41	27.8797	4.08718		1	2	4	7		Not phosphorylated	19.15	29.5815			1	2	4	6		Not phosphorylated
P42126	Enoyl-CoA delta isomerase 1, mitochondrial OS=Homo sapiens GN=ECI1 PE=1 SV=1 - [ECI1_HUMAN]	23.51	47.4777	8.35345		1	4	4	12		Not phosphorylated	23.51	42.2784	9.36944		1	4	4	11		Not phosphorylated
P42167	Lamina-associated polypeptide 2, isoforms beta/gamma OS=Homo sapiens GN=TMPO PE=1 SV=2 - [LAP2B_HUMAN]	18.5	11.6803	59.0637		2	4	4	13	9	S66 (8); S67 (8); T74 (2); T160 (1)	21.81	17.8725	56.2664		2	5	5	15	6	S66 (6); S67 (6); T74 (1)
P42224	Signal transducer and activator of transcription 1-alpha/beta OS=Homo sapiens GN=STAT1 PE=1 SV=2 - [STAT1_HUMAN]	25.33	94.4585	4.17197		1	11	11	21		Not phosphorylated	27.6	84.8467	4.84187		1	12	12	19		Not phosphorylated
P42566	Epidermal growth factor receptor substrate 15 OS=Homo sapiens GN=EPS15 PE=1 SV=2 - [EPS15_HUMAN]	19.2	36.586	12.6175		1	8	8	11	2	S814 (2)	22.66	42.2342	19.5798		1	10	10	14	2	S814 (2)
P42704	Leucine-rich PPR motif-containing protein, mitochondrial OS=Homo sapiens GN=LRPPRC PE=1 SV=3 - [LPPRC_HUMAN]	35.58	253.705	32.5556		1	32	32	62		Not phosphorylated	35.44	269.138	4.33279		1	30	30	57		Not phosphorylated
P42765	3-ketoacyl-CoA thiolase, mitochondrial OS=Homo sapiens GN=ACAA2 PE=1 SV=2 - [THIM_HUMAN]	33.5	41.835			1	6	6	8		Not phosphorylated	28.46	33.4252			1	5	5	6		Not phosphorylated
P42858	Huntingtin OS=Homo sapiens GN=HTT PE=1 SV=2 - [HD_HUMAN]	5.6	37.5164	18.9878		1	9	9	11		Not phosphorylated	1.78	1.55345	33.1934		1	3	3	8	2	S432 (2)
P42892	Endothelin-converting enzyme 1 OS=Homo sapiens GN=ECE1 PE=1 SV=2 - [ECE1_HUMAN]	11.04	23.3361			1	4	4	5		Not phosphorylated	6.1	8.68426			1	2	2	2		Not phosphorylated
P43007	Neutral amino acid transporter A OS=Homo sapiens GN=SLC1A4 PE=1 SV=1 - [SATT_HUMAN]	11.09	11.8945	13.6563	4.63216	1	4	4	5	3	S527 (3); S530 (3)	11.9	15.8824	19.1716		1	3	3	6	2	S527 (2); S530 (2)
P43034	Platelet-activating factor acetylhydrolase IB subunit alpha OS=Homo sapiens GN=PAFAH1B1 PE=1 SV=2 - [LIS1_HUMAN]	30.73	57.7651			1	8	8	12		Not phosphorylated	28.29	4.48863			1	7	7	9		Not phosphorylated
P43243	Matrin-3 OS=Homo sapiens GN=MATR3 PE=1 SV=2 - [MATR3_HUMAN]	8.15	15.4507	10.6207		1	4	4	5	1	S604 (1)	3.78	3.56222	8.27849		1	3	3	3	1	S598 (1)
P43246	DNA mismatch repair protein Msh2 OS=Homo sapiens GN=MSH2 PE=1 SV=1 - [MSH2_HUMAN]	17.24	47.0297			1	10	10	11		Not phosphorylated	15.1	37.3556			1	9	9	9		Not phosphorylated
P43304	Glycerol-3-phosphate dehydrogenase, mitochondrial OS=Homo sapiens GN=GPD2 PE=1 SV=3 - [GPDM_HUMAN]	38.38	101.141	11.0818		1	17	17	26		Not phosphorylated	22.56	68.9143			1	11	11	16		Not phosphorylated
P43487	Ran-specific GTPase-activating protein OS=Homo sapiens GN=RANBP1 PE=1 SV=1 - [RANG_HUMAN]	49.75	34.445	11.6355		1	5	5	10		Not phosphorylated	45.27	27.1174	8.8544	4.44197	1	5	5	9		Not phosphorylated
P43490	Nicotinamide phosphoribosyltransferase OS=Homo sapiens GN=NAMPT PE=1 SV=1 - [NAMPT_HUMAN]	30.75	46.6484	4.35047		1	9	9	11		Not phosphorylated	33.81	62.8576	4.27498		1	10	10	14		Not phosphorylated
P43686	26S protease regulatory subunit 6B OS=Homo sapiens GN=PSMC4 PE=1 SV=2 - [PRS6B_HUMAN]	43.06	106.411	5.40813		1	9	9	22		Not phosphorylated	32.78	7.22235			1	7	7	14		Not phosphorylated
P43897	Elongation factor Ts, mitochondrial OS=Homo sapiens GN=TSFM PE=1 SV=2 - [EFTS_HUMAN]	27.08	60.0577	4.47603		1	5	5	13		Not phosphorylated	3.77	62.2557	9.4513		1	5	5	15		Not phosphorylated
P45880	Voltage-dependent anion-selective channel protein 2 OS=Homo sapiens GN=VDAC2 PE=1 SV=2 - [VDAC2_HUMAN]	26.19	21.7917			1	5	5	5		Not phosphorylated	18.3	22.6388			1	3	3	4		Not phosphorylated
P45954	Short/branched chain specific acyl-CoA dehydrogenase, mitochondrial OS=Homo sapiens GN=ACADSB PE=1 SV=1 - [ACDSB_HUMAN]	19.44	27.8589			1	5	5	6		Not phosphorylated	15.74	23.8175			1	4	4	5		Not phosphorylated
P45974	Ubiquitin carboxyl-terminal hydrolase 5 OS=Homo sapiens GN=USP5 PE=1 SV=2 - [UBP5_HUMAN]	31	141.119	13.9104		1	15	16	34		Not phosphorylated	28.32	97.1486	8.51338		1	13	13	23		Not phosphorylated
P46060	Ran GTPase-activating protein 1 OS=Homo sapiens GN=RANGAP1 PE=1 SV=1 - [RAGP1_HUMAN]	11.58	21.671			1	5	5	5		Not phosphorylated	13.8	25.6214			1	6	6	6		Not phosphorylated
P46063	ATP-dependent DNA helicase Q1 OS=Homo sapiens GN=RECQL PE=1 SV=3 - [RECQ1_HUMAN]	6.93	12.7618			1	3	3	3		Not phosphorylated	5.24	9.35398			1	2	2	2		Not phosphorylated
P46100	Transcriptional regulator ATRX OS=Homo sapiens GN=ATRX PE=1 SV=5 - [ATRX_HUMAN]	1.57		9.10309		1	2	2	2	2	S1244 (1); S1245 (1); S1348 (1); S1352 (1)	1.93		11.5134		1	2	2	2	1	S677 (1)
P46108	Adapter molecule crk OS=Homo sapiens GN=CRK PE=1 SV=2 - [CRK_HUMAN]	22.04	17.8938			1	4	4	4		Not phosphorylated	2.39	16.2691			1	4	4	4		Not phosphorylated
P46109	Crk-like protein OS=Homo sapiens GN=CRKL PE=1 SV=1 - [CRKL_HUMAN]	23.1	25.0856			1	4	4	5		Not phosphorylated	19.8	16.4715			1	4	4	4	1	Y177 (1)
P46379	Large proline-rich protein BAG6 OS=Homo sapiens GN=BAG6 PE=1 SV=2 - [BAG6_HUMAN]	26.15	117.961	43.2521		1	17	17	35	11	S113 (4); S964 (3); S973 (6)	26.15	9.21794	31.6858		1	15	15	27	6	S113 (1); S964 (2); S973 (4)
P46459	Vesicle-fusing ATPase OS=Homo sapiens GN=NSF PE=1 SV=3 - [NSF_HUMAN]	31.18	67.293			1	14	14	15		Not phosphorylated	17.74	49.4854			1	10	10	11		Not phosphorylated
P46527	Cyclin-dependent kinase inhibitor 1B OS=Homo sapiens GN=CDKN1B PE=1 SV=1 - [CDN1B_HUMAN]	19.19	11.1199			1	2	2	2		Not phosphorylated	19.19	9.23314			1	2	2	2		Not phosphorylated
P46776	60S ribosomal protein L27a OS=Homo sapiens GN=RPL27A PE=1 SV=2 - [RL27A_HUMAN]	8.78	4.25036	3.66657		1	2	2	2		Not phosphorylated	8.78	11.2567			1	2	2	3		Not phosphorylated
P46777	60S ribosomal protein L5 OS=Homo sapiens GN=RPL5 PE=1 SV=3 - [RL5_HUMAN]	38.38	45.4311	3.61443		1	8	8	12		Not phosphorylated	17.51	55.514			1	5	5	13		Not phosphorylated
P46781	40S ribosomal protein S9 OS=Homo sapiens GN=RPS9 PE=1 SV=3 - [RS9_HUMAN]	7.73	7.73425	4.35279		1	2	2	3		Not phosphorylated	12.37	11.7522	4.23836		1	3	3	4		Not phosphorylated
P46782	40S ribosomal protein S5 OS=Homo sapiens GN=RPS5 PE=1 SV=4 - [RS5_HUMAN]	28.92	69.7015	13.8985		1	5	5	17		Not phosphorylated	39.22	26.7732	3.82498		1	6	6	7		Not phosphorylated
P46783	40S ribosomal protein S10 OS=Homo sapiens GN=RPS10 PE=1 SV=1 - [RS10_HUMAN]	18.18	45.9767	4.42311		2	3	3	10		Not phosphorylated	18.18	44.8847	4.75779		2	3	3	10		Not phosphorylated
P46821	Microtubule-associated protein 1B OS=Homo sapiens GN=MAP1B PE=1 SV=2 - [MAP1B_HUMAN]	1.05		8.10512		1	2	2	2	2	S831 (1); S832 (1); S1016 (1)	1.62		14.1349		1	2	2	3	2	S831 (2); S832 (2)
P46926	Glucosamine-6-phosphate isomerase 1 OS=Homo sapiens GN=GNPDA1 PE=1 SV=1 - [GNPI1_HUMAN]	29.41	18.0814			1	4	4	4		Not phosphorylated	19.3	14.2776			1	3	3	3		Not phosphorylated
P46937	Yorkie homolog OS=Homo sapiens GN=YAP1 PE=1 SV=2 - [YAP1_HUMAN]	20.04	10.6482	29.6146		1	4	4	7	1	S138 (1)	23.81	15.9593	26.6988	4.74538	1	5	5	10		Not phosphorylated
P46939	Utrophin OS=Homo sapiens GN=UTRN PE=1 SV=2 - [UTRO_HUMAN]	0.96	3.71402	5.24307		1	2	2	2	2	S295 (1)	0.96	3.48754	5.74122		1	2	2	2	1	S295 (1)
P46940	Ras GTPase-activating-like protein IQGAP1 OS=Homo sapiens GN=IQGAP1 PE=1 SV=1 - [IQGA1_HUMAN]	43.81	404.988	63.4518		1	40	42	96		Not phosphorylated	4.74	325.747	37.3481	4.93189	1	39	41	77		Not phosphorylated
P46976	Glycogenin-1 OS=Homo sapiens GN=GYG1 PE=1 SV=4 - [GLYG_HUMAN]	9.71	21.3634			1	3	3	4		Not phosphorylated	17.43	39.6532			1	4	4	8		Not phosphorylated
P46977	Dolichyl-diphosphooligosaccharide--protein glycosyltransferase subunit STT3A OS=Homo sapiens GN=STT3A PE=1 SV=2 - [STT3A_HUMAN]	3.12	7.56801			1	2	2	2		Not phosphorylated	3.26	7.51299			1	2	2	2		Not phosphorylated
P47755	F-actin-capping protein subunit alpha-2 OS=Homo sapiens GN=CAPZA2 PE=1 SV=3 - [CAZA2_HUMAN]	40.56	36.7584			1	5	6	7		Not phosphorylated	45.1	47.7579			1	6	7	10		Not phosphorylated
P47756	F-actin-capping protein subunit beta OS=Homo sapiens GN=CAPZB PE=1 SV=4 - [CAPZB_HUMAN]	28.88	38.1006	5.25514		1	6	6	10		Not phosphorylated	32.85	27.2172	3.67359		1	6	6	7		Not phosphorylated
P47813	Eukaryotic translation initiation factor 1A, X-chromosomal OS=Homo sapiens GN=EIF1AX PE=1 SV=2 - [IF1AX_HUMAN]	24.31	11.6329	4.08119		2	3	3	4		Not phosphorylated	24.31	11.9846			1	3	3	3		Not phosphorylated
P47897	Glutamine--tRNA ligase OS=Homo sapiens GN=QARS PE=1 SV=1 - [SYQ_HUMAN]	21.68	69.1179	8.58907		1	10	10	17		Not phosphorylated	22.45	54.4284			1	11	11	12		Not phosphorylated
P48047	ATP synthase subunit O, mitochondrial OS=Homo sapiens GN=ATP5O PE=1 SV=1 - [ATPO_HUMAN]	24.88	19.1839			1	3	3	4		Not phosphorylated	18.31	14.3533			1	2	2	3		Not phosphorylated
P48147	Prolyl endopeptidase OS=Homo sapiens GN=PREP PE=1 SV=2 - [PPCE_HUMAN]	19.86	41.6422			1	8	8	9		Not phosphorylated	18.59	38.9575			1	8	8	9		Not phosphorylated
P48163	NADP-dependent malic enzyme OS=Homo sapiens GN=ME1 PE=1 SV=1 - [MAOX_HUMAN]	30.94	61.5523			1	9	9	13		Not phosphorylated	25.7	61.9957			1	7	7	13		Not phosphorylated
P48444	Coatomer subunit delta OS=Homo sapiens GN=ARCN1 PE=1 SV=1 - [COPD_HUMAN]	20.74	47.259			1	7	7	11		Not phosphorylated	15.26	39.3758			1	4	4	9		Not phosphorylated
P48449	Lanosterol synthase OS=Homo sapiens GN=LSS PE=1 SV=1 - [ERG7_HUMAN]	19.54	47.3106	4.27125		1	10	10	13		Not phosphorylated	9.7	19.6584	4.24722		1	5	5	6		Not phosphorylated
P48506	Glutamate--cysteine ligase catalytic subunit OS=Homo sapiens GN=GCLC PE=1 SV=2 - [GSH1_HUMAN]	8.48	18.8898			1	3	3	4		Not phosphorylated	6.59	1.42593			1	2	2	2		Not phosphorylated
P48556	26S proteasome non-ATPase regulatory subunit 8 OS=Homo sapiens GN=PSMD8 PE=1 SV=2 - [PSMD8_HUMAN]	8.86	12.5719			1	2	2	3		Not phosphorylated	18	23.1996			1	3	3	5		Not phosphorylated
P48634	Protein PRRC2A OS=Homo sapiens GN=PRRC2A PE=1 SV=3 - [PRC2A_HUMAN]	6.49	17.4588	91.6753		1	9	9	21	9	S342 (7); S350 (7); S1089 (1); S1092 (2)	7.37	24.1181	72.3842		1	8	8	19	9	S342 (5); S350 (5); S1089 (4); S1092 (1)
P48637	Glutathione synthetase OS=Homo sapiens GN=GSS PE=1 SV=1 - [GSHB_HUMAN]	31.22	45.0663	4.18429		1	9	9	11		Not phosphorylated	27	44.5829			1	7	7	10		Not phosphorylated
P48643	T-complex protein 1 subunit epsilon OS=Homo sapiens GN=CCT5 PE=1 SV=1 - [TCPE_HUMAN]	26.06	68.1277	17.8363		1	10	10	18		Not phosphorylated	24.95	82.1146	22.1353	9.75413	1	10	10	24		Not phosphorylated
P48735	Isocitrate dehydrogenase [NADP], mitochondrial OS=Homo sapiens GN=IDH2 PE=1 SV=2 - [IDHP_HUMAN]	34.51	155.819	41.7394		1	10	10	41		Not phosphorylated	27.43	117.362	31.8466		1	8	8	31		Not phosphorylated
P48739	Phosphatidylinositol transfer protein beta isoform OS=Homo sapiens GN=PITPNB PE=1 SV=2 - [PIPNB_HUMAN]	23.25	21.0757			1	4	4	5		Not phosphorylated	18.45	15.1555			1	4	4	4		Not phosphorylated
P49005	DNA polymerase delta subunit 2 OS=Homo sapiens GN=POLD2 PE=1 SV=1 - [DPOD2_HUMAN]	9.38	12.4326			1	3	3	3		Not phosphorylated	6.4	8.13255			1	2	2	2		Not phosphorylated
P49006	MARCKS-related protein OS=Homo sapiens GN=MARCKSL1 PE=1 SV=2 - [MRP_HUMAN]	74.36	74.4656	57.7067		1	6	6	24	3	S22 (2); S101 (1); S104 (1)	62.5	59.7723	71.6727		1	4	4	24	1	S22 (1)
P49023	Paxillin OS=Homo sapiens GN=PXN PE=1 SV=3 - [PAXI_HUMAN]	21.15	23.243	20.162		1	6	6	9	2	S126 (2)	12.35	14.1382	22.2928		1	4	4	8	4	S85 (1); S126 (3); S130 (1)
P49189	4-trimethylaminobutyraldehyde dehydrogenase OS=Homo sapiens GN=ALDH9A1 PE=1 SV=3 - [AL9A1_HUMAN]	24.7	37.7838	7.82194		1	7	7	10		Not phosphorylated	26.11	52.5319			1	7	7	11		Not phosphorylated
P49257	Protein ERGIC-53 OS=Homo sapiens GN=LMAN1 PE=1 SV=2 - [LMAN1_HUMAN]	36.27	62.5405			1	9	9	13		Not phosphorylated	25.88	5.18964			1	6	6	10		Not phosphorylated
P49321	Nuclear autoantigenic sperm protein OS=Homo sapiens GN=NASP PE=1 SV=2 - [NASP_HUMAN]	50.13	153.437	36.0309	9.64929	1	23	23	41	7	T123 (1); S244 (1); S451 (1); S480 (1); S503 (2); S726 (1)	52.79	178.144	39.9959	1.55717	1	24	24	47	9	T123 (1); S244 (1); S451 (1); T477 (1); S480 (2); S503 (2); S726 (2)
P49327	Fatty acid synthase OS=Homo sapiens GN=FASN PE=1 SV=3 - [FAS_HUMAN]	49.18	802.043	141.455		1	69	69	201	3	T2204 (3)	44.96	77.9845	73.2776	4.78259	1	65	65	179	4	T2204 (4)
P49366	Deoxyhypusine synthase OS=Homo sapiens GN=DHPS PE=1 SV=1 - [DHYS_HUMAN]	12.74	13.3628			1	3	3	3		Not phosphorylated	2.6	17.7413			1	4	4	4		Not phosphorylated
P49368	T-complex protein 1 subunit gamma OS=Homo sapiens GN=CCT3 PE=1 SV=4 - [TCPG_HUMAN]	45.14	84.6564	20.9375		1	17	17	25		Not phosphorylated	32.11	95.1836	8.74148		1	14	14	25		Not phosphorylated
P49407	Beta-arrestin-1 OS=Homo sapiens GN=ARRB1 PE=1 SV=2 - [ARRB1_HUMAN]	26.56	24.8383	23.6798	6.17872	1	8	8	10	4	S412 (4)	2.57	18.7587	15.3545	14.1676	1	6	6	9	3	T410 (1); S412 (2)
P49411	Elongation factor Tu, mitochondrial OS=Homo sapiens GN=TUFM PE=1 SV=2 - [EFTU_HUMAN]	38.72	162.415	54.1867	4.34319	1	13	13	48		Not phosphorylated	32.52	88.7393	26.3532	4.35869	1	12	12	27		Not phosphorylated
P49419	Alpha-aminoadipic semialdehyde dehydrogenase OS=Homo sapiens GN=ALDH7A1 PE=1 SV=5 - [AL7A1_HUMAN]	32.1	81.1085	11.5686		1	10	10	20		Not phosphorylated	35.25	72.199	3.68963		1	11	11	16		Not phosphorylated
P49585	Choline-phosphate cytidylyltransferase A OS=Homo sapiens GN=PCYT1A PE=1 SV=2 - [PCY1A_HUMAN]	22.89	35.5774	51.2439		1	5	5	17	4	S315 (4); S319 (3)	18.26	41.4369	45.1817		1	4	4	17	10	S315 (9); S319 (6); S323 (1); S347 (1)
P49588	Alanine--tRNA ligase, cytoplasmic OS=Homo sapiens GN=AARS PE=1 SV=2 - [SYAC_HUMAN]	50.72	332.891	34.6312	4.60564	1	31	31	77		Not phosphorylated	48.76	328.761	7.63696	4.48641	1	29	29	72		Not phosphorylated
P49589	Cysteine--tRNA ligase, cytoplasmic OS=Homo sapiens GN=CARS PE=1 SV=3 - [SYCC_HUMAN]	11.36	23.8097			1	5	5	5		Not phosphorylated	5.8	1.52197	6.72217		1	2	2	3	1	S307 (1)
P49590	Probable histidine--tRNA ligase, mitochondrial OS=Homo sapiens GN=HARS2 PE=1 SV=1 - [SYHM_HUMAN]	7.31	12.7535			1	1	3	3		Not phosphorylated	7.31	16.2685			1	2	3	4		Not phosphorylated
P49591	Serine--tRNA ligase, cytoplasmic OS=Homo sapiens GN=SARS PE=1 SV=3 - [SYSC_HUMAN]	34.82	94.6283			1	13	13	20		Not phosphorylated	28.4	57.7884			1	10	10	13		Not phosphorylated
P49720	Proteasome subunit beta type-3 OS=Homo sapiens GN=PSMB3 PE=1 SV=2 - [PSB3_HUMAN]	30.73	33.1863	4.64877		1	4	4	8		Not phosphorylated	21.95	28.8254			1	3	3	6		Not phosphorylated
P49721	Proteasome subunit beta type-2 OS=Homo sapiens GN=PSMB2 PE=1 SV=1 - [PSB2_HUMAN]	35.32	44.4948			1	3	3	8		Not phosphorylated	27.86	25.7174			1	3	3	6		Not phosphorylated
P49736	DNA replication licensing factor MCM2 OS=Homo sapiens GN=MCM2 PE=1 SV=4 - [MCM2_HUMAN]	39.16	167.396	102.708	9.39744	1	24	24	62	18	S27 (1); S40 (7); S41 (10); S139 (7)	3.2	113.448	94.1139	8.79188	1	23	23	51	14	S27 (1); T39 (1); S40 (5); S41 (5); S139 (7)
P49748	Very long-chain specific acyl-CoA dehydrogenase, mitochondrial OS=Homo sapiens GN=ACADVL PE=1 SV=1 - [ACADV_HUMAN]	41.83	114.569	16.9608		1	17	17	29		Not phosphorylated	26.41	67.2672	13.2492		1	12	12	18		Not phosphorylated
P49755	Transmembrane emp24 domain-containing protein 10 OS=Homo sapiens GN=TMED10 PE=1 SV=2 - [TMEDA_HUMAN]	27.85	62.1321	7.7964		1	5	5	15		Not phosphorylated	27.85	47.9153			1	5	5	9		Not phosphorylated
P49770	Translation initiation factor eIF-2B subunit beta OS=Homo sapiens GN=EIF2B2 PE=1 SV=3 - [EI2BB_HUMAN]	7.98	8.63812			1	2	2	2		Not phosphorylated	2.51	12.6716			1	3	3	3		Not phosphorylated
P49773	Histidine triad nucleotide-binding protein 1 OS=Homo sapiens GN=HINT1 PE=1 SV=2 - [HINT1_HUMAN]	46.03	43.5521	7.98738		1	3	3	11		Not phosphorylated	42.6	8.67268		4.45885	1	3	3	3		Not phosphorylated
P49792	E3 SUMO-protein ligase RanBP2 OS=Homo sapiens GN=RANBP2 PE=1 SV=2 - [RBP2_HUMAN]	5.02	19.5691	25.0376		3	7	7	9	5	S1160 (3); S2246 (1); T2450 (1); S2454 (1)	5.6	1.94173	31.3533		1	7	7	9	6	S1160 (1); T2450 (2); S2454 (2); S2462 (1); S2900 (2)
P49815	Tuberin OS=Homo sapiens GN=TSC2 PE=1 SV=2 - [TSC2_HUMAN]	4.21	4.41481	4.40505	4.45179	1	3	3	3		Not phosphorylated	5.48	9.48315	4.58246	5.49418	1	4	4	6		Not phosphorylated
P49821	NADH dehydrogenase [ubiquinone] flavoprotein 1, mitochondrial OS=Homo sapiens GN=NDUFV1 PE=1 SV=4 - [NDUV1_HUMAN]	10.13	9.36441			1	2	2	2		Not phosphorylated	6.47	9.47877			1	2	2	2		Not phosphorylated
P49841	Glycogen synthase kinase-3 beta OS=Homo sapiens GN=GSK3B PE=1 SV=2 - [GSK3B_HUMAN]	9.76	11.6363			1	2	2	2		Not phosphorylated	9.76	12.3886			1	2	2	2		Not phosphorylated
P49902	Cytosolic purine 5'-nucleotidase OS=Homo sapiens GN=NT5C2 PE=1 SV=1 - [5NTC_HUMAN]	12.48	23.5146			1	4	4	5		Not phosphorylated	11.94	25.8548			1	4	4	6		Not phosphorylated
P49903	Selenide, water dikinase 1 OS=Homo sapiens GN=SEPHS1 PE=1 SV=2 - [SPS1_HUMAN]	23.21	38.9602			1	4	4	8		Not phosphorylated	13.78	17.5731			1	3	3	4		Not phosphorylated
P49914	5-formyltetrahydrofolate cyclo-ligase OS=Homo sapiens GN=MTHFS PE=1 SV=2 - [MTHFS_HUMAN]	17.24	11.0009			1	2	2	2		Not phosphorylated	23.15	13.9894			1	3	3	3		Not phosphorylated
P49915	GMP synthase [glutamine-hydrolyzing] OS=Homo sapiens GN=GMPS PE=1 SV=1 - [GUAA_HUMAN]	35.5	83.1425	16.1887		1	16	16	22		Not phosphorylated	19.91	56.5138			1	9	9	12		Not phosphorylated
P50148	Guanine nucleotide-binding protein G(q) subunit alpha OS=Homo sapiens GN=GNAQ PE=1 SV=4 - [GNAQ_HUMAN]	13.09	16.5479			1	3	3	4		Not phosphorylated	22.1	2.71532			1	3	5	5		Not phosphorylated
P50213	Isocitrate dehydrogenase [NAD] subunit alpha, mitochondrial OS=Homo sapiens GN=IDH3A PE=1 SV=1 - [IDH3A_HUMAN]	34.43	65.9125	15.7582		1	9	9	20		Not phosphorylated	21.4	44.4184	3.68399	5.43581	1	7	7	13		Not phosphorylated
P50395	Rab GDP dissociation inhibitor beta OS=Homo sapiens GN=GDI2 PE=1 SV=2 - [GDIB_HUMAN]	54.83	195.867	29.5928		1	13	17	47		Not phosphorylated	42.47	129.812	17.212		1	9	13	31		Not phosphorylated
P50402	Emerin OS=Homo sapiens GN=EMD PE=1 SV=1 - [EMD_HUMAN]	18.5	15.1257	5.12493		1	4	4	4		Not phosphorylated	14.57	17.2983	6.37212		1	3	3	4		Not phosphorylated
P50416	Carnitine O-palmitoyltransferase 1, liver isoform OS=Homo sapiens GN=CPT1A PE=1 SV=2 - [CPT1A_HUMAN]	25.23	89.8979	9.70807		1	14	14	22		Not phosphorylated	26.13	16.3594	4.48234		1	13	13	24		Not phosphorylated
P50443	Sulfate transporter OS=Homo sapiens GN=SLC26A2 PE=1 SV=2 - [S26A2_HUMAN]	5.68	3.43575	10.4166		1	3	3	3	2	S12 (1); S16 (2)	6.36	5.52369	11.2496		1	3	3	3	2	S12 (1); S16 (2)
P50453	Serpin B9 OS=Homo sapiens GN=SERPINB9 PE=1 SV=1 - [SPB9_HUMAN]	14.63	13.2393			1	2	3	3		Not phosphorylated	11.97	9.41637			1	2	2	2		Not phosphorylated
P50454	Serpin H1 OS=Homo sapiens GN=SERPINH1 PE=1 SV=2 - [SERPH_HUMAN]	55.26	179.418	33.5912		1	17	17	46		Not phosphorylated	45.45	163.256	11.5546		1	14	14	37		Not phosphorylated
P50502	Hsc70-interacting protein OS=Homo sapiens GN=ST13 PE=1 SV=2 - [F10A1_HUMAN]	27.91	35.6592	107.05		2	6	6	31	21	S75 (12); S76 (14); S79 (21)	24.39	43.8929	14.9293		2	5	5	32	22	S75 (13); S76 (17); S79 (22)
P50552	Vasodilator-stimulated phosphoprotein OS=Homo sapiens GN=VASP PE=1 SV=3 - [VASP_HUMAN]	20.26	36.0937			1	5	5	8		Not phosphorylated	17.11	25.5661			1	4	4	6		Not phosphorylated
P50570	Dynamin-2 OS=Homo sapiens GN=DNM2 PE=1 SV=2 - [DYN2_HUMAN]	17.24	47.8495			1	8	8	10		Not phosphorylated	15.52	34.3988			1	7	7	7		Not phosphorylated
P50579	Methionine aminopeptidase 2 OS=Homo sapiens GN=METAP2 PE=1 SV=1 - [AMPM2_HUMAN]	18.41	24.3029			1	5	5	5		Not phosphorylated	16.11	34.3147			1	5	5	7		Not phosphorylated
P50851	Lipopolysaccharide-responsive and beige-like anchor protein OS=Homo sapiens GN=LRBA PE=1 SV=4 - [LRBA_HUMAN]	11.25	83.9418	32.851		1	19	19	25	3	S979 (1); S1100 (1); S1139 (1)	9.5	78.9442	24.7433	5.71923	1	18	18	23	4	S979 (1); S1100 (2); S1139 (1)
P50895	Basal cell adhesion molecule OS=Homo sapiens GN=BCAM PE=1 SV=2 - [BCAM_HUMAN]	24.52	47.2102			1	8	8	10		Not phosphorylated	19.59	41.2152	5.71682		1	7	7	10		Not phosphorylated
P50897	Palmitoyl-protein thioesterase 1 OS=Homo sapiens GN=PPT1 PE=1 SV=1 - [PPT1_HUMAN]	18.63	34.8373			1	3	3	7		Not phosphorylated	18.63	38.2156			1	3	3	8		Not phosphorylated
P50990	T-complex protein 1 subunit theta OS=Homo sapiens GN=CCT8 PE=1 SV=4 - [TCPQ_HUMAN]	44.53	163.491	53.2424		1	18	18	51		Not phosphorylated	31.57	11.757	2.16986		1	14	14	29		Not phosphorylated
P50991	T-complex protein 1 subunit delta OS=Homo sapiens GN=CCT4 PE=1 SV=4 - [TCPD_HUMAN]	51.39	161.268	32.4476		1	17	17	41		Not phosphorylated	42.67	119.871	34.7265	4.69524	1	14	14	35		Not phosphorylated
P50995	Annexin A11 OS=Homo sapiens GN=ANXA11 PE=1 SV=1 - [ANX11_HUMAN]	26.34	48.2954	7.8888		1	9	9	13		Not phosphorylated	18.42	31.2139			1	7	7	7		Not phosphorylated
P51114	Fragile X mental retardation syndrome-related protein 1 OS=Homo sapiens GN=FXR1 PE=1 SV=3 - [FXR1_HUMAN]	16.59	18.4709	13.2156		1	5	5	6	1	S406 (1)	15.94	3.95522	24.4447		1	6	6	10	2	S406 (1); S409 (1)
P51116	Fragile X mental retardation syndrome-related protein 2 OS=Homo sapiens GN=FXR2 PE=1 SV=2 - [FXR2_HUMAN]	5.5	4.9487	10.9765		1	2	2	3	2	S601 (1); S603 (2)	5.5	3.89484	2.46896		1	2	2	5	3	S601 (2); S603 (2)
P51148	Ras-related protein Rab-5C OS=Homo sapiens GN=RAB5C PE=1 SV=2 - [RAB5C_HUMAN]	50.46	57.245	3.53025		1	6	7	13		Not phosphorylated	37.5	38.8113			1	5	6	8		Not phosphorylated
P51149	Ras-related protein Rab-7a OS=Homo sapiens GN=RAB7A PE=1 SV=1 - [RAB7A_HUMAN]	53.62	100.546	15.5794		1	9	9	25		Not phosphorylated	48.79	98.6942	12.4625		1	7	7	23		Not phosphorylated
P51151	Ras-related protein Rab-9A OS=Homo sapiens GN=RAB9A PE=1 SV=1 - [RAB9A_HUMAN]	20.4	13.8577			1	3	3	3		Not phosphorylated	2.4	12.2473			1	3	3	3		Not phosphorylated
P51553	Isocitrate dehydrogenase [NAD] subunit gamma, mitochondrial OS=Homo sapiens GN=IDH3G PE=1 SV=1 - [IDH3G_HUMAN]	24.68	70.9709			1	4	4	12		Not phosphorylated	19.59	5.47967			1	3	3	8		Not phosphorylated
P51570	Galactokinase OS=Homo sapiens GN=GALK1 PE=1 SV=1 - [GALK1_HUMAN]	30.61	42.711			1	6	6	9		Not phosphorylated	32.4	31.5932			1	6	6	6		Not phosphorylated
P51572	B-cell receptor-associated protein 31 OS=Homo sapiens GN=BCAP31 PE=1 SV=3 - [BAP31_HUMAN]	13.82	18.0475		5.4194	1	3	3	6		Not phosphorylated	8.13	14.328			1	2	2	4		Not phosphorylated
P51648	Fatty aldehyde dehydrogenase OS=Homo sapiens GN=ALDH3A2 PE=1 SV=1 - [AL3A2_HUMAN]	16.49	33.8162	12.0124		1	5	5	11		Not phosphorylated	24.74	47.755			1	8	8	12		Not phosphorylated
P51649	Succinate-semialdehyde dehydrogenase, mitochondrial OS=Homo sapiens GN=ALDH5A1 PE=1 SV=2 - [SSDH_HUMAN]	32.52	47.8624			1	9	9	10		Not phosphorylated	2.75	31.1662			1	6	6	7		Not phosphorylated
P51659	Peroxisomal multifunctional enzyme type 2 OS=Homo sapiens GN=HSD17B4 PE=1 SV=3 - [DHB4_HUMAN]	38.86	103.253	7.63499		1	17	17	24		Not phosphorylated	25.54	74.6969			1	11	11	16		Not phosphorylated
P51665	26S proteasome non-ATPase regulatory subunit 7 OS=Homo sapiens GN=PSMD7 PE=1 SV=2 - [PSD7_HUMAN]	28.4	29.1099	4.7299		1	5	5	7		Not phosphorylated	28.4	23.2739			1	5	5	5		Not phosphorylated
P51687	Sulfite oxidase, mitochondrial OS=Homo sapiens GN=SUOX PE=1 SV=2 - [SUOX_HUMAN]	9.91	15.911			1	2	2	3		Not phosphorylated	5.5	8.55953			1	2	2	2		Not phosphorylated
P51689	Arylsulfatase D OS=Homo sapiens GN=ARSD PE=1 SV=2 - [ARSD_HUMAN]	5.9	9.96941			1	2	2	2		Not phosphorylated	5.9	8.62195			1	2	2	2		Not phosphorylated
P51784	Ubiquitin carboxyl-terminal hydrolase 11 OS=Homo sapiens GN=USP11 PE=1 SV=3 - [UBP11_HUMAN]	4.15	4.28108	9.66281		1	2	2	3	2	S648 (2)	7.17	5.24987	8.26433		1	3	3	3	2	S648 (1); S948 (1)
P51808	Dynein light chain Tctex-type 3 OS=Homo sapiens GN=DYNLT3 PE=1 SV=1 - [DYLT3_HUMAN]	35.34	12.3323			1	2	2	2		Not phosphorylated	35.34	15.7582			1	2	2	3		Not phosphorylated
P51809	Vesicle-associated membrane protein 7 OS=Homo sapiens GN=VAMP7 PE=1 SV=3 - [VAMP7_HUMAN]	10.91	7.90125			1	2	2	2		Not phosphorylated	1.91	8.43695			1	2	2	2		Not phosphorylated
P51858	Hepatoma-derived growth factor OS=Homo sapiens GN=HDGF PE=1 SV=1 - [HDGF_HUMAN]	47.92	91.9477	43.9779	4.55499	1	10	10	28	6	S132 (1); S133 (1); S165 (5)	52.8	75.7318	38.7344		1	10	10	22	5	S132 (1); S133 (1); S165 (4)
P51991	Heterogeneous nuclear ribonucleoprotein A3 OS=Homo sapiens GN=HNRNPA3 PE=1 SV=2 - [ROA3_HUMAN]	10.05	10.8865			1	2	2	2		Not phosphorylated	1.5	1.33157			1	2	2	2		Not phosphorylated
P52209	6-phosphogluconate dehydrogenase, decarboxylating OS=Homo sapiens GN=PGD PE=1 SV=3 - [6PGD_HUMAN]	30.43	105.998	15.3009		1	10	10	24		Not phosphorylated	26.29	93.198	4.71924		1	9	9	20		Not phosphorylated
P52272	Heterogeneous nuclear ribonucleoprotein M OS=Homo sapiens GN=HNRNPM PE=1 SV=3 - [HNRPM_HUMAN]	16.85	37.8902			1	8	8	9		Not phosphorylated	11.92	23.2194			1	6	6	6		Not phosphorylated
P52292	Importin subunit alpha-2 OS=Homo sapiens GN=KPNA2 PE=1 SV=1 - [IMA2_HUMAN]	31	54.6127	6.02637		1	8	8	13	1	S62 (1)	14.56	3.78554	5.65883		1	5	5	8	1	S62 (1)
P52294	Importin subunit alpha-1 OS=Homo sapiens GN=KPNA1 PE=1 SV=3 - [IMA1_HUMAN]	21	38.9952			1	4	8	9		Not phosphorylated	23.79	36.6122			1	5	8	9		Not phosphorylated
P52298	Nuclear cap-binding protein subunit 2 OS=Homo sapiens GN=NCBP2 PE=1 SV=1 - [NCBP2_HUMAN]	15.38	6.97173			1	2	2	2		Not phosphorylated	3.77	11.8126			1	3	3	3		Not phosphorylated
P52306	Rap1 GTPase-GDP dissociation stimulator 1 OS=Homo sapiens GN=RAP1GDS1 PE=1 SV=3 - [GDS1_HUMAN]	25.21	39.5927			1	8	8	9		Not phosphorylated	8.73	29.9399			1	3	3	6		Not phosphorylated
P52565	Rho GDP-dissociation inhibitor 1 OS=Homo sapiens GN=ARHGDIA PE=1 SV=3 - [GDIR1_HUMAN]	31.86	27.3617	8.20077	5.25589	1	5	5	10		Not phosphorylated	26.96	28.7292	4.54954	5.36314	1	4	4	9		Not phosphorylated
P52594	Arf-GAP domain and FG repeat-containing protein 1 OS=Homo sapiens GN=AGFG1 PE=1 SV=2 - [AGFG1_HUMAN]	5.34	4.95064	7.80831		1	2	2	3	2	T177 (2); S181 (1)	7.47	8.9552			1	2	2	2		Not phosphorylated
P52597	Heterogeneous nuclear ribonucleoprotein F OS=Homo sapiens GN=HNRNPF PE=1 SV=3 - [HNRPF_HUMAN]	34.7	91.3941	16.707		1	6	7	20		Not phosphorylated	25.78	24.8839	9.26779		1	6	6	8		Not phosphorylated
P52701	DNA mismatch repair protein Msh6 OS=Homo sapiens GN=MSH6 PE=1 SV=2 - [MSH6_HUMAN]	23.24	84.0305	92.6083		1	18	18	35	19	S200 (3); S219 (7); S227 (10); S252 (3); S261 (6)	16.91	49.3395	95.9344		1	13	13	29	17	S200 (3); S219 (5); S227 (9); S252 (3); S254 (1); S261 (3)
P52735	Guanine nucleotide exchange factor VAV2 OS=Homo sapiens GN=VAV2 PE=1 SV=2 - [VAV2_HUMAN]	20.5	58.178			1	10	10	12		Not phosphorylated	12.41	39.7196			1	7	7	9		Not phosphorylated
P52758	Ribonuclease UK114 OS=Homo sapiens GN=HRSP12 PE=1 SV=1 - [UK114_HUMAN]	19.71	12.4492			1	2	2	3		Not phosphorylated	27.1	11.1333			1	3	3	3		Not phosphorylated
P52788	Spermine synthase OS=Homo sapiens GN=SMS PE=1 SV=2 - [SPSY_HUMAN]	20.77	24.6634	4.0153		1	4	4	6		Not phosphorylated	11.48	2.33217			1	2	2	4		Not phosphorylated
P52888	Thimet oligopeptidase OS=Homo sapiens GN=THOP1 PE=1 SV=2 - [THOP1_HUMAN]	6.53	13.5943			1	3	3	3		Not phosphorylated	4.64	9.37554			1	2	2	2		Not phosphorylated
P52907	F-actin-capping protein subunit alpha-1 OS=Homo sapiens GN=CAPZA1 PE=1 SV=3 - [CAZA1_HUMAN]	55.59	76.3277	3.82183		1	8	9	17		Not phosphorylated	55.59	17.8794			1	8	9	22		Not phosphorylated
P52943	Cysteine-rich protein 2 OS=Homo sapiens GN=CRIP2 PE=1 SV=1 - [CRIP2_HUMAN]	16.83	22.1996			1	3	3	5		Not phosphorylated	14.42	16.9889			1	2	2	4		Not phosphorylated
P52948	Nuclear pore complex protein Nup98-Nup96 OS=Homo sapiens GN=NUP98 PE=1 SV=4 - [NUP98_HUMAN]	1.82		15.9222		1	2	2	3	3	S623 (1); S888 (2)	2.15		11.1538	7.22347	1	2	2	3	3	S623 (1); S888 (2)
P53004	Biliverdin reductase A OS=Homo sapiens GN=BLVRA PE=1 SV=2 - [BIEA_HUMAN]	21.28	28.7118	3.93106		1	4	4	7		Not phosphorylated	15.54	17.852			1	3	3	4		Not phosphorylated
P53041	Serine/threonine-protein phosphatase 5 OS=Homo sapiens GN=PPP5C PE=1 SV=1 - [PPP5_HUMAN]	16.03	29.5092			1	5	5	6		Not phosphorylated	9.82	14.5327			1	3	3	3		Not phosphorylated
P53365	Arfaptin-2 OS=Homo sapiens GN=ARFIP2 PE=1 SV=1 - [ARFP2_HUMAN]	15.84	14.4562			1	3	3	3		Not phosphorylated	16.42	19.2957			1	4	4	4		Not phosphorylated
P53367	Arfaptin-1 OS=Homo sapiens GN=ARFIP1 PE=1 SV=2 - [ARFP1_HUMAN]	26.01	31.9052			1	6	6	7		Not phosphorylated	19.57	22.6185			1	4	4	5		Not phosphorylated
P53384	Cytosolic Fe-S cluster assembly factor NUBP1 OS=Homo sapiens GN=NUBP1 PE=1 SV=2 - [NUBP1_HUMAN]	30.31	24.0746			1	5	5	5		Not phosphorylated	11.25	1.44555			1	2	2	2		Not phosphorylated
P53396	ATP-citrate synthase OS=Homo sapiens GN=ACLY PE=1 SV=3 - [ACLY_HUMAN]	34.7	142.99	12.3149	17.0443	1	24	24	37	2	T447 (1); S455 (1)	24.61	118.637		33.5118	1	19	19	33	3	S455 (3)
P53582	Methionine aminopeptidase 1 OS=Homo sapiens GN=METAP1 PE=1 SV=2 - [AMPM1_HUMAN]	7.51	8.6994			1	2	2	2		Not phosphorylated	9.7	9.76696			1	2	2	2		Not phosphorylated
P53597	Succinyl-CoA ligase [ADP/GDP-forming] subunit alpha, mitochondrial OS=Homo sapiens GN=SUCLG1 PE=1 SV=4 - [SUCA_HUMAN]	15.9	45.361	4.46123		1	3	3	10		Not phosphorylated	8.96	15.7238	4.11495		1	2	2	5		Not phosphorylated
P53602	Diphosphomevalonate decarboxylase OS=Homo sapiens GN=MVD PE=1 SV=1 - [MVD1_HUMAN]	23	30.5175			1	4	4	6		Not phosphorylated	23	25.2628			1	4	4	6		Not phosphorylated
P53618	Coatomer subunit beta OS=Homo sapiens GN=COPB1 PE=1 SV=3 - [COPB_HUMAN]	24.97	107.728	9.87776		1	16	16	25		Not phosphorylated	26.86	14.4167	4.13715		1	17	17	24		Not phosphorylated
P53621	Coatomer subunit alpha OS=Homo sapiens GN=COPA PE=1 SV=2 - [COPA_HUMAN]	28.27	148.942	21.1645		1	21	21	37		Not phosphorylated	24.84	16.3473	7.77725		1	19	19	26		Not phosphorylated
P53634	Dipeptidyl peptidase 1 OS=Homo sapiens GN=CTSC PE=1 SV=2 - [CATC_HUMAN]	19.65	31.4341			1	4	4	6		Not phosphorylated	2.73	49.2847			1	4	4	9		Not phosphorylated
P53990	IST1 homolog OS=Homo sapiens GN=IST1 PE=1 SV=1 - [IST1_HUMAN]	10.44	8.77268			1	2	2	2		Not phosphorylated	1.44	9.18594			1	2	2	2		Not phosphorylated
P53992	Protein transport protein Sec24C OS=Homo sapiens GN=SEC24C PE=1 SV=3 - [SC24C_HUMAN]	13.62	43.7564			1	9	9	10		Not phosphorylated	11.15	34.3523			1	8	8	8		Not phosphorylated
P54105	Methylosome subunit pICln OS=Homo sapiens GN=CLNS1A PE=1 SV=1 - [ICLN_HUMAN]	51.48	64.8111	39.7123	4.64473	1	8	8	21	13	S102 (13)	54.43	74.4571	38.1173	4.53392	1	7	7	23	11	S102 (11)
P54136	Arginine--tRNA ligase, cytoplasmic OS=Homo sapiens GN=RARS PE=1 SV=2 - [SYRC_HUMAN]	43.94	140.386	8.7453		1	20	20	32		Not phosphorylated	33.79	11.3267			1	14	14	21		Not phosphorylated
P54259	Atrophin-1 OS=Homo sapiens GN=ATN1 PE=1 SV=3 - [ATN1_HUMAN]	11.51	5.12348	36.9446	9.46783	1	7	7	10	8	S77 (1); S79 (1); S101 (1); S107 (1); S661 (2); S739 (2); S746 (4); S748 (4)	12.94	4.43547	37.8939	9.85126	1	8	8	11	9	S34 (1); S77 (2); S79 (1); S107 (1); S661 (1); S739 (1); S746 (4); S748 (4)
P54577	Tyrosine--tRNA ligase, cytoplasmic OS=Homo sapiens GN=YARS PE=1 SV=4 - [SYYC_HUMAN]	20.27	31.0807	3.60424		1	7	7	8		Not phosphorylated	25.76	38.2754			1	9	9	9		Not phosphorylated
P54578	Ubiquitin carboxyl-terminal hydrolase 14 OS=Homo sapiens GN=USP14 PE=1 SV=3 - [UBP14_HUMAN]	38.46	110.629	31.5023		1	12	12	31	2	S143 (2)	33.81	8.15535	18.3232	4.45296	1	12	12	21	4	S143 (4)
P54709	Sodium/potassium-transporting ATPase subunit beta-3 OS=Homo sapiens GN=ATP1B3 PE=1 SV=1 - [AT1B3_HUMAN]	10.04	13.2709	4.87312		1	2	2	4		Not phosphorylated	1.4	13.8431			1	2	2	3		Not phosphorylated
P54725	UV excision repair protein RAD23 homolog A OS=Homo sapiens GN=RAD23A PE=1 SV=1 - [RD23A_HUMAN]	24.24	29.0507	19.7664		1	4	4	10	2	S123 (2)	16.53	31.8285	28.733		1	3	3	14	1	S123 (1)
P54727	UV excision repair protein RAD23 homolog B OS=Homo sapiens GN=RAD23B PE=1 SV=1 - [RD23B_HUMAN]	27.38	75.5197	8.81119	4.98415	1	6	6	19		Not phosphorylated	24.21	66.3745	3.62552	4.54769	1	5	5	16		Not phosphorylated
P54753	Ephrin type-B receptor 3 OS=Homo sapiens GN=EPHB3 PE=1 SV=2 - [EPHB3_HUMAN]	3.41	9.32502			1	1	2	2		Not phosphorylated	5.21	14.5274			1	1	3	3		Not phosphorylated
P54760	Ephrin type-B receptor 4 OS=Homo sapiens GN=EPHB4 PE=1 SV=2 - [EPHB4_HUMAN]	4.66	12.8859			1	2	3	3		Not phosphorylated	8.92	23.576			1	3	5	5		Not phosphorylated
P54802	Alpha-N-acetylglucosaminidase OS=Homo sapiens GN=NAGLU PE=1 SV=2 - [ANAG_HUMAN]	13.73	27.954			1	6	6	6		Not phosphorylated	13.86	29.9377			1	6	6	7		Not phosphorylated
P54819	Adenylate kinase 2, mitochondrial OS=Homo sapiens GN=AK2 PE=1 SV=2 - [KAD2_HUMAN]	41	51.4319	3.87784		1	7	7	12		Not phosphorylated	33.89	34.2962			1	5	5	8		Not phosphorylated
P54886	Delta-1-pyrroline-5-carboxylate synthase OS=Homo sapiens GN=ALDH18A1 PE=1 SV=2 - [P5CS_HUMAN]	12.83	37.5379			1	6	6	9		Not phosphorylated	13.96	43.4829			1	7	7	10		Not phosphorylated
P54920	Alpha-soluble NSF attachment protein OS=Homo sapiens GN=NAPA PE=1 SV=3 - [SNAA_HUMAN]	48.81	50.8568	4.67354		1	11	11	13		Not phosphorylated	44.41	46.7431			1	9	9	10		Not phosphorylated
P55010	Eukaryotic translation initiation factor 5 OS=Homo sapiens GN=EIF5 PE=1 SV=2 - [IF5_HUMAN]	19.49	22.7333	27.4542		1	5	5	11	6	S389 (6); S390 (6)	12.53	14.6213	32.3425		1	3	3	10	7	S389 (7); S390 (7)
P55011	Solute carrier family 12 member 2 OS=Homo sapiens GN=SLC12A2 PE=1 SV=1 - [S12A2_HUMAN]	7.01	20.977		5.44849	1	5	5	6		Not phosphorylated	9.65	23.3768	4.22626		1	6	6	6		Not phosphorylated
P55036	26S proteasome non-ATPase regulatory subunit 4 OS=Homo sapiens GN=PSMD4 PE=1 SV=1 - [PSMD4_HUMAN]	28.38	42.0696	16.2813		1	6	6	12		Not phosphorylated	2.95	3.74514	4.45893		2	5	5	8		Not phosphorylated
P55060	Exportin-2 OS=Homo sapiens GN=CSE1L PE=1 SV=3 - [XPO2_HUMAN]	37.18	201.217	24.6665		1	23	23	47		Not phosphorylated	31	166.267			1	18	18	34		Not phosphorylated
P55072	Transitional endoplasmic reticulum ATPase OS=Homo sapiens GN=VCP PE=1 SV=4 - [TERA_HUMAN]	55.58	498.978	87.7431		2	32	32	122		Not phosphorylated	45.53	418.435	24.4668		2	27	27	92		Not phosphorylated
P55084	Trifunctional enzyme subunit beta, mitochondrial OS=Homo sapiens GN=HADHB PE=1 SV=3 - [ECHB_HUMAN]	34.39	78.9691	7.29141		1	10	10	20		Not phosphorylated	23	76.2314	7.46518		1	8	8	20		Not phosphorylated
P55145	Mesencephalic astrocyte-derived neurotrophic factor OS=Homo sapiens GN=MANF PE=1 SV=3 - [MANF_HUMAN]	22.53	16.0949			1	3	3	4		Not phosphorylated	13.19	11.5387			1	2	2	3		Not phosphorylated
P55196	Afadin OS=Homo sapiens GN=MLLT4 PE=1 SV=3 - [AFAD_HUMAN]	1.04		28.6819		1	2	2	6	6	S1172 (3); S1173 (2); S1182 (5)	2.8		16.3594		1	3	3	3	3	S1172 (1); S1173 (1); S1182 (2); S1779 (1)
P55209	Nucleosome assembly protein 1-like 1 OS=Homo sapiens GN=NAP1L1 PE=1 SV=1 - [NP1L1_HUMAN]	37.85	61.1476	21.9188		1	8	8	18		Not phosphorylated	26.9	29.4197	4.9375		1	5	5	7		Not phosphorylated
P55263	Adenosine kinase OS=Homo sapiens GN=ADK PE=1 SV=2 - [ADK_HUMAN]	38.4	68.146			1	8	8	13		Not phosphorylated	23.76	53.6738			1	4	4	10		Not phosphorylated
P55327	Tumor protein D52 OS=Homo sapiens GN=TPD52 PE=1 SV=2 - [TPD52_HUMAN]	33.04	30.4732	21.8923	4.70169	1	6	6	12		Not phosphorylated	42.86	26.5346	14.9566	16.7385	1	7	7	12	3	S40 (2); S223 (1)
P55735	Protein SEC13 homolog OS=Homo sapiens GN=SEC13 PE=1 SV=3 - [SEC13_HUMAN]	34.16	38.4761	10.0676		1	6	6	10		Not phosphorylated	21.12	22.8312			1	4	4	5		Not phosphorylated
P55786	Puromycin-sensitive aminopeptidase OS=Homo sapiens GN=NPEPPS PE=1 SV=2 - [PSA_HUMAN]	29.71	90.3195			1	14	14	19		Not phosphorylated	11.53	46.4829			1	7	7	11		Not phosphorylated
P55795	Heterogeneous nuclear ribonucleoprotein H2 OS=Homo sapiens GN=HNRNPH2 PE=1 SV=1 - [HNRH2_HUMAN]	16.7	41.7198		10.2715	1	2	7	11	3	S104 (3)	16.7	29.3797	2.68954	11.6282	1	2	7	14	4	S104 (4)
P55809	Succinyl-CoA:3-ketoacid coenzyme A transferase 1, mitochondrial OS=Homo sapiens GN=OXCT1 PE=1 SV=1 - [SCOT1_HUMAN]	29.62	63.7901			1	7	7	13		Not phosphorylated	34.42	65.8692			1	9	9	14		Not phosphorylated
P55884	Eukaryotic translation initiation factor 3 subunit B OS=Homo sapiens GN=EIF3B PE=1 SV=3 - [EIF3B_HUMAN]	27.03	87.7558	12.4924		1	12	12	23		Not phosphorylated	29.12	73.9973	4.76572		1	11	11	18		Not phosphorylated
P55957	BH3-interacting domain death agonist OS=Homo sapiens GN=BID PE=1 SV=1 - [BID_HUMAN]	42.05	37.7331	4.04964		1	5	5	9		Not phosphorylated	14.36	13.1875			1	2	2	3		Not phosphorylated
P56159	GDNF family receptor alpha-1 OS=Homo sapiens GN=GFRA1 PE=2 SV=2 - [GFRA1_HUMAN]	6.67	13.6544			1	2	2	3		Not phosphorylated	6.67	9.87997			1	2	2	2		Not phosphorylated
P56192	Methionine--tRNA ligase, cytoplasmic OS=Homo sapiens GN=MARS PE=1 SV=2 - [SYMC_HUMAN]	20.44	63.157			1	11	11	14		Not phosphorylated	18.44	47.4222			1	10	10	11		Not phosphorylated
P56537	Eukaryotic translation initiation factor 6 OS=Homo sapiens GN=EIF6 PE=1 SV=1 - [IF6_HUMAN]	37.96	39.0037	11.4485		1	5	5	12		Not phosphorylated	28.57	32.8498			1	4	4	7		Not phosphorylated
P56945	Breast cancer anti-estrogen resistance protein 1 OS=Homo sapiens GN=BCAR1 PE=1 SV=2 - [BCAR1_HUMAN]	11.26	22.7964	3.53387		1	5	5	6		Not phosphorylated	7.24	14.869	8.44788		1	4	4	5	1	S428 (1)
P57081	tRNA (guanine-N(7)-)-methyltransferase subunit WDR4 OS=Homo sapiens GN=WDR4 PE=1 SV=2 - [WDR4_HUMAN]	7.77	8.70836			1	2	2	2		Not phosphorylated	8.1	9.91131	4.27347		1	2	2	3	1	S391 (1)
P57678	Gem-associated protein 4 OS=Homo sapiens GN=GEMIN4 PE=1 SV=2 - [GEMI4_HUMAN]	11.34	40.3208			1	6	6	8		Not phosphorylated	7.56	25.7971			1	3	3	5		Not phosphorylated
P57737	Coronin-7 OS=Homo sapiens GN=CORO7 PE=1 SV=2 - [CORO7_HUMAN]	14.16	26.4887			1	6	6	6		Not phosphorylated	5.95	13.8586			1	3	3	3		Not phosphorylated
P58107	Epiplakin OS=Homo sapiens GN=EPPK1 PE=1 SV=2 - [EPIPL_HUMAN]	28.33	173.674	4.94264		1	24	25	37		Not phosphorylated	21.22	118.295	9.31877		1	20	20	27	1	S2716 OR S3250 OR S3784 OR S4318 OR S4852 (1)
P58546	Myotrophin OS=Homo sapiens GN=MTPN PE=1 SV=2 - [MTPN_HUMAN]	32.2	18.2164	6.07818		1	2	2	4		Not phosphorylated	48.31	3.99772	5.41445		1	3	3	7		Not phosphorylated
P60174	Triosephosphate isomerase OS=Homo sapiens GN=TPI1 PE=1 SV=3 - [TPIS_HUMAN]	51.4	203.879	89.4967		1	12	12	61	3	S58 (3)	62.59	186.993	45.1832	9.13791	1	14	14	53	4	S58 (4)
P60228	Eukaryotic translation initiation factor 3 subunit E OS=Homo sapiens GN=EIF3E PE=1 SV=1 - [EIF3E_HUMAN]	30.34	60.7082			1	8	8	12		Not phosphorylated	22.47	59.1441			1	6	6	12		Not phosphorylated
P60484	Phosphatidylinositol 3,4,5-trisphosphate 3-phosphatase and dual-specificity protein phosphatase PTEN OS=Homo sapiens GN=PTEN PE=1 SV=1 - [PTEN_HUMAN]	7.94		4.33986	6.50235	1	2	2	2	1	S370 1()	7.94		5.35776	11.7655	1	2	2	3	3	T366 (2); S370 (2)
P60510	Serine/threonine-protein phosphatase 4 catalytic subunit OS=Homo sapiens GN=PPP4C PE=1 SV=1 - [PP4C_HUMAN]	24.76	29.9808	3.82703		1	4	5	8		Not phosphorylated	23.45	33.8918			1	4	5	8		Not phosphorylated
P60660	Myosin light polypeptide 6 OS=Homo sapiens GN=MYL6 PE=1 SV=2 - [MYL6_HUMAN]	32.45	26.9542	11.9874		3	4	4	10		Not phosphorylated	35.1	2.29647	4.37774		1	4	4	6		Not phosphorylated
P60709	Actin, cytoplasmic 1 OS=Homo sapiens GN=ACTB PE=1 SV=1 - [ACTB_HUMAN]	71.2	1435.76	149.927	4.58243	4	9	17	292		Not phosphorylated	61.87	1123.82	96.7642		2	8	13	224		Not phosphorylated
P60842	Eukaryotic initiation factor 4A-I OS=Homo sapiens GN=EIF4A1 PE=1 SV=1 - [IF4A1_HUMAN]	62.07	218.522	30.1826		1	10	14	54		Not phosphorylated	51.72	222.329	13.5514	4.83433	1	8	13	52		Not phosphorylated
P60891	Ribose-phosphate pyrophosphokinase 1 OS=Homo sapiens GN=PRPS1 PE=1 SV=2 - [PRPS1_HUMAN]	13.52	13.411			1	2	3	3		Not phosphorylated	15.72	15.9376			1	2	3	3		Not phosphorylated
P60900	Proteasome subunit alpha type-6 OS=Homo sapiens GN=PSMA6 PE=1 SV=1 - [PSA6_HUMAN]	21.95	46.4772	8.21983		1	4	4	12		Not phosphorylated	17.7	39.8267	4.36685		1	3	3	9		Not phosphorylated
P60953	Cell division control protein 42 homolog OS=Homo sapiens GN=CDC42 PE=1 SV=2 - [CDC42_HUMAN]	35.6	37.8975			1	4	4	9		Not phosphorylated	23.56	35.1458			1	2	2	8		Not phosphorylated
P60981	Destrin OS=Homo sapiens GN=DSTN PE=1 SV=3 - [DEST_HUMAN]	34.55	46.3985	8.6743		1	5	5	12		Not phosphorylated	24.85	2.16165			1	3	3	5		Not phosphorylated
P61006	Ras-related protein Rab-8A OS=Homo sapiens GN=RAB8A PE=1 SV=1 - [RAB8A_HUMAN]	19.81	23.7177	5.12998		1	4	4	6	1	S181 (1); S185 (1)	11.11	1.39695			3	1	2	3		Not phosphorylated
P61011	Signal recognition particle 54 kDa protein OS=Homo sapiens GN=SRP54 PE=1 SV=1 - [SRP54_HUMAN]	23.81	42.0184			1	8	8	9		Not phosphorylated	15.28	32.5675			1	5	5	7		Not phosphorylated
P61019	Ras-related protein Rab-2A OS=Homo sapiens GN=RAB2A PE=1 SV=1 - [RAB2A_HUMAN]	52.36	75.0293	14.8177		1	8	8	20		Not phosphorylated	47.64	62.6638	8.83823		1	4	7	16		Not phosphorylated
P61020	Ras-related protein Rab-5B OS=Homo sapiens GN=RAB5B PE=1 SV=1 - [RAB5B_HUMAN]	32.56	18.7387			1	3	4	4		Not phosphorylated	13.95	8.97642			1	1	2	2		Not phosphorylated
P61026	Ras-related protein Rab-10 OS=Homo sapiens GN=RAB10 PE=1 SV=1 - [RAB10_HUMAN]	21	21.858	7.36021		1	3	3	7		Not phosphorylated	26.5	35.4374			3	3	4	9		Not phosphorylated
P61086	Ubiquitin-conjugating enzyme E2 K OS=Homo sapiens GN=UBE2K PE=1 SV=3 - [UBE2K_HUMAN]	29	26.1366	3.67342		1	4	4	7		Not phosphorylated	13.5	22.5857			1	3	3	5		Not phosphorylated
P61088	Ubiquitin-conjugating enzyme E2 N OS=Homo sapiens GN=UBE2N PE=1 SV=1 - [UBE2N_HUMAN]	30.26	36.2199	8.10241		1	3	3	10		Not phosphorylated	3.26	31.4317	3.89196		1	3	3	8		Not phosphorylated
P61106	Ras-related protein Rab-14 OS=Homo sapiens GN=RAB14 PE=1 SV=4 - [RAB14_HUMAN]	57.21	40.2844	7.86403		1	8	8	11		Not phosphorylated	36.28	3.5834			3	5	6	8		Not phosphorylated
P61158	Actin-related protein 3 OS=Homo sapiens GN=ACTR3 PE=1 SV=3 - [ARP3_HUMAN]	34.21	40.6588	4.53784		1	8	8	10		Not phosphorylated	8.85	19.562			1	3	3	5		Not phosphorylated
P61160	Actin-related protein 2 OS=Homo sapiens GN=ACTR2 PE=1 SV=1 - [ARP2_HUMAN]	35.28	46.1477	7.98224		1	10	10	13		Not phosphorylated	28.43	5.11476			1	8	8	12		Not phosphorylated
P61163	Alpha-centractin OS=Homo sapiens GN=ACTR1A PE=1 SV=1 - [ACTZ_HUMAN]	26.6	41.9154	3.62774		1	3	5	10		Not phosphorylated	3.85	54.658			1	4	6	11		Not phosphorylated
P61201	COP9 signalosome complex subunit 2 OS=Homo sapiens GN=COPS2 PE=1 SV=1 - [CSN2_HUMAN]	19.41	29.9226			1	5	5	7		Not phosphorylated	8.8	11.7959			1	3	3	3		Not phosphorylated
P61204	ADP-ribosylation factor 3 OS=Homo sapiens GN=ARF3 PE=1 SV=2 - [ARF3_HUMAN]	62.43	119.06	16.5793		1	1	7	29		Not phosphorylated	56.91	127.529	3.97936		1	1	7	28		Not phosphorylated
P61221	ATP-binding cassette sub-family E member 1 OS=Homo sapiens GN=ABCE1 PE=1 SV=1 - [ABCE1_HUMAN]	13.52	28.15			1	5	5	6		Not phosphorylated	6.84	13.4644			1	3	3	3		Not phosphorylated
P61224	Ras-related protein Rap-1b OS=Homo sapiens GN=RAP1B PE=1 SV=1 - [RAP1B_HUMAN]	28.8	24.0076			1	3	3	5		Not phosphorylated	27.72	27.1276			1	2	3	6		Not phosphorylated
P61225	Ras-related protein Rap-2b OS=Homo sapiens GN=RAP2B PE=1 SV=1 - [RAP2B_HUMAN]	20.77	18.7066	3.5823		1	1	2	5		Not phosphorylated	16.94	8.39747			1	2	2	2		Not phosphorylated
P61247	40S ribosomal protein S3a OS=Homo sapiens GN=RPS3A PE=1 SV=2 - [RS3A_HUMAN]	29.92	50.9021	16.7782		1	6	6	15		Not phosphorylated	25.38	16.7797	12.4368		1	5	5	7		Not phosphorylated
P61289	Proteasome activator complex subunit 3 OS=Homo sapiens GN=PSME3 PE=1 SV=1 - [PSME3_HUMAN]	24.41	34.5101	3.83009		1	5	5	9		Not phosphorylated	19.69	16.8619	3.64453		1	4	4	5		Not phosphorylated
P61313	60S ribosomal protein L15 OS=Homo sapiens GN=RPL15 PE=1 SV=2 - [RL15_HUMAN]	12.75	13.114			1	2	2	3		Not phosphorylated	12.75	16.9659			1	2	2	4		Not phosphorylated
P61586	Transforming protein RhoA OS=Homo sapiens GN=RHOA PE=1 SV=1 - [RHOA_HUMAN]	50.78	64.4716			1	2	6	14		Not phosphorylated	44.4	41.7118			1	1	5	9		Not phosphorylated
P61758	Prefoldin subunit 3 OS=Homo sapiens GN=VBP1 PE=1 SV=3 - [PFD3_HUMAN]	22.34	21.514	4.4494		1	3	3	6		Not phosphorylated	15.74	13.5725			1	2	2	3		Not phosphorylated
P61923	Coatomer subunit zeta-1 OS=Homo sapiens GN=COPZ1 PE=1 SV=1 - [COPZ1_HUMAN]	40.68	29.208	5.44896		1	4	4	7		Not phosphorylated	38.42	19.7165	3.62699		1	3	3	5		Not phosphorylated
P61962	DDB1- and CUL4-associated factor 7 OS=Homo sapiens GN=DCAF7 PE=1 SV=1 - [DCAF7_HUMAN]	8.48	8.58308			1	2	2	2		Not phosphorylated	8.48	9.13468			1	2	2	2		Not phosphorylated
P61964	WD repeat-containing protein 5 OS=Homo sapiens GN=WDR5 PE=1 SV=1 - [WDR5_HUMAN]	25.75	22.9795			1	4	4	5		Not phosphorylated	29.34	26.1232			1	5	5	6		Not phosphorylated
P61966	AP-1 complex subunit sigma-1A OS=Homo sapiens GN=AP1S1 PE=1 SV=1 - [AP1S1_HUMAN]	22.15	16.9803	11.3837		1	2	2	5	1	S147 (1)	22.15	11.4897	6.82549		1	2	2	3	1	S147 (1)
P61970	Nuclear transport factor 2 OS=Homo sapiens GN=NUTF2 PE=1 SV=1 - [NTF2_HUMAN]	62.99	84.8599	20.4241		1	4	4	21		Not phosphorylated	32.28	14.3299			1	2	2	3		Not phosphorylated
P61978	Heterogeneous nuclear ribonucleoprotein K OS=Homo sapiens GN=HNRNPK PE=1 SV=1 - [HNRPK_HUMAN]	44.92	112.942	27.7641		1	12	12	31		Not phosphorylated	26.57	72.6976	25.5526		1	8	8	23	1	S216 (1)
P61981	14-3-3 protein gamma OS=Homo sapiens GN=YWHAG PE=1 SV=2 - [1433G_HUMAN]	47.37	91.7059	22.5943		1	5	7	25		Not phosphorylated	55.87	65.3578	18.592	4.61462	1	6	8	19		Not phosphorylated
P62081	40S ribosomal protein S7 OS=Homo sapiens GN=RPS7 PE=1 SV=1 - [RS7_HUMAN]	32.47	20.6548			1	3	3	4		Not phosphorylated	26.8	2.57434			1	2	2	4		Not phosphorylated
P62140	Serine/threonine-protein phosphatase PP1-beta catalytic subunit OS=Homo sapiens GN=PPP1CB PE=1 SV=3 - [PP1B_HUMAN]	40.06	73.4155	4.50607		1	3	8	17		Not phosphorylated	38.53	76.5293			1	3	7	16		Not phosphorylated
P62158	Calmodulin OS=Homo sapiens GN=CALM1 PE=1 SV=2 - [CALM_HUMAN]	22.82	132.144	48.0738		1	2	2	33		Not phosphorylated	22.82	68.5113	26.9528		1	2	2	19		Not phosphorylated
P62191	26S protease regulatory subunit 4 OS=Homo sapiens GN=PSMC1 PE=1 SV=1 - [PRS4_HUMAN]	31.59	69.624	20.8389		1	8	9	19		Not phosphorylated	13.41	26.7134	7.71885		1	4	4	7		Not phosphorylated
P62195	26S protease regulatory subunit 8 OS=Homo sapiens GN=PSMC5 PE=1 SV=1 - [PRS8_HUMAN]	41.87	72.1007	20.8822		1	12	13	21		Not phosphorylated	28.82	6.34228			1	8	8	13		Not phosphorylated
P62241	40S ribosomal protein S8 OS=Homo sapiens GN=RPS8 PE=1 SV=2 - [RS8_HUMAN]	31.73	55.1772	15.4591		1	5	5	15		Not phosphorylated	32.69	41.7453	14.7643		1	5	5	12		Not phosphorylated
P62249	40S ribosomal protein S16 OS=Homo sapiens GN=RPS16 PE=1 SV=2 - [RS16_HUMAN]	15.75	14.8767	3.95087		1	2	2	5		Not phosphorylated	15.75	11.8311	3.64594		1	2	2	4		Not phosphorylated
P62258	14-3-3 protein epsilon OS=Homo sapiens GN=YWHAE PE=1 SV=1 - [1433E_HUMAN]	37.25	114.725	62.6116	10.4276	1	7	8	40	2	S210 (2)	43.92	7.13479	35.8735	16.3892	1	8	9	26	1	S210 (1)
P62263	40S ribosomal protein S14 OS=Homo sapiens GN=RPS14 PE=1 SV=3 - [RS14_HUMAN]	49.67	63.2031	20.4741		1	4	4	17		Not phosphorylated	49.67	51.797	11.1253		1	4	4	12		Not phosphorylated
P62266	40S ribosomal protein S23 OS=Homo sapiens GN=RPS23 PE=1 SV=3 - [RS23_HUMAN]	26.57	15.3156	3.89056		1	2	2	5		Not phosphorylated	26.57	2.96519	3.67226		1	2	2	6		Not phosphorylated
P62269	40S ribosomal protein S18 OS=Homo sapiens GN=RPS18 PE=1 SV=3 - [RS18_HUMAN]	15.79	28.8653	16.4171		1	3	3	11		Not phosphorylated	15.79	15.7359			1	2	2	4		Not phosphorylated
P62306	Small nuclear ribonucleoprotein F OS=Homo sapiens GN=SNRPF PE=1 SV=1 - [RUXF_HUMAN]	58.14	25.4717	4.3434	5.30817	1	4	4	8		Not phosphorylated	17.44	13.1647		4.45827	1	2	2	4		Not phosphorylated
P62308	Small nuclear ribonucleoprotein G OS=Homo sapiens GN=SNRPG PE=1 SV=1 - [RUXG_HUMAN]	56.58	21.146			1	2	2	5		Not phosphorylated	56.58	14.1957			1	2	2	3		Not phosphorylated
P62312	U6 snRNA-associated Sm-like protein LSm6 OS=Homo sapiens GN=LSM6 PE=1 SV=1 - [LSM6_HUMAN]	46.25	14.552			1	2	2	3		Not phosphorylated	46.25	9.23748			1	2	2	2		Not phosphorylated
P62314	Small nuclear ribonucleoprotein Sm D1 OS=Homo sapiens GN=SNRPD1 PE=1 SV=1 - [SMD1_HUMAN]	45.38	16.5498			1	3	3	4		Not phosphorylated	34.45	17.2899			1	2	2	4		Not phosphorylated
P62316	Small nuclear ribonucleoprotein Sm D2 OS=Homo sapiens GN=SNRPD2 PE=1 SV=1 - [SMD2_HUMAN]	24.58	36.6373			1	2	2	8		Not phosphorylated	38.98	16.8356			1	3	3	4		Not phosphorylated
P62318	Small nuclear ribonucleoprotein Sm D3 OS=Homo sapiens GN=SNRPD3 PE=1 SV=1 - [SMD3_HUMAN]	40.48	24.7073	8.90195		1	3	3	7		Not phosphorylated	4.48	3.43724			1	3	3	6		Not phosphorylated
P62330	ADP-ribosylation factor 6 OS=Homo sapiens GN=ARF6 PE=1 SV=2 - [ARF6_HUMAN]	34.29	16.8829			2	4	4	4		Not phosphorylated	44	27.2258			1	4	4	6		Not phosphorylated
P62333	26S protease regulatory subunit 10B OS=Homo sapiens GN=PSMC6 PE=1 SV=1 - [PRS10_HUMAN]	39.33	91.8639	7.56709		1	10	10	22		Not phosphorylated	34.96	69.4296			1	9	9	15		Not phosphorylated
P62424	60S ribosomal protein L7a OS=Homo sapiens GN=RPL7A PE=1 SV=2 - [RL7A_HUMAN]	28.95	43.142	20.852		1	5	5	16		Not phosphorylated	28.95	56.2186	15.3783		1	5	5	17		Not phosphorylated
P62495	Eukaryotic peptide chain release factor subunit 1 OS=Homo sapiens GN=ETF1 PE=1 SV=3 - [ERF1_HUMAN]	41.88	63.6154	12.1592		1	11	11	17		Not phosphorylated	38.67	84.3555			1	11	11	18		Not phosphorylated
P62633	Cellular nucleic acid-binding protein OS=Homo sapiens GN=CNBP PE=1 SV=1 - [CNBP_HUMAN]	30.51	23.8744	5.05858		1	4	4	6		Not phosphorylated	28.25	26.6599			1	4	4	6		Not phosphorylated
P62701	40S ribosomal protein S4, X isoform OS=Homo sapiens GN=RPS4X PE=1 SV=2 - [RS4X_HUMAN]	25.86	72.2355	21.815		1	5	5	21		Not phosphorylated	28.52	54.8439	8.87656	4.32393	1	6	6	15		Not phosphorylated
P62745	Rho-related GTP-binding protein RhoB OS=Homo sapiens GN=RHOB PE=1 SV=1 - [RHOB_HUMAN]	37.24	37.3545			1	3	4	8		Not phosphorylated	42.35	28.9533			1	3	4	6		Not phosphorylated
P62750	60S ribosomal protein L23a OS=Homo sapiens GN=RPL23A PE=1 SV=1 - [RL23A_HUMAN]	17.95	23.5226			1	3	3	5		Not phosphorylated	9.62	15.1865			1	2	2	3		Not phosphorylated
P62753	40S ribosomal protein S6 OS=Homo sapiens GN=RPS6 PE=1 SV=1 - [RS6_HUMAN]	22.49	42.0128	24.0177		1	5	5	15	5	S235 (5); S236 (5)	24.9	36.8485	8.56865	9.54648	1	6	6	12	2	S235 (1); S236 (1); S244 (1); S247 (1)
P62820	Ras-related protein Rab-1A OS=Homo sapiens GN=RAB1A PE=1 SV=3 - [RAB1A_HUMAN]	41.46	86.6536	13.4895		1	3	5	20		Not phosphorylated	39.2	78.2926			3	3	5	16		Not phosphorylated
P62826	GTP-binding nuclear protein Ran OS=Homo sapiens GN=RAN PE=1 SV=3 - [RAN_HUMAN]	28.24	20.9494	4.01945	4.53428	1	4	4	7		Not phosphorylated	24.7	25.2892	4.74483		1	4	4	7		Not phosphorylated
P62829	60S ribosomal protein L23 OS=Homo sapiens GN=RPL23 PE=1 SV=1 - [RL23_HUMAN]	25	27.8693	9.174		1	2	2	8		Not phosphorylated	25	13.5175	4.32791		1	2	2	4		Not phosphorylated
P62841	40S ribosomal protein S15 OS=Homo sapiens GN=RPS15 PE=1 SV=2 - [RS15_HUMAN]	46.9	79.5369			1	3	3	16		Not phosphorylated	28.28	69.2859			1	2	2	14		Not phosphorylated
P62854	40S ribosomal protein S26 OS=Homo sapiens GN=RPS26 PE=1 SV=3 - [RS26_HUMAN]	23.48	16.8697			1	2	2	4		Not phosphorylated	23.48	8.81327			1	2	2	2		Not phosphorylated
P62857	40S ribosomal protein S28 OS=Homo sapiens GN=RPS28 PE=1 SV=1 - [RS28_HUMAN]	33.33	7.45903	3.80335		1	2	2	3		Not phosphorylated	33.33	7.44489			1	2	2	2		Not phosphorylated
P62873	Guanine nucleotide-binding protein G(I)/G(S)/G(T) subunit beta-1 OS=Homo sapiens GN=GNB1 PE=1 SV=3 - [GBB1_HUMAN]	37.65	71.4207	4.66769		1	5	6	14		Not phosphorylated	37.94	39.8728			1	6	7	8		Not phosphorylated
P62879	Guanine nucleotide-binding protein G(I)/G(S)/G(T) subunit beta-2 OS=Homo sapiens GN=GNB2 PE=1 SV=3 - [GBB2_HUMAN]	26.76	41.2665	4.85814		1	3	4	9		Not phosphorylated	14.12	23.6869	9.36496		1	2	3	7		Not phosphorylated
P62888	60S ribosomal protein L30 OS=Homo sapiens GN=RPL30 PE=1 SV=2 - [RL30_HUMAN]	50.43	27.5323	16.9802		1	4	4	10		Not phosphorylated	5.43	31.8324	12.3192		1	4	4	10		Not phosphorylated
P62906	60S ribosomal protein L10a OS=Homo sapiens GN=RPL10A PE=1 SV=2 - [RL10A_HUMAN]	24.42	30.1492	4.68991		1	5	5	8		Not phosphorylated	18.89	25.8244			1	4	4	6		Not phosphorylated
P62910	60S ribosomal protein L32 OS=Homo sapiens GN=RPL32 PE=1 SV=2 - [RL32_HUMAN]	27.41	26.0829	8.74571		1	3	3	8		Not phosphorylated	27.41	2.94665			1	3	3	5		Not phosphorylated
P62913	60S ribosomal protein L11 OS=Homo sapiens GN=RPL11 PE=1 SV=2 - [RL11_HUMAN]	15.17	18.1994	4.61734		1	2	2	5		Not phosphorylated	15.17	12.9762	4.49874		1	2	2	4		Not phosphorylated
P62917	60S ribosomal protein L8 OS=Homo sapiens GN=RPL8 PE=1 SV=2 - [RL8_HUMAN]	14.4	18.8208			1	3	3	4		Not phosphorylated	18.68	18.1825		4.31544	1	4	4	5		Not phosphorylated
P62937	Peptidyl-prolyl cis-trans isomerase A OS=Homo sapiens GN=PPIA PE=1 SV=2 - [PPIA_HUMAN]	34.55	77.3815	15.5843		1	3	3	17		Not phosphorylated	34.55	75.5449	14.5996		1	3	3	17		Not phosphorylated
P62942	Peptidyl-prolyl cis-trans isomerase FKBP1A OS=Homo sapiens GN=FKBP1A PE=1 SV=2 - [FKB1A_HUMAN]	28.7	14.2535			1	2	2	3		Not phosphorylated	28.7	15.9246			1	2	2	3		Not phosphorylated
P62979	Ubiquitin-40S ribosomal protein S27a OS=Homo sapiens GN=RPS27A PE=1 SV=2 - [RS27A_HUMAN]	31.41	58.2063	17.9784		1	4	4	17		Not phosphorylated	3.77	34.3647	8.47359		4	3	3	10		Not phosphorylated
P63010	AP-2 complex subunit beta OS=Homo sapiens GN=AP2B1 PE=1 SV=1 - [AP2B1_HUMAN]	21.56	71.8661			1	7	14	16		Not phosphorylated	23.48	64.9442			1	8	13	15		Not phosphorylated
P63027	Vesicle-associated membrane protein 2 OS=Homo sapiens GN=VAMP2 PE=1 SV=3 - [VAMP2_HUMAN]	28.45	16.3146			1	1	2	3		Not phosphorylated	28.45	23.1572			1	1	2	4		Not phosphorylated
P63092	Guanine nucleotide-binding protein G(s) subunit alpha isoforms short OS=Homo sapiens GN=GNAS PE=1 SV=1 - [GNAS2_HUMAN]	22.34	28.992	3.77797		2	5	5	7		Not phosphorylated	18.27	33.8521			2	4	4	8		Not phosphorylated
P63098	Calcineurin subunit B type 1 OS=Homo sapiens GN=PPP3R1 PE=1 SV=2 - [CANB1_HUMAN]	48.82	26.2284	3.90887		1	5	5	7		Not phosphorylated	47.65	39.342			1	6	6	9		Not phosphorylated
P63104	14-3-3 protein zeta/delta OS=Homo sapiens GN=YWHAZ PE=1 SV=1 - [1433Z_HUMAN]	59.59	317.091	83.9617	4.68951	1	10	13	80	1	S207 (1)	62.4	31.7712	38.6362		1	10	13	66		Not phosphorylated
P63151	Serine/threonine-protein phosphatase 2A 55 kDa regulatory subunit B alpha isoform OS=Homo sapiens GN=PPP2R2A PE=1 SV=1 - [2ABA_HUMAN]	17.67	32.0441	4.0628		1	6	6	8		Not phosphorylated	13.87	26.2893	3.65774		1	5	5	7		Not phosphorylated
P63167	Dynein light chain 1, cytoplasmic OS=Homo sapiens GN=DYNLL1 PE=1 SV=1 - [DYL1_HUMAN]	55.06	60.461			1	1	3	12		Not phosphorylated	37.8	4.33245			1	1	2	8		Not phosphorylated
P63208	S-phase kinase-associated protein 1 OS=Homo sapiens GN=SKP1 PE=1 SV=2 - [SKP1_HUMAN]	38.04	56.7805	8.51698		1	4	4	14		Not phosphorylated	43.56	41.4778	7.85871		1	6	6	11	1	T131 (1)
P63220	40S ribosomal protein S21 OS=Homo sapiens GN=RPS21 PE=1 SV=1 - [RS21_HUMAN]	28.92	23.5192	9.65064		1	2	2	7		Not phosphorylated	28.92	3.76489			1	2	2	7		Not phosphorylated
P63241	Eukaryotic translation initiation factor 5A-1 OS=Homo sapiens GN=EIF5A PE=1 SV=2 - [IF5A1_HUMAN]	35.06	86.1441	14.7214		3	5	5	19		Not phosphorylated	58.44	99.3134	4.49818		2	4	6	21		Not phosphorylated
P63244	Guanine nucleotide-binding protein subunit beta-2-like 1 OS=Homo sapiens GN=GNB2L1 PE=1 SV=3 - [GBLP_HUMAN]	56.47	96.0115	17.0027		1	10	10	25		Not phosphorylated	33.75	67.1364	4.23242		1	7	7	16		Not phosphorylated
P63279	SUMO-conjugating enzyme UBC9 OS=Homo sapiens GN=UBE2I PE=1 SV=1 - [UBC9_HUMAN]	31.01	24.0126			1	2	2	5		Not phosphorylated	31.1	14.7915			1	2	2	3		Not phosphorylated
P67775	Serine/threonine-protein phosphatase 2A catalytic subunit alpha isoform OS=Homo sapiens GN=PPP2CA PE=1 SV=1 - [PP2AA_HUMAN]	51.13	69.894	3.99539		1	9	10	16		Not phosphorylated	38.19	72.874			1	7	8	16		Not phosphorylated
P67809	Nuclease-sensitive element-binding protein 1 OS=Homo sapiens GN=YBX1 PE=1 SV=3 - [YBOX1_HUMAN]	40.43	100.677	78.3904	6.66937	1	7	8	36	9	S165 (2); S167 (1); S174 (3); S176 (5); S314 (1)	4.43	64.7878	57.5874	5.41926	1	7	8	26	5	S174 (3); S176 (3); S314 (1)
P67870	Casein kinase II subunit beta OS=Homo sapiens GN=CSNK2B PE=1 SV=1 - [CSK2B_HUMAN]	26.05	20.5524	4.29214		1	3	3	5		Not phosphorylated	15.35	1.83347			1	2	2	2		Not phosphorylated
P67936	Tropomyosin alpha-4 chain OS=Homo sapiens GN=TPM4 PE=1 SV=3 - [TPM4_HUMAN]	35.48	49.3795	10.0837	4.51684	1	6	8	14		Not phosphorylated	14.11	27.3927	5.19482		1	2	3	7		Not phosphorylated
P68036	Ubiquitin-conjugating enzyme E2 L3 OS=Homo sapiens GN=UBE2L3 PE=1 SV=1 - [UB2L3_HUMAN]	40.26	29.3993			1	3	3	7		Not phosphorylated	46.1	24.5642			1	4	4	6		Not phosphorylated
P68104	Elongation factor 1-alpha 1 OS=Homo sapiens GN=EEF1A1 PE=1 SV=1 - [EF1A1_HUMAN]	53.68	273.218	27.2969		2	6	12	67		Not phosphorylated	41.99	252.246	17.2548	8.883	2	6	10	60		Not phosphorylated
P68363	Tubulin alpha-1B chain OS=Homo sapiens GN=TUBA1B PE=1 SV=1 - [TBA1B_HUMAN]	69.62	643.548	123.662	29.6825	1	4	21	162	1	S48 (1)	65.41	67.7628	77.2434	58.3677	1	2	21	163	1	S48 (1)
P68371	Tubulin beta-4B chain OS=Homo sapiens GN=TUBB4B PE=1 SV=1 - [TBB4B_HUMAN]	73.71	583.659	160.965		2	1	20	164		Not phosphorylated	66.97	396.422	64.9615	5.22437	2	4	18	108		Not phosphorylated
P68400	Casein kinase II subunit alpha OS=Homo sapiens GN=CSNK2A1 PE=1 SV=1 - [CSK21_HUMAN]	31.46	49.3753	4.47918		1	8	8	12		Not phosphorylated	24.81	37.5392			1	6	6	8		Not phosphorylated
P69849	Nodal modulator 3 OS=Homo sapiens GN=NOMO3 PE=2 SV=2 - [NOMO3_HUMAN]	20.05	86.9272	3.88954		2	1	13	18		Not phosphorylated	18.74	84.6218			2	1	12	17		Not phosphorylated
P78316	Nucleolar protein 14 OS=Homo sapiens GN=NOP14 PE=1 SV=3 - [NOP14_HUMAN]	3.03		25.4972	7.92277	1	2	2	5	5	S146 (5); S148 (5)	3.3		17.2547	12.4559	1	2	2	5	5	S146 (5); S148 (5)
P78330	Phosphoserine phosphatase OS=Homo sapiens GN=PSPH PE=1 SV=2 - [SERB_HUMAN]	11.11	7.86224			1	2	2	2		Not phosphorylated	11.11	7.76752			1	2	2	2		Not phosphorylated
P78344	Eukaryotic translation initiation factor 4 gamma 2 OS=Homo sapiens GN=EIF4G2 PE=1 SV=1 - [IF4G2_HUMAN]	13.89	25.0669	4.3645		1	6	6	6		Not phosphorylated	13.78	23.5917	9.18225		1	6	6	7	1	T508 (1)
P78345	Ribonuclease P protein subunit p38 OS=Homo sapiens GN=RPP38 PE=1 SV=2 - [RPP38_HUMAN]	13.07	12.18			1	2	2	2		Not phosphorylated	13.7	9.22976			1	2	2	2		Not phosphorylated
P78346	Ribonuclease P protein subunit p30 OS=Homo sapiens GN=RPP30 PE=1 SV=1 - [RPP30_HUMAN]	30.6	23.5626	6.39859		1	5	5	6	1	S251 (1)	13.43	5.57437	4.25536		1	2	2	2	1	S251 (1)
P78347	General transcription factor II-I OS=Homo sapiens GN=GTF2I PE=1 SV=2 - [GTF2I_HUMAN]	22.34	82.2045	4.89209		1	13	13	20		Not phosphorylated	17.64	77.8989	4.66132		1	10	10	18		Not phosphorylated
P78362	SRSF protein kinase 2 OS=Homo sapiens GN=SRPK2 PE=1 SV=3 - [SRPK2_HUMAN]	9.74	13.1959	3.82224		1	4	4	4	1	S494 (1)	7.27	9.41244	3.64292		1	3	3	3	1	S494 (1)
P78371	T-complex protein 1 subunit beta OS=Homo sapiens GN=CCT2 PE=1 SV=4 - [TCPB_HUMAN]	51.03	205.971	57.4207		1	19	19	56		Not phosphorylated	51.4	137.137	29.3837		1	18	18	37		Not phosphorylated
P78406	mRNA export factor OS=Homo sapiens GN=RAE1 PE=1 SV=1 - [RAE1L_HUMAN]	28.8	26.5315			1	6	6	6		Not phosphorylated	7.61	9.76314			1	2	2	2		Not phosphorylated
P78527	DNA-dependent protein kinase catalytic subunit OS=Homo sapiens GN=PRKDC PE=1 SV=3 - [PRKDC_HUMAN]	15.02	195.765	4.82949		1	37	37	43		Not phosphorylated	14	198.515	4.14831		1	37	37	44	1	S3205 (1)
P78536	Disintegrin and metalloproteinase domain-containing protein 17 OS=Homo sapiens GN=ADAM17 PE=1 SV=1 - [ADA17_HUMAN]	10.92	14.1017	9.22141		1	4	4	5	2	S91 (1); S791 (1)	8.25	13.6932	8.33186		1	3	3	5	2	S791 (2)
P80303	Nucleobindin-2 OS=Homo sapiens GN=NUCB2 PE=1 SV=2 - [NUCB2_HUMAN]	35.71	93.6611	17.9863		1	10	10	24		Not phosphorylated	16.19	54.9113			1	5	5	12		Not phosphorylated
P80404	4-aminobutyrate aminotransferase, mitochondrial OS=Homo sapiens GN=ABAT PE=1 SV=3 - [GABT_HUMAN]	49.6	140.465	16.1445		1	15	15	34		Not phosphorylated	45	113.69			1	13	13	24		Not phosphorylated
P80723	Brain acid soluble protein 1 OS=Homo sapiens GN=BASP1 PE=1 SV=2 - [BASP1_HUMAN]	52.42	50.8647	13.872		1	7	7	13		Not phosphorylated	37.89	32.6512			1	5	5	7		Not phosphorylated
P82094	TATA element modulatory factor OS=Homo sapiens GN=TMF1 PE=1 SV=2 - [TMF1_HUMAN]	4.3		15.2405	6.67377	1	3	3	4	2	S344 (2)	7.14	8.82974	16.5337	6.74448	1	5	5	6	3	S338 (1); S344 (2)
P82650	28S ribosomal protein S22, mitochondrial OS=Homo sapiens GN=MRPS22 PE=1 SV=1 - [RT22_HUMAN]	9.17	9.09466			1	2	2	2		Not phosphorylated	13.89	12.5358			1	3	3	3		Not phosphorylated
P83916	Chromobox protein homolog 1 OS=Homo sapiens GN=CBX1 PE=1 SV=1 - [CBX1_HUMAN]	48.11	29.4773	10.1084		1	4	5	8	2	S89 (2)	41.62	4.49446	14.2726		1	4	5	11	3	S89 (3); S91 (1)
P84077	ADP-ribosylation factor 1 OS=Homo sapiens GN=ARF1 PE=1 SV=2 - [ARF1_HUMAN]	62.43	124.939	16.5793		1	1	7	30		Not phosphorylated	56.91	117.314	3.97936		1	1	7	26		Not phosphorylated
P84085	ADP-ribosylation factor 5 OS=Homo sapiens GN=ARF5 PE=1 SV=2 - [ARF5_HUMAN]	35.56	85.0273			1	1	4	18		Not phosphorylated	37.78	87.6279			1	2	5	19		Not phosphorylated
P84095	Rho-related GTP-binding protein RhoG OS=Homo sapiens GN=RHOG PE=1 SV=1 - [RHOG_HUMAN]	15.71	10.7126			1	2	2	2		Not phosphorylated	24.61	13.5515			1	3	3	3		Not phosphorylated
P84103	Serine/arginine-rich splicing factor 3 OS=Homo sapiens GN=SRSF3 PE=1 SV=1 - [SRSF3_HUMAN]	14.63	7.99414	19.0795		2	2	2	7	4	S148 (4); S150 (5); S152 (4)	14.63	8.44467	3.57481		2	2	2	3	1	S148 (1); S150 (1); S152 (1)
P85037	Forkhead box protein K1 OS=Homo sapiens GN=FOXK1 PE=1 SV=1 - [FOXK1_HUMAN]	15.42		55.8718	27.5716	1	7	7	18	12	S213 (1); S223 (1); S299 (2); S416 (5); S420 (6); S428 (2); T436 (1); S441 (3)	15.83		58.2155	31.8528	1	7	7	20	18	S213 (2); S223 (2); S257 (1); S299 (3); S416 (3); S420 (4); S428 (3); T436 (3); S441 (6)
P98179	Putative RNA-binding protein 3 OS=Homo sapiens GN=RBM3 PE=1 SV=1 - [RBM3_HUMAN]	31.85	14.4399			1	2	2	3		Not phosphorylated	21.2	8.48459			1	2	2	2		Not phosphorylated
P99999	Cytochrome c OS=Homo sapiens GN=CYCS PE=1 SV=2 - [CYC_HUMAN]	29.52	13.7226			1	2	2	3		Not phosphorylated	29.52	14.48			1	2	2	3		Not phosphorylated
Q00341	Vigilin OS=Homo sapiens GN=HDLBP PE=1 SV=2 - [VIGLN_HUMAN]	21.69	101.186	4.96707		1	15	15	22	1	S31 (1)	19.48	14.3187	4.86459		1	14	14	21	1	S31 (1)
Q00577	Transcriptional activator protein Pur-alpha OS=Homo sapiens GN=PURA PE=1 SV=2 - [PURA_HUMAN]	34.47	47.7424			1	4	4	9		Not phosphorylated	18.32	3.11736			1	2	2	6		Not phosphorylated
Q00610	Clathrin heavy chain 1 OS=Homo sapiens GN=CLTC PE=1 SV=5 - [CLH1_HUMAN]	57.91	672.435	79.9615		2	58	58	160		Not phosphorylated	47.52	488.272	59.4749	4.55335	2	49	49	120		Not phosphorylated
Q00613	Heat shock factor protein 1 OS=Homo sapiens GN=HSF1 PE=1 SV=1 - [HSF1_HUMAN]	22.12	18.1811	22.1186	20.1167	1	6	6	13	5	S303 (2); S307 (2); S314 (2); S326 (1); S363 (1)	16.64	17.4737	4.32869	14.1732	1	6	6	8	2	S303 (2); S307 (2)
Q00653	Nuclear factor NF-kappa-B p100 subunit OS=Homo sapiens GN=NFKB2 PE=1 SV=4 - [NFKB2_HUMAN]	8.67	27.6887			1	5	5	6		Not phosphorylated	8.78	3.34726			1	4	4	6		Not phosphorylated
Q00688	Peptidyl-prolyl cis-trans isomerase FKBP3 OS=Homo sapiens GN=FKBP3 PE=1 SV=1 - [FKBP3_HUMAN]	36.16	34.3973	4.08395		1	5	5	8		Not phosphorylated	17.41	14.7846			1	2	2	3		Not phosphorylated
Q00765	Receptor expression-enhancing protein 5 OS=Homo sapiens GN=REEP5 PE=1 SV=3 - [REEP5_HUMAN]	21.69	8.43878	3.54675		1	3	3	3		Not phosphorylated	1.58	7.26138			1	2	2	2		Not phosphorylated
Q00796	Sorbitol dehydrogenase OS=Homo sapiens GN=SORD PE=1 SV=4 - [DHSO_HUMAN]	38.66	48.9776			1	8	8	11		Not phosphorylated	22.69	23.9547			1	5	5	5		Not phosphorylated
Q00839	Heterogeneous nuclear ribonucleoprotein U OS=Homo sapiens GN=HNRNPU PE=1 SV=6 - [HNRPU_HUMAN]	28	160.088	33.0036		1	14	14	41	6	S59 (1); S271 (5)	25.94	143.987	36.8623	9.18146	1	13	13	39	5	S59 (2); S271 (3)
Q01081	Splicing factor U2AF 35 kDa subunit OS=Homo sapiens GN=U2AF1 PE=1 SV=3 - [U2AF1_HUMAN]	16.25	14.9685			1	2	2	3		Not phosphorylated	2.83	2.28297			1	2	2	4		Not phosphorylated
Q01082	Spectrin beta chain, non-erythrocytic 1 OS=Homo sapiens GN=SPTBN1 PE=1 SV=2 - [SPTB2_HUMAN]	8.76	61.886	3.62819		1	13	13	13	1	S2165 (1); S2169 (1)	6.56	5.67828			1	10	10	10		Not phosphorylated
Q01105	Protein SET OS=Homo sapiens GN=SET PE=1 SV=3 - [SET_HUMAN]	55.17	176.88	57.7902	5.65835	1	10	10	48	8	S7 (7); S63 (1)	47.24	114.297	33.6478	1.32472	1	10	10	34	3	S7 (2); S63 (1)
Q01130	Serine/arginine-rich splicing factor 2 OS=Homo sapiens GN=SRSF2 PE=1 SV=4 - [SRSF2_HUMAN]	25.34	53.9454	55.3328		1	6	6	24	14	S187 (3); S189 (3); S191 (3); S206 (9); S208 (11); S212 (7)	2.36	38.2729	55.7489		1	5	5	20	12	S187 (1); S189 (1); S191 (1); S206 (8); S208 (11); S212 (6)
Q01433	AMP deaminase 2 OS=Homo sapiens GN=AMPD2 PE=1 SV=2 - [AMPD2_HUMAN]	3.3	4.51118	4.53857		1	2	2	2	1	S190 (1)	3.3	8.54147	5.27974		1	2	2	3	1	S190 (1)
Q01518	Adenylyl cyclase-associated protein 1 OS=Homo sapiens GN=CAP1 PE=1 SV=5 - [CAP1_HUMAN]	26.53	100.265	9.51698		1	10	10	23		Not phosphorylated	26.32	11.8914	9.21918		1	8	8	23		Not phosphorylated
Q01581	Hydroxymethylglutaryl-CoA synthase, cytoplasmic OS=Homo sapiens GN=HMGCS1 PE=1 SV=2 - [HMCS1_HUMAN]	42.69	77.5899	9.7102		1	13	13	18		Not phosphorylated	3.19	63.2427	5.56842		1	7	7	14		Not phosphorylated
Q01650	Large neutral amino acids transporter small subunit 1 OS=Homo sapiens GN=SLC7A5 PE=1 SV=2 - [LAT1_HUMAN]	20.91	55.6637	14.6678	5.33018	1	6	6	16	2	S31 (1); S35 (1)	2.32	61.1675	17.3117		1	5	5	18	2	S31 (2)
Q01804	OTU domain-containing protein 4 OS=Homo sapiens GN=OTUD4 PE=1 SV=3 - [OTUD4_HUMAN]	2.7	4.58201	12.2562		1	2	2	4	2	S1022 (2); S1023 (2)	2.79	3.67813	8.32529		1	2	2	3	1	S1022 (1); S1023 (1)
Q01813	6-phosphofructokinase type C OS=Homo sapiens GN=PFKP PE=1 SV=2 - [K6PP_HUMAN]	47.58	192.568	36.5484		1	19	20	46	2	S386 (2)	32.53	138.515	26.6674		1	15	16	36	4	S386 (4)
Q01844	RNA-binding protein EWS OS=Homo sapiens GN=EWSR1 PE=1 SV=1 - [EWS_HUMAN]	10.82	63.6463			1	4	4	11		Not phosphorylated	1.98	39.7717			1	4	4	7		Not phosphorylated
Q01970	1-phosphatidylinositol 4,5-bisphosphate phosphodiesterase beta-3 OS=Homo sapiens GN=PLCB3 PE=1 SV=2 - [PLCB3_HUMAN]	14.02	52.0775			1	12	12	12		Not phosphorylated	9.8	25.6944	7.58234		1	8	8	8	1	S537 (1)
Q02127	Dihydroorotate dehydrogenase (quinone), mitochondrial OS=Homo sapiens GN=DHODH PE=1 SV=3 - [PYRD_HUMAN]	6.08	7.63128			1	2	2	2		Not phosphorylated	1.63	12.6659			1	3	3	3		Not phosphorylated
Q02218	2-oxoglutarate dehydrogenase, mitochondrial OS=Homo sapiens GN=OGDH PE=1 SV=3 - [ODO1_HUMAN]	17.5	49.2543			1	10	10	12		Not phosphorylated	27.8	67.9255			1	14	14	16		Not phosphorylated
Q02252	Methylmalonate-semialdehyde dehydrogenase [acylating], mitochondrial OS=Homo sapiens GN=ALDH6A1 PE=1 SV=2 - [MMSA_HUMAN]	17.94	44.1896	3.81478		1	5	5	10		Not phosphorylated	21.12	34.8128			1	7	7	8		Not phosphorylated
Q02543	60S ribosomal protein L18a OS=Homo sapiens GN=RPL18A PE=1 SV=2 - [RL18A_HUMAN]	15.34	15.7707	7.84749		1	2	2	6		Not phosphorylated	15.34	19.4957	7.88142		1	2	2	7		Not phosphorylated
Q02750	Dual specificity mitogen-activated protein kinase kinase 1 OS=Homo sapiens GN=MAP2K1 PE=1 SV=2 - [MP2K1_HUMAN]	29.26	48.2863			1	5	6	8		Not phosphorylated	37.66	37.6673		11.5555	1	6	7	9	2	T292 (2)
Q02790	Peptidyl-prolyl cis-trans isomerase FKBP4 OS=Homo sapiens GN=FKBP4 PE=1 SV=3 - [FKBP4_HUMAN]	47.71	222.204	36.0681		1	15	15	54		Not phosphorylated	42.5	229.367	27.3967		1	12	12	52		Not phosphorylated
Q02818	Nucleobindin-1 OS=Homo sapiens GN=NUCB1 PE=1 SV=4 - [NUCB1_HUMAN]	21.91	57.9503			1	8	8	14		Not phosphorylated	21.4	44.9256			1	7	7	11		Not phosphorylated
Q02878	60S ribosomal protein L6 OS=Homo sapiens GN=RPL6 PE=1 SV=3 - [RL6_HUMAN]	19.44	23.0513	3.73464		1	4	4	7		Not phosphorylated	14.24	16.4577			1	3	3	4		Not phosphorylated
Q03426	Mevalonate kinase OS=Homo sapiens GN=MVK PE=1 SV=1 - [KIME_HUMAN]	24.49	22.4812			1	4	4	5		Not phosphorylated	24.49	19.9813			1	4	4	4		Not phosphorylated
Q03518	Antigen peptide transporter 1 OS=Homo sapiens GN=TAP1 PE=1 SV=2 - [TAP1_HUMAN]	10.77	24.1615			1	4	4	5		Not phosphorylated	9.41	15.4433			1	3	3	3		Not phosphorylated
Q04206	Transcription factor p65 OS=Homo sapiens GN=RELA PE=1 SV=2 - [TF65_HUMAN]	15.97	25.088			1	6	6	6		Not phosphorylated	13.43	21.5433			1	5	5	5		Not phosphorylated
Q04323	UBX domain-containing protein 1 OS=Homo sapiens GN=UBXN1 PE=1 SV=2 - [UBXN1_HUMAN]	39.73	29.9247	4.20064		1	4	4	7		Not phosphorylated	26.94	15.3543		5.38315	1	3	3	4		Not phosphorylated
Q04637	Eukaryotic translation initiation factor 4 gamma 1 OS=Homo sapiens GN=EIF4G1 PE=1 SV=4 - [IF4G1_HUMAN]	17.32	111.588	21.4417		1	14	18	30		Not phosphorylated	21.1	119.353	13.4634		1	20	20	30		Not phosphorylated
Q04721	Neurogenic locus notch homolog protein 2 OS=Homo sapiens GN=NOTCH2 PE=1 SV=3 - [NOTC2_HUMAN]	8.66	60.1789	6.00019		1	11	11	14	1	S1778 (1)	1.52	74.1238	6.61716		1	14	14	17	1	S1778 (1)
Q04724	Transducin-like enhancer protein 1 OS=Homo sapiens GN=TLE1 PE=1 SV=2 - [TLE1_HUMAN]	9.35	9.39362	30.164		2	6	6	8	4	S239 (1); S244 (2); S259 (2); S263 (1); S267 (1)	11.82	9.67495	52.4797		2	7	7	13	6	S244 (5); S259 (1); S263 (1); S267 (1)
Q04726	Transducin-like enhancer protein 3 OS=Homo sapiens GN=TLE3 PE=1 SV=2 - [TLE3_HUMAN]	21.5	25.2434	47.8177		1	10	10	16	5	S245 (2); S263 (1); S267 (1); S289 (1); T328 (1)	13.21	14.9974	64.7974		1	8	8	18	10	S203 (3); S245 (1); T259 (2); S263 (5); S267 (5); S286 (1)
Q04760	Lactoylglutathione lyase OS=Homo sapiens GN=GLO1 PE=1 SV=4 - [LGUL_HUMAN]	31.52	31.307	7.19084		1	4	4	9		Not phosphorylated	3.98	36.5147	3.72222		1	3	3	9		Not phosphorylated
Q04837	Single-stranded DNA-binding protein, mitochondrial OS=Homo sapiens GN=SSBP1 PE=1 SV=1 - [SSBP_HUMAN]	32.43	49.1656	9.10678		1	3	3	12		Not phosphorylated	32.43	24.6769	8.472		1	3	3	7		Not phosphorylated
Q04917	14-3-3 protein eta OS=Homo sapiens GN=YWHAH PE=1 SV=4 - [1433F_HUMAN]	40.24	39.2675	20.3966		1	6	7	14		Not phosphorylated	26.42	35.4413	17.2549		1	4	5	12		Not phosphorylated
Q05086	Ubiquitin-protein ligase E3A OS=Homo sapiens GN=UBE3A PE=1 SV=4 - [UBE3A_HUMAN]	5.14	16.9908			1	2	2	3		Not phosphorylated	4.57	1.63811			1	2	2	2		Not phosphorylated
Q05209	Tyrosine-protein phosphatase non-receptor type 12 OS=Homo sapiens GN=PTPN12 PE=1 SV=3 - [PTN12_HUMAN]	6.28	4.98827	17.6888		1	3	3	4	3	S603 (2); S673 (1)	8.33	13.4383	11.324		1	3	3	4	2	S603 (1); S606 (1); S673 (1)
Q05519	Serine/arginine-rich splicing factor 11 OS=Homo sapiens GN=SRSF11 PE=1 SV=1 - [SRS11_HUMAN]	6.61		10.8088	4.70554	1	2	2	3	3	S434 (2); S483 (1)	7.2	4.17544	5.55675		1	2	2	2	1	S434 (1)
Q05639	Elongation factor 1-alpha 2 OS=Homo sapiens GN=EEF1A2 PE=1 SV=1 - [EF1A2_HUMAN]	44.28	205.789	20.1394		1	4	10	50		Not phosphorylated	31.1	193.152	13.3359		1	3	7	44		Not phosphorylated
Q05655	Protein kinase C delta type OS=Homo sapiens GN=PRKCD PE=1 SV=2 - [KPCD_HUMAN]	24.11	47.0852	28.7646		1	12	12	17	2	S299 (1); S304 (1)	2.41	21.6479	28.6135	4.63398	1	11	11	14		Not phosphorylated
Q06124	Tyrosine-protein phosphatase non-receptor type 11 OS=Homo sapiens GN=PTPN11 PE=1 SV=2 - [PTN11_HUMAN]	11.22	23.7344			1	4	4	5		Not phosphorylated	7.54	13.1353			1	3	3	3		Not phosphorylated
Q06203	Amidophosphoribosyltransferase OS=Homo sapiens GN=PPAT PE=1 SV=1 - [PUR1_HUMAN]	6.96	9.12029			1	2	2	2		Not phosphorylated	1.44	1.78985			1	2	2	2		Not phosphorylated
Q06210	Glutamine--fructose-6-phosphate aminotransferase [isomerizing] 1 OS=Homo sapiens GN=GFPT1 PE=1 SV=3 - [GFPT1_HUMAN]	34.19	134.961	41.9441		1	17	17	39		Not phosphorylated	35.62	124.6	33.3562	5.4287	1	18	18	35		Not phosphorylated
Q06265	Exosome complex component RRP45 OS=Homo sapiens GN=EXOSC9 PE=1 SV=3 - [EXOS9_HUMAN]	6.38	4.8598	3.84632		1	2	2	2		Not phosphorylated	6.38	4.79465	3.75373		1	2	2	2		Not phosphorylated
Q06323	Proteasome activator complex subunit 1 OS=Homo sapiens GN=PSME1 PE=1 SV=1 - [PSME1_HUMAN]	37.35	75.4507	8.86275		1	7	7	20		Not phosphorylated	37.35	64.9483	4.9547		1	7	7	17		Not phosphorylated
Q06481	Amyloid-like protein 2 OS=Homo sapiens GN=APLP2 PE=1 SV=2 - [APLP2_HUMAN]	4.98	14.1863			1	2	2	3		Not phosphorylated	6.68	19.4461			1	3	3	4		Not phosphorylated
Q06830	Peroxiredoxin-1 OS=Homo sapiens GN=PRDX1 PE=1 SV=1 - [PRDX1_HUMAN]	49.75	65.7279	15.9221		1	6	6	19		Not phosphorylated	43.22	63.6597	7.94895		1	5	5	17		Not phosphorylated
Q07020	60S ribosomal protein L18 OS=Homo sapiens GN=RPL18 PE=1 SV=2 - [RL18_HUMAN]	25.53	26.2962	10.9274		1	4	4	10		Not phosphorylated	25.53	23.3146	11.4138		1	4	4	9		Not phosphorylated
Q07021	Complement component 1 Q subcomponent-binding protein, mitochondrial OS=Homo sapiens GN=C1QBP PE=1 SV=1 - [C1QBP_HUMAN]	48.94	158.203	26.9138		1	7	7	38		Not phosphorylated	59.57	149.392	26.4223		1	8	8	36		Not phosphorylated
Q07065	Cytoskeleton-associated protein 4 OS=Homo sapiens GN=CKAP4 PE=1 SV=2 - [CKAP4_HUMAN]	30.56	84.0614			1	12	12	18		Not phosphorylated	32.39	81.1748			1	13	13	17		Not phosphorylated
Q07157	Tight junction protein ZO-1 OS=Homo sapiens GN=TJP1 PE=1 SV=3 - [ZO1_HUMAN]	2.63		21.4824		1	3	3	4	1	S175 (1)	3.6	4.81783	2.77437		1	3	3	5	4	S125 (1); S284 (2); S617 (1)
Q07812	Apoptosis regulator BAX OS=Homo sapiens GN=BAX PE=1 SV=1 - [BAX_HUMAN]	23.96	19.4522			1	3	3	4		Not phosphorylated	29.69	21.9821			1	4	4	5		Not phosphorylated
Q07866	Kinesin light chain 1 OS=Homo sapiens GN=KLC1 PE=1 SV=2 - [KLC1_HUMAN]	25.65	46.4392	9.13499		1	8	11	13	1	S521 (1); S524 (1)	3.19	43.7288	1.31334		1	7	11	12	1	S521 (1); S524 (1)
Q07955	Serine/arginine-rich splicing factor 1 OS=Homo sapiens GN=SRSF1 PE=1 SV=2 - [SRSF1_HUMAN]	9.27	3.99272	7.26879		1	2	2	3	2	S199 (2); S201 (1)	1.48	6.98416			1	2	2	2		Not phosphorylated
Q07960	Rho GTPase-activating protein 1 OS=Homo sapiens GN=ARHGAP1 PE=1 SV=1 - [RHG01_HUMAN]	29.16	31.9338	4.0595		1	7	7	8		Not phosphorylated	6.83	12.6944			1	2	2	3		Not phosphorylated
Q08209	Serine/threonine-protein phosphatase 2B catalytic subunit alpha isoform OS=Homo sapiens GN=PPP3CA PE=1 SV=1 - [PP2BA_HUMAN]	30.71	44.4782	3.62866		2	7	8	11		Not phosphorylated	14.78	18.736			1	4	4	4		Not phosphorylated
Q08211	ATP-dependent RNA helicase A OS=Homo sapiens GN=DHX9 PE=1 SV=4 - [DHX9_HUMAN]	12.6	52.8542			1	10	10	12		Not phosphorylated	19.21	7.24157			1	17	17	17		Not phosphorylated
Q08257	Quinone oxidoreductase OS=Homo sapiens GN=CRYZ PE=1 SV=1 - [QOR_HUMAN]	33.74	26.425			1	6	6	6		Not phosphorylated	8.51	8.14978			1	2	2	2		Not phosphorylated
Q08378	Golgin subfamily A member 3 OS=Homo sapiens GN=GOLGA3 PE=1 SV=2 - [GOGA3_HUMAN]	5.41	21.7582			1	5	5	5		Not phosphorylated	3	13.4853			1	3	3	3		Not phosphorylated
Q08379	Golgin subfamily A member 2 OS=Homo sapiens GN=GOLGA2 PE=1 SV=3 - [GOGA2_HUMAN]	7.39	21.1239			1	5	5	5		Not phosphorylated	3.49	9.18416			1	2	2	2		Not phosphorylated
Q08752	Peptidyl-prolyl cis-trans isomerase D OS=Homo sapiens GN=PPID PE=1 SV=3 - [PPID_HUMAN]	19.73	25.5784			1	5	5	6		Not phosphorylated	15.41	2.84798			1	4	4	5		Not phosphorylated
Q08945	FACT complex subunit SSRP1 OS=Homo sapiens GN=SSRP1 PE=1 SV=1 - [SSRP1_HUMAN]	18.19	42.9062	4.02401	23.0773	1	8	8	16	5	S444 (5)	14.39	41.7988	5.32242	9.84861	1	7	7	12	5	S444 (5)
Q08J23	tRNA (cytosine(34)-C(5))-methyltransferase OS=Homo sapiens GN=NSUN2 PE=1 SV=2 - [NSUN2_HUMAN]	34.55	109.296	81.8573		1	15	15	40	13	S743 (12); S751 (6)	33.77	125.274	74.2641		1	14	14	42	23	S456 (2); S743 (19); S751 (13)
Q09028	Histone-binding protein RBBP4 OS=Homo sapiens GN=RBBP4 PE=1 SV=3 - [RBBP4_HUMAN]	8.47	13.2817			1	1	2	3		Not phosphorylated	2.94	27.4853			1	3	4	6		Not phosphorylated
Q09161	Nuclear cap-binding protein subunit 1 OS=Homo sapiens GN=NCBP1 PE=1 SV=1 - [NCBP1_HUMAN]	16.58	28.7425	4.53057		1	7	7	7		Not phosphorylated	16.71	33.5246	3.86543		1	7	7	8		Not phosphorylated
Q09666	Neuroblast differentiation-associated protein AHNAK OS=Homo sapiens GN=AHNAK PE=1 SV=2 - [AHNK_HUMAN]	33.31	613.682	428.183	56.4733	1	100	100	226	47	S93 (1); S115 (1); S135 (2); S210 (1); S216 (3); S511 (1); S5400 (1); S5448 (1); S5731 (2); S5739 (3); S5749 (12); S5752 (16); S7563 (5); S5841 (6); S5851 (5); S5854 (3); S5857 (5)	29.3	517.997	414.448	41.1781	1	88	88	200	55	S93 (2); S115 (1); S135 (2); S177 (1); S210 (1); S216 (6); S220 (1); S511 (1); S5400 (1); S5448 (3); S5731 (2); S5739 (1); S5749 (17); S5752 (18); S5763 (4); S5790 (1); S5841 (3); S5851 (4); S5854 (4); S5857 (5)
Q10567	AP-1 complex subunit beta-1 OS=Homo sapiens GN=AP1B1 PE=1 SV=2 - [AP1B1_HUMAN]	31.72	115.518	12.4908		1	12	19	29		Not phosphorylated	23.18	74.7817			1	8	13	17		Not phosphorylated
Q10713	Mitochondrial-processing peptidase subunit alpha OS=Homo sapiens GN=PMPCA PE=1 SV=2 - [MPPA_HUMAN]	23.81	30.7018			1	7	7	7		Not phosphorylated	14.29	22.3852			1	4	4	5		Not phosphorylated
Q12765	Secernin-1 OS=Homo sapiens GN=SCRN1 PE=1 SV=2 - [SCRN1_HUMAN]	27.05	34.8345			1	5	5	7		Not phosphorylated	17.87	22.1658			1	4	4	5		Not phosphorylated
Q12768	WASH complex subunit strumpellin OS=Homo sapiens GN=KIAA0196 PE=1 SV=1 - [STRUM_HUMAN]	8.02	23.4017			1	5	5	5		Not phosphorylated	5.69	24.7496			1	4	4	5		Not phosphorylated
Q12770	Sterol regulatory element-binding protein cleavage-activating protein OS=Homo sapiens GN=SCAP PE=1 SV=4 - [SCAP_HUMAN]	4.22		15.4687		1	2	2	4	3	S822 (1); S952 (2)	4.22		17.2145		1	2	2	3	1	S822 (1)
Q12789	General transcription factor 3C polypeptide 1 OS=Homo sapiens GN=GTF3C1 PE=1 SV=4 - [TF3C1_HUMAN]	1.52	4.60076	17.0403		1	3	3	4	3	S1068 (3)	0.81		1.41255		1	2	2	2	2	S1068 (1); S1073 (1)
Q12792	Twinfilin-1 OS=Homo sapiens GN=TWF1 PE=1 SV=3 - [TWF1_HUMAN]	27.14	35.7927			1	6	6	8		Not phosphorylated	19.71	24.8841			1	4	4	5		Not phosphorylated
Q12797	Aspartyl/asparaginyl beta-hydroxylase OS=Homo sapiens GN=ASPH PE=1 SV=3 - [ASPH_HUMAN]	10.16	20.0487			1	4	4	4		Not phosphorylated	7.52	15.8447	6.27397		1	3	3	4		Not phosphorylated
Q12802	A-kinase anchor protein 13 OS=Homo sapiens GN=AKAP13 PE=1 SV=2 - [AKP13_HUMAN]	5.65	14.8731	38.6189	6.1435	1	9	9	12	5	S1602 (1); S1642 (1); S1932 (2); S2345 (1)	5.1	15.8613	4.51698	6.81576	1	8	8	12	6	S1411 (1); S1602 (1); S1642 (2); S1645 (1); S1876 (1); S2728 (1)
Q12846	Syntaxin-4 OS=Homo sapiens GN=STX4 PE=1 SV=2 - [STX4_HUMAN]	38.38	38.5862		20.5029	1	6	6	12	4	S14 (4); S15 (4)	3.64	21.5742		2.76896	1	5	5	9	4	S14 (4); S15 (4)
Q12849	G-rich sequence factor 1 OS=Homo sapiens GN=GRSF1 PE=1 SV=3 - [GRSF1_HUMAN]	26.25	42.0274			1	7	7	9		Not phosphorylated	24.38	35.8645			1	6	6	8		Not phosphorylated
Q12874	Splicing factor 3A subunit 3 OS=Homo sapiens GN=SF3A3 PE=1 SV=1 - [SF3A3_HUMAN]	14.57	24.1811			1	5	5	5		Not phosphorylated	18.56	29.4168			1	6	6	6		Not phosphorylated
Q12904	Aminoacyl tRNA synthase complex-interacting multifunctional protein 1 OS=Homo sapiens GN=AIMP1 PE=1 SV=2 - [AIMP1_HUMAN]	46.79	49.8775	3.70436		1	9	9	12		Not phosphorylated	41.35	45.727	3.99269		1	8	8	11		Not phosphorylated
Q12905	Interleukin enhancer-binding factor 2 OS=Homo sapiens GN=ILF2 PE=1 SV=2 - [ILF2_HUMAN]	30.51	41.7659			1	6	6	9		Not phosphorylated	3.77	37.3729			1	6	6	9		Not phosphorylated
Q12906	Interleukin enhancer-binding factor 3 OS=Homo sapiens GN=ILF3 PE=1 SV=3 - [ILF3_HUMAN]	26.4	67.666	9.31923		1	10	10	17		Not phosphorylated	15.44	47.5697			1	7	7	10		Not phosphorylated
Q12907	Vesicular integral-membrane protein VIP36 OS=Homo sapiens GN=LMAN2 PE=1 SV=1 - [LMAN2_HUMAN]	16.01	50.4185			1	3	3	9		Not phosphorylated	19.1	64.9281			1	4	4	12		Not phosphorylated
Q12931	Heat shock protein 75 kDa, mitochondrial OS=Homo sapiens GN=TRAP1 PE=1 SV=3 - [TRAP1_HUMAN]	38.21	169.175	40.3168		1	16	17	46		Not phosphorylated	36.22	16.3679	39.9823	4.42817	1	17	18	46		Not phosphorylated
Q12955	Ankyrin-3 OS=Homo sapiens GN=ANK3 PE=1 SV=3 - [ANK3_HUMAN]	2.33	24.1845	3.66734		1	6	6	6	1	S4229 (1)	0.64	4.52566	3.72783		1	2	2	2	1	S4342 (1)
Q12959	Disks large homolog 1 OS=Homo sapiens GN=DLG1 PE=1 SV=2 - [DLG1_HUMAN]	8.96	13.2721		10.4881	1	4	4	5		Not phosphorylated	12.28	13.4794	8.65219	4.85163	1	6	6	6	1	S575 (1)
Q13011	Delta(3,5)-Delta(2,4)-dienoyl-CoA isomerase, mitochondrial OS=Homo sapiens GN=ECH1 PE=1 SV=2 - [ECH1_HUMAN]	33.84	75.2984	8.60276		1	7	7	18		Not phosphorylated	25	45.8619			1	5	5	10		Not phosphorylated
Q13043	Serine/threonine-protein kinase 4 OS=Homo sapiens GN=STK4 PE=1 SV=2 - [STK4_HUMAN]	7.8	3.97012	6.65548		1	1	2	2	1	S320 (1)	7.8	3.86872	5.75727		1	1	2	2	1	S320 (1)
Q13045	Protein flightless-1 homolog OS=Homo sapiens GN=FLII PE=1 SV=2 - [FLII_HUMAN]	20.17	63.4499			1	13	13	13		Not phosphorylated	13	39.2962			1	8	8	8		Not phosphorylated
Q13085	Acetyl-CoA carboxylase 1 OS=Homo sapiens GN=ACACA PE=1 SV=2 - [ACACA_HUMAN]	3.96	23.4619	13.1661	5.97829	1	6	6	8	3	S29 (3)	4.65	22.8319	15.5839	4.44594	1	7	7	9	4	S29 (4)
Q13098	COP9 signalosome complex subunit 1 OS=Homo sapiens GN=GPS1 PE=1 SV=4 - [CSN1_HUMAN]	14.26	13.5271	3.80593		1	3	3	4	1	S474 (1)	1.39	14.5913			1	2	2	3		Not phosphorylated
Q13107	Ubiquitin carboxyl-terminal hydrolase 4 OS=Homo sapiens GN=USP4 PE=1 SV=3 - [UBP4_HUMAN]	7.48	9.68667	4.10358		1	3	3	3	1	S680 (1)	5.71	4.55582	12.8655		1	3	3	4	2	S675 (2); S680 (1)
Q13131	5'-AMP-activated protein kinase catalytic subunit alpha-1 OS=Homo sapiens GN=PRKAA1 PE=1 SV=4 - [AAPK1_HUMAN]	7.33	6.00066		5.50318	1	2	2	2		Not phosphorylated	16.64	18.9843		4.76719	1	5	5	5	1	S486 (1)
Q13136	Liprin-alpha-1 OS=Homo sapiens GN=PPFIA1 PE=1 SV=1 - [LIPA1_HUMAN]	9.4	17.233	14.9835	9.05312	1	8	8	9	4	S242 (1); S601 (2); S666 (1)	5.66	8.28878	19.8417	4.56972	1	5	5	7	4	S242 (2); S601 (1); S666 (1)
Q13144	Translation initiation factor eIF-2B subunit epsilon OS=Homo sapiens GN=EIF2B5 PE=1 SV=3 - [EI2BE_HUMAN]	5.55	5.87957		4.44192	1	2	2	2	1	S717 (1); S718 (1)	7.21	9.96496		4.59784	1	3	3	3	1	S717 (1); S718 (1)
Q13155	Aminoacyl tRNA synthase complex-interacting multifunctional protein 2 OS=Homo sapiens GN=AIMP2 PE=1 SV=2 - [AIMP2_HUMAN]	31.25	42.7008	15.1461		1	6	6	12		Not phosphorylated	19.69	24.5415			1	3	3	5		Not phosphorylated
Q13162	Peroxiredoxin-4 OS=Homo sapiens GN=PRDX4 PE=1 SV=1 - [PRDX4_HUMAN]	35.06	61.1168	4.32381		1	7	7	13		Not phosphorylated	27.31	47.2261		4.51243	1	6	6	10		Not phosphorylated
Q13177	Serine/threonine-protein kinase PAK 2 OS=Homo sapiens GN=PAK2 PE=1 SV=3 - [PAK2_HUMAN]	39.12	76.2969	18.2549		1	11	11	20	3	S141 (1); T169 (2)	37.2	68.1629	24.3889		1	10	10	20	6	S141 (4); T169 (2)
Q13185	Chromobox protein homolog 3 OS=Homo sapiens GN=CBX3 PE=1 SV=4 - [CBX3_HUMAN]	57.38	52.4359	41.7778		1	7	8	21	5	S93 (2); S95 (4); S176 (1)	51.91	47.2615	44.8287		1	7	8	21	5	S93 (3); S95 (3); S97 (1); S99 (1)
Q13188	Serine/threonine-protein kinase 3 OS=Homo sapiens GN=STK3 PE=1 SV=2 - [STK3_HUMAN]	7.54	3.97012	15.9763		1	1	2	5	4	S316 (4)	7.54	3.86872	8.74398		1	1	2	3	2	S316 (2)
Q13190	Syntaxin-5 OS=Homo sapiens GN=STX5 PE=1 SV=2 - [STX5_HUMAN]	8.45	9.31964			1	2	2	2		Not phosphorylated	11.83	13.5313			1	3	3	3		Not phosphorylated
Q13200	26S proteasome non-ATPase regulatory subunit 2 OS=Homo sapiens GN=PSMD2 PE=1 SV=3 - [PSMD2_HUMAN]	38.88	162.515	15.2451		1	20	20	38	2	S16 (2)	37	139.438			1	19	19	30		Not phosphorylated
Q13207	T-box transcription factor TBX2 OS=Homo sapiens GN=TBX2 PE=1 SV=3 - [TBX2_HUMAN]	3.65		4.96739	5.46148	1	2	2	2	2	S360 (1), S379 (1)	6.88		14.1748	4.99566	1	4	4	4	4	S360 (1); S379 (2); S653 (1); S657 (1)
Q13217	DnaJ homolog subfamily C member 3 OS=Homo sapiens GN=DNAJC3 PE=1 SV=1 - [DNJC3_HUMAN]	17.26	41.8319			1	4	4	7		Not phosphorylated	17.26	54.4445			1	4	4	9		Not phosphorylated
Q13228	Selenium-binding protein 1 OS=Homo sapiens GN=SELENBP1 PE=1 SV=2 - [SBP1_HUMAN]	49.15	68.609	8.18462		1	14	14	17		Not phosphorylated	29.66	64.5886			1	9	9	14		Not phosphorylated
Q13243	Serine/arginine-rich splicing factor 5 OS=Homo sapiens GN=SRSF5 PE=1 SV=1 - [SRSF5_HUMAN]	9.93	8.59126	4.47882		1	2	2	3		Not phosphorylated	13.24	8.3288	7.73478		1	2	3	4	1	S117 (1)
Q13247	Serine/arginine-rich splicing factor 6 OS=Homo sapiens GN=SRSF6 PE=1 SV=2 - [SRSF6_HUMAN]	9.3	11.3272	30.5977		1	3	3	11	9	S301 (3); S303 (4); S314 (5); S316 (5)	15.41	8.4266	35.3711		1	4	5	11	9	S45 (1); S119 (1); S301 (2); S303 (2); S314 (5); S316 (5)
Q13263	Transcription intermediary factor 1-beta OS=Homo sapiens GN=TRIM28 PE=1 SV=5 - [TIF1B_HUMAN]	48.86	255.05	96.0302		1	18	18	73	3	S473 (2); S683 (1)	46.71	286.75	59.7629	5.74213	1	19	19	72	4	S473 (3); S681 (1); S683 (1)
Q13268	Dehydrogenase/reductase SDR family member 2 OS=Homo sapiens GN=DHRS2 PE=1 SV=3 - [DHRS2_HUMAN]	36.05	32.0678			1	5	5	6		Not phosphorylated	36.5	32.2641			1	5	5	7		Not phosphorylated
Q13283	Ras GTPase-activating protein-binding protein 1 OS=Homo sapiens GN=G3BP1 PE=1 SV=1 - [G3BP1_HUMAN]	36.91	60.3873	35.1303		1	9	9	21	5	S149 (2); S232 (3)	21.3	35.2914	28.7792		1	5	5	16	5	S232 (5)
Q13286	Battenin OS=Homo sapiens GN=CLN3 PE=1 SV=1 - [CLN3_HUMAN]	3.65		41.3747		1	3	3	8	7	S12 (7); S14 (4)	3.65		72.6333		1	3	3	14	11	S12 (11); S14 (7)
Q13308	Inactive tyrosine-protein kinase 7 OS=Homo sapiens GN=PTK7 PE=1 SV=2 - [PTK7_HUMAN]	6.17	20.0403			1	3	3	4		Not phosphorylated	7.38	21.4439			1	5	5	5		Not phosphorylated
Q13310	Polyadenylate-binding protein 4 OS=Homo sapiens GN=PABPC4 PE=1 SV=1 - [PABP4_HUMAN]	11.18	49.4779	12.7852		1	1	6	13		Not phosphorylated	12.42	39.7928	8.86786	4.89578	1	2	7	12		Not phosphorylated
Q13347	Eukaryotic translation initiation factor 3 subunit I OS=Homo sapiens GN=EIF3I PE=1 SV=1 - [EIF3I_HUMAN]	33.54	33.4305			1	6	6	7		Not phosphorylated	38.46	45.7226			1	7	7	10		Not phosphorylated
Q13363	C-terminal-binding protein 1 OS=Homo sapiens GN=CTBP1 PE=1 SV=2 - [CTBP1_HUMAN]	8.86	19.1914			1	2	2	4		Not phosphorylated	16.36	13.7868			1	3	3	3		Not phosphorylated
Q13404	Ubiquitin-conjugating enzyme E2 variant 1 OS=Homo sapiens GN=UBE2V1 PE=1 SV=2 - [UB2V1_HUMAN]	38.78	28.8454	3.65926		1	1	4	7		Not phosphorylated	38.78	26.2279			1	1	4	6		Not phosphorylated
Q13405	39S ribosomal protein L49, mitochondrial OS=Homo sapiens GN=MRPL49 PE=1 SV=1 - [RM49_HUMAN]	16.27	13.4979			1	2	2	3		Not phosphorylated	16.27	9.54423			1	2	2	2		Not phosphorylated
Q13425	Beta-2-syntrophin OS=Homo sapiens GN=SNTB2 PE=1 SV=1 - [SNTB2_HUMAN]	8.15		21.0858		1	3	3	4	2	S110 (2)	12.59	5.17693	22.3798		1	4	4	6	4	S95 (1); S110 (2); S393 (1)
Q13428	Treacle protein OS=Homo sapiens GN=TCOF1 PE=1 SV=3 - [TCOF_HUMAN]	2.69		18.7386		1	4	4	4	3	S1350 (2); S1378 (1)	1.75		15.3331		1	3	3	3	3	S1350 (1); S1378 (2)
Q13435	Splicing factor 3B subunit 2 OS=Homo sapiens GN=SF3B2 PE=1 SV=2 - [SF3B2_HUMAN]	8.38	21.0532	29.9713		1	4	4	9	2	S307 (2); S309 (1)	8.38	2.66828	22.7179		1	4	4	8	2	S307 (1); S309 (2)
Q13438	Protein OS-9 OS=Homo sapiens GN=OS9 PE=1 SV=1 - [OS9_HUMAN]	25.94	45.4939			1	10	10	10		Not phosphorylated	1.94	27.4463			1	4	4	6		Not phosphorylated
Q13439	Golgin subfamily A member 4 OS=Homo sapiens GN=GOLGA4 PE=1 SV=1 - [GOGA4_HUMAN]	5.7	44.7356	16.2231	6.01514	1	9	9	13	4	S266 (4)	5.78	34.9544	15.9157	1.71892	1	11	11	13	4	S266 (4)
Q13442	28 kDa heat- and acid-stable phosphoprotein OS=Homo sapiens GN=PDAP1 PE=1 SV=1 - [HAP28_HUMAN]	25.41	35.9426	97.5575		1	3	3	28	19	S57 (1); S60 (2); S63 (19)	25.41	31.1747	88.7356		1	3	3	26	18	S57 (2); S60 (1); S63 (17)
Q13443	Disintegrin and metalloproteinase domain-containing protein 9 OS=Homo sapiens GN=ADAM9 PE=1 SV=1 - [ADAM9_HUMAN]	7.81	16.339			1	4	4	4		Not phosphorylated	3.42	7.32182			1	2	2	2		Not phosphorylated
Q13451	Peptidyl-prolyl cis-trans isomerase FKBP5 OS=Homo sapiens GN=FKBP5 PE=1 SV=2 - [FKBP5_HUMAN]	28.67	55.3513	6.30117		1	9	9	13		Not phosphorylated	19.91	33.8147	12.2818		1	6	6	9		Not phosphorylated
Q13459	Unconventional myosin-IXb OS=Homo sapiens GN=MYO9B PE=1 SV=3 - [MYO9B_HUMAN]	3.01		19.0382		1	4	4	4	3	S1267 (1); T1271 (1); S1290 (1); S1992 (1)	2.5		23.6914		1	3	3	5	5	S1267 (2); T1271 (2); S1290 (2); S1992 (1)
Q13501	Sequestosome-1 OS=Homo sapiens GN=SQSTM1 PE=1 SV=1 - [SQSTM_HUMAN]	38.18	27.0656	26.8182		1	8	8	10	1	S272 (1)	45	32.1346	24.4965		1	8	8	11	1	S266 (1)
Q13509	Tubulin beta-3 chain OS=Homo sapiens GN=TUBB3 PE=1 SV=2 - [TBB3_HUMAN]	61.56	358.482	90.689		1	6	18	102		Not phosphorylated	59.78	289.894			1	6	16	68		Not phosphorylated
Q13510	Acid ceramidase OS=Homo sapiens GN=ASAH1 PE=1 SV=5 - [ASAH1_HUMAN]	7.34	22.125	7.54173		1	2	2	7		Not phosphorylated	7.34	12.7837			1	2	2	3		Not phosphorylated
Q13523	Serine/threonine-protein kinase PRP4 homolog OS=Homo sapiens GN=PRPF4B PE=1 SV=3 - [PRP4B_HUMAN]	9.33		50.2733		1	6	6	10	7	S20 (1); S23 (1); S32 (1); S142 (1); S144 (2); S354 (1); S356 (1); S366 (1); S368 (1); Y849 (1)	6.36		2.66678		1	3	3	4	3	S23 (2); S32 (1); S144 (1)
Q13526	Peptidyl-prolyl cis-trans isomerase NIMA-interacting 1 OS=Homo sapiens GN=PIN1 PE=1 SV=1 - [PIN1_HUMAN]	35.58	15.3229			1	3	3	3		Not phosphorylated	2.25	1.72366			1	2	2	2		Not phosphorylated
Q13541	Eukaryotic translation initiation factor 4E-binding protein 1 OS=Homo sapiens GN=EIF4EBP1 PE=1 SV=3 - [4EBP1_HUMAN]	78.81	23.6572	143.026		1	6	6	34	2	S65 (2); T70 (1)	77.97	8.95662	121.717	31.5936	1	7	7	32	3	T70 (2); S101 (1)
Q13547	Histone deacetylase 1 OS=Homo sapiens GN=HDAC1 PE=1 SV=1 - [HDAC1_HUMAN]	14.94	10.7403	62.824		1	6	6	14	13	S393 (4); S421 (9); S423 (9)	14.94	1.36659	68.7416		1	7	7	16	15	S393 (4); S421 (11); S423 (11)
Q13557	Calcium/calmodulin-dependent protein kinase type II subunit delta OS=Homo sapiens GN=CAMK2D PE=1 SV=3 - [KCC2D_HUMAN]	5.81	9.46092			1	2	2	2		Not phosphorylated	1.82	14.2292	4.73586		1	3	4	4		Not phosphorylated
Q13561	Dynactin subunit 2 OS=Homo sapiens GN=DCTN2 PE=1 SV=4 - [DCTN2_HUMAN]	40.4	57.0794	8.85775		1	9	9	14		Not phosphorylated	23.94	36.5515			1	6	6	8		Not phosphorylated
Q13564	NEDD8-activating enzyme E1 regulatory subunit OS=Homo sapiens GN=NAE1 PE=1 SV=1 - [ULA1_HUMAN]	20.22	27.1768			1	5	5	6		Not phosphorylated	19.29	2.83243			1	5	5	5		Not phosphorylated
Q13573	SNW domain-containing protein 1 OS=Homo sapiens GN=SNW1 PE=1 SV=1 - [SNW1_HUMAN]	7.65	4.67221	16.4241		1	3	3	5	4	S224 (4); S232 (1)	5.6	3.53939	3.9984		1	2	2	2		Not phosphorylated
Q13586	Stromal interaction molecule 1 OS=Homo sapiens GN=STIM1 PE=1 SV=3 - [STIM1_HUMAN]	5.69	10.4544			1	2	2	2		Not phosphorylated	7.15	15.258			1	3	3	3		Not phosphorylated
Q13596	Sorting nexin-1 OS=Homo sapiens GN=SNX1 PE=1 SV=3 - [SNX1_HUMAN]	28.35	51.5435			1	9	11	12		Not phosphorylated	26.5	44.6684			1	10	11	11		Not phosphorylated
Q13610	Periodic tryptophan protein 1 homolog OS=Homo sapiens GN=PWP1 PE=1 SV=1 - [PWP1_HUMAN]	7.78	3.73749	21.9627		1	2	2	5	3	S50 (3)	14.57	9.65386	33.6458		1	3	3	8	6	S50 (6); S57 (1)
Q13615	Myotubularin-related protein 3 OS=Homo sapiens GN=MTMR3 PE=1 SV=3 - [MTMR3_HUMAN]	2.5		14.424		1	3	3	3	1	S633 (1)	1.67		9.35233		1	2	2	2		Not phosphorylated
Q13617	Cullin-2 OS=Homo sapiens GN=CUL2 PE=1 SV=2 - [CUL2_HUMAN]	8.86	20.0752			1	4	4	4		Not phosphorylated	6.98	14.1885			1	3	3	3		Not phosphorylated
Q13618	Cullin-3 OS=Homo sapiens GN=CUL3 PE=1 SV=2 - [CUL3_HUMAN]	8.2	18.6967			1	4	4	4		Not phosphorylated	6.38	2.33213			1	4	4	4		Not phosphorylated
Q13619	Cullin-4A OS=Homo sapiens GN=CUL4A PE=1 SV=3 - [CUL4A_HUMAN]	6.46	16.3208			1	2	4	4		Not phosphorylated	5.1	12.4714			1	2	3	3		Not phosphorylated
Q13620	Cullin-4B OS=Homo sapiens GN=CUL4B PE=1 SV=4 - [CUL4B_HUMAN]	14.68	44.5146			1	7	9	10		Not phosphorylated	8.65	23.5758			1	4	5	5		Not phosphorylated
Q13630	GDP-L-fucose synthase OS=Homo sapiens GN=TSTA3 PE=1 SV=1 - [FCL_HUMAN]	22.43	21.9419	3.77695		1	5	5	6		Not phosphorylated	19	26.5893			1	4	4	6		Not phosphorylated
Q13636	Ras-related protein Rab-31 OS=Homo sapiens GN=RAB31 PE=1 SV=1 - [RAB31_HUMAN]	16.49	7.93407			1	1	2	2		Not phosphorylated	24.74	14.7146			1	3	3	3		Not phosphorylated
Q13685	Angio-associated migratory cell protein OS=Homo sapiens GN=AAMP PE=1 SV=2 - [AAMP_HUMAN]	13.13	30.1302			1	3	3	6		Not phosphorylated	16.13	27.5875			1	4	4	6		Not phosphorylated
Q13724	Mannosyl-oligosaccharide glucosidase OS=Homo sapiens GN=MOGS PE=1 SV=5 - [MOGS_HUMAN]	15.89	41.7933	3.72242		1	8	8	9		Not phosphorylated	8.72	27.7143			1	5	5	6		Not phosphorylated
Q13740	CD166 antigen OS=Homo sapiens GN=ALCAM PE=1 SV=2 - [CD166_HUMAN]	29.67	92.8051	3.93305		1	9	9	21		Not phosphorylated	15.27	31.2366			1	5	5	7		Not phosphorylated
Q13765	Nascent polypeptide-associated complex subunit alpha OS=Homo sapiens GN=NACA PE=1 SV=1 - [NACA_HUMAN]	49.3	55.1802	35.9697	4.676	1	7	7	20	1	S166 (1)	43.26	64.8256	47.6574	5.12388	1	6	6	25	6	S166 (6)
Q13813	Spectrin alpha chain, non-erythrocytic 1 OS=Homo sapiens GN=SPTAN1 PE=1 SV=3 - [SPTN1_HUMAN]	11.77	87.8147			1	18	18	19		Not phosphorylated	8.9	68.3798			1	13	13	14		Not phosphorylated
Q13838	Spliceosome RNA helicase DDX39B OS=Homo sapiens GN=DDX39B PE=1 SV=1 - [DX39B_HUMAN]	31.31	54.3037			1	4	8	11		Not phosphorylated	1.28	25.3267			1	2	3	5		Not phosphorylated
Q13885	Tubulin beta-2A chain OS=Homo sapiens GN=TUBB2A PE=1 SV=1 - [TBB2A_HUMAN]	61.57	392.142			1	3	18	86		Not phosphorylated	47.19	274.339			1	3	14	64		Not phosphorylated
Q13907	Isopentenyl-diphosphate Delta-isomerase 1 OS=Homo sapiens GN=IDI1 PE=1 SV=2 - [IDI1_HUMAN]	14.1	16.1921			1	2	2	4		Not phosphorylated	1.57	11.1348			1	2	2	3		Not phosphorylated
Q14008	Cytoskeleton-associated protein 5 OS=Homo sapiens GN=CKAP5 PE=1 SV=3 - [CKAP5_HUMAN]	1.97	12.4227	4.06874		1	2	2	4		Not phosphorylated	2.2	8.58485	4.44574		1	2	2	3		Not phosphorylated
Q14011	Cold-inducible RNA-binding protein OS=Homo sapiens GN=CIRBP PE=1 SV=1 - [CIRBP_HUMAN]	33.14	19.7452	4.20945		1	4	4	5		Not phosphorylated	2.35	26.5535			1	2	2	5		Not phosphorylated
Q14019	Coactosin-like protein OS=Homo sapiens GN=COTL1 PE=1 SV=3 - [COTL1_HUMAN]	19.72	9.3454			1	2	2	2		Not phosphorylated	19.72	9.57774			1	2	2	2		Not phosphorylated
Q14103	Heterogeneous nuclear ribonucleoprotein D0 OS=Homo sapiens GN=HNRNPD PE=1 SV=1 - [HNRPD_HUMAN]	19.44	30.6415	20.561		1	6	6	12	1	S87 (1)	18.87	22.4753	25.2916		1	5	5	11	2	S80 (1); S83 (1)
Q14108	Lysosome membrane protein 2 OS=Homo sapiens GN=SCARB2 PE=1 SV=2 - [SCRB2_HUMAN]	19.46	36.4567	3.5444		1	5	5	9		Not phosphorylated	7.32	22.6169			1	4	4	6		Not phosphorylated
Q14118	Dystroglycan OS=Homo sapiens GN=DAG1 PE=1 SV=2 - [DAG1_HUMAN]	4.02	16.6099			1	2	2	4		Not phosphorylated	7.4	17.5381			1	4	4	4		Not phosphorylated
Q14137	Ribosome biogenesis protein BOP1 OS=Homo sapiens GN=BOP1 PE=1 SV=2 - [BOP1_HUMAN]	8.45	17.5531			1	3	3	4		Not phosphorylated	6.84	13.4915			1	3	3	3		Not phosphorylated
Q14139	Ubiquitin conjugation factor E4 A OS=Homo sapiens GN=UBE4A PE=1 SV=2 - [UBE4A_HUMAN]	12.48	36.5171			1	8	8	8		Not phosphorylated	1.88	32.683			1	6	6	7		Not phosphorylated
Q14152	Eukaryotic translation initiation factor 3 subunit A OS=Homo sapiens GN=EIF3A PE=1 SV=1 - [EIF3A_HUMAN]	14.04	74.8074	4.15335		1	13	13	18		Not phosphorylated	12.66	61.7719			1	11	11	13		Not phosphorylated
Q14157	Ubiquitin-associated protein 2-like OS=Homo sapiens GN=UBAP2L PE=1 SV=2 - [UBP2L_HUMAN]	16.74	52.7746	14.895		1	9	9	15		Not phosphorylated	13.34	31.5657	13.8333		1	6	6	10		Not phosphorylated
Q14160	Protein scribble homolog OS=Homo sapiens GN=SCRIB PE=1 SV=4 - [SCRIB_HUMAN]	10.8	9.87769	60.9862	4.80074	1	7	8	15	9	S504 (1); S1220 (1); S1306 (3); S1309 (4); S1348 (1); S1475 (1); S1486 (1); S1566 (1)	11.29	24.9173	4.46872		1	8	8	13	6	S504 (1); S1306 (4); S1309 (4); S1348 (1)
Q14165	Malectin OS=Homo sapiens GN=MLEC PE=1 SV=1 - [MLEC_HUMAN]	18.84	32.5905	5.33308		1	4	4	8		Not phosphorylated	23.29	33.4635			1	5	5	7		Not phosphorylated
Q14166	Tubulin--tyrosine ligase-like protein 12 OS=Homo sapiens GN=TTLL12 PE=1 SV=2 - [TTL12_HUMAN]	18.63	41.7877			1	6	6	9		Not phosphorylated	23.6	31.5838	3.75243		1	7	7	8		Not phosphorylated
Q14203	Dynactin subunit 1 OS=Homo sapiens GN=DCTN1 PE=1 SV=3 - [DCTN1_HUMAN]	26.68	126.203	7.32535		1	21	21	29		Not phosphorylated	13.85	53.8342			1	11	11	12		Not phosphorylated
Q14204	Cytoplasmic dynein 1 heavy chain 1 OS=Homo sapiens GN=DYNC1H1 PE=1 SV=5 - [DYHC1_HUMAN]	21.09	360.485	17.8039		1	60	60	83		Not phosphorylated	15.8	27.7474			1	45	45	58		Not phosphorylated
Q14232	Translation initiation factor eIF-2B subunit alpha OS=Homo sapiens GN=EIF2B1 PE=1 SV=1 - [EI2BA_HUMAN]	10.82	11.2621			1	2	2	2		Not phosphorylated	12.79	16.5517			1	3	3	4		Not phosphorylated
Q14240	Eukaryotic initiation factor 4A-II OS=Homo sapiens GN=EIF4A2 PE=1 SV=2 - [IF4A2_HUMAN]	27.03	55.3292			1	2	6	11		Not phosphorylated	25.55	65.5783	13.5514	4.83433	1	1	6	18		Not phosphorylated
Q14247	Src substrate cortactin OS=Homo sapiens GN=CTTN PE=1 SV=2 - [SRC8_HUMAN]	28.91	157.583	46.4492		1	10	10	41	10	T401 (2); S405 (6); S418 (2)	22.36	118.444	45.4435		1	7	7	32	13	T401 (4); S405 (7)
Q14257	Reticulocalbin-2 OS=Homo sapiens GN=RCN2 PE=1 SV=1 - [RCN2_HUMAN]	41.96	72.6882	4.75075		1	8	8	16		Not phosphorylated	42.27	58.1474		4.46344	1	7	7	13		Not phosphorylated
Q14258	E3 ubiquitin/ISG15 ligase TRIM25 OS=Homo sapiens GN=TRIM25 PE=1 SV=2 - [TRI25_HUMAN]	17.94	57.3583	3.64509		1	8	8	13		Not phosphorylated	16.3	46.5423			1	7	7	10		Not phosphorylated
Q14318	Peptidyl-prolyl cis-trans isomerase FKBP8 OS=Homo sapiens GN=FKBP8 PE=1 SV=2 - [FKBP8_HUMAN]	18.2	23.4084	4.09623		1	4	4	6		Not phosphorylated	14.81	29.777			1	3	3	6		Not phosphorylated
Q14344	Guanine nucleotide-binding protein subunit alpha-13 OS=Homo sapiens GN=GNA13 PE=1 SV=2 - [GNA13_HUMAN]	9.55	12.5166			1	3	3	3		Not phosphorylated	1.34	11.9254			1	3	3	3		Not phosphorylated
Q14376	UDP-glucose 4-epimerase OS=Homo sapiens GN=GALE PE=1 SV=2 - [GALE_HUMAN]	15.8	17.4707			1	2	2	3		Not phosphorylated	15.8	9.91595			1	2	2	2		Not phosphorylated
Q14435	Polypeptide N-acetylgalactosaminyltransferase 3 OS=Homo sapiens GN=GALNT3 PE=2 SV=2 - [GALT3_HUMAN]	9.48	17.5781			1	4	4	4		Not phosphorylated	5.69	8.65276			1	2	2	2		Not phosphorylated
Q14444	Caprin-1 OS=Homo sapiens GN=CAPRIN1 PE=1 SV=2 - [CAPR1_HUMAN]	18.76	42.8001			1	6	6	9		Not phosphorylated	19.46	46.8496			1	7	7	10		Not phosphorylated
Q14498	RNA-binding protein 39 OS=Homo sapiens GN=RBM39 PE=1 SV=2 - [RBM39_HUMAN]	7.74	12.615	27.4147		1	4	4	9	6	S136 (6)	6.42	1.97621	3.16844		1	3	3	8	7	S136 (7)
Q14534	Squalene monooxygenase OS=Homo sapiens GN=SQLE PE=2 SV=3 - [ERG1_HUMAN]	14.98	18.9128			1	4	4	4		Not phosphorylated	8.54	18.3967			1	3	3	4		Not phosphorylated
Q14558	Phosphoribosyl pyrophosphate synthase-associated protein 1 OS=Homo sapiens GN=PRPSAP1 PE=1 SV=2 - [KPRA_HUMAN]	14.89	16.3871			1	4	4	4		Not phosphorylated	15.45	8.93389	4.82788		1	3	3	3	1	S215 (1)
Q14566	DNA replication licensing factor MCM6 OS=Homo sapiens GN=MCM6 PE=1 SV=1 - [MCM6_HUMAN]	37.03	189.322	36.6827		1	20	20	47	1	S762 (1)	44.21	176.434	5.48386		1	23	23	38	1	S762 (1)
Q14568	Putative heat shock protein HSP 90-alpha A2 OS=Homo sapiens GN=HSP90AA2 PE=1 SV=2 - [HS902_HUMAN]	14.87		25.7814		1	1	4	6	1	S263 (1)	8.16		9.32323		1	1	2	2	1	S263 (1)
Q14651	Plastin-1 OS=Homo sapiens GN=PLS1 PE=1 SV=2 - [PLSI_HUMAN]	13.51	27.4127			1	3	5	6		Not phosphorylated	1.65	18.2479			1	2	4	4		Not phosphorylated
Q14676	Mediator of DNA damage checkpoint protein 1 OS=Homo sapiens GN=MDC1 PE=1 SV=3 - [MDC1_HUMAN]	6.22		64.0384	6.01375	1	6	6	13	8	S168 (1); S329 (1); T331 (1); S376 (3); T378 (2); T449 (1); S453 (1); T455 (2)	6.65		66.143		1	6	6	13	9	S168 (2); S329 (2); T331 (2); S376 (2); T378 (1); T449 (1); S453 (1); T455 (1); S495 (1); S498 (1)
Q14677	Clathrin interactor 1 OS=Homo sapiens GN=CLINT1 PE=1 SV=1 - [EPN4_HUMAN]	20.8	42.9544	44.6725		1	10	10	20	7	S227 (6); S232 (4); S234 (5); S299 (1)	19.2	27.5628	15.3483		1	8	8	9	3	S227 (2); S232 (1); S234 (1); S299 (1)
Q14687	Genetic suppressor element 1 OS=Homo sapiens GN=GSE1 PE=1 SV=3 - [GSE1_HUMAN]	3.7	7.41766	31.4208		1	2	2	6	4	S909 (1); S1101 (3)	3.7	15.4894	36.5765		1	3	3	10	5	S857 (1); S1101 (4)
Q14694	Ubiquitin carboxyl-terminal hydrolase 10 OS=Homo sapiens GN=USP10 PE=1 SV=2 - [UBP10_HUMAN]	13.03	33.3493	6.71601		1	5	5	7	3	S576 (3)	13.3	34.9586	7.22552		1	5	5	7	3	S576 (3)
Q14696	LDLR chaperone MESD OS=Homo sapiens GN=MESDC2 PE=1 SV=2 - [MESD_HUMAN]	27.35	35.1937			1	4	4	8		Not phosphorylated	17.95	17.5658			1	3	3	4		Not phosphorylated
Q14697	Neutral alpha-glucosidase AB OS=Homo sapiens GN=GANAB PE=1 SV=3 - [GANAB_HUMAN]	46.19	367.173	35.0466		1	24	24	81		Not phosphorylated	34.32	311.223	29.5687		1	17	17	71		Not phosphorylated
Q14738	Serine/threonine-protein phosphatase 2A 56 kDa regulatory subunit delta isoform OS=Homo sapiens GN=PPP2R5D PE=1 SV=1 - [2A5D_HUMAN]	19.93	30.9921	4.99327		1	6	7	8	1	S573 (1)	2.1	35.1432	9.58917		1	7	7	10	2	S573 (2)
Q14746	Conserved oligomeric Golgi complex subunit 2 OS=Homo sapiens GN=COG2 PE=1 SV=1 - [COG2_HUMAN]	6.5	9.1221			1	2	2	2		Not phosphorylated	6.5	12.6121			1	2	2	3		Not phosphorylated
Q14764	Major vault protein OS=Homo sapiens GN=MVP PE=1 SV=4 - [MVP_HUMAN]	11.98	22.9071	3.69669		1	5	5	6		Not phosphorylated	6.61	13.1547			1	3	3	3		Not phosphorylated
Q14789	Golgin subfamily B member 1 OS=Homo sapiens GN=GOLGB1 PE=1 SV=2 - [GOGB1_HUMAN]	15.16	154.562	5.95586		1	29	29	33	1	S17 (1)	11.78	18.1365	8.49568		1	22	22	24		Not phosphorylated
Q14847	LIM and SH3 domain protein 1 OS=Homo sapiens GN=LASP1 PE=1 SV=2 - [LASP1_HUMAN]	32.18	25.6732	8.5426		1	5	5	8	1	S146 (1)	27.2	29.3596	4.46887		1	4	4	8	1	S146 (1)
Q14974	Importin subunit beta-1 OS=Homo sapiens GN=KPNB1 PE=1 SV=2 - [IMB1_HUMAN]	38.36	204.293	39.9601		1	20	20	52		Not phosphorylated	29.11	147.397	4.97213		1	16	16	32		Not phosphorylated
Q14997	Proteasome activator complex subunit 4 OS=Homo sapiens GN=PSME4 PE=1 SV=2 - [PSME4_HUMAN]	3.15	22.4959			1	3	3	5		Not phosphorylated	2.98	13.4185			1	3	3	3		Not phosphorylated
Q14C86	GTPase-activating protein and VPS9 domain-containing protein 1 OS=Homo sapiens GN=GAPVD1 PE=1 SV=2 - [GAPD1_HUMAN]	13.94	33.4478	34.9078		1	11	11	15		Not phosphorylated	1.28	22.1536	41.8682	1.79723	1	7	7	14	1	S902 (1)
Q15003	Condensin complex subunit 2 OS=Homo sapiens GN=NCAPH PE=1 SV=3 - [CND2_HUMAN]	16.73	27.0327	4.00791		1	7	7	7		Not phosphorylated	7.96	17.7368			1	4	4	4		Not phosphorylated
Q15005	Signal peptidase complex subunit 2 OS=Homo sapiens GN=SPCS2 PE=1 SV=3 - [SPCS2_HUMAN]	18.14	32.8063			1	2	2	6		Not phosphorylated	18.14	17.1133			1	2	2	3		Not phosphorylated
Q15006	ER membrane protein complex subunit 2 OS=Homo sapiens GN=EMC2 PE=1 SV=1 - [EMC2_HUMAN]	21.89	15.2587			1	4	4	4		Not phosphorylated	17.85	16.1879			1	3	3	4		Not phosphorylated
Q15008	26S proteasome non-ATPase regulatory subunit 6 OS=Homo sapiens GN=PSMD6 PE=1 SV=1 - [PSMD6_HUMAN]	26.22	45.1503			1	7	7	11		Not phosphorylated	17.74	29.9756			1	5	5	7		Not phosphorylated
Q15019	Septin-2 OS=Homo sapiens GN=SEPT2 PE=1 SV=1 - [SEPT2_HUMAN]	8.86	5.12594	13.4809		1	2	2	3	2	S218 (2)	1.25	4.51614	12.1678	4.39939	1	3	3	4	3	S218 (3)
Q15020	Squamous cell carcinoma antigen recognized by T-cells 3 OS=Homo sapiens GN=SART3 PE=1 SV=1 - [SART3_HUMAN]	16.82	50.3136	6.43505		1	9	9	11		Not phosphorylated	18.7	6.96137			1	11	11	13		Not phosphorylated
Q15021	Condensin complex subunit 1 OS=Homo sapiens GN=NCAPD2 PE=1 SV=3 - [CND1_HUMAN]	11.99	46.9641			1	9	9	10		Not phosphorylated	12.78	59.7889			1	11	11	13		Not phosphorylated
Q15029	116 kDa U5 small nuclear ribonucleoprotein component OS=Homo sapiens GN=EFTUD2 PE=1 SV=1 - [U5S1_HUMAN]	7.51	21.5895			1	5	5	5		Not phosphorylated	9.5	24.6663			1	4	4	5		Not phosphorylated
Q15042	Rab3 GTPase-activating protein catalytic subunit OS=Homo sapiens GN=RAB3GAP1 PE=1 SV=3 - [RB3GP_HUMAN]	15.9	40.2133			1	9	9	9		Not phosphorylated	11.62	37.5354			1	6	6	8		Not phosphorylated
Q15046	Lysine--tRNA ligase OS=Homo sapiens GN=KARS PE=1 SV=3 - [SYK_HUMAN]	41.88	149.284	39.6055		1	16	16	42		Not phosphorylated	32.5	125.327	3.92218		1	12	12	29		Not phosphorylated
Q15056	Eukaryotic translation initiation factor 4H OS=Homo sapiens GN=EIF4H PE=1 SV=5 - [IF4H_HUMAN]	10.89	11.9744	4.17036		1	2	2	4		Not phosphorylated	22.58	11.5589			1	3	3	3		Not phosphorylated
Q15057	Arf-GAP with coiled-coil, ANK repeat and PH domain-containing protein 2 OS=Homo sapiens GN=ACAP2 PE=1 SV=3 - [ACAP2_HUMAN]	11.05	25.6515	14.5609	5.67581	1	7	7	10	1	S384 (1)	2.5	3.41599	11.4697	11.9952	1	10	10	12	2	S521 (2)
Q15067	Peroxisomal acyl-coenzyme A oxidase 1 OS=Homo sapiens GN=ACOX1 PE=1 SV=3 - [ACOX1_HUMAN]	13.03	27.0155	3.58834		1	5	5	7		Not phosphorylated	9.24	18.5234			1	3	3	4		Not phosphorylated
Q15075	Early endosome antigen 1 OS=Homo sapiens GN=EEA1 PE=1 SV=2 - [EEA1_HUMAN]	23.95	116.38	4.09715		1	21	21	24		Not phosphorylated	18.78	8.94485			1	15	15	16		Not phosphorylated
Q15084	Protein disulfide-isomerase A6 OS=Homo sapiens GN=PDIA6 PE=1 SV=1 - [PDIA6_HUMAN]	40.68	192.495	56.0781		1	12	12	53	1	S428 (1)	41.59	161.129	54.6675	5.34531	1	13	13	46	3	S428 (3)
Q15102	Platelet-activating factor acetylhydrolase IB subunit gamma OS=Homo sapiens GN=PAFAH1B3 PE=1 SV=1 - [PA1B3_HUMAN]	20.35	8.74654			1	2	2	2		Not phosphorylated	17.75	17.6568			1	2	2	4		Not phosphorylated
Q15126	Phosphomevalonate kinase OS=Homo sapiens GN=PMVK PE=1 SV=3 - [PMVK_HUMAN]	21.88	13.651			1	3	3	3		Not phosphorylated	11.98	8.74718			1	2	2	2		Not phosphorylated
Q15149	Plectin OS=Homo sapiens GN=PLEC PE=1 SV=3 - [PLEC_HUMAN]	12.79	199.609	13.8569	14.2431	1	41	42	50		Not phosphorylated	7.2	12.9378	23.7268	4.93476	1	24	24	34		Not phosphorylated
Q15154	Pericentriolar material 1 protein OS=Homo sapiens GN=PCM1 PE=1 SV=4 - [PCM1_HUMAN]	4.1		45.938		1	5	5	8	8	S65 (2); S537 (1); S1730 (1); S1765 (4); S1768 (4); S1776 (2)	4.3	4.86723	31.3365	1.29335	1	6	6	9	6	S65 (2); S1730 (2); S1765 (2); S1768 (2)
Q15155	Nodal modulator 1 OS=Homo sapiens GN=NOMO1 PE=1 SV=5 - [NOMO1_HUMAN]	19.64	85.1444	3.88954		1	1	13	18		Not phosphorylated	18.33	75.395			1	1	12	16		Not phosphorylated
Q15165	Serum paraoxonase/arylesterase 2 OS=Homo sapiens GN=PON2 PE=1 SV=3 - [PON2_HUMAN]	34.46	33.2132			1	5	5	7		Not phosphorylated	19.21	21.9628			1	3	3	4		Not phosphorylated
Q15181	Inorganic pyrophosphatase OS=Homo sapiens GN=PPA1 PE=1 SV=2 - [IPYR_HUMAN]	50.87	104.437	20.0265	4.6669	1	9	9	25		Not phosphorylated	43.6	82.4759	1.91345	4.59168	1	8	8	20		Not phosphorylated
Q15185	Prostaglandin E synthase 3 OS=Homo sapiens GN=PTGES3 PE=1 SV=1 - [TEBP_HUMAN]	56.25	71.418	40.7122		1	5	5	24	9	S113 (9)	49.38	53.9526	31.6578	8.82588	1	5	5	21	11	S113 (10); S148 (1); S151 (1)
Q15223	Poliovirus receptor-related protein 1 OS=Homo sapiens GN=PVRL1 PE=1 SV=3 - [PVRL1_HUMAN]	15.09	10.7585	74.7085		1	6	6	15	9	S422 (4); S434 (5)	9.67	6.61282	84.6188		1	5	5	17	10	S422 (6); S434 (4)
Q15233	Non-POU domain-containing octamer-binding protein OS=Homo sapiens GN=NONO PE=1 SV=4 - [NONO_HUMAN]	14.65	35.2144			1	3	3	7		Not phosphorylated	7.86	29.4952			1	2	2	6		Not phosphorylated
Q15257	Serine/threonine-protein phosphatase 2A activator OS=Homo sapiens GN=PPP2R4 PE=1 SV=3 - [PTPA_HUMAN]	22.63	32.5616			1	6	6	8		Not phosphorylated	34.64	33.3716			1	7	7	8		Not phosphorylated
Q15276	Rab GTPase-binding effector protein 1 OS=Homo sapiens GN=RABEP1 PE=1 SV=2 - [RABE1_HUMAN]	17.29	32.541	36.1856	16.4498	1	12	12	16	7	S374 (2); S377 (3); S407 (3); S410 (1); S430 (1)	17.52	28.5365	3.63889	21.7255	1	14	14	17	6	S374 (3); S377 (3); S407 (1); S410 (2); S430 (1)
Q15286	Ras-related protein Rab-35 OS=Homo sapiens GN=RAB35 PE=1 SV=1 - [RAB35_HUMAN]	16.42	9.03607			1	2	2	2		Not phosphorylated	28.86	29.7586			3	3	4	7		Not phosphorylated
Q15287	RNA-binding protein with serine-rich domain 1 OS=Homo sapiens GN=RNPS1 PE=1 SV=1 - [RNPS1_HUMAN]	8.2	4.8294	4.37933		1	2	2	2	1	S155 (1)	8.2	5.47859	4.38211		1	2	2	2	1	S155 (1)
Q15293	Reticulocalbin-1 OS=Homo sapiens GN=RCN1 PE=1 SV=1 - [RCN1_HUMAN]	28.1	42.465	9.31122		1	5	5	11		Not phosphorylated	16.92	22.9782	9.36636		1	4	4	7		Not phosphorylated
Q15311	RalA-binding protein 1 OS=Homo sapiens GN=RALBP1 PE=1 SV=3 - [RBP1_HUMAN]	8.4		67.7337		1	3	3	14	14	S48 (4); S62 (7); S92 (6); S93 (6); S463 (1)	1.8		83.4817		1	4	4	17	14	S48 (5); S62 (8); S92 (5); S93 (5); S463 (1)
Q15363	Transmembrane emp24 domain-containing protein 2 OS=Homo sapiens GN=TMED2 PE=1 SV=1 - [TMED2_HUMAN]	30.85	45.3857			1	5	5	10		Not phosphorylated	3.85	52.7452			1	5	5	12		Not phosphorylated
Q15365	Poly(rC)-binding protein 1 OS=Homo sapiens GN=PCBP1 PE=1 SV=2 - [PCBP1_HUMAN]	51.69	140.758	83.2994		1	7	9	49	2	S173 (2)	41.57	121.765	47.7913	4.66984	1	6	8	38	2	S173 (2)
Q15366	Poly(rC)-binding protein 2 OS=Homo sapiens GN=PCBP2 PE=1 SV=1 - [PCBP2_HUMAN]	33.7	71.492			1	5	7	15		Not phosphorylated	18.36	59.1884	18.7439		1	2	4	17		Not phosphorylated
Q15369	Transcription elongation factor B polypeptide 1 OS=Homo sapiens GN=TCEB1 PE=1 SV=1 - [ELOC_HUMAN]	30.36	46.3177	10.85		1	2	2	11		Not phosphorylated	3.36	36.7773	3.99362		1	2	2	8		Not phosphorylated
Q15392	Delta(24)-sterol reductase OS=Homo sapiens GN=DHCR24 PE=1 SV=2 - [DHC24_HUMAN]	8.91	18.4163			1	3	3	4		Not phosphorylated	15.31	22.7674			1	4	4	5		Not phosphorylated
Q15393	Splicing factor 3B subunit 3 OS=Homo sapiens GN=SF3B3 PE=1 SV=4 - [SF3B3_HUMAN]	32.37	173.378	14.9792		1	21	21	40	1	S84 (1)	23.42	147.197	3.95544		1	16	16	31		Not phosphorylated
Q15427	Splicing factor 3B subunit 4 OS=Homo sapiens GN=SF3B4 PE=1 SV=1 - [SF3B4_HUMAN]	17.69	25.8844	3.67428		1	4	4	6		Not phosphorylated	7.31	9.34788			1	2	2	2		Not phosphorylated
Q15435	Protein phosphatase 1 regulatory subunit 7 OS=Homo sapiens GN=PPP1R7 PE=1 SV=1 - [PP1R7_HUMAN]	38.06	34.5944	79.8303		1	11	11	24	13	S24 (11); S27 (11)	32.78	38.4194	69.1171		1	11	11	23	13	S24 (10); S27 (10)
Q15436	Protein transport protein Sec23A OS=Homo sapiens GN=SEC23A PE=1 SV=2 - [SC23A_HUMAN]	19.48	65.1498			1	9	10	14		Not phosphorylated	15.69	5.52614			1	6	7	10		Not phosphorylated
Q15437	Protein transport protein Sec23B OS=Homo sapiens GN=SEC23B PE=1 SV=2 - [SC23B_HUMAN]	19.04	65.5512			1	7	8	13		Not phosphorylated	29.47	77.9389			1	10	11	16		Not phosphorylated
Q15459	Splicing factor 3A subunit 1 OS=Homo sapiens GN=SF3A1 PE=1 SV=1 - [SF3A1_HUMAN]	11.98	18.3698	112.108		1	5	5	22	19	S329 (6); S359 (13)	8.7	4.87786	12.3718		1	4	4	22	21	S329 (10); S359 (11)
Q15599	Na(+)/H(+) exchange regulatory cofactor NHE-RF2 OS=Homo sapiens GN=SLC9A3R2 PE=1 SV=2 - [NHRF2_HUMAN]	21.66	26.8499			1	4	4	5		Not phosphorylated	13.95	11.7763			1	2	2	2		Not phosphorylated
Q15631	Translin OS=Homo sapiens GN=TSN PE=1 SV=1 - [TSN_HUMAN]	28.07	15.6737	3.72434		1	4	4	5		Not phosphorylated	1.96	12.7836			1	2	2	3		Not phosphorylated
Q15637	Splicing factor 1 OS=Homo sapiens GN=SF1 PE=1 SV=4 - [SF01_HUMAN]	7.82	9.68148	52.3203	37.9124	1	5	5	22	12	S80 (12); S82 (8)	9.86	9.61216	75.4176	29.3258	1	5	5	25	19	S80 (19); S82 (15)
Q15643	Thyroid receptor-interacting protein 11 OS=Homo sapiens GN=TRIP11 PE=1 SV=3 - [TRIPB_HUMAN]	17.13	90.4398	4.20499		1	20	20	21	2	S1842 (2)	1.26	51.1177			1	11	11	11		Not phosphorylated
Q15645	Pachytene checkpoint protein 2 homolog OS=Homo sapiens GN=TRIP13 PE=1 SV=2 - [PCH2_HUMAN]	16.44	21.7488			1	5	5	5		Not phosphorylated	1.88	13.1275			1	3	3	3		Not phosphorylated
Q15654	Thyroid receptor-interacting protein 6 OS=Homo sapiens GN=TRIP6 PE=1 SV=3 - [TRIP6_HUMAN]	26.47	32.6619			1	5	5	7		Not phosphorylated	22.48	29.2888			1	4	4	6		Not phosphorylated
Q15691	Microtubule-associated protein RP/EB family member 1 OS=Homo sapiens GN=MAPRE1 PE=1 SV=3 - [MARE1_HUMAN]	36.57	31.0067			1	5	5	6		Not phosphorylated	29.85	37.4212			1	5	5	7		Not phosphorylated
Q15738	Sterol-4-alpha-carboxylate 3-dehydrogenase, decarboxylating OS=Homo sapiens GN=NSDHL PE=1 SV=2 - [NSDHL_HUMAN]	12.6	19.1135			1	3	3	4		Not phosphorylated	16.35	18.4848			1	3	3	4		Not phosphorylated
Q15742	NGFI-A-binding protein 2 OS=Homo sapiens GN=NAB2 PE=1 SV=1 - [NAB2_HUMAN]	8.38		26.7971		1	3	3	6	6	S6 (1); S159 (1); S162 (4); S171 (3)	5.14		18.2528		1	2	2	4	4	S159 (1); S162 (4); S171 (2)
Q15751	Probable E3 ubiquitin-protein ligase HERC1 OS=Homo sapiens GN=HERC1 PE=1 SV=2 - [HERC1_HUMAN]	0.86	3.42023	9.60212		1	2	2	3	2	S1521 (2)	1.21		34.3864	5.98223	1	4	4	9	3	S1521 (2); S4857 (1)
Q15785	Mitochondrial import receptor subunit TOM34 OS=Homo sapiens GN=TOMM34 PE=1 SV=2 - [TOM34_HUMAN]	12.3	17.0407			1	2	2	3		Not phosphorylated	2.6	23.8536			1	4	4	5		Not phosphorylated
Q15819	Ubiquitin-conjugating enzyme E2 variant 2 OS=Homo sapiens GN=UBE2V2 PE=1 SV=4 - [UB2V2_HUMAN]	47.59	32.6518	3.65926		1	2	5	8		Not phosphorylated	47.59	39.6758			1	2	5	9		Not phosphorylated
Q15833	Syntaxin-binding protein 2 OS=Homo sapiens GN=STXBP2 PE=1 SV=2 - [STXB2_HUMAN]	19.39	30.6295			1	5	5	6		Not phosphorylated	14.33	34.5765			1	4	4	7		Not phosphorylated
Q15836	Vesicle-associated membrane protein 3 OS=Homo sapiens GN=VAMP3 PE=1 SV=3 - [VAMP3_HUMAN]	33	15.7482			1	1	2	3		Not phosphorylated	33	22.5965			1	1	2	4		Not phosphorylated
Q15942	Zyxin OS=Homo sapiens GN=ZYX PE=1 SV=1 - [ZYX_HUMAN]	17.83	29.1766	7.38991		1	7	7	9	1	S281 (1)	1.49	25.5487			1	3	3	5		Not phosphorylated
Q16186	Proteasomal ubiquitin receptor ADRM1 OS=Homo sapiens GN=ADRM1 PE=1 SV=2 - [ADRM1_HUMAN]	8.6	12.1451	7.59057		1	2	2	5		Not phosphorylated	9.83	11.8273	3.97672		1	3	3	4		Not phosphorylated
Q16204	Coiled-coil domain-containing protein 6 OS=Homo sapiens GN=CCDC6 PE=1 SV=2 - [CCDC6_HUMAN]	30.8	58.2486	30.2847	4.69789	1	10	10	20	7	S240 (5); S244 (5); S323 (1); S367 (1)	26.37	4.42823	36.3413	9.28757	1	9	9	20	10	S240 (6); S244 (6); S254 (1); S323 (1); S367 (2)
Q16401	26S proteasome non-ATPase regulatory subunit 5 OS=Homo sapiens GN=PSMD5 PE=1 SV=3 - [PSMD5_HUMAN]	26.98	43.3804	12.4809		1	9	9	12		Not phosphorylated	2.83	31.5952			1	7	7	7		Not phosphorylated
Q16512	Serine/threonine-protein kinase N1 OS=Homo sapiens GN=PKN1 PE=1 SV=2 - [PKN1_HUMAN]	9.24	16.083	5.88188		1	5	5	5		Not phosphorylated	1.4	17.3929	18.2786		1	5	5	7	1	S916 (1)
Q16513	Serine/threonine-protein kinase N2 OS=Homo sapiens GN=PKN2 PE=1 SV=1 - [PKN2_HUMAN]	3.96	5.7406	3.62652		1	2	2	2		Not phosphorylated	3.96	6.19394	3.97228		1	2	2	2	1	S583 (1)
Q16531	DNA damage-binding protein 1 OS=Homo sapiens GN=DDB1 PE=1 SV=1 - [DDB1_HUMAN]	20.79	92.0575	9.04309		1	15	15	22		Not phosphorylated	2.7	89.7433			1	12	12	19		Not phosphorylated
Q16537	Serine/threonine-protein phosphatase 2A 56 kDa regulatory subunit epsilon isoform OS=Homo sapiens GN=PPP2R5E PE=1 SV=1 - [2A5E_HUMAN]	11.56	16.8147			1	3	4	4		Not phosphorylated	6	12.4287			1	2	2	3		Not phosphorylated
Q16543	Hsp90 co-chaperone Cdc37 OS=Homo sapiens GN=CDC37 PE=1 SV=1 - [CDC37_HUMAN]	31.48	61.1133	12.9919	31.854	1	8	8	22	5	S13 (5)	3.69	52.3774	3.84891	16.2145	1	8	8	16	3	S13 (3)
Q16555	Dihydropyrimidinase-related protein 2 OS=Homo sapiens GN=DPYSL2 PE=1 SV=1 - [DPYL2_HUMAN]	43.36	85.6427	4.73412		1	15	15	19	1	S522 (1)	38.99	83.1116	4.18597	18.1594	1	13	13	22	1	T509 (1)
Q16576	Histone-binding protein RBBP7 OS=Homo sapiens GN=RBBP7 PE=1 SV=1 - [RBBP7_HUMAN]	38.82	60.4357	12.1408		1	7	8	15		Not phosphorylated	24.94	3.38579	8.31268		1	4	5	9		Not phosphorylated
Q16625	Occludin OS=Homo sapiens GN=OCLN PE=1 SV=1 - [OCLN_HUMAN]	17.82	40.8784		4.99174	1	6	6	10	1	S321 (1)	9.96	2.34895	4.92336		1	3	3	5		Not phosphorylated
Q16630	Cleavage and polyadenylation specificity factor subunit 6 OS=Homo sapiens GN=CPSF6 PE=1 SV=2 - [CPSF6_HUMAN]	15.61	16.6195		5.22477	1	5	5	5	1	S38 (1)	7.26	9.68426			1	2	2	2		Not phosphorylated
Q16637	Survival motor neuron protein OS=Homo sapiens GN=SMN1 PE=1 SV=1 - [SMN_HUMAN]	14.97	3.77091	30.2548	5.35808	1	5	5	8	6	S28 (1); S31 (3); S175 (2); S180 (2)	1.54		4.67617		1	3	3	8	6	S28 (3); S31 (5); S175 (1); S180 (1)
Q16643	Drebrin OS=Homo sapiens GN=DBN1 PE=1 SV=4 - [DREB_HUMAN]	4.16	5.46885	5.5739		1	2	2	2		Not phosphorylated	4.16	5.34185	4.45194		1	2	2	2		Not phosphorylated
Q16698	2,4-dienoyl-CoA reductase, mitochondrial OS=Homo sapiens GN=DECR1 PE=1 SV=1 - [DECR_HUMAN]	17.91	20.9147	4.3034		1	5	5	6		Not phosphorylated	13.43	13.2112			1	3	3	3		Not phosphorylated
Q16719	Kynureninase OS=Homo sapiens GN=KYNU PE=1 SV=1 - [KYNU_HUMAN]	17.85	34.7541	4.63465		1	6	6	9		Not phosphorylated	24.73	42.1635			1	8	8	9		Not phosphorylated
Q16740	Putative ATP-dependent Clp protease proteolytic subunit, mitochondrial OS=Homo sapiens GN=CLPP PE=1 SV=1 - [CLPP_HUMAN]	21.66	30.6071			1	4	4	7		Not phosphorylated	16.61	24.3579		4.84772	1	3	3	6		Not phosphorylated
Q16762	Thiosulfate sulfurtransferase OS=Homo sapiens GN=TST PE=1 SV=4 - [THTR_HUMAN]	37.04	37.4418			1	6	6	8		Not phosphorylated	14.81	21.9242			1	3	3	5		Not phosphorylated
Q16774	Guanylate kinase OS=Homo sapiens GN=GUK1 PE=1 SV=2 - [KGUA_HUMAN]	16.75	13.3868			1	2	2	3		Not phosphorylated	28.43	18.1991			1	3	3	4		Not phosphorylated
Q16775	Hydroxyacylglutathione hydrolase, mitochondrial OS=Homo sapiens GN=HAGH PE=1 SV=2 - [GLO2_HUMAN]	11.36	7.80522			1	2	2	2		Not phosphorylated	14.29	18.4244			1	2	2	4		Not phosphorylated
Q16822	Phosphoenolpyruvate carboxykinase [GTP], mitochondrial OS=Homo sapiens GN=PCK2 PE=1 SV=3 - [PCKGM_HUMAN]	39.38	118.901	31.6242		1	16	16	34		Not phosphorylated	33.44	11.7925	2.75322		1	14	14	30		Not phosphorylated
Q16836	Hydroxyacyl-coenzyme A dehydrogenase, mitochondrial OS=Homo sapiens GN=HADH PE=1 SV=3 - [HCDH_HUMAN]	34.71	40.8234			1	5	5	9		Not phosphorylated	34.71	31.2171			1	5	5	7		Not phosphorylated
Q16850	Lanosterol 14-alpha demethylase OS=Homo sapiens GN=CYP51A1 PE=1 SV=3 - [CP51A_HUMAN]	5.17	9.20209			1	2	2	2		Not phosphorylated	8.15	12.1692			1	3	3	3		Not phosphorylated
Q16851	UTP--glucose-1-phosphate uridylyltransferase OS=Homo sapiens GN=UGP2 PE=1 SV=5 - [UGPA_HUMAN]	36.61	84.3667	3.7714		1	9	9	18		Not phosphorylated	23.82	63.6495			1	8	8	14		Not phosphorylated
Q16864	V-type proton ATPase subunit F OS=Homo sapiens GN=ATP6V1F PE=1 SV=2 - [VATF_HUMAN]	44.54	14.6991			1	3	3	3		Not phosphorylated	34.45	14.6867			1	2	2	3		Not phosphorylated
Q16881	Thioredoxin reductase 1, cytoplasmic OS=Homo sapiens GN=TXNRD1 PE=1 SV=3 - [TRXR1_HUMAN]	29.12	67.8492			1	9	10	14		Not phosphorylated	19.26	48.9214			1	5	6	10		Not phosphorylated
Q16890	Tumor protein D53 OS=Homo sapiens GN=TPD52L1 PE=1 SV=1 - [TPD53_HUMAN]	19.61	18.1002	9.74903		1	3	3	6		Not phosphorylated	33.33	2.89854	3.8426		1	4	4	6		Not phosphorylated
Q1KMD3	Heterogeneous nuclear ribonucleoprotein U-like protein 2 OS=Homo sapiens GN=HNRNPUL2 PE=1 SV=1 - [HNRL2_HUMAN]	17.54	43.6039	30.4782		1	10	10	16	8	S161 (8); T165 (1); S168 (1)	13.65	3.32661	16.2633		1	7	7	10	3	S161 (3)
Q27J81	Inverted formin-2 OS=Homo sapiens GN=INF2 PE=1 SV=2 - [INF2_HUMAN]	29.78	158.469	75.8783		1	21	21	46	5	S1149 (1); S1179 (5); S1183 (1)	21.7	11.1652	77.2389		1	15	15	35	4	T1179 (4); S1183 (1); S1188 (1)
Q2M389	WASH complex subunit 7 OS=Homo sapiens GN=KIAA1033 PE=1 SV=2 - [WASH7_HUMAN]	9.29	26.5199			1	6	6	6		Not phosphorylated	5.12	14.9894			1	3	3	3		Not phosphorylated
Q2NKX8	DNA excision repair protein ERCC-6-like OS=Homo sapiens GN=ERCC6L PE=1 SV=1 - [ERC6L_HUMAN]	2.32	5.57621	4.26883		1	2	2	2	1	S1028 (1)	3.84	9.8866	9.32919		1	3	3	4	1	S1028 (1)
Q2NL82	Pre-rRNA-processing protein TSR1 homolog OS=Homo sapiens GN=TSR1 PE=1 SV=1 - [TSR1_HUMAN]	7.84	15.1126		4.40406	1	5	5	5		Not phosphorylated	6.22	7.74745		9.54733	1	3	3	4	2	S412 (2)
Q2TAA2	Isoamyl acetate-hydrolyzing esterase 1 homolog OS=Homo sapiens GN=IAH1 PE=1 SV=1 - [IAH1_HUMAN]	25.81	19.5057			1	3	3	4		Not phosphorylated	18.95	17.6328			1	2	2	4		Not phosphorylated
Q309B1	Tripartite motif-containing protein 16-like protein OS=Homo sapiens GN=TRIM16L PE=2 SV=3 - [TR16L_HUMAN]	10.06	11.7963			1	1	2	3		Not phosphorylated	1.6	15.9545			1	1	2	3		Not phosphorylated
Q32MZ4	Leucine-rich repeat flightless-interacting protein 1 OS=Homo sapiens GN=LRRFIP1 PE=1 SV=2 - [LRRF1_HUMAN]	34.78	105.087	50.1344		1	17	17	32	4	S120 (1); S555 (1); S714 (1); S739 (1)	36.63	97.4534	56.9656		1	18	18	31	5	S120 (2); S555 (1); S714 (1); S739 (1)
Q32P28	Prolyl 3-hydroxylase 1 OS=Homo sapiens GN=LEPRE1 PE=1 SV=2 - [P3H1_HUMAN]	5.71	12.5411			1	2	2	3		Not phosphorylated	5.71	7.63462			1	2	2	2		Not phosphorylated
Q32P44	Echinoderm microtubule-associated protein-like 3 OS=Homo sapiens GN=EML3 PE=1 SV=1 - [EMAL3_HUMAN]	3.35	5.24118	7.91677		1	2	2	3		Not phosphorylated	4.46	5.58827	9.34469		1	3	3	3		Not phosphorylated
Q3KQU3	MAP7 domain-containing protein 1 OS=Homo sapiens GN=MAP7D1 PE=1 SV=1 - [MA7D1_HUMAN]	4.99		14.1831		1	2	2	3	1	S544 (1); S548 (1)	4.99		13.5415		1	2	2	3	2	S544 (2); S548 (2); S552 (1)
Q3KQV9	UDP-N-acetylhexosamine pyrophosphorylase-like protein 1 OS=Homo sapiens GN=UAP1L1 PE=2 SV=2 - [UAP1L_HUMAN]	13.41	17.7077			1	4	4	4		Not phosphorylated	6.71	8.63199			1	2	2	2		Not phosphorylated
Q3LXA3	Bifunctional ATP-dependent dihydroxyacetone kinase/FAD-AMP lyase (cyclizing) OS=Homo sapiens GN=DAK PE=1 SV=2 - [DHAK_HUMAN]	29.74	48.23	9.39702		1	9	9	13		Not phosphorylated	25.4	38.9539	4.43777		1	8	8	10		Not phosphorylated
Q3SXM5	Inactive hydroxysteroid dehydrogenase-like protein 1 OS=Homo sapiens GN=HSDL1 PE=1 SV=3 - [HSDL1_HUMAN]	23.64	17.9603	4.78385		1	4	4	5		Not phosphorylated	14.85	16.574			1	4	4	4		Not phosphorylated
Q3YEC7	Rab-like protein 6 OS=Homo sapiens GN=RABL6 PE=1 SV=2 - [RABL6_HUMAN]	15.78	33.087	171.443		1	7	7	35	29	S454 (2); S470 (1); S471 (1); S596 (21); T599 (21); S640 (6); S641 (6)	17.7	37.342	173.943	4.47148	1	7	7	38	28	S425 (1); S427 (1); S454 (1); S596 (20); T599 (20); S640 (6); S641 (6)
Q3ZCQ8	Mitochondrial import inner membrane translocase subunit TIM50 OS=Homo sapiens GN=TIMM50 PE=1 SV=2 - [TIM50_HUMAN]	18.7	24.9491	3.58488		1	6	6	7		Not phosphorylated	12.46	14.4822			1	3	3	3		Not phosphorylated
Q4G0J3	La-related protein 7 OS=Homo sapiens GN=LARP7 PE=1 SV=1 - [LARP7_HUMAN]	12.89	17.4303	54.9395		1	6	6	14	7	T257 (5); S258 (3); S261 (2)	11.68	16.6233	52.3895		1	7	7	14	8	T257 (4); S258 (4); S261 (3); S337 (1); T338 (1)
Q4G0N4	NAD kinase domain-containing protein 1 OS=Homo sapiens GN=NADKD1 PE=1 SV=2 - [NAKD1_HUMAN]	9.95	13.4142			1	3	3	3		Not phosphorylated	9.95	14.1495			1	3	3	3		Not phosphorylated
Q4G176	Acyl-CoA synthetase family member 3, mitochondrial OS=Homo sapiens GN=ACSF3 PE=1 SV=3 - [ACSF3_HUMAN]	5.73	9.01402			1	2	2	2		Not phosphorylated	8.51	13.2451			1	3	3	3		Not phosphorylated
Q4KMP7	TBC1 domain family member 10B OS=Homo sapiens GN=TBC1D10B PE=1 SV=3 - [TB10B_HUMAN]	10.4	8.9778	21.6919		1	3	3	6	3	T148 (2); S687 (1)	9.16		33.8		1	3	3	7	4	T148 (1); S661 (1); S687 (2)
Q4V328	GRIP1-associated protein 1 OS=Homo sapiens GN=GRIPAP1 PE=1 SV=1 - [GRAP1_HUMAN]	6.54	24.2481			1	4	4	5		Not phosphorylated	6.78	15.9323	4.13485		1	3	3	4		Not phosphorylated
Q4ZG55	Protein GREB1 OS=Homo sapiens GN=GREB1 PE=2 SV=1 - [GREB1_HUMAN]	9.8	35.5611	37.0364		1	13	13	16	4	S1089 (1); S1124 (2); S1193(1)	13.29	49.8293	3.41758		1	14	14	18	3	S1089 (1); S1160 (1); S1193 (1)
Q52LJ0	Protein FAM98B OS=Homo sapiens GN=FAM98B PE=1 SV=1 - [FA98B_HUMAN]	25.76	37.3537			1	5	5	7		Not phosphorylated	28.18	54.4755			1	6	6	11		Not phosphorylated
Q53EL6	Programmed cell death protein 4 OS=Homo sapiens GN=PDCD4 PE=1 SV=2 - [PDCD4_HUMAN]	20.26	22.8799	27.5303	8.82959	1	9	9	13	4	S71 (1); S76 (2); S78 (1); S457 (1)	18.55	15.5893	19.1575	4.63395	1	7	7	8	1	S457 (1)
Q53GQ0	Estradiol 17-beta-dehydrogenase 12 OS=Homo sapiens GN=HSD17B12 PE=1 SV=2 - [DHB12_HUMAN]	9.29	12.6116	4.31892		1	2	2	4		Not phosphorylated	16.3	2.24835			1	3	3	5		Not phosphorylated
Q53H96	Pyrroline-5-carboxylate reductase 3 OS=Homo sapiens GN=PYCRL PE=1 SV=2 - [P5CR3_HUMAN]	37.59	29.3836	3.5655		1	6	6	8		Not phosphorylated	27.1	17.4541			1	4	4	4		Not phosphorylated
Q53HC9	Protein TSSC1 OS=Homo sapiens GN=TSSC1 PE=1 SV=2 - [TSSC1_HUMAN]	12.66	17.2882			1	2	2	3	2	S320 (2)	13.18	1.78371			1	2	2	2		Not phosphorylated
Q53T59	HCLS1-binding protein 3 OS=Homo sapiens GN=HS1BP3 PE=1 SV=1 - [H1BP3_HUMAN]	28.32	27.6296	34.743	4.95192	1	7	7	14	7	S194 (6); S249 (1)	13.52	8.45314	37.8484	4.57883	1	5	5	11	8	S194 (4); S249 (4)
Q58WW2	DDB1- and CUL4-associated factor 6 OS=Homo sapiens GN=DCAF6 PE=1 SV=1 - [DCAF6_HUMAN]	12.56	10.0148	12.7234		1	5	5	5	3	S657 (1); S847 (2); S850 (2)	1	6.44734	14.2882		1	4	4	4	3	T654 (1); S657 (1); S847 (2); S850 (2)
Q5F1R6	DnaJ homolog subfamily C member 21 OS=Homo sapiens GN=DNAJC21 PE=1 SV=2 - [DJC21_HUMAN]	20.34	9.51942	13.654	13.919	1	6	6	7	5	S302 (1); S370 (3); S423 (1)	18.46	8.85499	9.13557	21.4268	1	5	5	7	5	S283 (1); S302 (1); S370 (3)
Q5GLZ8	Probable E3 ubiquitin-protein ligase HERC4 OS=Homo sapiens GN=HERC4 PE=1 SV=1 - [HERC4_HUMAN]	10.97	39.0714			1	5	5	7		Not phosphorylated	5.39	19.1556			1	3	3	4		Not phosphorylated
Q5H9R7	Serine/threonine-protein phosphatase 6 regulatory subunit 3 OS=Homo sapiens GN=PPP6R3 PE=1 SV=2 - [PP6R3_HUMAN]	22.79	73.5941	42.574	9.05324	2	14	14	25	4	S617 (4)	21.99	72.526	39.6941		1	14	14	24	4	S579 (1); S617 (2); T631 (1); S634 (1)
Q5HYI8	Rab-like protein 3 OS=Homo sapiens GN=RABL3 PE=1 SV=1 - [RABL3_HUMAN]	20.34	11.3293			1	2	2	2		Not phosphorylated	25	9.96425			1	2	2	2		Not phosphorylated
Q5HYK3	2-methoxy-6-polyprenyl-1,4-benzoquinol methylase, mitochondrial OS=Homo sapiens GN=COQ5 PE=1 SV=2 - [COQ5_HUMAN]	24.16	21.6259			1	5	5	5		Not phosphorylated	13.46	12.9413			1	2	2	3		Not phosphorylated
Q5JPH6	Probable glutamate--tRNA ligase, mitochondrial OS=Homo sapiens GN=EARS2 PE=1 SV=2 - [SYEM_HUMAN]	15.11	16.5421			1	4	4	4		Not phosphorylated	9.18	25.8136			1	3	3	5		Not phosphorylated
Q5JRA6	Melanoma inhibitory activity protein 3 OS=Homo sapiens GN=MIA3 PE=1 SV=1 - [MIA3_HUMAN]	13.32	81.2873	24.7277		1	14	14	20	3	S1906 (3)	17.88	93.4984	15.5486		1	18	18	23	2	S1906 (2)
Q5JRX3	Presequence protease, mitochondrial OS=Homo sapiens GN=PITRM1 PE=1 SV=2 - [PREP_HUMAN]	27.48	112.487			1	18	18	26		Not phosphorylated	31.53	16.7917			1	19	19	24		Not phosphorylated
Q5JSH3	WD repeat-containing protein 44 OS=Homo sapiens GN=WDR44 PE=1 SV=1 - [WDR44_HUMAN]	14.35	13.167	20.1353	12.9672	1	8	8	9	4	S403 (3); S561 (1)	8.98	4.71939	18.8833	6.72679	1	5	5	6	2	S403 (2)
Q5JSZ5	Protein PRRC2B OS=Homo sapiens GN=PRRC2B PE=1 SV=2 - [PRC2B_HUMAN]	4.35		36.7563	9.76323	1	7	7	9	6	S388 (3); S853 (1); S1136 (1); S1676 (1); S1679 (1)	7.36		44.9785	13.9732	1	11	11	12	7	S388 (4); S853 (1); S1395 (1); S1676 (1); S1679 (1)
Q5JTD0	Tight junction-associated protein 1 OS=Homo sapiens GN=TJAP1 PE=1 SV=1 - [TJAP1_HUMAN]	5.21		18.0777		1	2	2	4	4	S300 (3); S545 (1)	5.21		9.75495		1	2	2	2	2	S300 (1); S545 (1)
Q5JTH9	RRP12-like protein OS=Homo sapiens GN=RRP12 PE=1 SV=2 - [RRP12_HUMAN]	3.47	4.21413	18.0208		1	2	2	4	3	S1080 (3)	3.47	4.87146	11.6483		1	2	2	3	2	S1080 (2)
Q5JTJ3	Cytochrome c oxidase assembly factor 6 homolog OS=Homo sapiens GN=COA6 PE=1 SV=1 - [COA6_HUMAN]	21.6	14.2595	4.49513		1	2	2	4		Not phosphorylated	32	17.2551			1	3	3	4		Not phosphorylated
Q5JTV8	Torsin-1A-interacting protein 1 OS=Homo sapiens GN=TOR1AIP1 PE=1 SV=2 - [TOIP1_HUMAN]	22.98	26.943	106.376	4.49346	1	10	10	25	9	S154 (7); S156 (7); S157 (7); T220 (2)	16.81	15.9473	121.449	4.49123	1	8	8	25	11	S143 (1); S154 (9); S156 (9); S157 (9); S215 (1)
Q5JTZ9	Alanine--tRNA ligase, mitochondrial OS=Homo sapiens GN=AARS2 PE=1 SV=1 - [SYAM_HUMAN]	8.63	23.5304			1	4	4	5		Not phosphorylated	4.87	14.4233			1	3	3	3		Not phosphorylated
Q5K4L6	Long-chain fatty acid transport protein 3 OS=Homo sapiens GN=SLC27A3 PE=2 SV=3 - [S27A3_HUMAN]	15.89	47.1182			1	6	6	9		Not phosphorylated	24.79	53.4465			1	8	8	11		Not phosphorylated
Q5RKV6	Exosome complex component MTR3 OS=Homo sapiens GN=EXOSC6 PE=1 SV=1 - [EXOS6_HUMAN]	14.71	9.16829			1	2	2	2		Not phosphorylated	14.71	13.5784			1	2	2	3		Not phosphorylated
Q5SWX8	Protein odr-4 homolog OS=Homo sapiens GN=ODR4 PE=2 SV=1 - [ODR4_HUMAN]	8.81	13.4493			1	3	3	3		Not phosphorylated	5.95	7.73938			1	2	2	2		Not phosphorylated
Q5SYE7	NHS-like protein 1 OS=Homo sapiens GN=NHSL1 PE=1 SV=2 - [NHSL1_HUMAN]	3.04		13.4503		1	2	2	3	3	S1181 (1); S1386 (2); S1388 (2)	3.4		13.4293		1	2	2	3	3	S1181 (1); S1386 (2); S1388 (2)
Q5T0N5	Formin-binding protein 1-like OS=Homo sapiens GN=FNBP1L PE=1 SV=2 - [FBP1L_HUMAN]	6.78	5.5121	13.7637		1	4	4	4	1	S501 (1)	6.78		17.312		1	4	4	4	2	S295 (1); S488 (1)
Q5T0W9	Protein FAM83B OS=Homo sapiens GN=FAM83B PE=1 SV=1 - [FA83B_HUMAN]	4.25		10.0974		1	2	2	2	2	S841 (1); S867 (1)	4.45		23.8754		1	3	3	5	3	S875 (3)
Q5T1M5	FK506-binding protein 15 OS=Homo sapiens GN=FKBP15 PE=1 SV=2 - [FKB15_HUMAN]	12.22	29.0031	42.6163	4.84741	1	9	9	16	5	S307 (1); S311 (1); S1164 (4)	12.22	17.4639	58.7649	4.85244	1	8	8	17	9	S956 (2); S1114 (2); S1164 (5)
Q5T4S7	E3 ubiquitin-protein ligase UBR4 OS=Homo sapiens GN=UBR4 PE=1 SV=1 - [UBR4_HUMAN]	10.71	131.648	17.9906		1	27	27	32	3	S2719 (1); S2722 (3); T2724 (3)	9.15	125.457	17.419		1	24	24	31	3	S2722 (2); T2724 (1)
Q5T5P2	Sickle tail protein homolog OS=Homo sapiens GN=KIAA1217 PE=1 SV=2 - [SKT_HUMAN]	3.29	15.0431			1	3	3	3		Not phosphorylated	2.88	11.876	8.97414		1	3	3	4		Not phosphorylated
Q5T6V5	UPF0553 protein C9orf64 OS=Homo sapiens GN=C9orf64 PE=1 SV=1 - [CI064_HUMAN]	10.56	9.65397			1	2	2	2		Not phosphorylated	1.85	11.866			1	3	3	3		Not phosphorylated
Q5TAQ9	DDB1- and CUL4-associated factor 8 OS=Homo sapiens GN=DCAF8 PE=1 SV=1 - [DCAF8_HUMAN]	8.04	13.5367	24.7149		1	4	4	7	5	S99 (5)	5.36	9.44247	18.6259		1	3	3	5	4	S99 (4)
Q5TDH0	Protein DDI1 homolog 2 OS=Homo sapiens GN=DDI2 PE=1 SV=1 - [DDI2_HUMAN]	10.78	12.8337			1	2	2	3		Not phosphorylated	7.27	4.52242	3.81945		1	2	2	2	1	S106 (1)
Q5TFE4	5'-nucleotidase domain-containing protein 1 OS=Homo sapiens GN=NT5DC1 PE=1 SV=1 - [NT5D1_HUMAN]	27.47	45.2621			1	8	8	11		Not phosphorylated	26.37	33.6698			1	7	7	9		Not phosphorylated
Q5TH69	Brefeldin A-inhibited guanine nucleotide-exchange protein 3 OS=Homo sapiens GN=ARFGEF3 PE=1 SV=3 - [BIG3_HUMAN]	4.13	9.444	17.9213		1	5	5	7	2	S632 (1); S636 (1); S1061 (1); S1066 (1)	5.56	13.4778	38.4439	6.51848	1	7	7	11	5	S632 (3); S636 (4); S1061 (1); S1066 (1)
Q5U5X0	LYR motif-containing protein 7 OS=Homo sapiens GN=LYRM7 PE=1 SV=1 - [LYRM7_HUMAN]	25	8.07279			1	2	2	2		Not phosphorylated	25	7.81768			1	2	2	2		Not phosphorylated
Q5VSL9	Striatin-interacting protein 1 OS=Homo sapiens GN=STRIP1 PE=1 SV=1 - [STRP1_HUMAN]	8.12	9.06662	6.62058		1	3	3	3		Not phosphorylated	8.12	9.72489	13.5642		1	3	3	4	1	S59 (1)
Q5VT52	Regulation of nuclear pre-mRNA domain-containing protein 2 OS=Homo sapiens GN=RPRD2 PE=1 SV=1 - [RPRD2_HUMAN]	7.67	9.778	38.2993	4.83786	1	6	6	11	8	S356 (3); T358 (3); S374 (3); S928 (2); S930 (1)	6.5		44.4618	4.85976	1	6	6	10	7	S356 (2); T358 (2); S374 (4); S928 (1)
Q5VTL8	Pre-mRNA-splicing factor 38B OS=Homo sapiens GN=PRPF38B PE=1 SV=1 - [PR38B_HUMAN]	2.38		15.6293		1	2	2	3	3	S527 (3); S529 (3)	2.38		13.4636		1	2	2	3	3	S527 (3); S529 (2); S534 (1)
Q5VTR2	E3 ubiquitin-protein ligase BRE1A OS=Homo sapiens GN=RNF20 PE=1 SV=2 - [BRE1A_HUMAN]	4.41	5.34458	7.57597		1	2	2	3	1	S138 (1)	4.41	4.51418	7.96983		1	2	2	3	1	S138 (1)
Q5VV41	Rho guanine nucleotide exchange factor 16 OS=Homo sapiens GN=ARHGEF16 PE=1 SV=1 - [ARHGG_HUMAN]	11.28	4.44954	32.3134		1	4	4	7	4	S107 (1); S208 (2); S230 (1)	12.69	4.98862	36.6435		1	5	5	8	4	S6 (1); S107 (1); S208 (2)
Q5VWJ9	Sorting nexin-30 OS=Homo sapiens GN=SNX30 PE=1 SV=1 - [SNX30_HUMAN]	10.98	10.054			1	2	2	2		Not phosphorylated	1.98	16.6415			1	2	2	3		Not phosphorylated
Q5VYK3	Proteasome-associated protein ECM29 homolog OS=Homo sapiens GN=ECM29 PE=1 SV=2 - [ECM29_HUMAN]	16.48	100.407			1	18	18	21		Not phosphorylated	1.89	77.8643			1	13	13	17		Not phosphorylated
Q5VZ89	DENN domain-containing protein 4C OS=Homo sapiens GN=DENND4C PE=1 SV=2 - [DEN4C_HUMAN]	2.15		10.6248	4.59066	1	2	2	3	1	S1151 (1)	5.14		23.3138	5.44213	1	4	4	6	2	S1057 (1); S1151 (1)
Q5VZK9	Leucine-rich repeat-containing protein 16A OS=Homo sapiens GN=LRRC16A PE=1 SV=1 - [LR16A_HUMAN]	2.04	5.52161	3.98545		1	2	2	2	1	S1331 (1)	4.96	9.95357	4.47492		1	3	3	3	1	S968 (1)
Q5ZPR3	CD276 antigen OS=Homo sapiens GN=CD276 PE=1 SV=1 - [CD276_HUMAN]	19.1	41.6154	4.78555	4.64698	1	5	5	11	1	S525 (1)	27.15	31.396	3.72156	4.69155	1	6	6	8	1	S513 (1)
Q641Q2	WASH complex subunit FAM21A OS=Homo sapiens GN=FAM21A PE=1 SV=3 - [FA21A_HUMAN]	29.16	78.8338	158.307	33.0303	2	17	27	53	33	S158 (7); S160 (7); S217 (2); T221 (2); S230 (4); S238 (4); S265 (5); S284 (3); T287 (1); T331 (6); S333 (7); S352 (2); S539 (1); S728 (1); S996 (1)	24.46	43.2569	156.546	43.7116	2	14	25	49	32	S158 (10); S160 (10); S217 (1); T221 (1); S230 (2); S238 (2); S265 (5); S284 (2); T331 (10); S333 (10); S539 (1); S728 (1)
Q658Y4	Protein FAM91A1 OS=Homo sapiens GN=FAM91A1 PE=1 SV=3 - [F91A1_HUMAN]	13.37	16.2742	21.3694	4.69184	1	4	4	7	1	S671 (1); S674 (1)	12.5	14.5352	18.7922	6.22994	1	4	4	7	1	S671 (1); S674 (1)
Q66K14	TBC1 domain family member 9B OS=Homo sapiens GN=TBC1D9B PE=1 SV=3 - [TBC9B_HUMAN]	6.96	14.6774	25.6725		1	5	5	8	2	S411 (2)	9.84	24.3892	22.6657	5.17744	1	7	7	10	3	S411 (3); S435 (1)
Q66K74	Microtubule-associated protein 1S OS=Homo sapiens GN=MAP1S PE=1 SV=2 - [MAP1S_HUMAN]	12.37	14.0581	26.4726		1	7	7	9	4	S472 (1); S729 (1); S731 (1); S741 (2)	6.14	3.44649	12.6165		1	4	4	4	2	S472 (1); S741 (1)
Q6AI08	HEAT repeat-containing protein 6 OS=Homo sapiens GN=HEATR6 PE=1 SV=1 - [HEAT6_HUMAN]	23.29	98.0951	52.0164		1	16	16	31	5	S336 (4); S337 (4); S643 (1)	31.24	126.158	56.3162		1	20	20	38	5	S336 (5); S337 (5)
Q6DD88	Atlastin-3 OS=Homo sapiens GN=ATL3 PE=1 SV=1 - [ATLA3_HUMAN]	32.9	117.213	11.0953		1	10	10	26		Not phosphorylated	26.43	84.2344			1	8	8	17		Not phosphorylated
Q6DT37	Serine/threonine-protein kinase MRCK gamma OS=Homo sapiens GN=CDC42BPG PE=1 SV=2 - [MRCKG_HUMAN]	1.61	4.67595	3.97916		1	2	2	2		Not phosphorylated	2.39	9.12416	3.58375		1	3	3	3	1	S1540 (1)
Q6FI81	Anamorsin OS=Homo sapiens GN=CIAPIN1 PE=1 SV=2 - [CPIN1_HUMAN]	20.51	19.1801			1	5	5	5		Not phosphorylated	9.62	13.2143			1	2	2	3		Not phosphorylated
Q6GYQ0	Ral GTPase-activating protein subunit alpha-1 OS=Homo sapiens GN=RALGAPA1 PE=1 SV=1 - [RGPA1_HUMAN]	2.36		14.6768		1	3	3	3	2	T754 (1); S860 (1)	3.9		2.81665		1	4	4	5	3	T754 (1); S860 (1); S864 (1)
Q6IA17	Single Ig IL-1-related receptor OS=Homo sapiens GN=SIGIRR PE=1 SV=3 - [SIGIR_HUMAN]	7.07	8.99025	3.96115		1	2	2	3		Not phosphorylated	1.73	13.3518	3.61366		1	3	3	4		Not phosphorylated
Q6IBS0	Twinfilin-2 OS=Homo sapiens GN=TWF2 PE=1 SV=2 - [TWF2_HUMAN]	17.77	13.9216			1	3	3	3		Not phosphorylated	1.89	8.85172			1	2	2	2		Not phosphorylated
Q6IN85	Serine/threonine-protein phosphatase 4 regulatory subunit 3A OS=Homo sapiens GN=SMEK1 PE=1 SV=1 - [P4R3A_HUMAN]	31.69	65.7445	62.3598	4.72891	1	11	13	26	2	S117 (2)	22.93	42.4887	56.6699		1	10	10	20	5	S126 (1); S127 (1); S117 (2); S774 (1)
Q6L8Q7	2',5'-phosphodiesterase 12 OS=Homo sapiens GN=PDE12 PE=1 SV=2 - [PDE12_HUMAN]	10.67	15.5168	4.75398		1	3	3	4		Not phosphorylated	1.67	2.16172			1	3	3	4		Not phosphorylated
Q6NUK4	Receptor expression-enhancing protein 3 OS=Homo sapiens GN=REEP3 PE=2 SV=1 - [REEP3_HUMAN]	16.86		62.4497	22.0218	1	4	4	15	14	T201 (14); S210 (2)	21.96	5.29565	87.7514	22.3279	1	5	5	22	20	S152 (3); T201 (17); S210 (2)
Q6NUQ4	Transmembrane protein 214 OS=Homo sapiens GN=TMEM214 PE=1 SV=2 - [TM214_HUMAN]	5.52	15.022			1	2	2	3		Not phosphorylated	5.52	9.83415			1	2	2	2		Not phosphorylated
Q6NV74	Uncharacterized protein KIAA1211-like OS=Homo sapiens GN=KIAA1211L PE=1 SV=3 - [K121L_HUMAN]	13.72	4.41817	18.7773	7.81625	1	6	6	6	2	S113 (1); T828 (1); T830 (1)	8.52		23.9326	11.2776	1	4	4	7	3	S75 (1); S113 (1); T338 (1)
Q6NVY1	3-hydroxyisobutyryl-CoA hydrolase, mitochondrial OS=Homo sapiens GN=HIBCH PE=1 SV=2 - [HIBCH_HUMAN]	26.68	46.76			1	6	6	10		Not phosphorylated	24.9	31.5419			1	5	5	7		Not phosphorylated
Q6NXE6	Armadillo repeat-containing protein 6 OS=Homo sapiens GN=ARMC6 PE=1 SV=2 - [ARMC6_HUMAN]	8.98	12.4752			1	3	3	3		Not phosphorylated	12.57	13.668			1	3	3	3		Not phosphorylated
Q6NXG1	Epithelial splicing regulatory protein 1 OS=Homo sapiens GN=ESRP1 PE=1 SV=2 - [ESRP1_HUMAN]	12.92	23.3027			1	5	5	5		Not phosphorylated	13.95	32.4448			1	4	5	7		Not phosphorylated
Q6P158	Putative ATP-dependent RNA helicase DHX57 OS=Homo sapiens GN=DHX57 PE=1 SV=2 - [DHX57_HUMAN]	5.77	11.5136	20.5577		1	4	4	6	4	S127 (1); S132 (3)	5.19	9.67328	14.5174		1	4	4	5	3	S127 (1); S132 (2)
Q6P1M0	Long-chain fatty acid transport protein 4 OS=Homo sapiens GN=SLC27A4 PE=1 SV=1 - [S27A4_HUMAN]	21	34.2496			1	7	7	7		Not phosphorylated	24.57	41.9127			2	10	10	10		Not phosphorylated
Q6P1M3	Lethal(2) giant larvae protein homolog 2 OS=Homo sapiens GN=LLGL2 PE=1 SV=2 - [L2GL2_HUMAN]	10.88	34.3199			1	6	6	7		Not phosphorylated	15.78	5.13697			1	9	9	11		Not phosphorylated
Q6P1N0	Coiled-coil and C2 domain-containing protein 1A OS=Homo sapiens GN=CC2D1A PE=1 SV=1 - [C2D1A_HUMAN]	3.15	8.35417			1	2	2	2		Not phosphorylated	3.68	8.74883			1	2	2	2		Not phosphorylated
Q6P1N9	Putative deoxyribonuclease TATDN1 OS=Homo sapiens GN=TATDN1 PE=1 SV=2 - [TATD1_HUMAN]	30.64	37.0691	3.94734		1	6	6	10		Not phosphorylated	27.61	24.9345			1	6	6	6		Not phosphorylated
Q6P2E9	Enhancer of mRNA-decapping protein 4 OS=Homo sapiens GN=EDC4 PE=1 SV=1 - [EDC4_HUMAN]	23.05	100.341	59.4895	21.6296	1	17	17	35	5	S33 (1); S723 (1); S844 (1); S871 (1); S875 (1); S879 (1)	21.98	75.7452	63.3513	21.7646	1	15	15	34	7	S33 (1); S725 (1); S844 (1); S871 (1); S875 (1); S879 (4)
Q6P2Q9	Pre-mRNA-processing-splicing factor 8 OS=Homo sapiens GN=PRPF8 PE=1 SV=2 - [PRP8_HUMAN]	6.81	48.003			1	9	9	10		Not phosphorylated	6	49.3322			1	7	7	9		Not phosphorylated
Q6P3W7	SCY1-like protein 2 OS=Homo sapiens GN=SCYL2 PE=1 SV=1 - [SCYL2_HUMAN]	4.09	12.5825			1	2	2	3		Not phosphorylated	4.41	9.23334			1	2	2	2		Not phosphorylated
Q6P587	Acylpyruvase FAHD1, mitochondrial OS=Homo sapiens GN=FAHD1 PE=1 SV=2 - [FAHD1_HUMAN]	29.02	32.0542			1	4	4	7		Not phosphorylated	42.86	26.9215			1	5	5	6		Not phosphorylated
Q6P5R6	60S ribosomal protein L22-like 1 OS=Homo sapiens GN=RPL22L1 PE=1 SV=2 - [RL22L_HUMAN]	31.97	5.97987	7.18589		1	2	2	3	1	S118 (1)	31.97	5.87752	4.61787		1	2	2	2	1	S118 (1)
Q6P996	Pyridoxal-dependent decarboxylase domain-containing protein 1 OS=Homo sapiens GN=PDXDC1 PE=1 SV=2 - [PDXD1_HUMAN]	37.06	111.707	22.5522	14.1858	1	18	18	31		Not phosphorylated	25.13	65.5833	36.9997	4.84789	1	13	13	22		Not phosphorylated
Q6PD62	RNA polymerase-associated protein CTR9 homolog OS=Homo sapiens GN=CTR9 PE=1 SV=1 - [CTR9_HUMAN]	7.59	4.44372	62.6525		1	9	9	12	11	T925 (3); S941 (7); S943 (7); S970 (1)	8.78	1.72966	57.4827		1	10	10	13	11	T925 (2); S941 (8); S943 (8); S970 (1)
Q6PD74	Alpha- and gamma-adaptin-binding protein p34 OS=Homo sapiens GN=AAGAB PE=1 SV=1 - [AAGAB_HUMAN]	19.05	14.205	15.2467	33.87	1	4	4	13	10	S310 (10); S311 (10)	15.56	8.32124	17.4592	58.482	1	5	5	16	14	S310 (14); S311 (14)
Q6PI48	Aspartate--tRNA ligase, mitochondrial OS=Homo sapiens GN=DARS2 PE=1 SV=1 - [SYDM_HUMAN]	17.21	29.0389			1	6	6	7		Not phosphorylated	6.36	11.697			1	3	3	3		Not phosphorylated
Q6PIU2	Neutral cholesterol ester hydrolase 1 OS=Homo sapiens GN=NCEH1 PE=1 SV=3 - [NCEH1_HUMAN]	6.86	8.812			1	2	2	2		Not phosphorylated	5.88	7.77255			1	2	2	2		Not phosphorylated
Q6PJG6	BRCA1-associated ATM activator 1 OS=Homo sapiens GN=BRAT1 PE=1 SV=2 - [BRAT1_HUMAN]	2.92	7.67066			1	2	2	2		Not phosphorylated	7.43	9.29282	4.12663		1	3	3	3	1	S742 (1)
Q6PKG0	La-related protein 1 OS=Homo sapiens GN=LARP1 PE=1 SV=2 - [LARP1_HUMAN]	17.06	35.507	45.7248	4.69605	1	10	10	16	7	S75 (4); S90 (5); S548 (1)	14.96	48.6327	48.644	9.72458	1	8	8	19	10	S75 (4); S90 (8); S548 (1)
Q6QNY0	Biogenesis of lysosome-related organelles complex 1 subunit 3 OS=Homo sapiens GN=BLOC1S3 PE=1 SV=1 - [BL1S3_HUMAN]	29.21	5.01059	43.9789		1	3	3	10	9	T25 (3); S27 (4); T63 (5); S65 (5)	29.21	4.86512	5.77728		1	3	3	12	10	T25 (1); S27 (3); T63 (7); S65 (7)
Q6R327	Rapamycin-insensitive companion of mTOR OS=Homo sapiens GN=RICTOR PE=1 SV=1 - [RICTR_HUMAN]	2.11		11.2001	4.3974	1	3	3	3	3	S21 (1); S1177 (2)	2.11		11.7414	5.65559	1	3	3	3	2	S21 (1); S1177 (1)
Q6UB35	Monofunctional C1-tetrahydrofolate synthase, mitochondrial OS=Homo sapiens GN=MTHFD1L PE=1 SV=1 - [C1TM_HUMAN]	10.22	35.0553			1	7	7	8		Not phosphorylated	6.3	17.8594			1	4	4	4		Not phosphorylated
Q6UW02	Cytochrome P450 20A1 OS=Homo sapiens GN=CYP20A1 PE=1 SV=1 - [CP20A_HUMAN]	9.52	14.1126			1	3	3	3		Not phosphorylated	9.74	12.7599			1	3	3	3		Not phosphorylated
Q6UW68	Transmembrane protein 205 OS=Homo sapiens GN=TMEM205 PE=1 SV=1 - [TM205_HUMAN]	30.69	17.3136			1	3	3	4		Not phosphorylated	31.75	27.1794			1	4	4	6		Not phosphorylated
Q6UXG2	UPF0577 protein KIAA1324 OS=Homo sapiens GN=KIAA1324 PE=2 SV=2 - [K1324_HUMAN]	22.21	86.7932	19.7828		1	15	15	25		Not phosphorylated	24.48	112.346			1	16	16	25		Not phosphorylated
Q6VMQ6	Activating transcription factor 7-interacting protein 1 OS=Homo sapiens GN=ATF7IP PE=1 SV=3 - [MCAF1_HUMAN]	4.72		14.0486		1	3	3	3	2	S113 (1); T118 (1); S496 (1)	4.72		29.8889		1	3	3	6	4	S113 (2); S496 (2)
Q6VN20	Ran-binding protein 10 OS=Homo sapiens GN=RANBP10 PE=1 SV=1 - [RBP10_HUMAN]	9.03	7.78109	17.8651		1	4	4	6	2	S365 (1); S369 (1)	6.77	4.74846	17.6835		1	3	3	5		Not phosphorylated
Q6VY07	Phosphofurin acidic cluster sorting protein 1 OS=Homo sapiens GN=PACS1 PE=1 SV=2 - [PACS1_HUMAN]	8.52	14.2396	22.049		1	4	4	8		Not phosphorylated	9.14	14.8332	8.54234		1	4	4	5		Not phosphorylated
Q6WKZ4	Rab11 family-interacting protein 1 OS=Homo sapiens GN=RAB11FIP1 PE=1 SV=2 - [RFIP1_HUMAN]	3.98		3.748	10.0486	1	2	2	3	1	S345 (1)	5.22	3.97614	8.42127	9.46598	1	3	3	5	1	S202 (1)
Q6Y7W6	PERQ amino acid-rich with GYF domain-containing protein 2 OS=Homo sapiens GN=GIGYF2 PE=1 SV=1 - [PERQ2_HUMAN]	4.39	4.2957	9.13102		1	2	2	3		Not phosphorylated	7.93	19.469	14.1528		1	4	4	9		Not phosphorylated
Q6YHU6	Thyroid adenoma-associated protein OS=Homo sapiens GN=THADA PE=1 SV=1 - [THADA_HUMAN]	3.12	13.1209			1	3	3	3		Not phosphorylated	2.97	14.5238			1	3	3	3		Not phosphorylated
Q6YN16	Hydroxysteroid dehydrogenase-like protein 2 OS=Homo sapiens GN=HSDL2 PE=1 SV=1 - [HSDL2_HUMAN]	23.44	30.8334			1	5	5	7		Not phosphorylated	1.53	13.1832			1	3	3	3		Not phosphorylated
Q6ZRV2	Protein FAM83H OS=Homo sapiens GN=FAM83H PE=1 SV=3 - [FA83H_HUMAN]	16.71	23.0491	41.4106	16.5056	1	12	12	17	6	S5 (1); S523 (1); S892 (1); S925 (1); S936 (1); S1003 (1)	15.27	25.2462	7.37376	15.3418	1	11	11	23	9	S5 (1); S7 (2); S523 (1); S892 (3); S945 (1); S1003 (2)
Q70CQ2	Ubiquitin carboxyl-terminal hydrolase 34 OS=Homo sapiens GN=USP34 PE=1 SV=2 - [UBP34_HUMAN]	3.27	9.65078	11.4118	4.52741	1	4	4	5	1	S3358 (1); S3389 (1)	1.13		19.6577		1	2	2	4	2	S3358 (2); S3359 (2)
Q70UQ0	Inhibitor of nuclear factor kappa-B kinase-interacting protein OS=Homo sapiens GN=IKBIP PE=1 SV=1 - [IKIP_HUMAN]	9.43	9.32354			1	2	2	2		Not phosphorylated	9.43	1.18177			1	2	2	2		Not phosphorylated
Q71RC2	La-related protein 4 OS=Homo sapiens GN=LARP4 PE=1 SV=3 - [LARP4_HUMAN]	8.15	16.1012			1	4	4	4		Not phosphorylated	1.22	12.1317	1.84991		1	4	4	6		Not phosphorylated
Q7KZ85	Transcription elongation factor SPT6 OS=Homo sapiens GN=SUPT6H PE=1 SV=2 - [SPT6H_HUMAN]	4.29	9.4887	15.8193		1	3	3	5	3	S125 (3)	4.29	8.54943	14.8338		1	3	3	5	3	S125 (3)
Q7KZF4	Staphylococcal nuclease domain-containing protein 1 OS=Homo sapiens GN=SND1 PE=1 SV=1 - [SND1_HUMAN]	34.4	103.963	17.0133		1	16	16	27		Not phosphorylated	32.2	119.219			1	15	15	26		Not phosphorylated
Q7KZI7	Serine/threonine-protein kinase MARK2 OS=Homo sapiens GN=MARK2 PE=1 SV=2 - [MARK2_HUMAN]	8.76	14.3571	14.008		1	3	4	6	3	T208 (3)	5.84		18.3159		1	2	3	4	4	S40 (1); T208 (2); S486 (1)
Q7L014	Probable ATP-dependent RNA helicase DDX46 OS=Homo sapiens GN=DDX46 PE=1 SV=2 - [DDX46_HUMAN]	14.55	38.4875	11.104		1	9	9	10	2	S804 (2)	12.12	34.1354	11.7959		1	9	9	10	2	S804 (2)
Q7L0Y3	Mitochondrial ribonuclease P protein 1 OS=Homo sapiens GN=TRMT10C PE=1 SV=2 - [MRRP1_HUMAN]	15.88	25.0353			1	4	4	5		Not phosphorylated	18.36	26.3392			1	5	5	6		Not phosphorylated
Q7L1Q6	Basic leucine zipper and W2 domain-containing protein 1 OS=Homo sapiens GN=BZW1 PE=1 SV=1 - [BZW1_HUMAN]	26.25	53.2883	3.91504	35.6851	1	7	8	19	8	S411 (8); S413 (7)	19.9	36.8831		35.5366	1	5	6	14	6	S411 (6); S413 (6)
Q7L2H7	Eukaryotic translation initiation factor 3 subunit M OS=Homo sapiens GN=EIF3M PE=1 SV=1 - [EIF3M_HUMAN]	30.75	35.5925			1	7	7	8		Not phosphorylated	9.9	9.74182			1	2	2	2		Not phosphorylated
Q7L2J0	7SK snRNA methylphosphate capping enzyme OS=Homo sapiens GN=MEPCE PE=1 SV=1 - [MEPCE_HUMAN]	22.06	35.4014	17.782		1	6	6	11	4	S69 (2); T213 (2)	28.16	18.9777	27.2917		1	8	8	10	4	S69 (2); T213 (2)
Q7L576	Cytoplasmic FMR1-interacting protein 1 OS=Homo sapiens GN=CYFIP1 PE=1 SV=1 - [CYFP1_HUMAN]	8.54	32.9989			2	8	8	8		Not phosphorylated	4.23	16.36			1	2	4	4		Not phosphorylated
Q7L5D6	Golgi to ER traffic protein 4 homolog OS=Homo sapiens GN=GET4 PE=1 SV=1 - [GET4_HUMAN]	21.71	23.8711			1	4	4	5		Not phosphorylated	26.3	42.7753			1	4	4	9		Not phosphorylated
Q7L5L3	Glycerophosphodiester phosphodiesterase domain-containing protein 3 OS=Homo sapiens GN=GDPD3 PE=2 SV=3 - [GDPD3_HUMAN]	24.53	31.9475			1	5	5	7		Not phosphorylated	17.92	25.6142			1	4	4	6		Not phosphorylated
Q7L775	EPM2A-interacting protein 1 OS=Homo sapiens GN=EPM2AIP1 PE=1 SV=1 - [EPMIP_HUMAN]	5.6	8.71882			1	2	2	2		Not phosphorylated	1.54	24.1452			1	4	4	5		Not phosphorylated
Q7LBC6	Lysine-specific demethylase 3B OS=Homo sapiens GN=KDM3B PE=1 SV=2 - [KDM3B_HUMAN]	10.79	44.8329		4.72297	1	11	11	11		Not phosphorylated	8.35	32.1669	4.37167	4.59934	1	8	8	9		Not phosphorylated
Q7LG56	Ribonucleoside-diphosphate reductase subunit M2 B OS=Homo sapiens GN=RRM2B PE=1 SV=1 - [RIR2B_HUMAN]	25.93	33.1221			1	5	5	7		Not phosphorylated	22.79	23.7919			1	4	4	5		Not phosphorylated
Q7RTV0	PHD finger-like domain-containing protein 5A OS=Homo sapiens GN=PHF5A PE=1 SV=1 - [PHF5A_HUMAN]	26.36	10.0385			1	2	2	2		Not phosphorylated	26.36	9.89441			1	2	2	2		Not phosphorylated
Q7Z2K6	Endoplasmic reticulum metallopeptidase 1 OS=Homo sapiens GN=ERMP1 PE=1 SV=2 - [ERMP1_HUMAN]	7.52	16.4855			1	4	4	4		Not phosphorylated	7.96	19.6692			1	5	5	5		Not phosphorylated
Q7Z2T5	TRMT1-like protein OS=Homo sapiens GN=TRMT1L PE=1 SV=2 - [TRM1L_HUMAN]	6.41	13.098			1	3	3	3		Not phosphorylated	8.5	18.756			1	3	3	4		Not phosphorylated
Q7Z2W4	Zinc finger CCCH-type antiviral protein 1 OS=Homo sapiens GN=ZC3HAV1 PE=1 SV=3 - [ZCCHV_HUMAN]	24.39	50.9554	17.379		1	13	13	14	4	S257 (1); T273 (1); S275 (2); S284 (1)	25.72	64.6579	14.6577		1	14	14	16	3	S257 (1); T273 (1); S275 (1); S284 (1)
Q7Z2Z2	Elongation factor Tu GTP-binding domain-containing protein 1 OS=Homo sapiens GN=EFTUD1 PE=1 SV=2 - [ETUD1_HUMAN]	4.64	14.5432			1	3	3	3		Not phosphorylated	7.5	2.13955			1	4	4	4		Not phosphorylated
Q7Z309	Protein FAM122B OS=Homo sapiens GN=FAM122B PE=1 SV=2 - [F122B_HUMAN]	8.1		5.81913	7.75153	1	2	2	2	2	S115 (2)	8.1		11.5962	13.116	1	2	2	4	4	S115 (4)
Q7Z3C6	Autophagy-related protein 9A OS=Homo sapiens GN=ATG9A PE=1 SV=3 - [ATG9A_HUMAN]	7.63	4.5426	20.3598		1	4	4	5	4	S735 (2); S828 (2)	6.2	3.72568	13.7246		1	4	4	4	3	S735 (1); S828 (2)
Q7Z406	Myosin-14 OS=Homo sapiens GN=MYH14 PE=1 SV=2 - [MYH14_HUMAN]	30.93	289.59	67.7604	49.3925	1	42	45	82	18	S1969 (18); S1983 (5); S1989 (2)	26.2	229.457	58.7137	42.3786	1	34	36	67	19	S1969 (19); S1983 (4); S1989 (9)
Q7Z417	Nuclear fragile X mental retardation-interacting protein 2 OS=Homo sapiens GN=NUFIP2 PE=1 SV=1 - [NUFP2_HUMAN]	12.66	4.68196	19.6468	4.73416	1	5	5	6	4	S112 (1); S212 (3); S214 (1)	9.64	3.49874	29.9845	5.38838	1	5	5	8	2	S212 (2)
Q7Z434	Mitochondrial antiviral-signaling protein OS=Homo sapiens GN=MAVS PE=1 SV=2 - [MAVS_HUMAN]	47.59	48.3799	12.3612	4.44942	1	11	11	14	1	S222 (1)	39.26	63.8127	23.4245		1	9	9	19	2	S152 (1); S222 (1)
Q7Z478	ATP-dependent RNA helicase DHX29 OS=Homo sapiens GN=DHX29 PE=1 SV=2 - [DHX29_HUMAN]	4.02	22.1361			1	2	2	4		Not phosphorylated	8.69	28.9241			1	6	6	6		Not phosphorylated
Q7Z4S6	Kinesin-like protein KIF21A OS=Homo sapiens GN=KIF21A PE=1 SV=2 - [KI21A_HUMAN]	7.83	13.4476	9.34645	10.9532	1	6	6	7	2	S1662 (1); S1673 (1)	2.69		2.97832	4.68172	1	3	3	6	1	S1271 (1)
Q7Z4V5	Hepatoma-derived growth factor-related protein 2 OS=Homo sapiens GN=HDGFRP2 PE=1 SV=1 - [HDGR2_HUMAN]	12.22	13.7448	71.193		1	7	7	18	18	S137 (1); S240 (6); S366 (9); S369 (9); S370 (9); S664 (2)	1.28	8.99686	76.5693		1	5	5	19	18	S137 (1); S240 (6); S366 (11); S369 (11); S370 (11)
Q7Z4W1	L-xylulose reductase OS=Homo sapiens GN=DCXR PE=1 SV=2 - [DCXR_HUMAN]	36.48	43.378			1	6	6	10		Not phosphorylated	26.64	28.7158			1	4	4	6		Not phosphorylated
Q7Z5K2	Wings apart-like protein homolog OS=Homo sapiens GN=WAPAL PE=1 SV=1 - [WAPL_HUMAN]	3.87		3.92385	5.10456	1	2	2	2		Not phosphorylated	3.87		4.83955	9.86538	1	2	2	3	1	S77 (1)
Q7Z5L9	Interferon regulatory factor 2-binding protein 2 OS=Homo sapiens GN=IRF2BP2 PE=1 SV=2 - [I2BP2_HUMAN]	7.67	12.7151	7.98973		1	3	3	5	2	S460 (2)	9.54	3.59637	7.88966		1	3	3	3	1	S71 (1); S78 (1)
Q7Z6Z7	E3 ubiquitin-protein ligase HUWE1 OS=Homo sapiens GN=HUWE1 PE=1 SV=3 - [HUWE1_HUMAN]	21.17	292.31	76.1683	11.6842	1	51	51	78	10	S1084 (1); S1395 (1); S2619 (2); S2362 (2); S2365 (1); S2855 (1); S3808 (2); S3816 (1)	16.9	245.151	92.4197	15.7997	1	41	41	73	13	S1395 (1); S1907 (1); S2362 (3); S2365 (1); S2377 (1); S2855 (2); T2889 (1); S3808 (2); S3816 (2)
Q7Z739	YTH domain family protein 3 OS=Homo sapiens GN=YTHDF3 PE=1 SV=1 - [YTHD3_HUMAN]	11.45	20.8979			1	3	3	4		Not phosphorylated	11.45	21.1843			1	2	3	4		Not phosphorylated
Q86SX6	Glutaredoxin-related protein 5, mitochondrial OS=Homo sapiens GN=GLRX5 PE=1 SV=2 - [GLRX5_HUMAN]	21.02	23.3618	9.09705		1	2	2	7		Not phosphorylated	21.2	13.6835	4.44956		1	2	2	4		Not phosphorylated
Q86U38	Nucleolar protein 9 OS=Homo sapiens GN=NOP9 PE=1 SV=1 - [NOP9_HUMAN]	4.72	9.69584			1	2	2	2		Not phosphorylated	12.26	18.3968			1	4	4	4		Not phosphorylated
Q86U44	N6-adenosine-methyltransferase 70 kDa subunit OS=Homo sapiens GN=METTL3 PE=1 SV=2 - [MTA70_HUMAN]	3.79	7.32824			1	2	2	2		Not phosphorylated	8.45	12.3245			1	3	3	3		Not phosphorylated
Q86UE4	Protein LYRIC OS=Homo sapiens GN=MTDH PE=1 SV=2 - [LYRIC_HUMAN]	16.67	26.9432	10.4243		1	7	7	8	2	S426 (2)	19.42	3.96222	11.6857		1	7	7	9	3	S426 (3)
Q86UP2	Kinectin OS=Homo sapiens GN=KTN1 PE=1 SV=1 - [KTN1_HUMAN]	12.45	52.4176	10.5045		1	11	11	13	1	S75 (1)	12.31	53.1948	1.34926		1	10	10	13	3	S75 (2); S1313 (1)
Q86UU0	B-cell CLL/lymphoma 9-like protein OS=Homo sapiens GN=BCL9L PE=1 SV=1 - [BCL9L_HUMAN]	7.74	9.45079	73.6328		1	6	6	16	7	S934 (2); S942 (2); S954 (2); T957 (1); S975 (1)	8.61	12.8747	79.1711		1	6	6	19	9	S750 (1); S934 (3); S942 (3); S954 (3); T957 (1)
Q86V81	THO complex subunit 4 OS=Homo sapiens GN=ALYREF PE=1 SV=3 - [THOC4_HUMAN]	25.29	27.0319			1	3	3	5		Not phosphorylated	25.29	21.8819			1	3	3	4		Not phosphorylated
Q86VI3	Ras GTPase-activating-like protein IQGAP3 OS=Homo sapiens GN=IQGAP3 PE=1 SV=2 - [IQGA3_HUMAN]	6.99	29.4897			1	5	7	7		Not phosphorylated	3.7	11.4733			1	1	3	3		Not phosphorylated
Q86VM9	Zinc finger CCCH domain-containing protein 18 OS=Homo sapiens GN=ZC3H18 PE=1 SV=2 - [ZCH18_HUMAN]	16.89	10.31	73.9264		1	12	12	17	11	S13 (1); S24 (1); S46 (1); S67 (3); S74 (3); S78 (1); S83 (1); S95 (1); S857 (1)	13.54	13.6357	75.766		1	12	12	19	13	S32 (1); S34 (1); S46 (4); S67 (3); S74 (2); S78 (2); S83 (2); S532 (1); S534 (1)
Q86VP6	Cullin-associated NEDD8-dissociated protein 1 OS=Homo sapiens GN=CAND1 PE=1 SV=2 - [CAND1_HUMAN]	39.27	246.258	12.9663		1	28	28	57		Not phosphorylated	31.6	29.9657	3.59322		1	21	21	46		Not phosphorylated
Q86VR2	Protein FAM134C OS=Homo sapiens GN=FAM134C PE=1 SV=1 - [F134C_HUMAN]	17.17	15.695	40.9163		1	4	4	12	8	S258 (5); S260 (5); S313 (1); S230 (3)	14.38	3.62496	54.233	4.95642	1	4	4	13	10	S258 (7); S260 (7); S313 (1); S320 (3)
Q86W50	Methyltransferase-like protein 16 OS=Homo sapiens GN=METTL16 PE=1 SV=2 - [MET16_HUMAN]	7.47	9.01978			1	2	2	2		Not phosphorylated	7.47	14.7829			1	2	2	3		Not phosphorylated
Q86W56	Poly(ADP-ribose) glycohydrolase OS=Homo sapiens GN=PARG PE=1 SV=1 - [PARG_HUMAN]	6.76		10.2668	16.4827	1	3	3	5	1	S197 (1)	6.76		13.9822	5.24419	1	3	3	4	1	S197 (1)
Q86WB0	Nuclear-interacting partner of ALK OS=Homo sapiens GN=ZC3HC1 PE=1 SV=1 - [NIPA_HUMAN]	7.57	4.30656	15.0976		1	3	3	5		Not phosphorylated	1.96	4.39876	19.4447		1	3	3	5	2	S335 (1); S359 (1)
Q86X27	Ras-specific guanine nucleotide-releasing factor RalGPS2 OS=Homo sapiens GN=RALGPS2 PE=1 SV=1 - [RGPS2_HUMAN]	6.69		22.01		1	3	3	4	4	S308 (3); T326 (1); S329 (1)	6.69		26.3778		1	3	3	5	4	S308 (2); T326 (2); S329 (2)
Q86X29	Lipolysis-stimulated lipoprotein receptor OS=Homo sapiens GN=LSR PE=1 SV=4 - [LSR_HUMAN]	10.17	12.794	15.9522		1	5	5	6	3	S493 (3); T501 (1)	9.4	9.79758	42.8342		1	5	5	10	6	S493 (5); T501 (2); S530 (1)
Q86X53	Glutamate-rich protein 1 OS=Homo sapiens GN=ERICH1 PE=1 SV=1 - [ERIC1_HUMAN]	5.19		12.1598		1	2	2	2	2	S254 (2)	8.35		15.4988		1	3	3	3	3	S238 (2); S254 (1)
Q86X55	Histone-arginine methyltransferase CARM1 OS=Homo sapiens GN=CARM1 PE=1 SV=3 - [CARM1_HUMAN]	6.09	10.3491			1	2	2	2		Not phosphorylated	1.3	13.5981			1	3	3	3		Not phosphorylated
Q86XP3	ATP-dependent RNA helicase DDX42 OS=Homo sapiens GN=DDX42 PE=1 SV=1 - [DDX42_HUMAN]	14.18	34.0562		9.49677	1	7	7	9		Not phosphorylated	15.35	27.7586		14.2614	1	7	7	9	1	S109 (1); S111 (1)
Q8IU81	Interferon regulatory factor 2-binding protein 1 OS=Homo sapiens GN=IRF2BP1 PE=1 SV=1 - [I2BP1_HUMAN]	4.97	4.49656	10.3688		1	3	3	3	2	S384(2)	4.79	4.48262	4.94482		1	2	2	2	1	S384 (1)
Q8IV36	Protein HID1 OS=Homo sapiens GN=HID1 PE=1 SV=1 - [HID1_HUMAN]	11.29	15.2925	12.6338	4.45435	1	6	6	8	3	S653 (3)	12.69	25.3214	3.56549	4.35588	1	6	6	8	3	S653 (3)
Q8IV50	LysM and putative peptidoglycan-binding domain-containing protein 2 OS=Homo sapiens GN=LYSMD2 PE=1 SV=1 - [LYSM2_HUMAN]	8.37		23.3804		1	2	2	4	2	S31 (2); S33 (1)	8.37		24.7855		1	2	2	4	2	S31 (2); S33 (2)
Q8IWA5	Choline transporter-like protein 2 OS=Homo sapiens GN=SLC44A2 PE=1 SV=3 - [CTL2_HUMAN]	4.67	28.4417	4.36616		1	2	2	7		Not phosphorylated	3.68	17.8677			1	2	2	4		Not phosphorylated
Q8IWB9	Testis-expressed sequence 2 protein OS=Homo sapiens GN=TEX2 PE=1 SV=2 - [TEX2_HUMAN]	16.33	7.9668	65.3556	21.0835	1	11	11	19	10	S266 (1); S458 (2); S736 (1); S744 (1); S790 (5); S794 (5)	11.9		6.59948	32.6149	1	10	10	19	11	S266 (1); S353 (4); S360 (2); S458 (1); S790 (2); S794 (3)
Q8IWJ2	GRIP and coiled-coil domain-containing protein 2 OS=Homo sapiens GN=GCC2 PE=1 SV=4 - [GCC2_HUMAN]	2.32	12.7922			1	3	3	3		Not phosphorylated	2.79	13.2829			1	3	3	3		Not phosphorylated
Q8IWS0	PHD finger protein 6 OS=Homo sapiens GN=PHF6 PE=1 SV=1 - [PHF6_HUMAN]	22.19	9.31675	25.2608		1	4	4	7	2	S145 (1); S199 (1)	14.52	4.29698	19.2519		1	3	3	6	2	S145 (1); S199 (1)
Q8IWV8	E3 ubiquitin-protein ligase UBR2 OS=Homo sapiens GN=UBR2 PE=1 SV=1 - [UBR2_HUMAN]	1.48	8.23004			1	2	2	2		Not phosphorylated	2.11	12.6236			1	3	3	3		Not phosphorylated
Q8IWW6	Rho GTPase-activating protein 12 OS=Homo sapiens GN=ARHGAP12 PE=1 SV=1 - [RHG12_HUMAN]	13.24	9.87077	28.9981		1	6	6	8	3	S165 (1); S215 (1); S592 (1)	7.9	4.64687	29.3185	5.14476	1	4	4	8	5	S201 (1); S213 (2); S215 (2); S240 (2)
Q8IWZ3	Ankyrin repeat and KH domain-containing protein 1 OS=Homo sapiens GN=ANKHD1 PE=1 SV=1 - [ANKH1_HUMAN]	9.95	52.0558		9.65675	1	8	11	13	2	S93 (1); S95 (2)	7.75	33.4313	4.25315	14.4219	1	6	9	12	2	S93 (2); S95 (1)
Q8IXB1	DnaJ homolog subfamily C member 10 OS=Homo sapiens GN=DNAJC10 PE=1 SV=2 - [DJC10_HUMAN]	9.84	30.3689			1	6	6	7		Not phosphorylated	8.58	18.2817			1	4	4	4		Not phosphorylated
Q8IXI1	Mitochondrial Rho GTPase 2 OS=Homo sapiens GN=RHOT2 PE=1 SV=2 - [MIRO2_HUMAN]	18.12	37.7371			1	6	6	8		Not phosphorylated	17.8	28.8197			1	6	6	6		Not phosphorylated
Q8IXM2	Chromatin complexes subunit BAP18 OS=Homo sapiens GN=BAP18 PE=1 SV=1 - [BAP18_HUMAN]	34.3	25.7196	17.2964		1	4	4	10	4	S96 (4)	17.44	14.7453	13.5949		1	3	3	6	3	S96 (3)
Q8IY81	pre-rRNA processing protein FTSJ3 OS=Homo sapiens GN=FTSJ3 PE=1 SV=2 - [RRMJ3_HUMAN]	18.54	34.4854	42.7421		1	8	8	16	5	S335 (1); S336 (4); S644 (1)	12.4	24.7776	46.1555		1	5	5	14	7	S335 (2); S336 (5); S644 (2)
Q8IYB3	Serine/arginine repetitive matrix protein 1 OS=Homo sapiens GN=SRRM1 PE=1 SV=2 - [SRRM1_HUMAN]	25.33	11.182	385.709		1	25	25	88	77	S207 (1); S209 (1); S211 (1); S389 (11); S391 (7); S393 (1); S402 (12); T406 (12); T416 (1); S429 (5); S431 (6); S450 (1); S452 (1); S463 (7); S465 (6); S549 (2); S551 (1); S560 (5); S562 (5); T581 (3); S583 (3); S605 (1); S607 (1); T614 (7); S616 (7); S636 (1); S638 (1); S653 (1); S713 (1); S738 (1); S740 (1); S769 (9); S775 (4); S781 (4); T872 (5); S874 (7)	2.91	16.1495	325.844		1	20	20	73	64	S207 (1); S209 (1); S211 (1); S389 (10); S391 (6); S393 (6); S402 (7); T406 (7); S429 (3); S431 (4); S450 (1); S452 (1); S463 (8); S465 (7); S560 (2); S562 (2); T614 (5); S616 (5); S626 (1); S628 (1); S636 (6); S638 (6); S769 (9); S775 (2); T872 (7); S874 (7)
Q8IYQ7	Threonine synthase-like 1 OS=Homo sapiens GN=THNSL1 PE=1 SV=2 - [THNS1_HUMAN]	11.57	34.1986			1	6	6	7		Not phosphorylated	11.57	33.8684			1	6	6	7		Not phosphorylated
Q8N128	Protein FAM177A1 OS=Homo sapiens GN=FAM177A1 PE=1 SV=1 - [F177A_HUMAN]	17.84	4.04799	36.1473		1	3	3	7	2	S70 (2); T71 (2)	3.5	12.188	18.523		1	5	5	6	2	S70 (2); T71 (2)
Q8N129	Protein canopy homolog 4 OS=Homo sapiens GN=CNPY4 PE=2 SV=1 - [CNPY4_HUMAN]	17.74	18.52			1	3	3	4		Not phosphorylated	31.45	26.2978			1	5	5	6		Not phosphorylated
Q8N163	DBIRD complex subunit KIAA1967 OS=Homo sapiens GN=KIAA1967 PE=1 SV=2 - [K1967_HUMAN]	28.6	80.3572	116.671	47.1305	1	15	15	46	20	S675 (14); S678 (16); S681 (8)	22.75	63.4852	111.327	96.1857	1	13	13	50	27	S675 (22); S678 (22); S681 (11)
Q8N1F7	Nuclear pore complex protein Nup93 OS=Homo sapiens GN=NUP93 PE=1 SV=2 - [NUP93_HUMAN]	7.57	14.6325			1	3	3	3		Not phosphorylated	6.96	17.4513			1	4	4	4		Not phosphorylated
Q8N1F8	Serine/threonine-protein kinase 11-interacting protein OS=Homo sapiens GN=STK11IP PE=1 SV=3 - [S11IP_HUMAN]	4.37	13.3408	18.9727		1	4	4	7	3	S398 (3)	4.46	12.347	14.6687		1	3	3	6	3	S398 (3)
Q8N1G4	Leucine-rich repeat-containing protein 47 OS=Homo sapiens GN=LRRC47 PE=1 SV=1 - [LRC47_HUMAN]	24.87	50.634	29.4667		1	7	7	17		Not phosphorylated	1.63	13.1143	37.3331		1	3	3	11		Not phosphorylated
Q8N2K0	Monoacylglycerol lipase ABHD12 OS=Homo sapiens GN=ABHD12 PE=2 SV=2 - [ABD12_HUMAN]	9.55	9.98125			1	2	2	2		Not phosphorylated	1.5	15.1328			1	2	2	3		Not phosphorylated
Q8N335	Glycerol-3-phosphate dehydrogenase 1-like protein OS=Homo sapiens GN=GPD1L PE=1 SV=1 - [GPD1L_HUMAN]	21.65	23.1248			1	4	4	5		Not phosphorylated	15.95	21.6686			1	4	4	5		Not phosphorylated
Q8N3C0	Activating signal cointegrator 1 complex subunit 3 OS=Homo sapiens GN=ASCC3 PE=1 SV=3 - [ASCC3_HUMAN]	2.41	10.0676			1	2	2	2		Not phosphorylated	3.63	19.2349			1	3	3	4		Not phosphorylated
Q8N4C8	Misshapen-like kinase 1 OS=Homo sapiens GN=MINK1 PE=1 SV=2 - [MINK1_HUMAN]	2.48	3.43183	4.60741		1	1	2	2	1	S763 (1)	2.85		8.35853		1	2	2	3	1	S763 (1)
Q8N4Q0	Zinc-binding alcohol dehydrogenase domain-containing protein 2 OS=Homo sapiens GN=ZADH2 PE=1 SV=1 - [ZADH2_HUMAN]	11.67	9.15463			1	2	2	2		Not phosphorylated	11.67	9.51977			1	2	2	2		Not phosphorylated
Q8N4Q1	Mitochondrial intermembrane space import and assembly protein 40 OS=Homo sapiens GN=CHCHD4 PE=1 SV=1 - [MIA40_HUMAN]	23.94	22.8215			1	2	2	4		Not phosphorylated	23.94	23.2568			1	2	2	4		Not phosphorylated
Q8N573	Oxidation resistance protein 1 OS=Homo sapiens GN=OXR1 PE=1 SV=2 - [OXR1_HUMAN]	8.01	18.343			1	4	4	4		Not phosphorylated	8.12	17.8526	4.49866		1	4	4	5		Not phosphorylated
Q8N5F7	NF-kappa-B-activating protein OS=Homo sapiens GN=NKAP PE=1 SV=1 - [NKAP_HUMAN]	4.58		14.0763		1	2	2	3	3	S157 (3); S161 (3)	8.19		16.6753		1	3	3	4	4	S149 (2); S157 (2); T161 (2)
Q8N5K1	CDGSH iron-sulfur domain-containing protein 2 OS=Homo sapiens GN=CISD2 PE=1 SV=1 - [CISD2_HUMAN]	21.48	4.0415	4.39118		1	2	2	2		Not phosphorylated	21.48	1.18232			1	2	2	2		Not phosphorylated
Q8N5M1	ATP synthase mitochondrial F1 complex assembly factor 2 OS=Homo sapiens GN=ATPAF2 PE=1 SV=1 - [ATPF2_HUMAN]	11.07	13.3813			1	2	2	3		Not phosphorylated	2.7	17.4776			1	3	3	4		Not phosphorylated
Q8N6H7	ADP-ribosylation factor GTPase-activating protein 2 OS=Homo sapiens GN=ARFGAP2 PE=1 SV=1 - [ARFG2_HUMAN]	17.47	16.3285		10.1388	1	6	6	6	1	S432 (1)	2.92	19.3286	8.17819	5.32834	1	8	8	8	3	S146 (2); S432 (1)
Q8N6M0	OTU domain-containing protein 6B OS=Homo sapiens GN=OTUD6B PE=1 SV=1 - [OTU6B_HUMAN]	27.65	20.7341			1	3	3	4		Not phosphorylated	25.6	21.7274			1	3	3	5		Not phosphorylated
Q8N6T3	ADP-ribosylation factor GTPase-activating protein 1 OS=Homo sapiens GN=ARFGAP1 PE=1 SV=2 - [ARFG1_HUMAN]	33.5	36.5286	7.60257		1	8	8	9		Not phosphorylated	18.97	17.344	3.95339		1	4	4	4		Not phosphorylated
Q8N766	ER membrane protein complex subunit 1 OS=Homo sapiens GN=EMC1 PE=1 SV=1 - [EMC1_HUMAN]	9.16	35.5487			1	5	5	8		Not phosphorylated	2.82	1.14228			1	2	2	2		Not phosphorylated
Q8N7H5	RNA polymerase II-associated factor 1 homolog OS=Homo sapiens GN=PAF1 PE=1 SV=2 - [PAF1_HUMAN]	12.05	25.4012			1	4	4	5		Not phosphorylated	6.4	17.1272			1	2	2	3		Not phosphorylated
Q8N8N7	Prostaglandin reductase 2 OS=Homo sapiens GN=PTGR2 PE=1 SV=1 - [PTGR2_HUMAN]	21.08	14.2236			1	3	3	3		Not phosphorylated	8.83	8.39884			1	2	2	2		Not phosphorylated
Q8NBJ5	Procollagen galactosyltransferase 1 OS=Homo sapiens GN=GLT25D1 PE=1 SV=1 - [GT251_HUMAN]	9	21.3696			1	4	4	5		Not phosphorylated	6.59	8.52155			1	2	2	2		Not phosphorylated
Q8NBN3	Transmembrane protein 87A OS=Homo sapiens GN=TMEM87A PE=1 SV=3 - [TM87A_HUMAN]	5.05	8.8451	5.90946		1	2	2	3	1	S475 (1)	5.5	14.2485			1	2	2	3		Not phosphorylated
Q8NBS9	Thioredoxin domain-containing protein 5 OS=Homo sapiens GN=TXNDC5 PE=1 SV=2 - [TXND5_HUMAN]	15.05	62.9653	26.9216		1	4	4	19		Not phosphorylated	18.52	55.8672	8.86499		1	4	4	13		Not phosphorylated
Q8NC44	Protein FAM134A OS=Homo sapiens GN=FAM134A PE=1 SV=3 - [F134A_HUMAN]	14.73	5.98596	18.3	17.156	1	5	5	8	5	S385 (5)	3.87	6.13173	1.97833	11.3579	1	3	3	5	5	S385 (5)
Q8NC51	Plasminogen activator inhibitor 1 RNA-binding protein OS=Homo sapiens GN=SERBP1 PE=1 SV=2 - [PAIRB_HUMAN]	32.84	37.025	10.7542	4.4005	1	8	8	11		Not phosphorylated	22.3	28.4447	3.82968		1	5	5	8		Not phosphorylated
Q8NCA5	Protein FAM98A OS=Homo sapiens GN=FAM98A PE=1 SV=1 - [FA98A_HUMAN]	20.62	22.8491			1	4	4	4		Not phosphorylated	29.87	4.38824			1	7	7	8		Not phosphorylated
Q8NCE2	Myotubularin-related protein 14 OS=Homo sapiens GN=MTMR14 PE=1 SV=2 - [MTMRE_HUMAN]	18.77	22.5489			1	5	5	5		Not phosphorylated	8.15	12.7219			1	3	3	3		Not phosphorylated
Q8NCF5	NFATC2-interacting protein OS=Homo sapiens GN=NFATC2IP PE=1 SV=1 - [NF2IP_HUMAN]	21.24	4.44439	26.0912		1	4	4	6	5	S84 (3); S90 (1); S92 (1), S204 (1)	21.48	4.68461	43.6995		1	5	5	10	9	S84 (3); S92 (1); S204 (5)
Q8NCL4	Polypeptide N-acetylgalactosaminyltransferase 6 OS=Homo sapiens GN=GALNT6 PE=2 SV=2 - [GALT6_HUMAN]	11.09	21.0717			1	5	5	5		Not phosphorylated	9	18.1828			1	4	4	4		Not phosphorylated
Q8NCN5	Pyruvate dehydrogenase phosphatase regulatory subunit, mitochondrial OS=Homo sapiens GN=PDPR PE=1 SV=2 - [PDPR_HUMAN]	4.21	11.6126			1	3	3	3		Not phosphorylated	5.46	15.2758			1	4	4	4		Not phosphorylated
Q8NCW5	NAD(P)H-hydrate epimerase OS=Homo sapiens GN=APOA1BP PE=1 SV=2 - [NNRE_HUMAN]	22.92	18.6612			1	4	4	4		Not phosphorylated	12.15	1.58229			1	2	2	2		Not phosphorylated
Q8ND56	Protein LSM14 homolog A OS=Homo sapiens GN=LSM14A PE=1 SV=3 - [LS14A_HUMAN]	14.47	7.22573	37.5951	5.10198	1	5	5	15	4	S178 (2); S216 (2)	2.9	25.9857	23.6856	5.36398	1	5	5	14	2	S182 (1); S216 (1)
Q8NDH3	Probable aminopeptidase NPEPL1 OS=Homo sapiens GN=NPEPL1 PE=1 SV=3 - [PEPL1_HUMAN]	18.36	32.0101	4.23162		1	6	6	8		Not phosphorylated	1.52	22.8295			1	3	3	5		Not phosphorylated
Q8NE71	ATP-binding cassette sub-family F member 1 OS=Homo sapiens GN=ABCF1 PE=1 SV=2 - [ABCF1_HUMAN]	21.78	67.5969	125.27		1	13	13	36	24	S105 (5); T108 (9); S109 (9); S140 (7); S228 (8)	22.1	51.6333	144.885		1	14	14	38	25	S105 (5); T108 (9); S109 (11); S140 (6); S228 (8)
Q8NEL9	Phospholipase DDHD1 OS=Homo sapiens GN=DDHD1 PE=2 SV=2 - [DDHD1_HUMAN]	5.33		26.3625		1	2	2	6	1	S723 (1)	5.33		25.2183		1	2	2	6	2	S723 (2)
Q8NEZ5	F-box only protein 22 OS=Homo sapiens GN=FBXO22 PE=1 SV=1 - [FBX22_HUMAN]	17.62	20.3125			1	4	4	4		Not phosphorylated	9.18	9.5582			1	2	2	2		Not phosphorylated
Q8NF37	Lysophosphatidylcholine acyltransferase 1 OS=Homo sapiens GN=LPCAT1 PE=1 SV=2 - [PCAT1_HUMAN]	16.1	39.78			1	6	6	9		Not phosphorylated	9.55	27.2899			1	4	4	7		Not phosphorylated
Q8NFA0	Ubiquitin carboxyl-terminal hydrolase 32 OS=Homo sapiens GN=USP32 PE=1 SV=1 - [UBP32_HUMAN]	6.48	23.1794	5.29255		1	7	7	7	1	S1372 (1)	11.35	45.6112	13.6549		1	10	10	13	2	S1372 (2)
Q8NFF5	FAD synthase OS=Homo sapiens GN=FLAD1 PE=1 SV=1 - [FAD1_HUMAN]	10.39	14.5908			1	3	3	3		Not phosphorylated	9.37	17.6576			1	3	3	4		Not phosphorylated
Q8NFG4	Folliculin OS=Homo sapiens GN=FLCN PE=1 SV=1 - [FLCN_HUMAN]	9.84	4.43593	10.0076	20.9093	1	3	3	7	6	S62 (2); S302 (4)	9.84	4.74463	8.82843	11.4711	1	3	3	5	4	S62 (2); S302 (2)
Q8NFQ8	Torsin-1A-interacting protein 2 OS=Homo sapiens GN=TOR1AIP2 PE=1 SV=1 - [TOIP2_HUMAN]	40.43	64.7685	3.60286		1	9	9	15	1	S72 (1)	18.94	23.4716			1	4	4	5		Not phosphorylated
Q8NFV4	Alpha/beta hydrolase domain-containing protein 11 OS=Homo sapiens GN=ABHD11 PE=1 SV=1 - [ABHDB_HUMAN]	30.79	60.2767	12.77		1	6	6	17		Not phosphorylated	14.92	39.3266			1	3	3	9		Not phosphorylated
Q8NHG8	E3 ubiquitin-protein ligase ZNRF2 OS=Homo sapiens GN=ZNRF2 PE=1 SV=1 - [ZNRF2_HUMAN]	19.42	4.01763	4.33301		1	2	2	2		Not phosphorylated	19.42	4.52663	8.8596		1	2	2	3	1	S82 (1)
Q8NHH9	Atlastin-2 OS=Homo sapiens GN=ATL2 PE=1 SV=2 - [ATLA2_HUMAN]	20.93	55.795	41.8685		1	8	8	17		Not phosphorylated	21.61	44.9827	48.2936		1	7	7	17		Not phosphorylated
Q8NHP8	Putative phospholipase B-like 2 OS=Homo sapiens GN=PLBD2 PE=1 SV=2 - [PLBL2_HUMAN]	14.26	29.0485			1	5	5	6		Not phosphorylated	7.47	13.8253			1	3	3	3		Not phosphorylated
Q8NI22	Multiple coagulation factor deficiency protein 2 OS=Homo sapiens GN=MCFD2 PE=1 SV=1 - [MCFD2_HUMAN]	25.34	23.5058			1	2	2	5		Not phosphorylated	25.34	31.9428			1	2	2	7		Not phosphorylated
Q8TAA9	Vang-like protein 1 OS=Homo sapiens GN=VANGL1 PE=1 SV=1 - [VANG1_HUMAN]	16.98	28.7647	21.8291		1	5	5	9		Not phosphorylated	2.61	23.6614	33.4662		1	6	6	11		Not phosphorylated
Q8TAD8	Smad nuclear-interacting protein 1 OS=Homo sapiens GN=SNIP1 PE=1 SV=1 - [SNIP1_HUMAN]	11.87		13.3509	5.98659	1	2	2	4	3	S52 (2); S54 (3)	11.87		8.27269	5.89477	1	2	2	3	1	S52 (1); S54 (1)
Q8TAT6	Nuclear protein localization protein 4 homolog OS=Homo sapiens GN=NPLOC4 PE=1 SV=3 - [NPL4_HUMAN]	15.63	30.4828			1	5	5	6		Not phosphorylated	14.14	3.13732			1	4	4	6		Not phosphorylated
Q8TB72	Pumilio homolog 2 OS=Homo sapiens GN=PUM2 PE=1 SV=2 - [PUM2_HUMAN]	5.91	4.78656	9.30362	4.79798	1	3	3	4	2	S136 (2)	4.88		13.353	1.89142	1	3	3	5	3	S136 (2); S587 (1)
Q8TBA6	Golgin subfamily A member 5 OS=Homo sapiens GN=GOLGA5 PE=1 SV=3 - [GOGA5_HUMAN]	27.91	67.2951	37.7206		1	14	14	21	6	S116 (6)	25.99	53.2389	45.4172		1	12	12	19	7	S116 (7)
Q8TBB5	Kelch domain-containing protein 4 OS=Homo sapiens GN=KLHDC4 PE=1 SV=1 - [KLDC4_HUMAN]	10	5.8201	75.7728		1	3	3	15	11	S413 (11); S418 (8)	13.46	8.83298	82.6258		1	4	4	18	12	S413 (11); S418 (12)
Q8TBC4	NEDD8-activating enzyme E1 catalytic subunit OS=Homo sapiens GN=UBA3 PE=1 SV=2 - [UBA3_HUMAN]	14.25	18.5196			1	4	4	4		Not phosphorylated	13.39	17.4436			1	4	4	4		Not phosphorylated
Q8TC07	TBC1 domain family member 15 OS=Homo sapiens GN=TBC1D15 PE=1 SV=2 - [TBC15_HUMAN]	6.08	8.66429	4.03791		1	3	3	3	1	S675 (1)	6.8	13.9177	4.27713		1	3	3	4	1	S675 (1)
Q8TC12	Retinol dehydrogenase 11 OS=Homo sapiens GN=RDH11 PE=1 SV=2 - [RDH11_HUMAN]	11.95	12.6104			1	3	3	3		Not phosphorylated	13.21	12.9473			1	3	3	3		Not phosphorylated
Q8TCJ2	Dolichyl-diphosphooligosaccharide--protein glycosyltransferase subunit STT3B OS=Homo sapiens GN=STT3B PE=1 SV=1 - [STT3B_HUMAN]	4.84	3.4724	33.6314	14.9133	1	4	4	12	7	S498 (7); S499 (7)	7.51	1.88396	8.39499	24.5247	1	5	5	10	5	S498 (4); S499 (4)
Q8TCS8	Polyribonucleotide nucleotidyltransferase 1, mitochondrial OS=Homo sapiens GN=PNPT1 PE=1 SV=2 - [PNPT1_HUMAN]	25.16	59.7548			1	11	11	12		Not phosphorylated	13.67	33.7933			1	7	7	7		Not phosphorylated
Q8TCT9	Minor histocompatibility antigen H13 OS=Homo sapiens GN=HM13 PE=1 SV=1 - [HM13_HUMAN]	7.69	29.3177	4.34156		1	2	2	7		Not phosphorylated	1.61	23.2235			1	3	3	5		Not phosphorylated
Q8TCU6	Phosphatidylinositol 3,4,5-trisphosphate-dependent Rac exchanger 1 protein OS=Homo sapiens GN=PREX1 PE=1 SV=3 - [PREX1_HUMAN]	21.28	91.3396	22.175		1	19	19	25	4	S1200 (4)	15.31	76.3931	25.5438		1	14	14	23	4	S1200 (4)
Q8TD30	Alanine aminotransferase 2 OS=Homo sapiens GN=GPT2 PE=1 SV=1 - [ALAT2_HUMAN]	15.3	23.3711			1	4	4	5		Not phosphorylated	17.59	26.7677			1	5	5	6		Not phosphorylated
Q8TE68	Epidermal growth factor receptor kinase substrate 8-like protein 1 OS=Homo sapiens GN=EPS8L1 PE=1 SV=3 - [ES8L1_HUMAN]	8.85	12.1252	33.3509		1	4	4	10	7	S182 (7); T187 (6)	11.48	22.9353	27.7667		1	4	4	11	6	S182 (6); T187 (6)
Q8TE77	Protein phosphatase Slingshot homolog 3 OS=Homo sapiens GN=SSH3 PE=1 SV=2 - [SSH3_HUMAN]	25.49	64.4774	48.9095		1	10	10	21	6	S9 (3); S37 (1); S70 (1); S87 (1)	28.22	95.2167	56.6363	4.97521	1	11	11	31	5	S9 (3); S37 (1); S87 (1)
Q8TEA8	D-tyrosyl-tRNA(Tyr) deacylase 1 OS=Homo sapiens GN=DTD1 PE=1 SV=2 - [DTD1_HUMAN]	22.97	22.8257	28.1308		1	4	4	11	2	S197 (1); S205 (1)	44.2	23.7644	18.4737		1	5	5	9	1	S205 (1)
Q8TEM1	Nuclear pore membrane glycoprotein 210 OS=Homo sapiens GN=NUP210 PE=1 SV=3 - [PO210_HUMAN]	10.49	48.5316	10.5156		1	12	12	13		Not phosphorylated	7.95	34.3885	21.3335		1	9	9	12	1	Y1855 (1)
Q8TEQ6	Gem-associated protein 5 OS=Homo sapiens GN=GEMIN5 PE=1 SV=3 - [GEMI5_HUMAN]	15.98	82.6801	27.8689		1	13	13	22	6	S778 (6)	16.11	69.6517	31.2887		1	14	14	21	7	S778 (7)
Q8TEU7	Rap guanine nucleotide exchange factor 6 OS=Homo sapiens GN=RAPGEF6 PE=1 SV=2 - [RPGF6_HUMAN]	3.31		17.3815		1	3	3	3	3	S230 (2); S1241 (1); S1245 (1)	4.75		26.2773	4.55942	1	4	4	6	5	S230 (3); S1241 (2); S1245 (2)
Q8TEW0	Partitioning defective 3 homolog OS=Homo sapiens GN=PARD3 PE=1 SV=2 - [PARD3_HUMAN]	2.8		15.2363		1	3	3	4	1	S852 (1)	4.65		14.9219	5.32411	1	4	4	4	2	S100 (1); S852 (1)
Q8TEX9	Importin-4 OS=Homo sapiens GN=IPO4 PE=1 SV=2 - [IPO4_HUMAN]	23.96	106.776			1	15	15	23		Not phosphorylated	21.28	93.269		5.2146	1	12	12	20	1	T813 (1)
Q8TEY5	Cyclic AMP-responsive element-binding protein 3-like protein 4 OS=Homo sapiens GN=CREB3L4 PE=1 SV=1 - [CR3L4_HUMAN]	12.15	10.3747			1	2	2	2		Not phosphorylated	12.41	1.48328			1	2	2	2		Not phosphorylated
Q8TF01	Arginine/serine-rich protein PNISR OS=Homo sapiens GN=PNISR PE=1 SV=2 - [PNISR_HUMAN]	5.59		25.6755		1	3	3	5	3	S290 (1); S313 (2); S321 (2)	5.59		25.1832		1	4	4	5	3	S290 (1); S311 (1); S313 (2); S321 (1)
Q8TF05	Serine/threonine-protein phosphatase 4 regulatory subunit 1 OS=Homo sapiens GN=PPP4R1 PE=1 SV=1 - [PP4R1_HUMAN]	4.11	9.12939			1	2	2	2		Not phosphorylated	4.21	9.53992			1	2	2	2		Not phosphorylated
Q8WTS6	Histone-lysine N-methyltransferase SETD7 OS=Homo sapiens GN=SETD7 PE=1 SV=1 - [SETD7_HUMAN]	11.48	9.96338			1	2	2	2		Not phosphorylated	11.48	1.35918			1	2	2	2		Not phosphorylated
Q8WTW3	Conserved oligomeric Golgi complex subunit 1 OS=Homo sapiens GN=COG1 PE=1 SV=1 - [COG1_HUMAN]	7.65	21.6709			1	4	4	4		Not phosphorylated	4.9	13.3973			1	3	3	3		Not phosphorylated
Q8WU17	E3 ubiquitin-protein ligase RNF139 OS=Homo sapiens GN=RNF139 PE=1 SV=1 - [RN139_HUMAN]	6.48		29.1127		1	3	3	5	4	S625 (2); S634 (3); T635 (3); T663 (1)	6.48		38.5857		1	2	2	6	6	S625 (2); S634 (2); T635 (2); T663 (4)
Q8WUM4	Programmed cell death 6-interacting protein OS=Homo sapiens GN=PDCD6IP PE=1 SV=1 - [PDC6I_HUMAN]	29.38	139.232	12.9415		1	16	16	32		Not phosphorylated	19.47	96.1139			1	12	12	20		Not phosphorylated
Q8WVB6	Chromosome transmission fidelity protein 18 homolog OS=Homo sapiens GN=CHTF18 PE=1 SV=1 - [CTF18_HUMAN]	9.74	12.3309	10.9249		1	5	5	5	1	S871 (1)	7.59	13.4935	23.5942		1	4	4	7	3	S871 (3)
Q8WVC0	RNA polymerase-associated protein LEO1 OS=Homo sapiens GN=LEO1 PE=1 SV=1 - [LEO1_HUMAN]	36.64	34.9524	249.219		1	15	15	56	50	S66 (1); T188 (10); S197 (12); S212 (13); S220 (12); S229 (6); S238 (5); S246 (1); S254 (1); S261 (1); S277 (1); S279 (2); S294 (5); S296 (4); S300 (2); S608 (1); T629 (2); S630 (4); S658 (5)	26.58	27.9865	18.1587		1	12	12	41	37	T188 (7); S197 (9); S212 (5); S220 (5); S229 (4); S238 (3); S246 (2); S254 (2); S261 (2); S277 (3); S279 (3); S294 (7); S296 (7); S300 (5); S630 (1); S658 (5)
Q8WVJ2	NudC domain-containing protein 2 OS=Homo sapiens GN=NUDCD2 PE=1 SV=1 - [NUDC2_HUMAN]	35.67	19.4123	4.75359		1	3	3	5		Not phosphorylated	29.3	19.4169			1	3	3	4		Not phosphorylated
Q8WVM8	Sec1 family domain-containing protein 1 OS=Homo sapiens GN=SCFD1 PE=1 SV=4 - [SCFD1_HUMAN]	35.36	72.9727	11.7177		1	12	12	17		Not phosphorylated	19.47	36.5813	1.44982		1	7	7	9		Not phosphorylated
Q8WVT3	Trafficking protein particle complex subunit 12 OS=Homo sapiens GN=TRAPPC12 PE=1 SV=3 - [TPC12_HUMAN]	7.48	11.669			1	2	2	2		Not phosphorylated	15.37	16.1118	4.39513		1	4	4	4		Not phosphorylated
Q8WVX9	Fatty acyl-CoA reductase 1 OS=Homo sapiens GN=FAR1 PE=1 SV=1 - [FACR1_HUMAN]	7.77	13.1809			1	3	3	3		Not phosphorylated	5.5	8.16446			1	2	2	2		Not phosphorylated
Q8WW59	SPRY domain-containing protein 4 OS=Homo sapiens GN=SPRYD4 PE=1 SV=2 - [SPRY4_HUMAN]	19.81	8.62627			1	2	2	2		Not phosphorylated	24.64	12.6854			1	3	3	3		Not phosphorylated
Q8WWA1	Transmembrane protein 40 OS=Homo sapiens GN=TMEM40 PE=1 SV=2 - [TMM40_HUMAN]	7.3	4.66472	20.1491		1	3	3	5	4	S137 (4)	7.3	9.82968	24.8272		1	3	3	7	5	S137 (5)
Q8WWH5	Probable tRNA pseudouridine synthase 1 OS=Homo sapiens GN=TRUB1 PE=1 SV=1 - [TRUB1_HUMAN]	16.62	14.204			1	3	3	3		Not phosphorylated	9.46	9.68498			1	2	2	2		Not phosphorylated
Q8WWI5	Choline transporter-like protein 1 OS=Homo sapiens GN=SLC44A1 PE=1 SV=1 - [CTL1_HUMAN]	4.57	10.1924			1	2	2	2		Not phosphorylated	4.57	8.7555			1	2	2	2		Not phosphorylated
Q8WWM7	Ataxin-2-like protein OS=Homo sapiens GN=ATXN2L PE=1 SV=2 - [ATX2L_HUMAN]	10.51	26.5094	36.3616		1	6	6	13	1	S594 (1)	1.7	38.3169	59.5288		1	7	7	20	1	S594 (1)
Q8WWY3	U4/U6 small nuclear ribonucleoprotein Prp31 OS=Homo sapiens GN=PRPF31 PE=1 SV=2 - [PRP31_HUMAN]	16.63	17.8277			1	4	4	4		Not phosphorylated	11.62	14.9533			1	4	4	4		Not phosphorylated
Q8WX92	Negative elongation factor B OS=Homo sapiens GN=COBRA1 PE=1 SV=1 - [NELFB_HUMAN]	19.14	28.0241	9.14527		1	6	6	8	2	S557 (2)	22.7	28.3418	13.7829		1	7	7	9	2	S557 (2)
Q8WX93	Palladin OS=Homo sapiens GN=PALLD PE=1 SV=3 - [PALLD_HUMAN]	8.17	23.0223	56.0496		1	7	7	15	10	S1116 (6); S1118 (8); S1121 (10)	5.93	11.2692	49.9155		1	5	5	11	9	S1116 (5); S1118 (7); S1121 (9)
Q8WXF1	Paraspeckle component 1 OS=Homo sapiens GN=PSPC1 PE=1 SV=1 - [PSPC1_HUMAN]	5.16	7.14968			1	2	2	2		Not phosphorylated	7.7	8.86623			1	2	2	2		Not phosphorylated
Q8WXG6	MAP kinase-activating death domain protein OS=Homo sapiens GN=MADD PE=1 SV=2 - [MADD_HUMAN]	8.08	8.55808	33.6248		1	6	6	8	3	S156 (1); S820 (1); S1059 (1)	7.77	13.5947	36.3853		1	7	7	10	3	S156 (2); S1059 (1)
Q8WXX5	DnaJ homolog subfamily C member 9 OS=Homo sapiens GN=DNAJC9 PE=1 SV=1 - [DNJC9_HUMAN]	31.92	26.2862	3.69244		1	5	5	6		Not phosphorylated	11.92	14.6696			1	2	2	3		Not phosphorylated
Q8WZA0	Protein LZIC OS=Homo sapiens GN=LZIC PE=1 SV=1 - [LZIC_HUMAN]	18.95	10.2222			1	2	2	2		Not phosphorylated	25.79	12.5869			1	3	3	3		Not phosphorylated
Q92466	DNA damage-binding protein 2 OS=Homo sapiens GN=DDB2 PE=1 SV=1 - [DDB2_HUMAN]	3.04		17.772		1	3	3	4	4	S24 (1); S26 (4)	2.81		21.7335		1	2	2	5	5	S24 (2); S26 (5)
Q92499	ATP-dependent RNA helicase DDX1 OS=Homo sapiens GN=DDX1 PE=1 SV=2 - [DDX1_HUMAN]	26.22	89.0887			1	12	12	19		Not phosphorylated	17.3	48.5212			1	9	9	11		Not phosphorylated
Q92506	Estradiol 17-beta-dehydrogenase 8 OS=Homo sapiens GN=HSD17B8 PE=1 SV=2 - [DHB8_HUMAN]	11.49	9.00989			1	2	2	2		Not phosphorylated	11.49	1.89767			1	2	2	2		Not phosphorylated
Q92508	Piezo-type mechanosensitive ion channel component 1 OS=Homo sapiens GN=PIEZO1 PE=1 SV=4 - [PIEZ1_HUMAN]	4.13	18.8384	10.105	15.4234	1	6	6	9	1	S1820 (1)	5.28	18.8362	12.8782	9.69932	1	8	8	9	2	S1646 (1); S1820 (1)
Q92520	Protein FAM3C OS=Homo sapiens GN=FAM3C PE=1 SV=1 - [FAM3C_HUMAN]	20.26	13.5989			1	3	3	3		Not phosphorylated	33.92	22.5913			1	5	5	5		Not phosphorylated
Q92538	Golgi-specific brefeldin A-resistance guanine nucleotide exchange factor 1 OS=Homo sapiens GN=GBF1 PE=1 SV=2 - [GBF1_HUMAN]	11.3	41.1387	18.7528	4.52612	1	12	12	14	1	S1784 (1)	6.56	22.1663	23.7477		1	7	7	10	2	S1298 (1); S1784 (1)
Q92542	Nicastrin OS=Homo sapiens GN=NCSTN PE=1 SV=2 - [NICA_HUMAN]	13.4	27.7604			1	5	5	6		Not phosphorylated	1.16	18.8235			1	3	3	4		Not phosphorylated
Q92544	Transmembrane 9 superfamily member 4 OS=Homo sapiens GN=TM9SF4 PE=1 SV=2 - [TM9S4_HUMAN]	14.02	27.6075			1	5	5	6		Not phosphorylated	9.3	24.24			1	4	4	5		Not phosphorylated
Q92552	28S ribosomal protein S27, mitochondrial OS=Homo sapiens GN=MRPS27 PE=1 SV=3 - [RT27_HUMAN]	20.77	36.2415			1	5	5	7		Not phosphorylated	17.15	21.39			1	4	4	5		Not phosphorylated
Q92575	UBX domain-containing protein 4 OS=Homo sapiens GN=UBXN4 PE=1 SV=2 - [UBXN4_HUMAN]	27.17	52.3434	4.11546		1	6	6	11		Not phosphorylated	22.83	59.5645			1	5	5	12		Not phosphorylated
Q92597	Protein NDRG1 OS=Homo sapiens GN=NDRG1 PE=1 SV=1 - [NDRG1_HUMAN]	21.83	23.5597	8.3725		1	5	5	9	1	S330 (1)	21.83	24.6386	8.44899		1	5	5	7		Not phosphorylated
Q92598	Heat shock protein 105 kDa OS=Homo sapiens GN=HSPH1 PE=1 SV=1 - [HS105_HUMAN]	45.45	231.928	34.3466		1	22	23	54		Not phosphorylated	39.74	27.4142	13.8833	4.4355	1	19	21	46		Not phosphorylated
Q92609	TBC1 domain family member 5 OS=Homo sapiens GN=TBC1D5 PE=1 SV=1 - [TBCD5_HUMAN]	12.2	18.487	3.65252		1	5	5	5		Not phosphorylated	13.8	24.9897	4.73549		1	5	5	6		Not phosphorylated
Q92615	La-related protein 4B OS=Homo sapiens GN=LARP4B PE=1 SV=3 - [LAR4B_HUMAN]	15.45	21.7452	9.03906		1	5	5	7		Not phosphorylated	17.21	16.7297	8.16563		1	5	5	6		Not phosphorylated
Q92616	Translational activator GCN1 OS=Homo sapiens GN=GCN1L1 PE=1 SV=6 - [GCN1L_HUMAN]	15.61	115.976			1	25	25	27		Not phosphorylated	16.17	121.435			1	27	27	29		Not phosphorylated
Q92620	Pre-mRNA-splicing factor ATP-dependent RNA helicase PRP16 OS=Homo sapiens GN=DHX38 PE=1 SV=2 - [PRP16_HUMAN]	4.32	17.8842			1	4	4	4		Not phosphorylated	6.44	25.6692			1	6	6	6		Not phosphorylated
Q92625	Ankyrin repeat and SAM domain-containing protein 1A OS=Homo sapiens GN=ANKS1A PE=1 SV=4 - [ANS1A_HUMAN]	10.05	10.0561	26.2919		1	7	7	8	2	S647 (1); S652 (1)	7.41	4.63885	33.3562		1	6	6	9	5	S626 (2); S647 (1); S652 (1); S663 (1); S677 (1)
Q92626	Peroxidasin homolog OS=Homo sapiens GN=PXDN PE=1 SV=2 - [PXDN_HUMAN]	6.96	22.291			1	5	5	5		Not phosphorylated	7.37	23.3484			1	5	5	5		Not phosphorylated
Q92688	Acidic leucine-rich nuclear phosphoprotein 32 family member B OS=Homo sapiens GN=ANP32B PE=1 SV=1 - [AN32B_HUMAN]	20.32	41.7774	12.1937		1	3	4	12	3	T244 (3)	15.14	24.1454	16.8287		1	2	3	9	4	T244 (4)
Q92692	Poliovirus receptor-related protein 2 OS=Homo sapiens GN=PVRL2 PE=1 SV=1 - [PVRL2_HUMAN]	9.85	16.568			1	3	3	3		Not phosphorylated	13.2	26.2811			1	4	4	5		Not phosphorylated
Q92734	Protein TFG OS=Homo sapiens GN=TFG PE=1 SV=2 - [TFG_HUMAN]	33	49.5642	9.47269	4.68212	1	6	6	13	1	S197 (1)	25.75	59.7139	5.15917		1	5	5	13	1	S197 (1)
Q92747	Actin-related protein 2/3 complex subunit 1A OS=Homo sapiens GN=ARPC1A PE=1 SV=2 - [ARC1A_HUMAN]	12.16	12.9452			1	1	2	3		Not phosphorylated	19.73	14.2434			1	3	3	3		Not phosphorylated
Q92769	Histone deacetylase 2 OS=Homo sapiens GN=HDAC2 PE=1 SV=2 - [HDAC2_HUMAN]	18.03	28.8242	98.5412		1	7	7	23	21	S394 (10); S422 (11); S424 (11)	24.18	3.4917	115.783		1	8	8	28	25	S394 (13); S422 (12); S424 (12)
Q92797	Symplekin OS=Homo sapiens GN=SYMPK PE=1 SV=2 - [SYMPK_HUMAN]	4.08		4.19489	9.32189	1	3	3	3	1	S1243 (1); T1257 (1); S1259 (1)	5.49	4.47218	4.78472	4.95418	1	3	3	3		Not phosphorylated
Q92804	TATA-binding protein-associated factor 2N OS=Homo sapiens GN=TAF15 PE=1 SV=1 - [RBP56_HUMAN]	8.11	15.1025	4.28811		1	1	2	4		Not phosphorylated	6.93	13.7739			1	1	2	3		Not phosphorylated
Q92805	Golgin subfamily A member 1 OS=Homo sapiens GN=GOLGA1 PE=1 SV=3 - [GOGA1_HUMAN]	17.6	32.071	10.3972		1	8	8	9	3	S41 (2); S136 (1)	17.34	36.1867	17.2896		1	9	9	12	4	S41 (4)
Q92817	Envoplakin OS=Homo sapiens GN=EVPL PE=1 SV=3 - [EVPL_HUMAN]	6.59	30.5893			1	7	7	7		Not phosphorylated	7.3	36.8448			1	8	8	8		Not phosphorylated
Q92820	Gamma-glutamyl hydrolase OS=Homo sapiens GN=GGH PE=1 SV=2 - [GGH_HUMAN]	27.67	47.4136	3.89285		1	6	6	12		Not phosphorylated	24.21	44.7823			1	5	5	10		Not phosphorylated
Q92823	Neuronal cell adhesion molecule OS=Homo sapiens GN=NRCAM PE=1 SV=3 - [NRCAM_HUMAN]	5.98	28.7782			1	5	5	6		Not phosphorylated	4.75	17.4153			1	4	4	4		Not phosphorylated
Q92841	Probable ATP-dependent RNA helicase DDX17 OS=Homo sapiens GN=DDX17 PE=1 SV=2 - [DDX17_HUMAN]	7.27	25.4902			1	3	4	6		Not phosphorylated	3.57	12.8237			1	1	2	3		Not phosphorylated
Q92882	Osteoclast-stimulating factor 1 OS=Homo sapiens GN=OSTF1 PE=1 SV=2 - [OSTF1_HUMAN]	28.97	14.1909	7.66081	4.76447	1	5	5	6	3	S213 (3)	2.9	9.87495	14.6778	9.4578	1	4	4	7	5	S213 (5)
Q92888	Rho guanine nucleotide exchange factor 1 OS=Homo sapiens GN=ARHGEF1 PE=1 SV=2 - [ARHG1_HUMAN]	3.07	8.12136			1	2	2	2		Not phosphorylated	3.18	8.2424			1	2	2	2		Not phosphorylated
Q92890	Ubiquitin fusion degradation protein 1 homolog OS=Homo sapiens GN=UFD1L PE=1 SV=3 - [UFD1_HUMAN]	26.38	23.9052			1	5	5	6		Not phosphorylated	14.98	11.6741			1	3	3	3		Not phosphorylated
Q92896	Golgi apparatus protein 1 OS=Homo sapiens GN=GLG1 PE=1 SV=2 - [GSLG1_HUMAN]	30.11	140.902	3.54848		1	22	22	31		Not phosphorylated	24.77	12.9276			1	18	18	22		Not phosphorylated
Q92900	Regulator of nonsense transcripts 1 OS=Homo sapiens GN=UPF1 PE=1 SV=2 - [RENT1_HUMAN]	16.92	62.7668	7.17672	11.2617	1	12	12	16	2	S1107 (2)	8.41	28.9166	7.45387	1.71918	1	7	7	9	3	S1107 (3)
Q92903	Phosphatidate cytidylyltransferase 1 OS=Homo sapiens GN=CDS1 PE=2 SV=2 - [CDS1_HUMAN]	5.21		18.7935		1	2	2	4		Not phosphorylated	5.21		22.7781		1	2	2	5	1	T41 (1)
Q92905	COP9 signalosome complex subunit 5 OS=Homo sapiens GN=COPS5 PE=1 SV=4 - [CSN5_HUMAN]	13.17	14.0672			1	3	3	3		Not phosphorylated	18.26	2.29765			1	3	3	4		Not phosphorylated
Q92922	SWI/SNF complex subunit SMARCC1 OS=Homo sapiens GN=SMARCC1 PE=1 SV=3 - [SMRC1_HUMAN]	1.45		18.9393		1	2	2	4	4	S328 (4); S330 (4)	1.45		8.41356		1	2	2	2	2	S328 (2); S330 (2)
Q92934	Bcl2 antagonist of cell death OS=Homo sapiens GN=BAD PE=1 SV=3 - [BAD_HUMAN]	19.64	5.93714	9.24014		1	2	2	3	2	S91 (1); S118 (1)	19.64	5.45813	13.516		1	2	2	4	2	S91 (1); S118 (1)
Q92945	Far upstream element-binding protein 2 OS=Homo sapiens GN=KHSRP PE=1 SV=4 - [FUBP2_HUMAN]	26.16	49.3072			1	10	10	11		Not phosphorylated	19.97	48.9676	3.92321		1	9	9	12	1	S181 (1)
Q92947	Glutaryl-CoA dehydrogenase, mitochondrial OS=Homo sapiens GN=GCDH PE=1 SV=1 - [GCDH_HUMAN]	8.68	17.7395			1	2	2	4		Not phosphorylated	15.3	14.5456			1	3	3	3		Not phosphorylated
Q92973	Transportin-1 OS=Homo sapiens GN=TNPO1 PE=1 SV=2 - [TNPO1_HUMAN]	20.6	84.6778			1	10	10	17		Not phosphorylated	19.82	12.318			1	10	11	20		Not phosphorylated
Q93008	Probable ubiquitin carboxyl-terminal hydrolase FAF-X OS=Homo sapiens GN=USP9X PE=1 SV=3 - [USP9X_HUMAN]	10.51	63.9296		9.18889	1	14	14	16	2	S1600 (2)	1.66	61.454	23.1174	14.8947	1	15	15	20	6	S1600 (6)
Q93009	Ubiquitin carboxyl-terminal hydrolase 7 OS=Homo sapiens GN=USP7 PE=1 SV=2 - [UBP7_HUMAN]	21.23	90.0945	9.85089		1	13	13	22	2	S18 (2)	18.33	65.1712	35.5644		1	11	11	21	7	S18 (7)
Q93052	Lipoma-preferred partner OS=Homo sapiens GN=LPP PE=1 SV=1 - [LPP_HUMAN]	20.1	23.979			1	5	5	5		Not phosphorylated	19.93	33.223			1	5	5	7		Not phosphorylated
Q93084	Sarcoplasmic/endoplasmic reticulum calcium ATPase 3 OS=Homo sapiens GN=ATP2A3 PE=1 SV=2 - [AT2A3_HUMAN]	12.46	57.6511			1	5	8	13		Not phosphorylated	11.12	49.8694			1	3	8	11		Not phosphorylated
Q969E4	Transcription elongation factor A protein-like 3 OS=Homo sapiens GN=TCEAL3 PE=1 SV=1 - [TCAL3_HUMAN]	27.5	51.6917	26.5802		1	5	5	15	9	S30 (6); S65 (3)	32	33.9659	27.6463		1	6	6	12	6	S30 (4); S65 (2)
Q969S3	Zinc finger protein 622 OS=Homo sapiens GN=ZNF622 PE=1 SV=1 - [ZN622_HUMAN]	10.27	12.5237			1	3	3	3		Not phosphorylated	6.92	7.51928			1	2	2	2		Not phosphorylated
Q969Z0	Protein TBRG4 OS=Homo sapiens GN=TBRG4 PE=1 SV=1 - [TBRG4_HUMAN]	18.54	38.6307	4.31583		1	6	6	9		Not phosphorylated	19.49	35.7226			1	6	6	7		Not phosphorylated
Q96A33	Coiled-coil domain-containing protein 47 OS=Homo sapiens GN=CCDC47 PE=1 SV=1 - [CCD47_HUMAN]	20.7	25.8329			1	6	6	6		Not phosphorylated	13.4	22.6636			1	4	4	5		Not phosphorylated
Q96A49	Synapse-associated protein 1 OS=Homo sapiens GN=SYAP1 PE=1 SV=1 - [SYAP1_HUMAN]	42.33	62.6617	12.9245	5.10052	1	9	9	18	1	S269 (1)	28.13	23.6294	5.38998	9.6546	1	6	6	8		Not phosphorylated
Q96A65	Exocyst complex component 4 OS=Homo sapiens GN=EXOC4 PE=1 SV=1 - [EXOC4_HUMAN]	11.29	33.88			1	7	7	8		Not phosphorylated	4.83	17.9762			1	3	3	4		Not phosphorylated
Q96AB3	Isochorismatase domain-containing protein 2, mitochondrial OS=Homo sapiens GN=ISOC2 PE=1 SV=1 - [ISOC2_HUMAN]	51.71	43.7766	4.35346		1	5	5	10		Not phosphorylated	42.93	5.76717			1	5	5	11		Not phosphorylated
Q96AC1	Fermitin family homolog 2 OS=Homo sapiens GN=FERMT2 PE=1 SV=1 - [FERM2_HUMAN]	19.12	41.7449	4.28391		1	7	7	10	1	S159 (1)	1.59	17.2899			1	4	4	4		Not phosphorylated
Q96AE4	Far upstream element-binding protein 1 OS=Homo sapiens GN=FUBP1 PE=1 SV=3 - [FUBP1_HUMAN]	21.43	52.957			1	8	8	12		Not phosphorylated	2.34	45.988			1	7	8	11		Not phosphorylated
Q96AG4	Leucine-rich repeat-containing protein 59 OS=Homo sapiens GN=LRRC59 PE=1 SV=1 - [LRC59_HUMAN]	20.52	19.1302	4.93943		1	4	4	5		Not phosphorylated	15.31	1.95924	4.41372		1	3	3	3		Not phosphorylated
Q96AQ6	Pre-B-cell leukemia transcription factor-interacting protein 1 OS=Homo sapiens GN=PBXIP1 PE=1 SV=1 - [PBIP1_HUMAN]	3.15	7.81656			1	2	2	2		Not phosphorylated	6.43	14.3247			1	4	4	4		Not phosphorylated
Q96B23	Uncharacterized protein C18orf25 OS=Homo sapiens GN=C18orf25 PE=1 SV=2 - [CR025_HUMAN]	11.66	4.16772	33.9051		1	3	3	7	4	S34 (1); S66 (1); S145 (2)	14.39	7.93971	3.21275		1	4	4	8	2	S34 (1); S145 (1)
Q96B36	Proline-rich AKT1 substrate 1 OS=Homo sapiens GN=AKT1S1 PE=1 SV=1 - [AKTS1_HUMAN]	19.92	10.9371	122.4		1	3	3	24	11	S88 (3); S92 (2); T97 (1); S202 (5); S203 (6)	19.92	4.63657	18.1176		1	3	3	21	10	S88 (1); S92 (3); S202 (4); S203 (5); S211 (1); S212 (1)
Q96BW9	Mitochondrial translocator assembly and maintenance protein 41 homolog OS=Homo sapiens GN=TAMM41 PE=2 SV=1 - [TAM41_HUMAN]	11.39	8.66571			1	2	2	2		Not phosphorylated	15.82	14.6743			1	3	3	3		Not phosphorylated
Q96C01	Protein FAM136A OS=Homo sapiens GN=FAM136A PE=1 SV=1 - [F136A_HUMAN]	30.43	23.3221			1	3	3	5		Not phosphorylated	23.19	23.5982			1	2	2	5		Not phosphorylated
Q96C19	EF-hand domain-containing protein D2 OS=Homo sapiens GN=EFHD2 PE=1 SV=1 - [EFHD2_HUMAN]	11.25	8.47536			1	2	2	2		Not phosphorylated	18.33	13.8641			1	3	3	3		Not phosphorylated
Q96C36	Pyrroline-5-carboxylate reductase 2 OS=Homo sapiens GN=PYCR2 PE=1 SV=1 - [P5CR2_HUMAN]	17.5	20.5939			1	3	4	5		Not phosphorylated	14.37	12.7261			1	2	3	3		Not phosphorylated
Q96C86	m7GpppX diphosphatase OS=Homo sapiens GN=DCPS PE=1 SV=2 - [DCPS_HUMAN]	30.56	28.3896	3.6119		1	6	6	7		Not phosphorylated	33.23	28.9489			1	5	5	6		Not phosphorylated
Q96C90	Protein phosphatase 1 regulatory subunit 14B OS=Homo sapiens GN=PPP1R14B PE=1 SV=3 - [PP14B_HUMAN]	40.14	55.1663	4.40009		1	5	5	12		Not phosphorylated	58.5	62.8742			1	5	5	13		Not phosphorylated
Q96CM8	Acyl-CoA synthetase family member 2, mitochondrial OS=Homo sapiens GN=ACSF2 PE=1 SV=2 - [ACSF2_HUMAN]	9.59	16.1541			1	4	4	4		Not phosphorylated	14.63	21.9424			1	5	5	5		Not phosphorylated
Q96CN7	Isochorismatase domain-containing protein 1 OS=Homo sapiens GN=ISOC1 PE=1 SV=3 - [ISOC1_HUMAN]	44.63	55.39	7.15693		1	8	8	14		Not phosphorylated	46.31	68.8717			1	8	8	14		Not phosphorylated
Q96CN9	GRIP and coiled-coil domain-containing protein 1 OS=Homo sapiens GN=GCC1 PE=1 SV=1 - [GCC1_HUMAN]	11.61	16.5311		5.45356	1	4	4	4	1	S620 (1)	12.26	21.5617	4.34777	5.38416	1	5	5	6	1	S620 (1)
Q96CP2	FLYWCH family member 2 OS=Homo sapiens GN=FLYWCH2 PE=1 SV=1 - [FWCH2_HUMAN]	24.29	28.614			1	2	2	6		Not phosphorylated	24.29	28.2157			1	2	2	5		Not phosphorylated
Q96CP6	GRAM domain-containing protein 1A OS=Homo sapiens GN=GRAMD1A PE=1 SV=2 - [GRM1A_HUMAN]	4.01		11.7948		1	2	2	3	2	S263 (2); S267 (2)	5.39		12.1192		1	3	3	3	3	S263 (2); S267 (1); S271 (1); T277 (1); S281 (1)
Q96CS3	FAS-associated factor 2 OS=Homo sapiens GN=FAF2 PE=1 SV=2 - [FAF2_HUMAN]	20.22	29.4767	8.56145		1	5	5	8		Not phosphorylated	26.7	36.5154			1	6	6	7		Not phosphorylated
Q96D46	60S ribosomal export protein NMD3 OS=Homo sapiens GN=NMD3 PE=1 SV=1 - [NMD3_HUMAN]	24.85	50.1472	11.8388	4.82369	1	7	7	14	2	S468 (1)T470 (2)	15.51	26.4857	11.2888	1.39825	1	5	5	11	2	S468 (1); T470 (2)
Q96D71	RalBP1-associated Eps domain-containing protein 1 OS=Homo sapiens GN=REPS1 PE=1 SV=3 - [REPS1_HUMAN]	15.33	9.2262	53.7466		1	5	5	13	5	S162 (2); S170 (4); S709 (1)	8.67		37.1663		1	3	3	8	5	S162 (1); S170 (4), S709 (1)
Q96DB5	Regulator of microtubule dynamics protein 1 OS=Homo sapiens GN=FAM82B PE=1 SV=1 - [RMD1_HUMAN]	19.75	24.9562	4.10088		1	4	4	6		Not phosphorylated	19.75	22.6974			1	4	4	5		Not phosphorylated
Q96DG6	Carboxymethylenebutenolidase homolog OS=Homo sapiens GN=CMBL PE=1 SV=1 - [CMBL_HUMAN]	18.78	20.4693			1	3	3	5		Not phosphorylated	13.88	17.4539			1	2	2	4		Not phosphorylated
Q96E09	Protein FAM122A OS=Homo sapiens GN=FAM122A PE=1 SV=1 - [F122A_HUMAN]	13.94		9.95883		1	2	2	2	1	S143 (1)	13.94		11.4168		1	2	2	2	1	S143 (1)
Q96E11	Ribosome-recycling factor, mitochondrial OS=Homo sapiens GN=MRRF PE=1 SV=1 - [RRFM_HUMAN]	11.83	9.03184			1	2	2	2		Not phosphorylated	2.23	15.3326			1	3	3	3		Not phosphorylated
Q96ED9	Protein Hook homolog 2 OS=Homo sapiens GN=HOOK2 PE=1 SV=3 - [HOOK2_HUMAN]	5.01	12.6635			1	2	2	2		Not phosphorylated	4.31	8.69729			1	2	2	2		Not phosphorylated
Q96EK6	Glucosamine 6-phosphate N-acetyltransferase OS=Homo sapiens GN=GNPNAT1 PE=1 SV=1 - [GNA1_HUMAN]	21.74	12.8314	4.73795		1	3	3	4		Not phosphorylated	22.83	25.1393			1	3	3	6		Not phosphorylated
Q96EY7	Pentatricopeptide repeat domain-containing protein 3, mitochondrial OS=Homo sapiens GN=PTCD3 PE=1 SV=3 - [PTCD3_HUMAN]	12.34	21.4122			1	5	5	5		Not phosphorylated	12.34	21.1827			1	5	5	5		Not phosphorylated
Q96EY8	Cob(I)yrinic acid a,c-diamide adenosyltransferase, mitochondrial OS=Homo sapiens GN=MMAB PE=1 SV=1 - [MMAB_HUMAN]	23.6	27.358	4.10237		1	4	4	7		Not phosphorylated	23.6	26.4495			1	4	4	6		Not phosphorylated
Q96F63	Coiled-coil domain-containing protein 97 OS=Homo sapiens GN=CCDC97 PE=1 SV=1 - [CCD97_HUMAN]	18.66	4.8506	14.8222		1	3	3	3	2	S257 (2); S264 (1)	18.66	5.27597	11.8951		1	3	3	3	2	S257 (2); S264 (1)
Q96F86	Enhancer of mRNA-decapping protein 3 OS=Homo sapiens GN=EDC3 PE=1 SV=1 - [EDC3_HUMAN]	5.31	7.83184	5.86287		1	2	2	3	1	S131 (1)	6.89	8.47616			1	2	2	2		Not phosphorylated
Q96FJ2	Dynein light chain 2, cytoplasmic OS=Homo sapiens GN=DYNLL2 PE=1 SV=1 - [DYL2_HUMAN]	55.06	38.1361			1	1	3	8		Not phosphorylated	37.8	28.2545			1	1	2	6		Not phosphorylated
Q96FQ6	Protein S100-A16 OS=Homo sapiens GN=S100A16 PE=1 SV=1 - [S10AG_HUMAN]	53.4	26.9492			1	4	4	6		Not phosphorylated	4.78	24.4788			1	3	3	6		Not phosphorylated
Q96FW1	Ubiquitin thioesterase OTUB1 OS=Homo sapiens GN=OTUB1 PE=1 SV=2 - [OTUB1_HUMAN]	51.29	73.6368	20.5854		1	9	9	20		Not phosphorylated	5.18	65.4663	13.182		1	8	8	17		Not phosphorylated
Q96FZ2	UPF0361 protein C3orf37 OS=Homo sapiens GN=C3orf37 PE=1 SV=1 - [CC037_HUMAN]	11.58	12.2523			1	3	3	3		Not phosphorylated	12.43	12.4934			1	3	3	3		Not phosphorylated
Q96G03	Phosphoglucomutase-2 OS=Homo sapiens GN=PGM2 PE=1 SV=4 - [PGM2_HUMAN]	14.87	36.9068	4.77514		1	7	7	9	1	S165 (1)	2.26	35.1483	4.92941	4.63712	1	9	9	10	1	S165 (1)
Q96G23	Ceramide synthase 2 OS=Homo sapiens GN=CERS2 PE=1 SV=1 - [CERS2_HUMAN]	14.74	10.3031	15.907		1	4	4	5	2	T346 (2); S348 (2); S349 (2)	14.74	1.18472	12.9997		1	4	4	5	2	S341 (2)
Q96G74	OTU domain-containing protein 5 OS=Homo sapiens GN=OTUD5 PE=1 SV=1 - [OTUD5_HUMAN]	5.95		12.5187		1	2	2	2	2	S165 (1); S177 (1)	5.95		12.2835		1	2	2	2	2	S165 (1); S177 (1)
Q96GA3	Protein LTV1 homolog OS=Homo sapiens GN=LTV1 PE=1 SV=1 - [LTV1_HUMAN]	5.89	3.43152	4.97692		1	2	2	2	1	S188 (1)	5.89	3.62319	9.94454		1	2	2	3	2	S182 (1); S188 (1)
Q96GA7	Serine dehydratase-like OS=Homo sapiens GN=SDSL PE=1 SV=1 - [SDSL_HUMAN]	17.02	19.8974			1	3	3	4		Not phosphorylated	1.3	9.65942			1	2	2	2		Not phosphorylated
Q96GC9	Vacuole membrane protein 1 OS=Homo sapiens GN=VMP1 PE=1 SV=1 - [VMP1_HUMAN]	15.76	31.0275			1	3	3	6		Not phosphorylated	11.82	13.9598			1	2	2	3		Not phosphorylated
Q96GK7	Fumarylacetoacetate hydrolase domain-containing protein 2A OS=Homo sapiens GN=FAHD2A PE=1 SV=1 - [FAH2A_HUMAN]	21.02	24.0893			1	4	4	5		Not phosphorylated	2.6	2.89591			1	4	4	5		Not phosphorylated
Q96GS4	Uncharacterized protein C17orf59 OS=Homo sapiens GN=C17orf59 PE=1 SV=2 - [CQ059_HUMAN]	23.25	27.6626			1	4	4	5		Not phosphorylated	11.76	11.7838			1	2	2	2		Not phosphorylated
Q96HD1	Cysteine-rich with EGF-like domain protein 1 OS=Homo sapiens GN=CRELD1 PE=1 SV=3 - [CREL1_HUMAN]	10	8.65525			1	2	2	2		Not phosphorylated	15.24	11.868			1	2	2	2		Not phosphorylated
Q96HE7	ERO1-like protein alpha OS=Homo sapiens GN=ERO1L PE=1 SV=2 - [ERO1A_HUMAN]	43.8	82.2168	4.45922		1	12	12	18		Not phosphorylated	25.21	6.68548	4.53884		1	7	7	13		Not phosphorylated
Q96HY7	Probable 2-oxoglutarate dehydrogenase E1 component DHKTD1, mitochondrial OS=Homo sapiens GN=DHTKD1 PE=2 SV=2 - [DHTK1_HUMAN]	14.8	47.6784			1	7	7	10		Not phosphorylated	16.65	46.9596			1	8	8	10		Not phosphorylated
Q96I59	Probable asparagine--tRNA ligase, mitochondrial OS=Homo sapiens GN=NARS2 PE=1 SV=3 - [SYNM_HUMAN]	20.55	22.0456			1	5	5	5		Not phosphorylated	5.87	8.78315			1	2	2	2		Not phosphorylated
Q96I99	Succinyl-CoA ligase [GDP-forming] subunit beta, mitochondrial OS=Homo sapiens GN=SUCLG2 PE=1 SV=2 - [SUCB2_HUMAN]	34.03	35.4491	4.56639		1	8	8	9		Not phosphorylated	24.77	38.6458			1	6	6	8		Not phosphorylated
Q96IZ0	PRKC apoptosis WT1 regulator protein OS=Homo sapiens GN=PAWR PE=1 SV=1 - [PAWR_HUMAN]	13.24	9.83339			1	2	2	2		Not phosphorylated	15.59	13.814			1	3	3	3		Not phosphorylated
Q96J01	THO complex subunit 3 OS=Homo sapiens GN=THOC3 PE=1 SV=1 - [THOC3_HUMAN]	13.11	14.9232			1	2	2	3		Not phosphorylated	13.39	1.13521			1	2	2	2		Not phosphorylated
Q96JB2	Conserved oligomeric Golgi complex subunit 3 OS=Homo sapiens GN=COG3 PE=1 SV=3 - [COG3_HUMAN]	11.47	26.8169			1	5	5	6		Not phosphorylated	8.45	18.1474			1	4	4	4		Not phosphorylated
Q96JB5	CDK5 regulatory subunit-associated protein 3 OS=Homo sapiens GN=CDK5RAP3 PE=1 SV=2 - [CK5P3_HUMAN]	16.01	26.4081			1	6	6	6		Not phosphorylated	14.3	3.78286			1	5	5	7		Not phosphorylated
Q96JH7	Deubiquitinating protein VCIP135 OS=Homo sapiens GN=VCPIP1 PE=1 SV=2 - [VCIP1_HUMAN]	11.29	26.6629	15.3375		1	8	8	9	1	S1198 (1)	11.13	26.2565	15.3137		1	8	8	9	2	S1198 (2)
Q96JJ7	Protein disulfide-isomerase TMX3 OS=Homo sapiens GN=TMX3 PE=1 SV=2 - [TMX3_HUMAN]	9.25	14.6202	4.56767		1	3	3	4		Not phosphorylated	1.57	13.4632			1	3	3	3		Not phosphorylated
Q96JP5	E3 ubiquitin-protein ligase ZFP91 OS=Homo sapiens GN=ZFP91 PE=1 SV=1 - [ZFP91_HUMAN]	4.91		17.7129		1	2	2	4	3	S83 (1); S101 (2); S103 (2)	4.91		1.74498		1	2	2	2	2	S83 (1); S101 (1); S103 (1)
Q96K17	Transcription factor BTF3 homolog 4 OS=Homo sapiens GN=BTF3L4 PE=1 SV=1 - [BT3L4_HUMAN]	38.61	18.7948	9.01911	9.59002	1	4	4	8		Not phosphorylated	31.1	2.18764		4.37637	1	3	3	5		Not phosphorylated
Q96K21	Zinc finger FYVE domain-containing protein 19 OS=Homo sapiens GN=ZFYVE19 PE=1 SV=3 - [ZFY19_HUMAN]	4.03	5.74738	10.6924	5.9059	1	2	2	4	4	S354 (4)	4.3		16.7872	6.17356	1	2	2	4	4	S354 (4)
Q96K49	Transmembrane protein 87B OS=Homo sapiens GN=TMEM87B PE=1 SV=1 - [TM87B_HUMAN]	8.47	9.91313			1	2	2	2		Not phosphorylated	8.47	1.38854			1	2	2	2	1	S534 (1)
Q96KA5	Cleft lip and palate transmembrane protein 1-like protein OS=Homo sapiens GN=CLPTM1L PE=1 SV=1 - [CLP1L_HUMAN]	5.02	8.05724			1	2	2	2		Not phosphorylated	5.2	7.26943			1	2	2	2		Not phosphorylated
Q96KC8	DnaJ homolog subfamily C member 1 OS=Homo sapiens GN=DNAJC1 PE=1 SV=1 - [DNJC1_HUMAN]	8.48	10.549	32.1651		1	2	2	8	7	S430 (4); S479 (3); S480 (3)	8.48	11.1118	32.5329		1	2	2	8	6	S430 (3); S479 (3); S480 (3)
Q96KG9	N-terminal kinase-like protein OS=Homo sapiens GN=SCYL1 PE=1 SV=1 - [NTKL_HUMAN]	22.52	51.1288	5.40259		1	11	11	12		Not phosphorylated	12.87	27.2189			1	5	5	6		Not phosphorylated
Q96KK5	Histone H2A type 1-H OS=Homo sapiens GN=HIST1H2AH PE=1 SV=3 - [H2A1H_HUMAN]	37.5	15.8493			8	2	2	4		Not phosphorylated	37.5	12.7292			8	1	2	3		Not phosphorylated
Q96KN1	Protein FAM84B OS=Homo sapiens GN=FAM84B PE=1 SV=1 - [FA84B_HUMAN]	21.94	19.59	12.9649		1	3	3	7	1	S300 (1)	13.87	13.6636	13.3449		1	2	2	6		Not phosphorylated
Q96KP4	Cytosolic non-specific dipeptidase OS=Homo sapiens GN=CNDP2 PE=1 SV=2 - [CNDP2_HUMAN]	50.11	138.878	4.04969		1	13	13	29		Not phosphorylated	33.68	66.9767			1	8	8	14		Not phosphorylated
Q96LJ7	Dehydrogenase/reductase SDR family member 1 OS=Homo sapiens GN=DHRS1 PE=1 SV=1 - [DHRS1_HUMAN]	27.8	21.7043			1	5	5	5		Not phosphorylated	19.17	12.1754			1	3	3	3		Not phosphorylated
Q96LR5	Ubiquitin-conjugating enzyme E2 E2 OS=Homo sapiens GN=UBE2E2 PE=1 SV=1 - [UB2E2_HUMAN]	32.34	13.3229	5.39251		1	1	3	4	1	S19 (1)	37.81	13.3747	4.65378		2	4	4	4		Not phosphorylated
Q96M27	Protein PRRC1 OS=Homo sapiens GN=PRRC1 PE=1 SV=1 - [PRRC1_HUMAN]	24.94	53.5021			1	6	6	11		Not phosphorylated	2.67	46.9927			1	5	5	10		Not phosphorylated
Q96N66	Lysophospholipid acyltransferase 7 OS=Homo sapiens GN=MBOAT7 PE=1 SV=2 - [MBOA7_HUMAN]	5.08	7.86436			1	2	2	2		Not phosphorylated	8.69	11.3545			1	3	3	3		Not phosphorylated
Q96N67	Dedicator of cytokinesis protein 7 OS=Homo sapiens GN=DOCK7 PE=1 SV=4 - [DOCK7_HUMAN]	1.07		12.1578		1	2	2	2		Not phosphorylated	1.7		16.6571		1	2	2	3		Not phosphorylated
Q96NE9	FERM domain-containing protein 6 OS=Homo sapiens GN=FRMD6 PE=1 SV=1 - [FRMD6_HUMAN]	2.41		11.0128		1	2	2	2	1	S525 (1)	2.41		15.6911		1	2	2	4	2	S525 (2)
Q96NY8	Poliovirus receptor-related protein 4 OS=Homo sapiens GN=PVRL4 PE=1 SV=1 - [PVRL4_HUMAN]	9.61	12.6123	3.78578		1	4	4	4		Not phosphorylated	6.67	7.88296	7.88517		1	3	3	4	1	T447 (1)
Q96P70	Importin-9 OS=Homo sapiens GN=IPO9 PE=1 SV=3 - [IPO9_HUMAN]	7.88	27.514			1	5	5	6		Not phosphorylated	7.3	24.1314			1	4	4	5		Not phosphorylated
Q96PU5	E3 ubiquitin-protein ligase NEDD4-like OS=Homo sapiens GN=NEDD4L PE=1 SV=2 - [NED4L_HUMAN]	4		15.1794		1	2	2	3	2	S475 (1); S479 (2); S483 (1); S487 (2)	5.3	3.4869	8.75768		1	3	3	3	1	S487 (1)
Q96PZ0	Pseudouridylate synthase 7 homolog OS=Homo sapiens GN=PUS7 PE=1 SV=2 - [PUS7_HUMAN]	14.07	29.9422			1	5	5	6		Not phosphorylated	17.7	33.4412			1	7	7	8		Not phosphorylated
Q96QK1	Vacuolar protein sorting-associated protein 35 OS=Homo sapiens GN=VPS35 PE=1 SV=2 - [VPS35_HUMAN]	30.15	116.841	13.5932		1	16	16	28		Not phosphorylated	16.8	62.6663			1	10	10	14		Not phosphorylated
Q96QR8	Transcriptional activator protein Pur-beta OS=Homo sapiens GN=PURB PE=1 SV=3 - [PURB_HUMAN]	31.09	26.2916	18.8314	4.54322	1	5	5	10	5	S298 (2); S304 (5)	1.26	3.48966	14.1576		1	2	2	4	3	S298 (1); S304 (3)
Q96RE7	Nucleus accumbens-associated protein 1 OS=Homo sapiens GN=NACC1 PE=1 SV=1 - [NACC1_HUMAN]	10.63	17.7802			1	4	4	4		Not phosphorylated	12.71	2.98477			1	5	5	5		Not phosphorylated
Q96RP9	Elongation factor G, mitochondrial OS=Homo sapiens GN=GFM1 PE=1 SV=2 - [EFGM_HUMAN]	20.77	63.9231	8.19217	4.34458	1	11	11	17		Not phosphorylated	23.4	73.4464	4.28578		1	9	9	16		Not phosphorylated
Q96RQ3	Methylcrotonoyl-CoA carboxylase subunit alpha, mitochondrial OS=Homo sapiens GN=MCCC1 PE=1 SV=3 - [MCCA_HUMAN]	34.48	84.4865	4.85166		1	13	13	18		Not phosphorylated	29.52	119.998	4.49457		1	12	12	24		Not phosphorylated
Q96RS6	NudC domain-containing protein 1 OS=Homo sapiens GN=NUDCD1 PE=1 SV=2 - [NUDC1_HUMAN]	19.73	42.3553			1	6	6	9		Not phosphorylated	14.7	2.34153			1	4	4	4		Not phosphorylated
Q96RT1	Protein LAP2 OS=Homo sapiens GN=ERBB2IP PE=1 SV=2 - [LAP2_HUMAN]	4.46	5.42529	11.2035		1	3	3	3	2	S602 (1); S603 (1); S841 (1); S844 (1)	6.23	6.32997	16.2466		1	4	4	4	2	S602 (1); S603 (1); S841 (1)
Q96RU3	Formin-binding protein 1 OS=Homo sapiens GN=FNBP1 PE=1 SV=2 - [FNBP1_HUMAN]	13.45	4.69127	13.2143		1	4	4	4	1	S296 (1)	13.45	4.97122	13.7472		1	4	4	4	1	S296 (1)
Q96S55	ATPase WRNIP1 OS=Homo sapiens GN=WRNIP1 PE=1 SV=2 - [WRIP1_HUMAN]	15.94	17.833	14.7577	18.62	1	6	6	10	6	T85 (1); S91 (3); S92 (3); S151 (1); S153 (3)	24.36	23.273	9.9433	32.686	1	7	7	12	6	S91 (4); S92 (4); S151 (1); S153 (2)
Q96S66	Chloride channel CLIC-like protein 1 OS=Homo sapiens GN=CLCC1 PE=1 SV=1 - [CLCC1_HUMAN]	16.15	30.1903	14.5425		1	5	5	9	1	S524 (1)	24.86	36.4844	16.1387	4.78531	1	8	8	12	2	S524 (1); S532 (1)
Q96SB4	SRSF protein kinase 1 OS=Homo sapiens GN=SRPK1 PE=1 SV=2 - [SRPK1_HUMAN]	7.48	11.4119	24.3952		1	2	2	6	5	S51 (5)	6.56	16.9994	18.6854		1	2	2	6	5	S51 (5)
Q96ST2	Protein IWS1 homolog OS=Homo sapiens GN=IWS1 PE=1 SV=2 - [IWS1_HUMAN]	28.57	8.85988	301.602		1	17	17	66	60	S25 (1); S27 (1); S157 (5); S159 (5); S196 (12); S198 (12); S235 OR S261 (11); S237 OR S263 (11); S287 (4); S289 (4); S300 (1); S313 (4); S315 (2); S329 (1); S333 (1); S351 (1); S362 (2); S363 (4); S365 (7); S398 (6); S400 (6); S438 (7); S440 (7)	25.3		212.854		1	15	15	44	42	S157 (4); S159 (4); S196 (10); S198 (10); S235 OR S261 (8); S237 OR S263 (8); S287 (2); S289 (2); S313 (5); S315 (3); T317 (1); S329 (1); S333 (1); S363 (1); S365 (4); S398 (3); S400 (3); S415 (1); S438 (4); S440 (4)
Q96SU4	Oxysterol-binding protein-related protein 9 OS=Homo sapiens GN=OSBPL9 PE=1 SV=2 - [OSBL9_HUMAN]	5.84	7.31608		4.45862	1	3	3	3	1	T255 (1)	6.11	7.46589		4.77742	1	3	3	3		Not phosphorylated
Q96T23	Remodeling and spacing factor 1 OS=Homo sapiens GN=RSF1 PE=1 SV=2 - [RSF1_HUMAN]	2.91		15.6451		1	2	2	3	3	S622 (2); S1345 (1)	2.91		11.5234		1	2	2	2	1	S1345 (1)
Q96T51	RUN and FYVE domain-containing protein 1 OS=Homo sapiens GN=RUFY1 PE=1 SV=2 - [RUFY1_HUMAN]	10.03	21.0658			1	5	5	5		Not phosphorylated	4.94	1.97665			1	3	3	3		Not phosphorylated
Q96T76	MMS19 nucleotide excision repair protein homolog OS=Homo sapiens GN=MMS19 PE=1 SV=2 - [MMS19_HUMAN]	10.97	31.8498			1	6	6	6		Not phosphorylated	12.62	52.4549			1	7	7	10		Not phosphorylated
Q96TA1	Niban-like protein 1 OS=Homo sapiens GN=FAM129B PE=1 SV=3 - [NIBL1_HUMAN]	32.04	91.2233	24.9219	39.3343	1	15	15	30	15	S568 (2); S574 (4); S641 (1); S646 (1); S665 (9); S681 (1); S692 (1); S696 (3)	29.36	71.5882	35.4568	43.3899	1	14	14	31	16	S568 (3); S574 (3); S646 (1); S665 (9); S681 (2); S692 (2); S696 (3)
Q99426	Tubulin-folding cofactor B OS=Homo sapiens GN=TBCB PE=1 SV=2 - [TBCB_HUMAN]	25	22.7517			1	4	4	5		Not phosphorylated	15.16	17.9232			1	3	3	4		Not phosphorylated
Q99436	Proteasome subunit beta type-7 OS=Homo sapiens GN=PSMB7 PE=1 SV=1 - [PSB7_HUMAN]	51.26	56.104			1	6	6	11		Not phosphorylated	2.94	29.4971			1	3	3	7		Not phosphorylated
Q99439	Calponin-2 OS=Homo sapiens GN=CNN2 PE=1 SV=4 - [CNN2_HUMAN]	38.83	33.0192			1	7	7	7		Not phosphorylated	12.94	12.2713			1	2	2	3		Not phosphorylated
Q99442	Translocation protein SEC62 OS=Homo sapiens GN=SEC62 PE=1 SV=1 - [SEC62_HUMAN]	12.28	5.46405	37.5119		1	3	3	9	6	S341 (1); T343 (1); S345 (3); T375 (3)	17.4	9.45356	18.9877		1	4	4	6	4	T155 (1); T158 (1); T375 (3)
Q99447	Ethanolamine-phosphate cytidylyltransferase OS=Homo sapiens GN=PCYT2 PE=1 SV=1 - [PCY2_HUMAN]	7.71	9.25126			1	2	2	2		Not phosphorylated	7.71	9.36346			1	2	2	2		Not phosphorylated
Q99460	26S proteasome non-ATPase regulatory subunit 1 OS=Homo sapiens GN=PSMD1 PE=1 SV=2 - [PSMD1_HUMAN]	41.03	127.772	18.1066	5.33754	1	21	21	33	2	T311 (2); S315 (2)	37.25	144.573	5.41148	1.52938	1	18	18	34	3	T311 (3); S315 (3)
Q99471	Prefoldin subunit 5 OS=Homo sapiens GN=PFDN5 PE=1 SV=2 - [PFD5_HUMAN]	21.43	21.9786	5.30402		1	2	2	5		Not phosphorylated	21.43	26.6598			1	2	2	5		Not phosphorylated
Q99497	Protein DJ-1 OS=Homo sapiens GN=PARK7 PE=1 SV=2 - [PARK7_HUMAN]	51.85	84.8139	19.592		1	7	7	23		Not phosphorylated	58.73	72.7233	11.7428		1	7	7	19		Not phosphorylated
Q99523	Sortilin OS=Homo sapiens GN=SORT1 PE=1 SV=3 - [SORT_HUMAN]	16.97	61.2468	4.84184		1	9	9	14		Not phosphorylated	13.72	47.6542			1	8	8	11		Not phosphorylated
Q99536	Synaptic vesicle membrane protein VAT-1 homolog OS=Homo sapiens GN=VAT1 PE=1 SV=2 - [VAT1_HUMAN]	37.15	78.1592			1	8	8	17		Not phosphorylated	19.8	38.1352	4.16418		1	5	5	10		Not phosphorylated
Q99543	DnaJ homolog subfamily C member 2 OS=Homo sapiens GN=DNAJC2 PE=1 SV=4 - [DNJC2_HUMAN]	7.41	4.47821	45.4986		1	4	4	11	9	S47 (3); S49 (3); S60 (6); S63 (6)	9.82	8.69719	43.114		1	5	5	11	9	S47 (5); S49 (5); S60 (3); S63 (3)
Q99567	Nuclear pore complex protein Nup88 OS=Homo sapiens GN=NUP88 PE=1 SV=2 - [NUP88_HUMAN]	7.83	17.79			1	4	4	4		Not phosphorylated	8.37	14.6277	3.81672		1	4	4	4	1	S517 (1)
Q99575	Ribonucleases P/MRP protein subunit POP1 OS=Homo sapiens GN=POP1 PE=1 SV=2 - [POP1_HUMAN]	10.94	32.2747			1	7	7	7	1	S730 (1)	7.52	18.2467	4.42639		1	5	5	5		Not phosphorylated
Q99584	Protein S100-A13 OS=Homo sapiens GN=S100A13 PE=1 SV=1 - [S10AD_HUMAN]	23.47	14.3343			1	2	2	4		Not phosphorylated	23.47	6.89675			1	2	2	2		Not phosphorylated
Q99598	Translin-associated protein X OS=Homo sapiens GN=TSNAX PE=1 SV=1 - [TSNAX_HUMAN]	14.14	24.047			1	2	2	5		Not phosphorylated	16.9	18.9926			1	3	3	4		Not phosphorylated
Q99613	Eukaryotic translation initiation factor 3 subunit C OS=Homo sapiens GN=EIF3C PE=1 SV=1 - [EIF3C_HUMAN]	23.33	80.3937	20.4742		1	14	14	23	6	S39 (2); S166 (4)	19.61	8.63679	17.1761		1	12	12	21	5	S39 (4); S166 (1)
Q99614	Tetratricopeptide repeat protein 1 OS=Homo sapiens GN=TTC1 PE=1 SV=1 - [TTC1_HUMAN]	39.73	61.5911	9.95315	4.38972	1	7	7	14	2	S83 (2)	44.18	63.1543	11.3822	5.69351	1	8	8	15	3	S83 (3)
Q99615	DnaJ homolog subfamily C member 7 OS=Homo sapiens GN=DNAJC7 PE=1 SV=2 - [DNJC7_HUMAN]	12.35	20.5553			1	5	5	5		Not phosphorylated	17.41	28.9181			1	7	7	7		Not phosphorylated
Q99627	COP9 signalosome complex subunit 8 OS=Homo sapiens GN=COPS8 PE=1 SV=1 - [CSN8_HUMAN]	20.1	14.1972			1	3	3	3		Not phosphorylated	2.1	14.394			1	3	3	3		Not phosphorylated
Q99638	Cell cycle checkpoint control protein RAD9A OS=Homo sapiens GN=RAD9A PE=1 SV=1 - [RAD9A_HUMAN]	18.93	4.70469	37.3314	12.6017	1	4	4	10	9	S277 (4); S336 (1); S341 (1); T355 (1); S375 (1); S387 (4)	16.37		32.5245	7.21964	1	4	4	7	6	S277 (3); S387 (3)
Q99700	Ataxin-2 OS=Homo sapiens GN=ATXN2 PE=1 SV=2 - [ATX2_HUMAN]	5.03		15.0098	5.31439	1	2	2	4		Not phosphorylated	5.79		8.84775	9.86268	1	3	3	4		Not phosphorylated
Q99714	3-hydroxyacyl-CoA dehydrogenase type-2 OS=Homo sapiens GN=HSD17B10 PE=1 SV=3 - [HCD2_HUMAN]	77.39	167.93	55.3358		1	11	11	44		Not phosphorylated	77.39	157.864	37.4146		1	11	11	40		Not phosphorylated
Q99729	Heterogeneous nuclear ribonucleoprotein A/B OS=Homo sapiens GN=HNRNPAB PE=1 SV=2 - [ROAA_HUMAN]	13.25	18.3031			1	3	3	4		Not phosphorylated	9.64	22.6987			1	2	2	5		Not phosphorylated
Q99733	Nucleosome assembly protein 1-like 4 OS=Homo sapiens GN=NAP1L4 PE=1 SV=1 - [NP1L4_HUMAN]	35.2	28.6764	8.91059	14.7465	1	9	9	11	4	S125 (2); S304 (2)	28	38.7688	8.52878	14.2486	1	7	7	14	6	S125 (3); S304 (2); S309 (1)
Q99747	Gamma-soluble NSF attachment protein OS=Homo sapiens GN=NAPG PE=1 SV=1 - [SNAG_HUMAN]	28.85	22.7103			1	5	5	5		Not phosphorylated	29.17	26.2887			1	5	5	5		Not phosphorylated
Q99797	Mitochondrial intermediate peptidase OS=Homo sapiens GN=MIPEP PE=1 SV=2 - [MIPEP_HUMAN]	19.21	30.0522			1	7	7	7		Not phosphorylated	12.48	25.6174			1	5	5	6		Not phosphorylated
Q99798	Aconitate hydratase, mitochondrial OS=Homo sapiens GN=ACO2 PE=1 SV=2 - [ACON_HUMAN]	35.38	155.15	23.0669		1	16	16	37		Not phosphorylated	29.62	92.6814	16.8838		1	13	13	24		Not phosphorylated
Q99805	Transmembrane 9 superfamily member 2 OS=Homo sapiens GN=TM9SF2 PE=1 SV=1 - [TM9S2_HUMAN]	10.41	30.0598	4.55638		1	4	4	7		Not phosphorylated	5.43	26.2565			1	2	2	5		Not phosphorylated
Q99828	Calcium and integrin-binding protein 1 OS=Homo sapiens GN=CIB1 PE=1 SV=4 - [CIB1_HUMAN]	14.14	8.22847			1	2	2	2		Not phosphorylated	14.14	8.24624			1	2	2	2		Not phosphorylated
Q99829	Copine-1 OS=Homo sapiens GN=CPNE1 PE=1 SV=1 - [CPNE1_HUMAN]	7.64	23.2617			1	2	2	5		Not phosphorylated	7.64	21.6262			1	2	2	4		Not phosphorylated
Q99832	T-complex protein 1 subunit eta OS=Homo sapiens GN=CCT7 PE=1 SV=2 - [TCPH_HUMAN]	47.88	222.875	64.5465		1	16	16	60		Not phosphorylated	46.96	28.4467	3.77995	1.49887	1	14	14	52		Not phosphorylated
Q99873	Protein arginine N-methyltransferase 1 OS=Homo sapiens GN=PRMT1 PE=1 SV=2 - [ANM1_HUMAN]	37.12	62.866	12.7974		1	9	9	17		Not phosphorylated	31.86	63.8547			1	8	8	15		Not phosphorylated
Q99961	Endophilin-A2 OS=Homo sapiens GN=SH3GL1 PE=1 SV=1 - [SH3G1_HUMAN]	21.2	19.725			1	4	4	4		Not phosphorylated	21.2	36.8467			1	4	4	7		Not phosphorylated
Q9BPW8	Protein NipSnap homolog 1 OS=Homo sapiens GN=NIPSNAP1 PE=1 SV=1 - [NIPS1_HUMAN]	32.04	37.9857			1	5	5	8		Not phosphorylated	27.46	35.4446			1	6	6	8		Not phosphorylated
Q9BPX3	Condensin complex subunit 3 OS=Homo sapiens GN=NCAPG PE=1 SV=1 - [CND3_HUMAN]	10.05	30.8838	58.3495		1	7	7	17	12	S674 (4); S973 (8); S975 (8)	14.9	26.5596	54.4634	5.39146	1	10	10	18	10	S674 (4); S973 (6); S975 (6)
Q9BPX5	Actin-related protein 2/3 complex subunit 5-like protein OS=Homo sapiens GN=ARPC5L PE=1 SV=1 - [ARP5L_HUMAN]	16.34	4.61531	8.4582		1	2	2	3		Not phosphorylated	23.53	15.7563	3.88734		1	4	4	5		Not phosphorylated
Q9BQ52	Zinc phosphodiesterase ELAC protein 2 OS=Homo sapiens GN=ELAC2 PE=1 SV=2 - [RNZ2_HUMAN]	21.07	39.8849	18.2234		1	10	10	12	1	S208 (1)	2.46	34.1145	9.26531		1	8	8	9		Not phosphorylated
Q9BQ67	Glutamate-rich WD repeat-containing protein 1 OS=Homo sapiens GN=GRWD1 PE=1 SV=1 - [GRWD1_HUMAN]	16.14	8.98668	13.8859	9.09697	1	4	4	7	2	S119 (2); S122 (2)	2.63	13.5899	1.93761	28.2916	1	5	5	10	7	S119 (6); S122 (7)
Q9BQ69	O-acetyl-ADP-ribose deacetylase MACROD1 OS=Homo sapiens GN=MACROD1 PE=1 SV=2 - [MACD1_HUMAN]	10.46	16.7915			1	2	2	4		Not phosphorylated	1.46	12.9238			1	2	2	3		Not phosphorylated
Q9BQ70	Transcription factor 25 OS=Homo sapiens GN=TCF25 PE=1 SV=1 - [TCF25_HUMAN]	10.65	20.3082			1	4	4	4		Not phosphorylated	15.98	32.6424			1	5	5	7		Not phosphorylated
Q9BQE3	Tubulin alpha-1C chain OS=Homo sapiens GN=TUBA1C PE=1 SV=1 - [TBA1C_HUMAN]	69.49	533.762	102.872	24.7469	1	4	21	135	1	S48 (1)	64.81	55.9699	64.5712	51.5392	1	4	21	136	1	S48 (1)
Q9BQG2	Peroxisomal NADH pyrophosphatase NUDT12 OS=Homo sapiens GN=NUDT12 PE=1 SV=1 - [NUD12_HUMAN]	11.26	11.0453			1	2	2	2		Not phosphorylated	11.26	18.2811			1	2	2	4		Not phosphorylated
Q9BR76	Coronin-1B OS=Homo sapiens GN=CORO1B PE=1 SV=1 - [COR1B_HUMAN]	17.38	20.4255			1	4	4	4		Not phosphorylated	12.7	12.9665			1	3	3	3		Not phosphorylated
Q9BRA2	Thioredoxin domain-containing protein 17 OS=Homo sapiens GN=TXNDC17 PE=1 SV=1 - [TXD17_HUMAN]	22.76	7.79398			1	2	2	2		Not phosphorylated	38.21	16.8193			1	3	3	4		Not phosphorylated
Q9BRD0	BUD13 homolog OS=Homo sapiens GN=BUD13 PE=1 SV=1 - [BUD13_HUMAN]	4.85		11.0626		1	2	2	3	3	T159 (1); S163 (1); S197 OR S222 (2); S201OR S226 (2)	3.7		8.47913		1	2	2	2	2	T159 (2); S163 (2)
Q9BRF8	Calcineurin-like phosphoesterase domain-containing protein 1 OS=Homo sapiens GN=CPPED1 PE=1 SV=3 - [CPPED_HUMAN]	12.1	8.09267			1	2	2	2		Not phosphorylated	8.92	8.4945			1	2	2	2		Not phosphorylated
Q9BRJ6	Uncharacterized protein C7orf50 OS=Homo sapiens GN=C7orf50 PE=1 SV=1 - [CG050_HUMAN]	39.18	12.9723	30.4573		1	4	4	10	5	S59 (1); S175 (4)	39.18	12.6147	22.5421		1	4	4	8	5	S59 (2); S175 (3)
Q9BRK5	45 kDa calcium-binding protein OS=Homo sapiens GN=SDF4 PE=1 SV=1 - [CAB45_HUMAN]	10.5	13.2174			1	3	3	3		Not phosphorylated	24.59	34.5184			1	4	4	7		Not phosphorylated
Q9BRP8	Partner of Y14 and mago OS=Homo sapiens GN=WIBG PE=1 SV=1 - [WIBG_HUMAN]	22.55	23.2006	5.16544		1	3	3	6		Not phosphorylated	22.55	15.4122			1	3	3	4		Not phosphorylated
Q9BRQ0	Pygopus homolog 2 OS=Homo sapiens GN=PYGO2 PE=1 SV=2 - [PYGO2_HUMAN]	12.56	13.5481	4.72441		1	3	3	4	2	T302 (2)	8.13	8.12935	3.87638		1	2	2	3	2	T302 (2)
Q9BRR6	ADP-dependent glucokinase OS=Homo sapiens GN=ADPGK PE=1 SV=1 - [ADPGK_HUMAN]	21.93	29.5566			1	5	5	6		Not phosphorylated	9.26	16.1755			1	2	2	3		Not phosphorylated
Q9BS26	Endoplasmic reticulum resident protein 44 OS=Homo sapiens GN=ERP44 PE=1 SV=1 - [ERP44_HUMAN]	42.12	73.2741	9.6072		1	10	10	18		Not phosphorylated	45.57	63.4255	9.37194	4.312	1	10	10	17		Not phosphorylated
Q9BS40	Latexin OS=Homo sapiens GN=LXN PE=1 SV=2 - [LXN_HUMAN]	13.51	17.7571			1	2	2	4		Not phosphorylated	13.51	9.64428			1	2	2	2		Not phosphorylated
Q9BSH4	Translational activator of cytochrome c oxidase 1 OS=Homo sapiens GN=TACO1 PE=1 SV=1 - [TACO1_HUMAN]	22.22	32.4891			1	4	4	7		Not phosphorylated	14.81	18.7256	4.22645		1	3	3	5		Not phosphorylated
Q9BSJ8	Extended synaptotagmin-1 OS=Homo sapiens GN=ESYT1 PE=1 SV=1 - [ESYT1_HUMAN]	34.69	180.749	31.7416	5.00086	1	24	24	48	1	S820 (1)	32.25	162.399	15.6795	4.43873	1	21	21	40		Not phosphorylated
Q9BST9	Rhotekin OS=Homo sapiens GN=RTKN PE=1 SV=2 - [RTKN_HUMAN]	25.4	39.0504	3.71499		1	7	7	9	1	S520 (1); S529 (1)	23.62	27.8438	3.83842		1	6	6	7	1	S529 (1)
Q9BSV6	tRNA-splicing endonuclease subunit Sen34 OS=Homo sapiens GN=TSEN34 PE=1 SV=1 - [SEN34_HUMAN]	20.32	17.6099			1	4	4	4		Not phosphorylated	21.29	12.4595			1	3	3	3		Not phosphorylated
Q9BSY4	Coiled-coil-helix-coiled-coil-helix domain-containing protein 5 OS=Homo sapiens GN=CHCHD5 PE=1 SV=1 - [CHCH5_HUMAN]	27.27	8.79704			1	2	2	2		Not phosphorylated	24.55	11.4867			1	2	2	3		Not phosphorylated
Q9BT09	Protein canopy homolog 3 OS=Homo sapiens GN=CNPY3 PE=1 SV=1 - [CNPY3_HUMAN]	19.78	34.5201	4.10472		1	3	3	8		Not phosphorylated	24.1	32.4233	4.86929		1	4	4	8		Not phosphorylated
Q9BT78	COP9 signalosome complex subunit 4 OS=Homo sapiens GN=COPS4 PE=1 SV=1 - [CSN4_HUMAN]	23.89	31.7434			1	6	6	7		Not phosphorylated	14.78	18.3665			1	4	4	4		Not phosphorylated
Q9BTA9	WW domain-containing adapter protein with coiled-coil OS=Homo sapiens GN=WAC PE=1 SV=3 - [WAC_HUMAN]	5.1		15.5131		1	2	2	3		Not phosphorylated	5.1		1.42563		1	2	2	2		Not phosphorylated
Q9BTE3	Mini-chromosome maintenance complex-binding protein OS=Homo sapiens GN=MCMBP PE=1 SV=2 - [MCMBP_HUMAN]	18.85	40.5655		4.63679	1	7	7	9		Not phosphorylated	15.42	33.7149		4.95348	1	6	6	8		Not phosphorylated
Q9BTK6	PAXIP1-associated glutamate-rich protein 1 OS=Homo sapiens GN=PAGR1 PE=1 SV=1 - [PAGR1_HUMAN]	15.35	5.34515	28.9872		1	2	2	7	4	T138 (4); S143 (4); S148 (4)	31.1	7.89294	24.8744		1	3	3	6	4	T138 (2); S143 (2); S148 (2); S237 (2)
Q9BTT0	Acidic leucine-rich nuclear phosphoprotein 32 family member E OS=Homo sapiens GN=ANP32E PE=1 SV=1 - [AN32E_HUMAN]	51.12	73.6116	13.6254		1	9	9	18		Not phosphorylated	33.96	58.5127	4.2479		1	6	6	13		Not phosphorylated
Q9BTV4	Transmembrane protein 43 OS=Homo sapiens GN=TMEM43 PE=1 SV=1 - [TMM43_HUMAN]	7.75	7.45796			1	2	2	2		Not phosphorylated	8.75	1.17783			1	2	2	2		Not phosphorylated
Q9BTW9	Tubulin-specific chaperone D OS=Homo sapiens GN=TBCD PE=1 SV=2 - [TBCD_HUMAN]	14.01	51.5682			1	9	9	11		Not phosphorylated	17.7	6.98758			1	11	11	13		Not phosphorylated
Q9BTZ2	Dehydrogenase/reductase SDR family member 4 OS=Homo sapiens GN=DHRS4 PE=1 SV=3 - [DHRS4_HUMAN]	45.32	49.5293	4.12994		2	6	6	11		Not phosphorylated	41.1	58.2728		4.77575	2	6	6	13	1	T149 (1)
Q9BUE6	Iron-sulfur cluster assembly 1 homolog, mitochondrial OS=Homo sapiens GN=ISCA1 PE=2 SV=1 - [ISCA1_HUMAN]	20.16	9.03839			1	2	2	2		Not phosphorylated	2.16	8.36475			1	2	2	2		Not phosphorylated
Q9BUF5	Tubulin beta-6 chain OS=Homo sapiens GN=TUBB6 PE=1 SV=1 - [TBB6_HUMAN]	67.26	244.32	23.5882		1	8	16	62		Not phosphorylated	64.57	192.85	12.3359		1	9	15	48		Not phosphorylated
Q9BUH6	Uncharacterized protein C9orf142 OS=Homo sapiens GN=C9orf142 PE=1 SV=2 - [CI142_HUMAN]	50.98	31.1019	9.67594		1	7	7	9	1	S148 (1); S152 (1)	38.73	28.1365	8.91595	4.46282	1	7	7	9	4	S148 (4); S152 (1)
Q9BUJ2	Heterogeneous nuclear ribonucleoprotein U-like protein 1 OS=Homo sapiens GN=HNRNPUL1 PE=1 SV=2 - [HNRL1_HUMAN]	19.63	92.7772	26.3414		1	11	11	23	8	S194 (8)	19.51	47.9425	27.7159		1	8	8	16	1	S194 (1)
Q9BUL8	Programmed cell death protein 10 OS=Homo sapiens GN=PDCD10 PE=1 SV=1 - [PDC10_HUMAN]	26.89	20.8425			1	4	4	5		Not phosphorylated	27.83	18.4979			1	4	4	5		Not phosphorylated
Q9BUP3	Oxidoreductase HTATIP2 OS=Homo sapiens GN=HTATIP2 PE=1 SV=2 - [HTAI2_HUMAN]	13.64	9.40156			1	2	2	2		Not phosphorylated	13.64	8.41322			1	2	2	2		Not phosphorylated
Q9BUR4	Telomerase Cajal body protein 1 OS=Homo sapiens GN=WRAP53 PE=1 SV=1 - [WAP53_HUMAN]	10.04		15.9369		1	2	2	3	2	S26 (2); S30 (2)	1.4		21.1197		1	2	2	4	2	S26 (2); S30 (2)
Q9BV36	Melanophilin OS=Homo sapiens GN=MLPH PE=1 SV=1 - [MELPH_HUMAN]	11.83	20.5717		4.53915	1	4	4	5	1	S201 (1)	1.33	17.5537	3.87614		1	3	3	4		Not phosphorylated
Q9BV44	THUMP domain-containing protein 3 OS=Homo sapiens GN=THUMPD3 PE=1 SV=1 - [THUM3_HUMAN]	8.48	8.23823	4.3992		1	3	3	3	1	T212 (1)	6.51	9.21366			1	2	2	2		Not phosphorylated
Q9BV86	N-terminal Xaa-Pro-Lys N-methyltransferase 1 OS=Homo sapiens GN=NTMT1 PE=1 SV=3 - [NTM1A_HUMAN]	28.7	21.4216			1	4	4	4		Not phosphorylated	28.7	29.7352			1	4	4	6		Not phosphorylated
Q9BVG4	UPF0368 protein Cxorf26 OS=Homo sapiens GN=CXorf26 PE=1 SV=1 - [CX026_HUMAN]	22.75	19.6856	5.06565		1	4	4	5	1	S181 (1)	12.2	5.94645	4.9935		1	2	2	2	1	S181 (1)
Q9BVK6	Transmembrane emp24 domain-containing protein 9 OS=Homo sapiens GN=TMED9 PE=1 SV=2 - [TMED9_HUMAN]	26.38	58.4135	3.92859		1	5	6	14		Not phosphorylated	26.38	47.6547	4.12999		1	6	6	12		Not phosphorylated
Q9BVL4	Selenoprotein O OS=Homo sapiens GN=SELO PE=2 SV=3 - [SELO_HUMAN]	5.83	7.67975			1	2	2	2		Not phosphorylated	7.77	13.9568			1	3	3	3		Not phosphorylated
Q9BVS4	Serine/threonine-protein kinase RIO2 OS=Homo sapiens GN=RIOK2 PE=1 SV=2 - [RIOK2_HUMAN]	7.07	3.66665	8.17798		1	3	3	3	1	S350 (1)	9.42		13.1557	4.94172	1	3	3	4	3	S337 (2); S350 (1)
Q9BVS5	tRNA (adenine(58)-N(1))-methyltransferase, mitochondrial OS=Homo sapiens GN=TRMT61B PE=1 SV=2 - [TR61B_HUMAN]	14.05	16.6003			1	3	3	3		Not phosphorylated	14.5	15.2884			1	3	3	3		Not phosphorylated
Q9BW71	HIRA-interacting protein 3 OS=Homo sapiens GN=HIRIP3 PE=1 SV=3 - [HIRP3_HUMAN]	12.59		51.1791		1	6	6	9	9	T84 (1); S87 (1); S196 (1); S199 (1); S223 (2); S227 (4); S289 (1); S291 (1); S370 (2); S372 (1)	12.59		59.8976		1	6	6	11	11	T84 (1); S87 (1); S196 (1); S199 (1); S223 (5); S227 (6); S289 (2); S291 (2); S370 (1)
Q9BW91	ADP-ribose pyrophosphatase, mitochondrial OS=Homo sapiens GN=NUDT9 PE=1 SV=1 - [NUDT9_HUMAN]	8.57	10.8869			1	2	2	2		Not phosphorylated	15.71	13.6282			1	3	3	3		Not phosphorylated
Q9BW92	Threonine--tRNA ligase, mitochondrial OS=Homo sapiens GN=TARS2 PE=1 SV=1 - [SYTM_HUMAN]	12.67	29.1628			1	5	5	6		Not phosphorylated	8.64	18.1779			1	4	4	4		Not phosphorylated
Q9BWD1	Acetyl-CoA acetyltransferase, cytosolic OS=Homo sapiens GN=ACAT2 PE=1 SV=2 - [THIC_HUMAN]	14.11	25.9968			1	2	2	5		Not phosphorylated	22.42	42.6235			1	4	4	8		Not phosphorylated
Q9BWF3	RNA-binding protein 4 OS=Homo sapiens GN=RBM4 PE=1 SV=1 - [RBM4_HUMAN]	8.24	11.4002			1	2	2	2		Not phosphorylated	8.24	1.24663			1	2	2	2		Not phosphorylated
Q9BWJ5	Splicing factor 3B subunit 5 OS=Homo sapiens GN=SF3B5 PE=1 SV=1 - [SF3B5_HUMAN]	45.35	23.4597			1	2	2	5		Not phosphorylated	45.35	26.8548			1	2	2	6		Not phosphorylated
Q9BWU0	Kanadaptin OS=Homo sapiens GN=SLC4A1AP PE=1 SV=1 - [NADAP_HUMAN]	19.35	50.794	40.1039		1	9	9	18	8	S312 (6); S712 (2)	14.7	35.3553	26.326		1	7	7	13	7	S312 (6); S712 (1)
Q9BX40	Protein LSM14 homolog B OS=Homo sapiens GN=LSM14B PE=1 SV=1 - [LS14B_HUMAN]	18.44	21.1749			1	4	4	4		Not phosphorylated	25.45	37.8414			1	6	6	7		Not phosphorylated
Q9BX95	Sphingosine-1-phosphate phosphatase 1 OS=Homo sapiens GN=SGPP1 PE=1 SV=2 - [SGPP1_HUMAN]	2.95	5.06161	17.1163		1	2	2	5	2	S112 (2)	2.95	5.52259	19.9894		1	2	2	5	3	S112 (3)
Q9BXB4	Oxysterol-binding protein-related protein 11 OS=Homo sapiens GN=OSBPL11 PE=1 SV=2 - [OSB11_HUMAN]	10.17	11.9918	9.74706		1	4	4	5		Not phosphorylated	11.24	15.4451	14.5366		1	3	3	6	1	S181 (1)
Q9BXB5	Oxysterol-binding protein-related protein 10 OS=Homo sapiens GN=OSBPL10 PE=1 SV=2 - [OSB10_HUMAN]	3.8		15.6943	5.3653	1	2	2	4	3	S375 (1); S380 (2); T388 (1)	3.8		16.894	6.99495	1	2	2	4	4	S375 (1); S380 (3); T388 (1)
Q9BXJ9	N-alpha-acetyltransferase 15, NatA auxiliary subunit OS=Homo sapiens GN=NAA15 PE=1 SV=1 - [NAA15_HUMAN]	10.74	32.5028			1	7	7	8		Not phosphorylated	7.39	25.5725			1	5	5	6		Not phosphorylated
Q9BXK5	Bcl-2-like protein 13 OS=Homo sapiens GN=BCL2L13 PE=1 SV=1 - [B2L13_HUMAN]	6.6		4.28041	9.35531	1	3	3	4		Not phosphorylated	6.39		8.85928		1	2	2	3	1	S426 (1)
Q9BXR0	Queuine tRNA-ribosyltransferase OS=Homo sapiens GN=QTRT1 PE=1 SV=3 - [TGT_HUMAN]	17.12	18.1618			1	4	4	4		Not phosphorylated	1.67	12.7136			1	3	3	3		Not phosphorylated
Q9BXW7	Cat eye syndrome critical region protein 5 OS=Homo sapiens GN=CECR5 PE=1 SV=1 - [CECR5_HUMAN]	24.59	46.0848			1	6	6	10		Not phosphorylated	16.78	37.9227			1	4	4	8		Not phosphorylated
Q9BY11	Protein kinase C and casein kinase substrate in neurons protein 1 OS=Homo sapiens GN=PACSIN1 PE=1 SV=1 - [PACN1_HUMAN]	6.98		12.1736		1	2	2	2		Not phosphorylated	6.98		12.275	9.23973	1	3	3	4		Not phosphorylated
Q9BY32	Inosine triphosphate pyrophosphatase OS=Homo sapiens GN=ITPA PE=1 SV=2 - [ITPA_HUMAN]	25.26	23.2641			1	3	3	5		Not phosphorylated	25.26	15.2252			1	3	3	3		Not phosphorylated
Q9BY42	UPF0549 protein C20orf43 OS=Homo sapiens GN=C20orf43 PE=1 SV=3 - [CT043_HUMAN]	10.13	8.35819			1	2	2	2		Not phosphorylated	13.73	12.8473			1	3	3	3		Not phosphorylated
Q9BY44	Eukaryotic translation initiation factor 2A OS=Homo sapiens GN=EIF2A PE=1 SV=3 - [EIF2A_HUMAN]	13.85	29.9623	18.3842		1	6	6	11	2	S506 (2)	16.41	29.442	14.4612		1	7	7	10	2	S506 (2)
Q9BYG3	MKI67 FHA domain-interacting nucleolar phosphoprotein OS=Homo sapiens GN=MKI67IP PE=1 SV=1 - [MK67I_HUMAN]	8.53	4.49237	4.31878		1	2	2	2	1	S247 (1)	16.38	14.5924	3.9557		1	3	3	4	1	S247 (1)
Q9BYT8	Neurolysin, mitochondrial OS=Homo sapiens GN=NLN PE=1 SV=1 - [NEUL_HUMAN]	19.03	52.909	3.58208		1	9	9	13		Not phosphorylated	16.19	41.643			1	8	8	9		Not phosphorylated
Q9BYX2	TBC1 domain family member 2A OS=Homo sapiens GN=TBC1D2 PE=1 SV=3 - [TBD2A_HUMAN]	1.83		8.2751		1	2	2	2	2	S920 (2)	1.83		8.7515		1	2	2	2	1	S920 (1)
Q9BZE4	Nucleolar GTP-binding protein 1 OS=Homo sapiens GN=GTPBP4 PE=1 SV=3 - [NOG1_HUMAN]	5.99	10.2897			1	2	2	2		Not phosphorylated	4.42	1.77488			1	2	2	2		Not phosphorylated
Q9BZE9	Tether containing UBX domain for GLUT4 OS=Homo sapiens GN=ASPSCR1 PE=1 SV=1 - [ASPC1_HUMAN]	13.56	16.4799			1	4	4	4		Not phosphorylated	13.56	22.6983			1	4	4	5		Not phosphorylated
Q9BZF1	Oxysterol-binding protein-related protein 8 OS=Homo sapiens GN=OSBPL8 PE=1 SV=3 - [OSBL8_HUMAN]	13.61	13.309	22.7118		1	7	7	8	4	S314 (1); S342 (2); S807 (1); S808 (1); S810 (1)	19.69	26.2725	22.3979		1	10	10	11	3	S314 (1); S342 (1); S807 (1); S808 (1); S810 (1)
Q9BZK7	F-box-like/WD repeat-containing protein TBL1XR1 OS=Homo sapiens GN=TBL1XR1 PE=1 SV=1 - [TBL1R_HUMAN]	18.48	25.4125			1	5	5	5		Not phosphorylated	13.4	27.4384			1	3	3	5		Not phosphorylated
Q9BZX2	Uridine-cytidine kinase 2 OS=Homo sapiens GN=UCK2 PE=1 SV=1 - [UCK2_HUMAN]	9.2	3.98642	3.5543		1	2	2	2		Not phosphorylated	9.58	7.44659			1	2	2	2		Not phosphorylated
Q9C0B1	Alpha-ketoglutarate-dependent dioxygenase FTO OS=Homo sapiens GN=FTO PE=1 SV=3 - [FTO_HUMAN]	12.67	22.7109			1	3	3	5		Not phosphorylated	11.68	18.1566	4.29978		1	3	3	5		Not phosphorylated
Q9C0C2	182 kDa tankyrase-1-binding protein OS=Homo sapiens GN=TNKS1BP1 PE=1 SV=4 - [TB182_HUMAN]	25.85	78.0434	158.566	20.6766	1	26	26	48	21	S498 (1); S601 (1); S672 (1); S893 (2); S1024 (1); S1473 (1); S1476 (1); S1620 (12); S1621 (12); S1666 (1)	25.39	77.5698	158.687	1.45368	1	25	25	45	24	S429 (1); T501 (1); S601 (2); S672 (2); S893 (4); S1473 (1); S1476 (1); S1620 (11); S1621 (11); S1666 (1)
Q9C0C4	Semaphorin-4C OS=Homo sapiens GN=SEMA4C PE=1 SV=2 - [SEM4C_HUMAN]	9.48	9.90886	5.64896		1	3	3	3	1	S760 (1)	6.24	4.44158	8.79643		1	2	2	3	2	S760 (2)
Q9C0C9	Ubiquitin-conjugating enzyme E2 O OS=Homo sapiens GN=UBE2O PE=1 SV=3 - [UBE2O_HUMAN]	11.15	29.2186	42.6433		1	7	7	14	7	S87 (6); S89 (6); T488 (1)	1.76	21.4484	22.4148		1	6	6	9	4	S87 (4); S89 (4)
Q9C0E2	Exportin-4 OS=Homo sapiens GN=XPO4 PE=1 SV=2 - [XPO4_HUMAN]	5.21	13.5888	4.50137		1	4	4	4		Not phosphorylated	6.43	14.1361	9.95493		1	5	5	5	2	S464 (1); S521 (1)
Q9C0E8	Protein lunapark OS=Homo sapiens GN=LNP PE=1 SV=2 - [LNP_HUMAN]	13.55	9.63421			1	2	2	2		Not phosphorylated	22.43	2.72822			1	4	4	4		Not phosphorylated
Q9GZN8	UPF0687 protein C20orf27 OS=Homo sapiens GN=C20orf27 PE=1 SV=3 - [CT027_HUMAN]	31.03	19.7345			1	3	3	4		Not phosphorylated	2.11	1.27893			1	2	2	2		Not phosphorylated
Q9GZT3	SRA stem-loop-interacting RNA-binding protein, mitochondrial OS=Homo sapiens GN=SLIRP PE=1 SV=1 - [SLIRP_HUMAN]	23.85	8.95243			1	2	2	2		Not phosphorylated	23.85	8.82678			1	2	2	2		Not phosphorylated
Q9GZT8	NIF3-like protein 1 OS=Homo sapiens GN=NIF3L1 PE=1 SV=2 - [NIF3L_HUMAN]	11.94	14.1103			1	3	3	3		Not phosphorylated	17.24	17.3839			1	4	4	4		Not phosphorylated
Q9GZZ9	Ubiquitin-like modifier-activating enzyme 5 OS=Homo sapiens GN=UBA5 PE=1 SV=1 - [UBA5_HUMAN]	37.87	41.0506			1	7	7	9		Not phosphorylated	29.95	28.4495			1	5	5	6		Not phosphorylated
Q9H063	Repressor of RNA polymerase III transcription MAF1 homolog OS=Homo sapiens GN=MAF1 PE=1 SV=2 - [MAF1_HUMAN]	25.39	7.98675	30.6014		1	3	3	8	4	S60 (3); S75 (1)	15.23		18.4188		1	2	2	4	2	S60 (1); S75 (1)
Q9H074	Polyadenylate-binding protein-interacting protein 1 OS=Homo sapiens GN=PAIP1 PE=1 SV=1 - [PAIP1_HUMAN]	12.53	22.8588	4.34038		1	4	4	6		Not phosphorylated	12.53	17.9387			1	4	4	4		Not phosphorylated
Q9H078	Caseinolytic peptidase B protein homolog OS=Homo sapiens GN=CLPB PE=1 SV=1 - [CLPB_HUMAN]	8.91	17.6789			1	4	4	4		Not phosphorylated	5.94	18.2653			1	3	3	4		Not phosphorylated
Q9H089	Large subunit GTPase 1 homolog OS=Homo sapiens GN=LSG1 PE=1 SV=2 - [LSG1_HUMAN]	9.27	13.6502			1	3	3	3		Not phosphorylated	8.66	13.7695			1	3	3	3		Not phosphorylated
Q9H0B6	Kinesin light chain 2 OS=Homo sapiens GN=KLC2 PE=1 SV=1 - [KLC2_HUMAN]	13.34	21.8769	3.99223		1	3	5	6		Not phosphorylated	2.58	3.35969	3.72732		1	4	7	8		Not phosphorylated
Q9H0D6	5'-3' exoribonuclease 2 OS=Homo sapiens GN=XRN2 PE=1 SV=1 - [XRN2_HUMAN]	12.53	38.197	45.6883	12.3828	1	9	9	21	14	S448 (1); S499 (13); S501 (12)	11.26	29.7859	23.6148	2.49275	1	10	10	16	9	S499 (9); S501 (8)
Q9H0U4	Ras-related protein Rab-1B OS=Homo sapiens GN=RAB1B PE=1 SV=1 - [RAB1B_HUMAN]	43.78	121.56	15.4191		1	3	5	26		Not phosphorylated	48.26	95.2641	4.82641	4.58588	4	4	6	21		Not phosphorylated
Q9H0X4	Protein ITFG3 OS=Homo sapiens GN=ITFG3 PE=1 SV=1 - [ITFG3_HUMAN]	14.86	21.0237	4.06308		1	4	4	5	1	S21 (1)	13.95	16.9439	7.94887		1	6	6	6	2	S21 (2)
Q9H173	Nucleotide exchange factor SIL1 OS=Homo sapiens GN=SIL1 PE=1 SV=1 - [SIL1_HUMAN]	5.64	7.86668			1	2	2	2		Not phosphorylated	5.64	8.18525			1	2	2	2		Not phosphorylated
Q9H1B7	Interferon regulatory factor 2-binding protein-like OS=Homo sapiens GN=IRF2BPL PE=1 SV=1 - [I2BPL_HUMAN]	13.07	15.0356	52.0222		1	7	7	14	7	S547 (1); S657 (3); S662 (6)	17.46	22.1629	46.5534		1	8	8	15	9	S547 (4); S657 (1); S662 (5)
Q9H1C4	Protein unc-93 homolog B1 OS=Homo sapiens GN=UNC93B1 PE=1 SV=2 - [UN93B_HUMAN]	9.72	9.60004	4.84294	26.5181	1	4	4	8	5	S547 (4); S550 (5)	8.88	4.17833		23.5445	2	3	3	6	4	S547 (4); S550 (4)
Q9H1E3	Nuclear ubiquitous casein and cyclin-dependent kinase substrate 1 OS=Homo sapiens GN=NUCKS1 PE=1 SV=1 - [NUCKS_HUMAN]	55.97	159.53	436.082	4.44059	1	16	16	132	120	S19 (19); S58 (3); S61 (2); S73 (2); S75 (9); S79 (15); S113 (38); S130 (20); S132 (20); S181 (1); T202 (11); S204 (11); S214 (21)	53.5	147.475	385.329		1	13	13	120	109	S19 (17); S58 (1); S75 (5); S79 (11); S113 (37); S130 (16); S132 (16); T202 (11); S204 (11); S214 (26); S223 (1)
Q9H1E5	Thioredoxin-related transmembrane protein 4 OS=Homo sapiens GN=TMX4 PE=1 SV=1 - [TMX4_HUMAN]	29.8	37.0961	49.6595		1	6	6	15	9	S251 (8); S259 (9)	32.38	33.3537	55.4924		1	7	7	18	11	S251 (10); S259 (11)
Q9H2C0	Gigaxonin OS=Homo sapiens GN=GAN PE=1 SV=1 - [GAN_HUMAN]	17.25	41.3943			1	7	7	9		Not phosphorylated	13.57	33.6867			1	5	5	7		Not phosphorylated
Q9H2G2	STE20-like serine/threonine-protein kinase OS=Homo sapiens GN=SLK PE=1 SV=1 - [SLK_HUMAN]	23	68.0534	21.8183		1	16	16	19	3	S347 (1); S348 (1); S571 (1); S779 (1)	16.84	43.2846	33.7478		1	12	12	16	4	S347 (2); S348 (2); S571 (1); S779 (1)
Q9H2H9	Sodium-coupled neutral amino acid transporter 1 OS=Homo sapiens GN=SLC38A1 PE=1 SV=1 - [S38A1_HUMAN]	8.21		7.81474	4.80816	1	3	3	3	2	S52 (2); S56 (1)	4.31	4.67176	11.8368		1	3	3	4	2	S52 (2); S56 (1)
Q9H2J4	Phosducin-like protein 3 OS=Homo sapiens GN=PDCL3 PE=1 SV=1 - [PDCL3_HUMAN]	26.36	17.1349			1	4	4	4		Not phosphorylated	2.92	12.2754			1	3	3	3		Not phosphorylated
Q9H2M9	Rab3 GTPase-activating protein non-catalytic subunit OS=Homo sapiens GN=RAB3GAP2 PE=1 SV=1 - [RBGPR_HUMAN]	4.24	18.4455			1	4	4	4		Not phosphorylated	7.54	31.4485			1	6	6	7		Not phosphorylated
Q9H2U1	Probable ATP-dependent RNA helicase DHX36 OS=Homo sapiens GN=DHX36 PE=1 SV=2 - [DHX36_HUMAN]	6.15	17.4745			1	4	4	4		Not phosphorylated	4.27	13.8266			1	3	3	3		Not phosphorylated
Q9H2U2	Inorganic pyrophosphatase 2, mitochondrial OS=Homo sapiens GN=PPA2 PE=1 SV=2 - [IPYR2_HUMAN]	56.29	106.967	17.5801		1	13	13	28	1	S317 (1)	35.93	55.3397	15.6293		1	8	8	16	1	S317 (1)
Q9H330	Transmembrane protein 245 OS=Homo sapiens GN=TMEM245 PE=1 SV=2 - [TM245_HUMAN]	4.5	5.12376	10.0435		1	2	2	3		Not phosphorylated	5.93	8.27279	16.7839		1	3	3	5	1	S327 (1); S332 (1)
Q9H3N1	Thioredoxin-related transmembrane protein 1 OS=Homo sapiens GN=TMX1 PE=1 SV=1 - [TMX1_HUMAN]	16.43	47.8917	100.269		1	4	4	22	17	S247 (17), S253 (1)	16.43	5.56376	18.5941		1	4	4	24	17	S247 (17); S253 (1)
Q9H3P2	Negative elongation factor A OS=Homo sapiens GN=WHSC2 PE=1 SV=3 - [NELFA_HUMAN]	21.21	44.9569			1	6	6	9		Not phosphorylated	24.62	36.3266	4.26933		1	7	7	9		Not phosphorylated
Q9H3P7	Golgi resident protein GCP60 OS=Homo sapiens GN=ACBD3 PE=1 SV=4 - [GCP60_HUMAN]	13.07	44.1488	4.43561		1	4	4	10		Not phosphorylated	3.68	53.9448			1	9	9	12		Not phosphorylated
Q9H3Q1	Cdc42 effector protein 4 OS=Homo sapiens GN=CDC42EP4 PE=1 SV=1 - [BORG4_HUMAN]	21.07	14.7001	5.69396		1	3	3	4	1	S64 (1)	1.67	9.84618			1	2	2	2		Not phosphorylated
Q9H3S7	Tyrosine-protein phosphatase non-receptor type 23 OS=Homo sapiens GN=PTPN23 PE=1 SV=1 - [PTN23_HUMAN]	5.56	23.031			1	4	4	5		Not phosphorylated	4.16	2.74989			1	3	3	4		Not phosphorylated
Q9H3U1	Protein unc-45 homolog A OS=Homo sapiens GN=UNC45A PE=1 SV=1 - [UN45A_HUMAN]	21.29	51.0998			1	12	12	12		Not phosphorylated	18.33	47.6578			1	11	11	11		Not phosphorylated
Q9H444	Charged multivesicular body protein 4b OS=Homo sapiens GN=CHMP4B PE=1 SV=1 - [CHM4B_HUMAN]	13.39	8.80785	4.4053		1	2	2	3		Not phosphorylated	13.39	13.326			1	2	2	3		Not phosphorylated
Q9H488	GDP-fucose protein O-fucosyltransferase 1 OS=Homo sapiens GN=POFUT1 PE=1 SV=1 - [OFUT1_HUMAN]	11.86	12.3394			1	3	3	3		Not phosphorylated	24.48	27.9789			1	4	4	6		Not phosphorylated
Q9H497	Torsin-3A OS=Homo sapiens GN=TOR3A PE=1 SV=1 - [TOR3A_HUMAN]	8.56	8.65008			1	2	2	2		Not phosphorylated	7.3	9.12324			1	2	2	2		Not phosphorylated
Q9H4A3	Serine/threonine-protein kinase WNK1 OS=Homo sapiens GN=WNK1 PE=1 SV=2 - [WNK1_HUMAN]	4.74	21.4837	31.7726	4.55251	1	7	7	13	5	S2011 (1); S2012 (1); S2027 (2); S2029 (1); S2032 (3)	2.81	12.3487	26.6363	24.3392	1	5	5	14	7	S2027 (1); S2029 (1); S2032 (6)
Q9H4A4	Aminopeptidase B OS=Homo sapiens GN=RNPEP PE=1 SV=2 - [AMPB_HUMAN]	40.77	80.2636			1	14	14	17		Not phosphorylated	17.23	38.7118			1	6	6	8		Not phosphorylated
Q9H4A5	Golgi phosphoprotein 3-like OS=Homo sapiens GN=GOLPH3L PE=1 SV=1 - [GLP3L_HUMAN]	18.95	37.0176			1	3	4	8		Not phosphorylated	24.21	27.8668			1	2	4	6		Not phosphorylated
Q9H4A6	Golgi phosphoprotein 3 OS=Homo sapiens GN=GOLPH3 PE=1 SV=1 - [GOLP3_HUMAN]	24.5	32.3534	4.14841		1	4	5	8		Not phosphorylated	33.56	43.7284	4.4496		1	5	7	10		Not phosphorylated
Q9H4G0	Band 4.1-like protein 1 OS=Homo sapiens GN=EPB41L1 PE=1 SV=2 - [E41L1_HUMAN]	12.15	10.3528	119.531		1	11	11	24	15	S75 (1); S430 (3); S437 (3); S441 (1); S461 (7); S466 (7); S546 (1); T550 (1); S648 (1); S650 (1)	15.44	8.48743	118.179		1	11	11	23	16	S75 (1); S430 (5); S437 (4); S441 (1); S461 (5); S466 (5); S546 (1); T550 (1); S648 (2); S650 (2); S678 (1)
Q9H4L7	SWI/SNF-related matrix-associated actin-dependent regulator of chromatin subfamily A containing DEAD/H box 1 OS=Homo sapiens GN=SMARCAD1 PE=1 SV=2 - [SMRCD_HUMAN]	5.46		30.4469		1	4	4	6	4	T54 (3); S57 (2); S124 (1); S127 (1)	9.26		28.9226	4.62319	1	5	5	7	6	S50 (2); T54 (1); S57 (1); S124 (2); S127 (1); Y217 (1)
Q9H4M9	EH domain-containing protein 1 OS=Homo sapiens GN=EHD1 PE=1 SV=2 - [EHD1_HUMAN]	30.34	43.8362			1	10	10	10		Not phosphorylated	24.34	41.156			1	8	9	10		Not phosphorylated
Q9H5N1	Rab GTPase-binding effector protein 2 OS=Homo sapiens GN=RABEP2 PE=1 SV=2 - [RABE2_HUMAN]	10.02	13.9304	36.5511		1	4	4	10	7	S189 (5); S200 (5)	9.49	1.65237	37.7176		1	4	4	10	6	S189 (1); S200 (5)
Q9H6F5	Coiled-coil domain-containing protein 86 OS=Homo sapiens GN=CCDC86 PE=1 SV=1 - [CCD86_HUMAN]	17.22		33.4495		1	3	3	7	7	S58 (2); S69 (1); S80 (3); S91 (3); S102 (1)	17.22		35.2688		1	3	3	7	7	S58 (1); S80 (3); S91 (4); S102 (2)
Q9H6S3	Epidermal growth factor receptor kinase substrate 8-like protein 2 OS=Homo sapiens GN=EPS8L2 PE=1 SV=2 - [ES8L2_HUMAN]	19.3	38.9359	23.8834		1	6	6	13	4	S463 (1); S479 (3)	1.35	14.5541	17.5757		1	3	3	7	3	S463 (2); S479 (3)
Q9H6T0	Epithelial splicing regulatory protein 2 OS=Homo sapiens GN=ESRP2 PE=1 SV=1 - [ESRP2_HUMAN]	5.36	9.1079			1	2	2	2		Not phosphorylated	13.76	26.4376			1	5	6	7		Not phosphorylated
Q9H6T3	RNA polymerase II-associated protein 3 OS=Homo sapiens GN=RPAP3 PE=1 SV=2 - [RPAP3_HUMAN]	13.38	20.1144	85.8125		1	5	5	18	9	S116 (2); S119 (6); S121 (6)	13.8	18.4294	88.6997		1	5	5	19	9	S116 (2); S119 (8); S121 (8)
Q9H6Y2	WD repeat-containing protein 55 OS=Homo sapiens GN=WDR55 PE=1 SV=2 - [WDR55_HUMAN]	17.49	9.47472	17.5997	5.81656	1	3	3	6	5	S14 (4); S382 (1)	12.53	11.7748	15.6969	24.664	1	2	2	9	9	S14 (5); T378 (2); S382 (4)
Q9H6Z4	Ran-binding protein 3 OS=Homo sapiens GN=RANBP3 PE=1 SV=1 - [RANB3_HUMAN]	19.22	26.047	36.6364	9.52565	1	8	8	15	7	S108 (7)	19.22	28.3517	25.5654	4.91528	1	8	8	12	4	S108 (4)
Q9H773	dCTP pyrophosphatase 1 OS=Homo sapiens GN=DCTPP1 PE=1 SV=1 - [DCTP1_HUMAN]	30	17.9356			1	4	4	5		Not phosphorylated	52.35	27.7533	3.58633		1	5	5	8		Not phosphorylated
Q9H7L9	Sin3 histone deacetylase corepressor complex component SDS3 OS=Homo sapiens GN=SUDS3 PE=1 SV=2 - [SDS3_HUMAN]	12.2		16.1661		1	2	2	3	3	S45 (1); T49 (1); S53 (1); S234 (2)	12.2		15.5747		1	2	2	3	2	S45 (2); T49 (2)
Q9H7Z7	Prostaglandin E synthase 2 OS=Homo sapiens GN=PTGES2 PE=1 SV=1 - [PGES2_HUMAN]	24.14	23.1299	4.9324		1	5	5	6		Not phosphorylated	15.12	2.81395			1	3	3	4		Not phosphorylated
Q9H814	Phosphorylated adapter RNA export protein OS=Homo sapiens GN=PHAX PE=1 SV=1 - [PHAX_HUMAN]	5.84	3.99793	4.90278		1	2	2	2		Not phosphorylated	3.81		3.81572	4.44254	1	2	2	2		Not phosphorylated
Q9H832	Ubiquitin-conjugating enzyme E2 Z OS=Homo sapiens GN=UBE2Z PE=1 SV=2 - [UBE2Z_HUMAN]	26.84	35.8656	19.0977	4.94486	1	7	7	12	1	S337 (1)	18.8	17.4377	21.9136	9.92854	1	6	6	10	1	S337 (1)
Q9H845	Acyl-CoA dehydrogenase family member 9, mitochondrial OS=Homo sapiens GN=ACAD9 PE=1 SV=1 - [ACAD9_HUMAN]	20.45	30.0205			1	7	7	7		Not phosphorylated	22.71	44.9242			1	7	7	10		Not phosphorylated
Q9H8W4	Pleckstrin homology domain-containing family F member 2 OS=Homo sapiens GN=PLEKHF2 PE=1 SV=1 - [PKHF2_HUMAN]	15.66	4.3655		15.5905	1	2	2	4	3	S239 (3)	15.66	4.17844		4.49423	1	2	2	2	1	S239 (1)
Q9H8Y8	Golgi reassembly-stacking protein 2 OS=Homo sapiens GN=GORASP2 PE=1 SV=3 - [GORS2_HUMAN]	25.44	26.142		4.75652	1	6	6	7		Not phosphorylated	2.8	31.1518	21.7847	5.74394	1	6	6	12	3	T222 (2); T225 (2); T415 (1)
Q9H910	Hematological and neurological expressed 1-like protein OS=Homo sapiens GN=HN1L PE=1 SV=1 - [HN1L_HUMAN]	30	26.497	8.36816		1	4	4	8		Not phosphorylated	3	29.2342	4.43657		1	4	4	8		Not phosphorylated
Q9H993	UPF0364 protein C6orf211 OS=Homo sapiens GN=C6orf211 PE=1 SV=1 - [CF211_HUMAN]	18.14	48.0927			1	5	5	10		Not phosphorylated	12.93	2.26466			1	3	3	4		Not phosphorylated
Q9H9E3	Conserved oligomeric Golgi complex subunit 4 OS=Homo sapiens GN=COG4 PE=1 SV=3 - [COG4_HUMAN]	7.64	16.3661			1	4	4	4		Not phosphorylated	3.44	8.51459			1	2	2	2		Not phosphorylated
Q9H9P8	L-2-hydroxyglutarate dehydrogenase, mitochondrial OS=Homo sapiens GN=L2HGDH PE=1 SV=3 - [L2HDH_HUMAN]	38.88	61.5379			1	10	10	12		Not phosphorylated	29.59	68.7987			1	8	8	13		Not phosphorylated
Q9HAV0	Guanine nucleotide-binding protein subunit beta-4 OS=Homo sapiens GN=GNB4 PE=1 SV=3 - [GBB4_HUMAN]	22.06	26.9795			1	3	3	5		Not phosphorylated	1.29	8.53841			1	1	2	2		Not phosphorylated
Q9HAV4	Exportin-5 OS=Homo sapiens GN=XPO5 PE=1 SV=1 - [XPO5_HUMAN]	23.92	94.2746			1	15	15	20		Not phosphorylated	15.78	58.6166			1	12	12	14		Not phosphorylated
Q9HAV7	GrpE protein homolog 1, mitochondrial OS=Homo sapiens GN=GRPEL1 PE=1 SV=2 - [GRPE1_HUMAN]	19.35	39.2551	7.90157		1	3	3	10		Not phosphorylated	23.96	31.5322			1	4	4	7		Not phosphorylated
Q9HB07	UPF0160 protein MYG1, mitochondrial OS=Homo sapiens GN=C12orf10 PE=1 SV=2 - [MYG1_HUMAN]	11.44	13.6489			1	3	3	3		Not phosphorylated	14.89	15.5632			1	4	4	4		Not phosphorylated
Q9HB40	Retinoid-inducible serine carboxypeptidase OS=Homo sapiens GN=SCPEP1 PE=1 SV=1 - [RISC_HUMAN]	4.87	7.04787			1	2	2	2		Not phosphorylated	4.87	7.54441			1	2	2	2		Not phosphorylated
Q9HB71	Calcyclin-binding protein OS=Homo sapiens GN=CACYBP PE=1 SV=2 - [CYBP_HUMAN]	23.68	27.6071	9.74748		1	3	3	8		Not phosphorylated	17.54	15.9893			1	3	3	4		Not phosphorylated
Q9HBH5	Retinol dehydrogenase 14 OS=Homo sapiens GN=RDH14 PE=1 SV=1 - [RDH14_HUMAN]	12.8	15.0427			1	3	3	3		Not phosphorylated	18.75	2.18933			1	4	4	4		Not phosphorylated
Q9HBM0	Vezatin OS=Homo sapiens GN=VEZT PE=1 SV=3 - [VEZA_HUMAN]	3.34	7.81193			1	2	2	2		Not phosphorylated	6.29	12.4712			1	3	3	3		Not phosphorylated
Q9HC07	Transmembrane protein 165 OS=Homo sapiens GN=TMEM165 PE=1 SV=1 - [TM165_HUMAN]	13.58	14.8417			1	2	2	3		Not phosphorylated	19.14	34.6816			1	4	4	7		Not phosphorylated
Q9HC35	Echinoderm microtubule-associated protein-like 4 OS=Homo sapiens GN=EML4 PE=1 SV=3 - [EMAL4_HUMAN]	9.58	16.0346	26.8529	14.1073	1	7	7	12	6	S134 (1); S138 (1); T897 (1); T899 (3); S919 (2)	12.44	25.1648	33.677	28.156	1	8	8	18	8	S144 (1); S146 (1); T899 (6); S919 (1)
Q9HC84	Mucin-5B OS=Homo sapiens GN=MUC5B PE=1 SV=3 - [MUC5B_HUMAN]	6.53	76.863	4.14406		1	14	14	17		Not phosphorylated	7.34	18.9365			1	20	20	23		Not phosphorylated
Q9HCC0	Methylcrotonoyl-CoA carboxylase beta chain, mitochondrial OS=Homo sapiens GN=MCCC2 PE=1 SV=1 - [MCCB_HUMAN]	49.56	164.071	31.8755		1	18	18	41		Not phosphorylated	43.87	138.224	8.92367		1	16	16	31		Not phosphorylated
Q9HCE1	Putative helicase MOV-10 OS=Homo sapiens GN=MOV10 PE=1 SV=2 - [MOV10_HUMAN]	6.68	17.9599			1	4	4	4		Not phosphorylated	7.48	21.5212			1	5	5	5		Not phosphorylated
Q9HCH5	Synaptotagmin-like protein 2 OS=Homo sapiens GN=SYTL2 PE=1 SV=3 - [SYTL2_HUMAN]	12.63	9.46446	31.8651	5.97733	1	7	7	10	7	S433 (1); S488 (2); S493 (2); S511 (1); S535 (3)	9.42	12.1483	17.473		1	6	6	7	4	S488 (1); S493 (1); S511 (1); S535 (1); S562 (1)
Q9HCM4	Band 4.1-like protein 5 OS=Homo sapiens GN=EPB41L5 PE=1 SV=3 - [E41L5_HUMAN]	19.51	23.2095	4.61259		1	6	6	6		Not phosphorylated	13.37	18.6136	4.92957		1	4	4	5		Not phosphorylated
Q9HCN8	Stromal cell-derived factor 2-like protein 1 OS=Homo sapiens GN=SDF2L1 PE=1 SV=2 - [SDF2L_HUMAN]	36.65	16.9388			1	3	3	3		Not phosphorylated	26.7	21.1489			1	3	3	4		Not phosphorylated
Q9HCU4	Cadherin EGF LAG seven-pass G-type receptor 2 OS=Homo sapiens GN=CELSR2 PE=2 SV=1 - [CELR2_HUMAN]	5.06	39.1906			1	8	8	8		Not phosphorylated	6.29	4.95419	4.79613		1	10	10	10		Not phosphorylated
Q9HCU5	Prolactin regulatory element-binding protein OS=Homo sapiens GN=PREB PE=1 SV=2 - [PREB_HUMAN]	15.83	24.6379			1	3	3	5		Not phosphorylated	9.59	1.34594			1	2	2	2		Not phosphorylated
Q9HCY8	Protein S100-A14 OS=Homo sapiens GN=S100A14 PE=1 SV=1 - [S10AE_HUMAN]	25	18.3444			1	2	2	4		Not phosphorylated	33.65	15.735			1	2	2	3		Not phosphorylated
Q9HD26	Golgi-associated PDZ and coiled-coil motif-containing protein OS=Homo sapiens GN=GOPC PE=1 SV=1 - [GOPC_HUMAN]	14.29	15.2989			1	3	3	3		Not phosphorylated	14.29	15.6482			1	3	3	3		Not phosphorylated
Q9HD45	Transmembrane 9 superfamily member 3 OS=Homo sapiens GN=TM9SF3 PE=1 SV=2 - [TM9S3_HUMAN]	7.13	16.1714			1	2	2	3		Not phosphorylated	15.79	43.7756			1	5	5	9		Not phosphorylated
Q9HDC9	Adipocyte plasma membrane-associated protein OS=Homo sapiens GN=APMAP PE=1 SV=2 - [APMAP_HUMAN]	31.25	61.9196	7.50204		1	7	7	16		Not phosphorylated	25.96	55.1474	7.7232		1	6	6	14		Not phosphorylated
Q9NNW7	Thioredoxin reductase 2, mitochondrial OS=Homo sapiens GN=TXNRD2 PE=1 SV=3 - [TRXR2_HUMAN]	24.05	36.3266			1	6	7	8		Not phosphorylated	12.6	19.9111			1	3	4	4		Not phosphorylated
Q9NP72	Ras-related protein Rab-18 OS=Homo sapiens GN=RAB18 PE=1 SV=1 - [RAB18_HUMAN]	47.57	40.5975	4.88928		1	7	7	10		Not phosphorylated	33.1	23.5754	9.11753		1	5	5	8		Not phosphorylated
Q9NP81	Serine--tRNA ligase, mitochondrial OS=Homo sapiens GN=SARS2 PE=1 SV=1 - [SYSM_HUMAN]	19.69	33.0572			1	6	6	7		Not phosphorylated	13.32	25.3473			1	4	4	5		Not phosphorylated
Q9NPF4	Probable tRNA threonylcarbamoyladenosine biosynthesis protein OSGEP OS=Homo sapiens GN=OSGEP PE=1 SV=1 - [OSGEP_HUMAN]	21.79	22.0698			1	4	4	5		Not phosphorylated	17.91	15.7919			1	4	4	4		Not phosphorylated
Q9NPH2	Inositol-3-phosphate synthase 1 OS=Homo sapiens GN=ISYNA1 PE=1 SV=1 - [INO1_HUMAN]	7.35	9.10398			1	2	2	2		Not phosphorylated	7.35	8.42266			1	2	2	2		Not phosphorylated
Q9NPJ3	Acyl-coenzyme A thioesterase 13 OS=Homo sapiens GN=ACOT13 PE=1 SV=1 - [ACO13_HUMAN]	45.71	13.453			1	3	3	3		Not phosphorylated	45.71	13.2265			1	3	3	3		Not phosphorylated
Q9NPQ8	Synembryn-A OS=Homo sapiens GN=RIC8A PE=1 SV=3 - [RIC8A_HUMAN]	13.18	20.2394	38.3073		1	4	4	11	4	S436 (4); T441 (1)	13.18	2.48732	41.2962		1	4	4	11	4	S436 (3); T441 (3)
Q9NQ88	Fructose-2,6-bisphosphatase TIGAR OS=Homo sapiens GN=TIGAR PE=1 SV=1 - [TIGAR_HUMAN]	19.26	13.4979			1	3	3	3		Not phosphorylated	25.93	2.5546			1	4	4	5		Not phosphorylated
Q9NQC3	Reticulon-4 OS=Homo sapiens GN=RTN4 PE=1 SV=2 - [RTN4_HUMAN]	12.25	54.1402	59.6858	9.42172	1	9	9	26	2	S15 (2)	16.28	68.4598	36.3864	4.54882	1	11	11	23		Not phosphorylated
Q9NQG5	Regulation of nuclear pre-mRNA domain-containing protein 1B OS=Homo sapiens GN=RPRD1B PE=1 SV=1 - [RPR1B_HUMAN]	16.26	15.1738			1	4	4	4		Not phosphorylated	11.35	1.7234			1	3	3	3		Not phosphorylated
Q9NQP4	Prefoldin subunit 4 OS=Homo sapiens GN=PFDN4 PE=1 SV=1 - [PFD4_HUMAN]	30.6	13.9516	17.4831	5.06076	1	4	4	8	3	S125 (3)	3.6	14.1238	8.262	4.59176	1	4	4	6	3	S125 (3)
Q9NQR4	Omega-amidase NIT2 OS=Homo sapiens GN=NIT2 PE=1 SV=1 - [NIT2_HUMAN]	47.1	53.7401	8.487		1	9	9	15		Not phosphorylated	33.7	41.8235			1	6	6	9		Not phosphorylated
Q9NQX3	Gephyrin OS=Homo sapiens GN=GPHN PE=1 SV=1 - [GEPH_HUMAN]	14.95	18.3464	104.585		1	5	5	22	17	S188 (13); S194 (14)	15.35	22.6116	124.212		1	5	5	27	21	S188 (17); S194 (17)
Q9NQX5	Neural proliferation differentiation and control protein 1 OS=Homo sapiens GN=NPDC1 PE=1 SV=2 - [NPDC1_HUMAN]	16.62	5.46895		4.82983	1	2	2	2		Not phosphorylated	16.62	1.37996		9.84168	1	2	2	4	2	S229 (2); S236 (2)
Q9NR09	Baculoviral IAP repeat-containing protein 6 OS=Homo sapiens GN=BIRC6 PE=1 SV=2 - [BIRC6_HUMAN]	3.07	30.3828	10.9035		1	6	6	8	2	S480 (2)	1.5	9.69188	9.77682		1	3	3	4	2	S480 (2)
Q9NR28	Diablo homolog, mitochondrial OS=Homo sapiens GN=DIABLO PE=1 SV=1 - [DBLOH_HUMAN]	16.32	9.4626	3.79283		1	3	3	3		Not phosphorylated	9.21	7.82866	4.56996		1	2	2	3		Not phosphorylated
Q9NR45	Sialic acid synthase OS=Homo sapiens GN=NANS PE=1 SV=2 - [SIAS_HUMAN]	16.16	32.6828	4.40633		1	4	4	8		Not phosphorylated	29.53	39.3556			1	5	5	8		Not phosphorylated
Q9NR46	Endophilin-B2 OS=Homo sapiens GN=SH3GLB2 PE=1 SV=1 - [SHLB2_HUMAN]	20.51	38.65	3.6165		1	6	6	10		Not phosphorylated	2.51	32.9645			1	5	5	7		Not phosphorylated
Q9NR50	Translation initiation factor eIF-2B subunit gamma OS=Homo sapiens GN=EIF2B3 PE=1 SV=1 - [EI2BG_HUMAN]	7.08	8.38298			1	2	2	2		Not phosphorylated	13.72	14.6552			1	4	4	4		Not phosphorylated
Q9NRA8	Eukaryotic translation initiation factor 4E transporter OS=Homo sapiens GN=EIF4ENIF1 PE=1 SV=2 - [4ET_HUMAN]	3.45	3.97186		4.71947	1	2	2	2		Not phosphorylated	1.93		4.59383	4.97993	1	2	2	2		Not phosphorylated
Q9NRF8	CTP synthase 2 OS=Homo sapiens GN=CTPS2 PE=1 SV=1 - [PYRG2_HUMAN]	27.47	38.6054	78.3438	4.33482	1	9	10	25	12	S568 (1); S571 (11); S574 (4)	28.5	44.848	77.7558	9.6947	1	10	11	28	13	S568 (4); S571 (12); S574 (4)
Q9NRF9	DNA polymerase epsilon subunit 3 OS=Homo sapiens GN=POLE3 PE=1 SV=1 - [DPOE3_HUMAN]	42.86	27.3803	15.3337		1	5	5	8	2	S122 2()	29.93	28.3516	14.6972		1	4	4	8	2	S122 (2)
Q9NRG0	Chromatin accessibility complex protein 1 OS=Homo sapiens GN=CHRAC1 PE=1 SV=1 - [CHRC1_HUMAN]	29.01	5.16092	4.46565		1	2	2	2	1	S124 (1)	4.46	9.38563	8.41488		1	3	3	4	2	S124 (2)
Q9NRR5	Ubiquilin-4 OS=Homo sapiens GN=UBQLN4 PE=1 SV=2 - [UBQL4_HUMAN]	20.47	43.2953			1	5	8	9		Not phosphorylated	35.77	59.8536	4.46933		1	7	9	13		Not phosphorylated
Q9NRV9	Heme-binding protein 1 OS=Homo sapiens GN=HEBP1 PE=1 SV=1 - [HEBP1_HUMAN]	35.45	17.7309			1	4	4	4		Not phosphorylated	2.63	11.6896			1	2	2	3		Not phosphorylated
Q9NRX4	14 kDa phosphohistidine phosphatase OS=Homo sapiens GN=PHPT1 PE=1 SV=1 - [PHP14_HUMAN]	25.6	12.8547			1	2	2	3		Not phosphorylated	25.6	8.36424			1	2	2	2		Not phosphorylated
Q9NRY4	Rho GTPase-activating protein 35 OS=Homo sapiens GN=ARHGAP35 PE=1 SV=3 - [RHG35_HUMAN]	2.4	9.23307	5.403		1	2	2	3	1	S1179 (1)	3.2	4.29862	1.18439	12.1777	1	4	4	5	4	S970 (2); S975 (2); S1179 (2)
Q9NS86	LanC-like protein 2 OS=Homo sapiens GN=LANCL2 PE=1 SV=1 - [LANC2_HUMAN]	13.33	18.7608			1	3	3	4		Not phosphorylated	12	17.9552			1	3	3	4		Not phosphorylated
Q9NSD9	Phenylalanine--tRNA ligase beta subunit OS=Homo sapiens GN=FARSB PE=1 SV=3 - [SYFB_HUMAN]	16.47	27.7582			1	7	7	7		Not phosphorylated	8.15	15.227			1	4	4	4		Not phosphorylated
Q9NSE4	Isoleucine--tRNA ligase, mitochondrial OS=Homo sapiens GN=IARS2 PE=1 SV=2 - [SYIM_HUMAN]	18.77	88.1343	3.58949		1	12	12	21		Not phosphorylated	15.61	69.4826			1	11	11	16		Not phosphorylated
Q9NSK0	Kinesin light chain 4 OS=Homo sapiens GN=KLC4 PE=1 SV=3 - [KLC4_HUMAN]	10.99	13.7436	6.21012		1	3	4	4	1	S590 (1)	11.47	17.6986	12.1613		1	2	5	6	2	S590 (2)
Q9NT62	Ubiquitin-like-conjugating enzyme ATG3 OS=Homo sapiens GN=ATG3 PE=1 SV=1 - [ATG3_HUMAN]	8.92	12.3594	4.2465		1	2	2	4		Not phosphorylated	11.46	12.1799			1	3	3	3		Not phosphorylated
Q9NTJ3	Structural maintenance of chromosomes protein 4 OS=Homo sapiens GN=SMC4 PE=1 SV=2 - [SMC4_HUMAN]	18.01	81.163	138.108		1	16	16	42	17	S22 (14); S27 (2); S28 (2); S41 (2)	17.24	63.2896	132.495		1	15	15	38	16	S22 (10); S27 (5); S28 (5); S41 (1)
Q9NTK5	Obg-like ATPase 1 OS=Homo sapiens GN=OLA1 PE=1 SV=2 - [OLA1_HUMAN]	39.65	75.4324	7.83205		1	9	9	18		Not phosphorylated	29.8	87.4313			1	7	7	18		Not phosphorylated
Q9NTX5	Ethylmalonyl-CoA decarboxylase OS=Homo sapiens GN=ECHDC1 PE=1 SV=2 - [ECHD1_HUMAN]	14.33	20.8703			1	3	3	4		Not phosphorylated	8.79	8.62386			1	2	2	2		Not phosphorylated
Q9NTZ6	RNA-binding protein 12 OS=Homo sapiens GN=RBM12 PE=1 SV=1 - [RBM12_HUMAN]	9.87	22.2201	39.5831		1	6	6	13	8	S420 (1); S422 (8); S424 (8)	7.51	8.94931	36.3248	4.53234	1	4	4	10	7	S420 (1); S422 (7); S424 (7)
Q9NUJ1	Mycophenolic acid acyl-glucuronide esterase, mitochondrial OS=Homo sapiens GN=ABHD10 PE=1 SV=1 - [ABHDA_HUMAN]	28.1	40.6458	4.99768		1	5	5	10		Not phosphorylated	16.67	29.5775			1	3	3	6		Not phosphorylated
Q9NUQ7	Ufm1-specific protease 2 OS=Homo sapiens GN=UFSP2 PE=2 SV=3 - [UFSP2_HUMAN]	21.54	27.3712			1	5	5	6		Not phosphorylated	7.46	9.84297			1	2	2	2		Not phosphorylated
Q9NUQ9	Protein FAM49B OS=Homo sapiens GN=FAM49B PE=1 SV=1 - [FA49B_HUMAN]	37.04	38.2611			1	7	7	8		Not phosphorylated	15.74	21.3972			1	3	3	4		Not phosphorylated
Q9NUU7	ATP-dependent RNA helicase DDX19A OS=Homo sapiens GN=DDX19A PE=1 SV=1 - [DD19A_HUMAN]	15.69	28.2397	4.26805		2	5	5	7		Not phosphorylated	19.4	35.3946			1	6	6	8		Not phosphorylated
Q9NUY8	TBC1 domain family member 23 OS=Homo sapiens GN=TBC1D23 PE=1 SV=3 - [TBC23_HUMAN]	4.43	8.89814	4.80935		1	2	2	3		Not phosphorylated	8.3	13.6393			1	3	3	3		Not phosphorylated
Q9NV70	Exocyst complex component 1 OS=Homo sapiens GN=EXOC1 PE=1 SV=4 - [EXOC1_HUMAN]	7.49	8.97984	10.6939		1	4	4	4	1	S501 (1)	9.96	14.8874	16.7383		1	5	5	6	1	S501 (1)
Q9NVS9	Pyridoxine-5'-phosphate oxidase OS=Homo sapiens GN=PNPO PE=1 SV=1 - [PNPO_HUMAN]	19.92	19.1514			1	3	3	4		Not phosphorylated	21.7	2.46455			1	3	3	4		Not phosphorylated
Q9NVU0	DNA-directed RNA polymerase III subunit RPC5 OS=Homo sapiens GN=POLR3E PE=1 SV=1 - [RPC5_HUMAN]	10.88	12.9617	59.559		1	5	5	16	10	S161 (2); S162 (1); S503 (8)	7.6		3.81366		1	2	2	6	5	S161 (2); S162 (1); S503 (3)
Q9NVU7	Protein SDA1 homolog OS=Homo sapiens GN=SDAD1 PE=1 SV=3 - [SDA1_HUMAN]	4.8		4.66044	11.0823	1	3	3	3	3	S518 (1); S519 (1); S585 (2)	4.8		9.68227	22.9528	1	3	3	6	6	S518 (3); S519 (3); S585 (3)
Q9NW75	G patch domain-containing protein 2 OS=Homo sapiens GN=GPATCH2 PE=1 SV=1 - [GPTC2_HUMAN]	2.65		31.943		1	2	2	7	7	S115 (7); S117 (7)	7.58	6.65497	33.3688	4.95759	1	4	4	9	8	S115 (8); S117 (8)
Q9NW82	WD repeat-containing protein 70 OS=Homo sapiens GN=WDR70 PE=1 SV=1 - [WDR70_HUMAN]	6.12	8.03609	5.73701		1	3	3	3	1	S638 (1)	4.13	4.47454	5.47544		1	2	2	2	1	S638 (1)
Q9NWS0	PIH1 domain-containing protein 1 OS=Homo sapiens GN=PIH1D1 PE=1 SV=1 - [PIHD1_HUMAN]	34.14	23.4971			1	5	5	5		Not phosphorylated	34.14	31.2711			1	5	5	7		Not phosphorylated
Q9NWU1	3-oxoacyl-[acyl-carrier-protein] synthase, mitochondrial OS=Homo sapiens GN=OXSM PE=1 SV=1 - [OXSM_HUMAN]	15.47	18.3981			1	4	4	4		Not phosphorylated	11.55	12.2379			1	3	3	3		Not phosphorylated
Q9NX46	Poly(ADP-ribose) glycohydrolase ARH3 OS=Homo sapiens GN=ADPRHL2 PE=1 SV=1 - [ARHL2_HUMAN]	9.37	8.46985			1	2	2	2		Not phosphorylated	19.83	17.53			1	4	4	4		Not phosphorylated
Q9NX62	Inositol monophosphatase 3 OS=Homo sapiens GN=IMPAD1 PE=1 SV=1 - [IMPA3_HUMAN]	11.98	9.6198			1	2	2	2		Not phosphorylated	6.13	6.96818			1	2	2	2		Not phosphorylated
Q9NXA8	NAD-dependent protein deacylase sirtuin-5, mitochondrial OS=Homo sapiens GN=SIRT5 PE=1 SV=2 - [SIR5_HUMAN]	14.52	13.7858			1	3	3	3		Not phosphorylated	14.52	13.6427			1	3	3	3		Not phosphorylated
Q9NXG2	THUMP domain-containing protein 1 OS=Homo sapiens GN=THUMPD1 PE=1 SV=2 - [THUM1_HUMAN]	27.48	37.7317	132.636	4.77836	1	8	8	35	27	S86 (27); S88 (27)	15.86	14.5823	121.44	8.88567	1	5	5	30	26	S86 (25); S88 (26)
Q9NXH9	tRNA (guanine(26)-N(2))-dimethyltransferase OS=Homo sapiens GN=TRMT1 PE=1 SV=1 - [TRM1_HUMAN]	9.56	17.0574			1	4	4	4		Not phosphorylated	13.96	13.8828		5.45755	1	4	4	4		Not phosphorylated
Q9NXW2	DnaJ homolog subfamily B member 12 OS=Homo sapiens GN=DNAJB12 PE=1 SV=4 - [DJB12_HUMAN]	14.67	13.7479			1	3	3	3		Not phosphorylated	11.73	12.3316			1	3	3	3		Not phosphorylated
Q9NY27	Serine/threonine-protein phosphatase 4 regulatory subunit 2 OS=Homo sapiens GN=PPP4R2 PE=1 SV=3 - [PP4R2_HUMAN]	47.24	63.2146	31.3785		1	10	10	17	4	S226 (3); S361 (1); S364 (1)	48.68	57.755	23.4698		1	11	11	16	5	S226 (4); S361 (1); S364 (1)
Q9NY33	Dipeptidyl peptidase 3 OS=Homo sapiens GN=DPP3 PE=1 SV=2 - [DPP3_HUMAN]	41.93	143.466	29.7946		1	17	17	35		Not phosphorylated	23.7	93.3577	3.71137		1	9	9	20		Not phosphorylated
Q9NYB0	Telomeric repeat-binding factor 2-interacting protein 1 OS=Homo sapiens GN=TERF2IP PE=1 SV=1 - [TE2IP_HUMAN]	7.27	5.01437	4.83218	4.87478	1	3	3	3	1	S203 (1)	11.3	5.95782	5.11375	5.31944	1	3	3	4	2	S203 (2)
Q9NYF8	Bcl-2-associated transcription factor 1 OS=Homo sapiens GN=BCLAF1 PE=1 SV=2 - [BCLF1_HUMAN]	12.83	20.6377	84.0985		1	10	10	22	12	S177 (2); T257 (2); S268 (1); S290 (1); S397 (5); S496 (1)	1.54		61.8729		1	8	8	14	9	S177 (2); S198 (1); S290 (1); S397 (3); S496 (1); S512 (1)
[truncated: 217 more rows]

## Sheet: MCF7_Cyto_Phospho
MCF7 Cytoplasmic Extract R1
Phosphorylated proteins		Control										RA
Accession	Description	ΣCoverage	Score Trypsin digestion, No enrichment	Score Trypsin digestion, Phospho-enrichment	Score Chymotrypsin digestion, Phospho-enrichment	Σ# Proteins	Σ# Unique Peptides	Σ# Peptides	Σ# PSMs	Σ# Phospho-PSMs	Phosphosites	ΣCoverage	Score Trypsin digestion, No enrichment	Score Trypsin digestion, Phospho-enrichment	Score Chymotrypsin digestion, Phospho-enrichment	Σ# Proteins	Σ# Unique Peptides	Σ# Peptides	Σ# PSMs	Σ# Phospho-PSMs	Phosphosites
A0FGR8	Extended synaptotagmin-2 OS=Homo sapiens GN=ESYT2 PE=1 SV=1 - [ESYT2_HUMAN]	25.62	65.6429	91.6546	15.0924	1	14	14	35	9	S688 (1); S691 (1); S739 (1); S755 (1); S758 (3); S761 (6)	21.28	45.2658	17.7436		1	11	11	34	4	S743 (1); S758 (3); S761 (1)
A0MZ66	Shootin-1 OS=Homo sapiens GN=KIAA1598 PE=1 SV=4 - [SHOT1_HUMAN]	16.64	36.4113	10.7385		1	7	7	10	1	S467 (1)	14.58	25.1668	15.1567		1	6	6	9	2	S467 (1); S506 (1)
A2RRP1	Neuroblastoma-amplified sequence OS=Homo sapiens GN=NBAS PE=1 SV=2 - [NBAS_HUMAN]	6.16	31.5301			1	7	7	7		Not phosphorylated	4.13	16.5616	7.82727		1	5	5	6	2	S473 (1); S475 (1); S1259 (1); T1260 (1)
A2RU67	Uncharacterized protein KIAA1467 OS=Homo sapiens GN=KIAA1467 PE=1 SV=1 - [K1467_HUMAN]	11.41		17.9282		1	2	2	3	1	S62 (1)	11.41		15.2429		1	2	2	3	2	S30 (2); S33 (2)
O00193	Small acidic protein OS=Homo sapiens GN=SMAP PE=1 SV=1 - [SMAP_HUMAN]	33.88	99.2694	71.4087		1	6	6	32	5	S147 (5)	33.88	8.77373	54.9136		1	6	6	25	2	S147 (2)
O00203	AP-3 complex subunit beta-1 OS=Homo sapiens GN=AP3B1 PE=1 SV=3 - [AP3B1_HUMAN]	8.5	24.4243	3.56731		1	6	6	7	1	S276 (1)	6.22	11.1329	7.44953	4.41512	1	4	4	5	2	S276 (2)
O00204	Sulfotransferase family cytosolic 2B member 1 OS=Homo sapiens GN=SULT2B1 PE=1 SV=2 - [ST2B1_HUMAN]	29.86	57.6167	18.0648	10.1187	1	7	7	18		Not phosphorylated	32.6	31.8216	4.37264	22.2826	1	8	8	12	1	S352 (1)
O00264	Membrane-associated progesterone receptor component 1 OS=Homo sapiens GN=PGRMC1 PE=1 SV=3 - [PGRC1_HUMAN]	45.64	65.35	84.4503	19.0349	1	8	8	35	12	S57 (11); Y180 (1)	45.64	75.2894	96.4296	15.7143	1	8	8	40	14	S57 (13); Y180 (1)
O00418	Eukaryotic elongation factor 2 kinase OS=Homo sapiens GN=EEF2K PE=1 SV=2 - [EF2K_HUMAN]	14.21	7.94272	33.4681	9.0038	1	9	9	11	8	S18 (1); S27 (4); S31 (4); S445 (1); S470 (2); S474 (1)	18.21		39.3234	9.35378	1	8	8	11	8	S18 (1); S27 (5); S31 (5); S470 (1); S474 (2)
O00461	Golgi integral membrane protein 4 OS=Homo sapiens GN=GOLIM4 PE=1 SV=1 - [GOLI4_HUMAN]	4.31	4.84964	5.0627		1	2	2	2	1	S583 (1)	5.3	18.5554			1	2	2	3		Not phosphorylated
O00505	Importin subunit alpha-3 OS=Homo sapiens GN=KPNA3 PE=1 SV=2 - [IMA3_HUMAN]	14.01	16.3181	22.4436	9.33696	1	5	6	9	5	S60 (5)	19.77	37.3836	26.4449	4.6165	1	6	7	13	5	S60 (5)
O00559	Receptor-binding cancer antigen expressed on SiSo cells OS=Homo sapiens GN=EBAG9 PE=1 SV=1 - [RCAS1_HUMAN]	18.31	11.5505	16.7832		1	2	2	5	3	S36 (3)	18.31	12.5714	12.1146		1	2	2	4	3	S36 (3)
O00629	Importin subunit alpha-4 OS=Homo sapiens GN=KPNA4 PE=1 SV=1 - [IMA4_HUMAN]	21.69	60.006	17.8804		1	5	6	16	3	S60 (3)	21.69	62.3564	9.63295		1	5	6	15	2	S60 (2)
O14523	C2 domain-containing protein 2-like OS=Homo sapiens GN=C2CD2L PE=1 SV=3 - [C2C2L_HUMAN]	4.39		8.08398		1	2	2	2	2	S464 (1); S662 (1)	6.52		8.23711		1	2	2	2		Not phosphorylated
O14545	TRAF-type zinc finger domain-containing protein 1 OS=Homo sapiens GN=TRAFD1 PE=1 SV=1 - [TRAD1_HUMAN]	7.39	9.56819	9.08011		1	3	3	4	2	S415 (2)	7.56	9.19956	12.6765		1	3	3	5	3	S327 (1); S415 (2)
O14579	Coatomer subunit epsilon OS=Homo sapiens GN=COPE PE=1 SV=3 - [COPE_HUMAN]	33.12	60.7721	8.72531		1	7	7	14	1	S99 (1)	36.69	5.11247	9.56599		1	8	8	12	1	S99 (1)
O14617	AP-3 complex subunit delta-1 OS=Homo sapiens GN=AP3D1 PE=1 SV=1 - [AP3D1_HUMAN]	11.36	43.3694		14.3027	1	8	8	12	3	S632 (3); S634 (3); S636 (3)	7.29	24.5237		23.657	1	5	5	10	5	S632 (5); S634 (5); S636 (5)
O14646	Chromodomain-helicase-DNA-binding protein 1 OS=Homo sapiens GN=CHD1 PE=1 SV=2 - [CHD1_HUMAN]	2.4	4.66442	4.80992		1	2	2	2	1	S1363 (1)	3.51	4.31453	1.25179		1	3	3	3	2	S215 (1); S216 (1); S1363 (1)
O14681	Etoposide-induced protein 2.4 homolog OS=Homo sapiens GN=EI24 PE=1 SV=4 - [EI24_HUMAN]	5.59		3.55389	9.57894	1	2	2	3	3	S326 (3); S330 (3)	5.59		7.48368	4.62233	1	2	2	3	3	S326 (3); S330 (3)
O14745	Na(+)/H(+) exchange regulatory cofactor NHE-RF1 OS=Homo sapiens GN=SLC9A3R1 PE=1 SV=4 - [NHRF1_HUMAN]	46.65	119.652	167.877	9.47538	1	12	12	61	13	S280 (1); S294 (2); S299 (1); S302 (9)	41.34	16.3543	173.399		1	10	10	55	13	S294 (3); S299 (1); S302 (10)
O14908	PDZ domain-containing protein GIPC1 OS=Homo sapiens GN=GIPC1 PE=1 SV=2 - [GIPC1_HUMAN]	25.83	28.7075			1	7	7	7		Not phosphorylated	36.34	42.5414	3.93567		1	7	7	10	1	S232 (1)
O14974	Protein phosphatase 1 regulatory subunit 12A OS=Homo sapiens GN=PPP1R12A PE=1 SV=1 - [MYPT1_HUMAN]	13.79	32.1286	10.8795	6.17693	1	9	9	10	1	S299 (1)	15.83	38.9381	16.9713	9.49928	1	10	10	13	2	S299 (2)
O14976	Cyclin-G-associated kinase OS=Homo sapiens GN=GAK PE=1 SV=2 - [GAK_HUMAN]	8.77	25.597	29.9048	10.4351	1	7	7	13	5	S826 (5); S829 (5)	7.55	14.3234	4.49446		1	5	5	10	6	S826 (6); S829 (6)
O15027	Protein transport protein Sec16A OS=Homo sapiens GN=SEC16A PE=1 SV=3 - [SC16A_HUMAN]	16.15	84.2043	61.2038	48.0688	1	20	20	40	10	S411 (1); S414 (2); T415 (3); S417 (7); S1178 (1); S1181 (1); S1190 (1)	12.85	45.9328	75.2817	52.8965	1	17	17	36	11	S391 (1); T415 (1); S417 (4); T422 (1); S1169 (1); S1172 (1); S1178 (1); S1181 (1); S1184 (1); S1190 (1); S1786 (1)
O15049	NEDD4-binding protein 3 OS=Homo sapiens GN=N4BP3 PE=1 SV=3 - [N4BP3_HUMAN]	9.19		13.4778		1	2	2	3	2	S176 (2)	9.19		1.54555		1	2	2	2	1	S176 (1)
O15085	Rho guanine nucleotide exchange factor 11 OS=Homo sapiens GN=ARHGEF11 PE=1 SV=1 - [ARHGB_HUMAN]	2.23		12.8934		1	2	2	3	2	S663 (2); S668 (2)	3.22		17.1375		1	3	3	4	4	S635 (1); S663 (2); T668 (2); T1462 (1)
O15164	Transcription intermediary factor 1-alpha OS=Homo sapiens GN=TRIM24 PE=1 SV=3 - [TIF1A_HUMAN]	6.67	13.8887	30.1978		1	3	4	8	5	S1025 (4); S1028 (5)	4.29	9.42245	36.6822		1	2	3	8	5	S1025 (4); S1028 (5)
O15173	Membrane-associated progesterone receptor component 2 OS=Homo sapiens GN=PGRMC2 PE=1 SV=1 - [PGRC2_HUMAN]	35.87	68.6767	76.1436	38.8082	1	8	8	36	5	S90 (1); S208 (1); T211 (3)	29.6	63.5327	63.2244	41.1926	1	6	6	33	8	S208 (1); T211 (7)
O15231	Zinc finger protein 185 OS=Homo sapiens GN=ZNF185 PE=1 SV=3 - [ZN185_HUMAN]	8.13	5.11419	4.59139		1	2	2	2		Not phosphorylated	5.81		1.44935		1	2	2	2	1	S465 (1)
O15234	Protein CASC3 OS=Homo sapiens GN=CASC3 PE=1 SV=2 - [CASC3_HUMAN]	8.25	5.68479	55.0946		1	6	6	11	10	S148 (3); S363 (7); S373 (5)	8.25		7.94169		1	5	5	13	11	S148 (1); S363 (9); S373 (7)
O15320	Cutaneous T-cell lymphoma-associated antigen 5 OS=Homo sapiens GN=CTAGE5 PE=1 SV=4 - [CTGE5_HUMAN]	6.59	12.2431	5.50915		6	4	4	5		Not phosphorylated	12.44	2.43721	9.93188		1	7	7	7	1	S635 (1)
O15400	Syntaxin-7 OS=Homo sapiens GN=STX7 PE=1 SV=4 - [STX7_HUMAN]	34.87	25.041			1	4	4	5		Not phosphorylated	4.61	23.9573	1.6476		1	5	5	7	1	S126 (1)
O15530	3-phosphoinositide-dependent protein kinase 1 OS=Homo sapiens GN=PDPK1 PE=1 SV=1 - [PDPK1_HUMAN]	8.45	11.2675	6.46482		2	2	2	3	2	S241 (2)	9.89	18.3258	1.16812	5.38457	2	3	3	6	3	S241 (3)
O43150	Arf-GAP with SH3 domain, ANK repeat and PH domain-containing protein 2 OS=Homo sapiens GN=ASAP2 PE=1 SV=3 - [ASAP2_HUMAN]	3.78	4.90669	38.6204		1	2	2	8	7	S701 (7)	7.95	22.4568	23.7282		1	4	4	8	4	S701 (4)
O43237	Cytoplasmic dynein 1 light intermediate chain 2 OS=Homo sapiens GN=DYNC1LI2 PE=1 SV=1 - [DC1L2_HUMAN]	23.37	24.487	9.11184		1	5	6	7	2	S194 (2)	8.74	9.87487	4.86962	4.52981	1	3	3	4	2	S194 (2)
O43290	U4/U6.U5 tri-snRNP-associated protein 1 OS=Homo sapiens GN=SART1 PE=1 SV=1 - [SNUT1_HUMAN]	10.13	19.1124	3.58725		1	5	5	5	1	S448 (1)	6	12.8528			1	3	3	3		Not phosphorylated
O43318	Mitogen-activated protein kinase kinase kinase 7 OS=Homo sapiens GN=MAP3K7 PE=1 SV=1 - [M3K7_HUMAN]	3.3		10.4748		1	2	2	2	2	S439 (2)	3.3		11.1695		1	2	2	2	2	S439 (2)
O43395	U4/U6 small nuclear ribonucleoprotein Prp3 OS=Homo sapiens GN=PRPF3 PE=1 SV=2 - [PRPF3_HUMAN]	9.66	15.6521	8.79117		1	4	4	5	2	S619 (2)	3.81	3.99837	8.68936		1	3	3	3	2	S619 (2)
O43399	Tumor protein D54 OS=Homo sapiens GN=TPD52L2 PE=1 SV=2 - [TPD54_HUMAN]	43.69	47.7565	14.4878		1	6	6	13	1	T23 (1)	45.15	32.7896	2.33197		1	6	6	11		Not phosphorylated
O43493	Trans-Golgi network integral membrane protein 2 OS=Homo sapiens GN=TGOLN2 PE=1 SV=2 - [TGON2_HUMAN]	16.25	27.022	58.4822		1	6	6	18		Not phosphorylated	21.25	2.68756	53.6148		1	8	8	20	1	S224 (1)
O43598	Deoxyribonucleoside 5'-monophosphate N-glycosidase OS=Homo sapiens GN=RCL PE=1 SV=1 - [RCL_HUMAN]	48.85	34.1306	8.62437	4.65233	1	5	5	10	1	S169 (1)	48.85	28.8641	8.41562		1	4	4	8	2	S169 (2)
O43719	HIV Tat-specific factor 1 OS=Homo sapiens GN=HTATSF1 PE=1 SV=1 - [HTSF1_HUMAN]	41.99	58.5484	143.549	21.169	1	21	21	45	33	S452 (4); S453 (4); S494 (1); S498 (1); S521 (3); S529 (6); S544 (1); S597 (2); S600 (1); S607 (1); S616 (2); S624 (1); S642 (5); S676 (2); S702 (2); S713 (8); S714 (9)	37.88	49.5478	112.796	15.6663	1	19	19	37	26	S452 (1); S453 (2); S521 (1); S529 (3); S544 (2); S597 (3); S600 (3); S607 (2); S616 (1); S624 (1); S642 (4); S676 (1); S702 (2); S713 (7); S714 (9)
O43741	5'-AMP-activated protein kinase subunit beta-2 OS=Homo sapiens GN=PRKAB2 PE=1 SV=1 - [AAKB2_HUMAN]	13.6		15.5529		1	2	2	3	2	S108 (2)	13.6		1.62627		1	2	2	2	1	S108 (1)
O43765	Small glutamine-rich tetratricopeptide repeat-containing protein alpha OS=Homo sapiens GN=SGTA PE=1 SV=1 - [SGTA_HUMAN]	20.13	16.2931	13.9942	5.04964	1	6	6	8	2	S77 (2); S81 (1)	15.34	7.47778	14.7648	4.49976	1	5	5	6	2	S77 (2); T81 (1)
O43768	Alpha-endosulfine OS=Homo sapiens GN=ENSA PE=1 SV=1 - [ENSA_HUMAN]	20.66	16.5577	8.88793		1	2	2	6	1	S67 (1)	2.66	11.2241			1	2	2	3		Not phosphorylated
O43815	Striatin OS=Homo sapiens GN=STRN PE=1 SV=4 - [STRN_HUMAN]	10.26	7.51841	24.3076	4.93914	1	4	4	7	4	S245 (4)	12.82	24.5365	22.2213		1	6	6	9	4	S245 (4)
O43847	Nardilysin OS=Homo sapiens GN=NRD1 PE=1 SV=2 - [NRDC_HUMAN]	4.17	16.5741	8.96643		1	3	3	5	1	S94 (1)	7.39	24.9159	4.43629		1	7	7	7	1	S94 (1)
O43896	Kinesin-like protein KIF1C OS=Homo sapiens GN=KIF1C PE=1 SV=3 - [KIF1C_HUMAN]	9.07	14.1321	17.7089		1	6	6	7	3	S674 (2); S676 (1); S1033 (1)	4.8	13.5148		4.86355	1	2	2	3	1	S674 (1)
O60231	Putative pre-mRNA-splicing factor ATP-dependent RNA helicase DHX16 OS=Homo sapiens GN=DHX16 PE=1 SV=2 - [DHX16_HUMAN]	3.36		27.0019	9.92232	1	3	3	7	4	S103 (3); S160 (1)	3.36		33.7477	1.83417	1	3	3	8	8	S103 (7); S106 (1); S160 (1)
O60256	Phosphoribosyl pyrophosphate synthase-associated protein 2 OS=Homo sapiens GN=PRPSAP2 PE=1 SV=1 - [KPRB_HUMAN]	17.07	8.88974	4.62015		1	3	3	3	1	S227 (1)	13.55	11.8599	9.756		1	2	2	4	2	S227 (2)
O60271	C-Jun-amino-terminal kinase-interacting protein 4 OS=Homo sapiens GN=SPAG9 PE=1 SV=4 - [JIP4_HUMAN]	9.54	30.374	14.292	5.41925	1	8	8	11	4	S203 (1); T217 (3); S332 (1)	1.6	35.2293	9.1953		1	8	8	10	2	S203 (1); T217 (2)
O60353	Frizzled-6 OS=Homo sapiens GN=FZD6 PE=1 SV=2 - [FZD6_HUMAN]	8.64		51.0307		1	6	6	10	6	S620 (6); S624 (1); S629 (1)	8.64		4.32519		1	6	6	8	4	S620 (4); S629 (1)
[truncated: 661 more rows]

## Sheet: MCF7_Nuc_All
MCF7 Nuclear Extract R1
All proteins		Control										RA
[truncated: 1,546 more rows]

## Sheet: MCF7_Nuc_Phospho
MCF7 Nuclear Extract R1
[truncated: 608 more rows]

## Sheet: BT474_Cyto_All
BT474 Cytoplasmic Extract R1
[truncated: 2,289 more rows]

[truncated: 3 more sheets: BT474_Cyto_Phospho, BT474_Nuc_All, BT474_Nuc_Phospho]
