# Supplementary material for: Phosphoproteome and Transcriptome of RA-Responsive and RA-Resistant Breast Cancer Cell Lines
Source: PLoS One. 2016 Jun 30;11(6):e0157290. doi: 10.1371/journal.pone.0157290 (PMC4928811; doi:10.1371/journal.pone.0157290)
Supplement: S2 Table — (XLSX) [file pone.0157290.s005.xlsx]

## Sheet: MCF7_Cyto_All
MCF7 Cytoplasmic Extract R2
All Proteins		Control										RA
Accession	Description	ΣCoverage	Score Trypsin digestion, No enrichment	Score Trypsin digestion, Phospho-enrichment	Score Chymotrypsin digestion, Phospho-enrichment	Σ# Proteins	Σ# Unique Peptides	Σ# Peptides	Σ# PSMs	Σ# Phospho-PSMs	Phosphosites (#PSMs)	ΣCoverage	Score Trypsin digestion, No enrichment	Score Trypsin digestion, Phospho-enrichment	Score Chymotrypsin digestion, Phospho-enrichment	Σ# Proteins	Σ# Unique Peptides	Σ# Peptides	Σ# PSMs	Σ# Phospho-PSMs	Phosphosites
P10809	60 kDa heat shock protein, mitochondrial OS=Homo sapiens GN=HSPD1 PE=1 SV=2 - [CH60_HUMAN]	76.09	1300.04	602.162	62.399	1	41	41	406		Not phosphorylated	66.67	797.238	299.776	13.7561	1	32	32	241		Not phosphorylated
P11021	78 kDa glucose-regulated protein OS=Homo sapiens GN=HSPA5 PE=1 SV=2 - [GRP78_HUMAN]	53.98	810.165	305.599	63.4405	1	35	37	255		Not phosphorylated	46.48	621.533	232.863	25.7293	1	28	30	205		Not phosphorylated
P05787	Keratin, type II cytoskeletal 8 OS=Homo sapiens GN=KRT8 PE=1 SV=7 - [K2C8_HUMAN]	61.08	690.571	355.72	56.7724	1	28	29	247		Not phosphorylated	62.73	785.375	317.463	36.9442	1	29	32	271	3	S274 (1); S330 (1); S475 (1)
P06576	ATP synthase subunit beta, mitochondrial OS=Homo sapiens GN=ATP5B PE=1 SV=3 - [ATPB_HUMAN]	65.22	678.593	365.707	17.3498	1	26	26	237		Not phosphorylated	61.81	535.903	227.313	3.14361	1	20	20	180		Not phosphorylated
P38646	Stress-70 protein, mitochondrial OS=Homo sapiens GN=HSPA9 PE=1 SV=2 - [GRP75_HUMAN]	58.32	675.605	304.419	49.5992	1	36	36	220		Not phosphorylated	44.18	423.931	169.132	6.17075	1	24	24	135		Not phosphorylated
Q09666	Neuroblast differentiation-associated protein AHNAK OS=Homo sapiens GN=AHNAK PE=1 SV=2 - [AHNK_HUMAN]	26.96	443.999	434.613	3.71412	1	83	83	189	14	S216 (3); S5110 (1); S5448 (1); S5731 (2); S5739 (1); S5752 (2); S5763 (1); S5841 (3)	31.39	496.103	528.864		1	96	96	238	18	S216 (4); S5110 (1); S5448 (2); S5731 (3); S5739 (2); S5752 (1); S5763 (3); S5782 (1); S5841 (2)
P60709	Actin, cytoplasmic 1 OS=Homo sapiens GN=ACTB PE=1 SV=1 - [ACTB_HUMAN]	57.07	675.451	246.777	15.1267	1	1	16	181		Not phosphorylated	54.4	615.433	163.518	19.9906	2	18	18	163		Not phosphorylated
P05783	Keratin, type I cytoskeletal 18 OS=Homo sapiens GN=KRT18 PE=1 SV=2 - [K1C18_HUMAN]	49.53	601.886	243.402	52.7645	1	19	19	178	2	S34 (1); S42 (1)	54.88	574.076	251.539	36.3877	1	24	24	183	1	S100 (1)
P42704	Leucine-rich PPR motif-containing protein, mitochondrial OS=Homo sapiens GN=LRPPRC PE=1 SV=3 - [LPPRC_HUMAN]	41.97	457.607	245.883	5.09478	1	41	41	152		Not phosphorylated	44.12	344.398	174.793		1	41	41	121		Not phosphorylated
P25705	ATP synthase subunit alpha, mitochondrial OS=Homo sapiens GN=ATP5A1 PE=1 SV=1 - [ATPA_HUMAN]	39.42	498.395	196.246	7.25092	1	17	17	151		Not phosphorylated	39.42	332.34	130.709	3.69055	1	16	16	106		Not phosphorylated
P14625	Endoplasmin OS=Homo sapiens GN=HSP90B1 PE=1 SV=1 - [ENPL_HUMAN]	43.09	444.193	196.126	24.9745	1	29	30	142		Not phosphorylated	33.87	261.33	133.162	10.1205	1	23	24	93		Not phosphorylated
P49327	Fatty acid synthase OS=Homo sapiens GN=FASN PE=1 SV=3 - [FAS_HUMAN]	33.33	431.97	190.285	11.1047	1	52	52	139		Not phosphorylated	29.31	355.631	171.879	9.34814	1	49	49	129	2	T2204 (2)
P08727	Keratin, type I cytoskeletal 19 OS=Homo sapiens GN=KRT19 PE=1 SV=4 - [K1C19_HUMAN]	61.75	397.763	169.052	14.8593	1	21	21	121	1	S22 (1)	62.5	535.152	151.571	9.0317	1	20	22	153		Not phosphorylated
P08195	4F2 cell-surface antigen heavy chain OS=Homo sapiens GN=SLC3A2 PE=1 SV=3 - [4F2_HUMAN]	43.97	373.041	186.874		1	19	19	113		Not phosphorylated	41.27	257.674	111.871		1	17	17	79		Not phosphorylated
P04406	Glyceraldehyde-3-phosphate dehydrogenase OS=Homo sapiens GN=GAPDH PE=1 SV=3 - [G3P_HUMAN]	70.15	308.04	158.526	51.1359	1	23	23	112		Not phosphorylated	61.49	179.902	93.7467	27.0966	1	18	18	71	1	T184 (1)
P40939	Trifunctional enzyme subunit alpha, mitochondrial OS=Homo sapiens GN=HADHA PE=1 SV=2 - [ECHA_HUMAN]	46	320.939	174.969	7.5961	1	24	24	111		Not phosphorylated	45.22	247.899	110.095	2.94487	1	21	21	84		Not phosphorylated
P07900	Heat shock protein HSP 90-alpha OS=Homo sapiens GN=HSP90AA1 PE=1 SV=5 - [HS90A_HUMAN]	37.84	216.356	225.565	11.8966	1	18	23	102	26	S231 (4); S263 (22)	37.57	222.125	162.111	13.7841	1	17	22	96	17	S231 (6); S263 (11)
P13667	Protein disulfide-isomerase A4 OS=Homo sapiens GN=PDIA4 PE=1 SV=2 - [PDIA4_HUMAN]	47.44	265.905	164.075	38.8064	1	34	34	101		Not phosphorylated	34.88	235.317	108.274	8.47374	1	20	20	78		Not phosphorylated
P30101	Protein disulfide-isomerase A3 OS=Homo sapiens GN=PDIA3 PE=1 SV=4 - [PDIA3_HUMAN]	52.87	281.796	139.512	32.6791	1	26	26	100		Not phosphorylated	50.5	184.314	93.6639	2.87174	1	20	20	65		Not phosphorylated
P07437	Tubulin beta chain OS=Homo sapiens GN=TUBB PE=1 SV=2 - [TBB5_HUMAN]	60.59	269.731	156.03	28.2069	1	5	24	99		Not phosphorylated	61.49	219.244	123.248	9.31285	1	4	20	81		Not phosphorylated
Q9Y4L1	Hypoxia up-regulated protein 1 OS=Homo sapiens GN=HYOU1 PE=1 SV=1 - [HYOU1_HUMAN]	37.84	290.898	188.787	3.62535	1	24	24	99		Not phosphorylated	31.03	208.521	115.999	3.20275	1	20	20	70		Not phosphorylated
P11142	Heat shock cognate 71 kDa protein OS=Homo sapiens GN=HSPA8 PE=1 SV=1 - [HSP7C_HUMAN]	45.67	271.216	143.139	19.2273	1	21	25	98		Not phosphorylated	39.94	243.46	118.466	9.38525	1	17	20	90		Not phosphorylated
Q00610	Clathrin heavy chain 1 OS=Homo sapiens GN=CLTC PE=1 SV=5 - [CLH1_HUMAN]	33.91	289.182	163.476	3.39605	1	37	37	98		Not phosphorylated	36.96	307.15	137.328		1	41	41	102		Not phosphorylated
P68363	Tubulin alpha-1B chain OS=Homo sapiens GN=TUBA1B PE=1 SV=1 - [TBA1B_HUMAN]	60.31	283.796	118.33	37.3326	1	1	19	95		Not phosphorylated	57.65	234.489	85.1115	30.4949	1	1	17	82	1	S48 (1)
P14618	Pyruvate kinase isozymes M1/M2 OS=Homo sapiens GN=PKM PE=1 SV=4 - [KPYM_HUMAN]	50.47	283.539	158.637	6.79898	1	19	19	94		Not phosphorylated	50.28	275.588	114.81	2.89226	1	21	21	85		Not phosphorylated
P68371	Tubulin beta-4B chain OS=Homo sapiens GN=TUBB4B PE=1 SV=1 - [TBB4B_HUMAN]	60.9	243.027	150.283	24.3911	2	1	24	93		Not phosphorylated	64.94	192.367	117.794	12.2297	2	2	22	77		Not phosphorylated
Q14697	Neutral alpha-glucosidase AB OS=Homo sapiens GN=GANAB PE=1 SV=3 - [GANAB_HUMAN]	31.78	289.184	119.695	27.0178	1	19	19	93		Not phosphorylated	28.28	212.97	79.7238	12.1683	1	16	16	68		Not phosphorylated
Q9BQE3	Tubulin alpha-1C chain OS=Homo sapiens GN=TUBA1C PE=1 SV=1 - [TBA1C_HUMAN]	57.24	271.455		37.3326	1	2	18	89		Not phosphorylated	54.57	240.768	72.1848	29.0759	1	3	17	80	1	S48 (1)
P06733	Alpha-enolase OS=Homo sapiens GN=ENO1 PE=1 SV=2 - [ENOA_HUMAN]	52.76	262.408	152.176	11.4765	2	15	15	88		Not phosphorylated	54.15	294.966	124.406	3.05205	2	15	15	93		Not phosphorylated
P16615	Sarcoplasmic/endoplasmic reticulum calcium ATPase 2 OS=Homo sapiens GN=ATP2A2 PE=1 SV=1 - [AT2A2_HUMAN]	32.92	205.749	184.487	8.01626	1	21	26	88	1	S663 (1)	31.86	206.131	88.8873	4.00726	1	18	23	71		Not phosphorylated
P07237	Protein disulfide-isomerase OS=Homo sapiens GN=P4HB PE=1 SV=3 - [PDIA1_HUMAN]	47.83	223.537	157.929	22.743	1	18	18	87		Not phosphorylated	37.6	127.245	65.0718	9.10691	1	12	12	47		Not phosphorylated
Q15084	Protein disulfide-isomerase A6 OS=Homo sapiens GN=PDIA6 PE=1 SV=1 - [PDIA6_HUMAN]	42.27	237.448	148.968	7.45372	1	15	15	85		Not phosphorylated	42.73	182.789	96.8212	5.81141	1	15	15	65		Not phosphorylated
P05023	Sodium/potassium-transporting ATPase subunit alpha-1 OS=Homo sapiens GN=ATP1A1 PE=1 SV=1 - [AT1A1_HUMAN]	24.63	249.125	148.627	3.87038	1	12	18	84		Not phosphorylated	25.81	212.114	106.373		1	20	20	72		Not phosphorylated
P55072	Transitional endoplasmic reticulum ATPase OS=Homo sapiens GN=VCP PE=1 SV=4 - [TERA_HUMAN]	37.84	243.446	130.933	4.51854	1	22	22	83		Not phosphorylated	37.97	239.207	99.0721	3.51917	1	21	21	80		Not phosphorylated
P27824	Calnexin OS=Homo sapiens GN=CANX PE=1 SV=2 - [CALX_HUMAN]	37.84	191.464	124.855	33.3163	1	23	23	81	4	S554 (3); S564 (1); S583 (1)	26.01	122.171	78.6131	16.1442	1	15	15	54	3	S554 (1); S564 (2)
P35221	Catenin alpha-1 OS=Homo sapiens GN=CTNNA1 PE=1 SV=1 - [CTNA1_HUMAN]	41.39	206.782	178.975	9.45606	1	27	27	81	7	S641 (6); S652 (1)	42.6	145.661	104.866	11.5002	1	22	25	57	6	S641 (5); S655 (1)
Q71U36	Tubulin alpha-1A chain OS=Homo sapiens GN=TUBA1A PE=1 SV=1 - [TBA1A_HUMAN]	57.43	232.15	109.502	37.3326	1	1	18	81		Not phosphorylated	54.77	179.05	77.7764	30.4949	1	1	16	66	1	S48 (1)
P21333	Filamin-A OS=Homo sapiens GN=FLNA PE=1 SV=4 - [FLNA_HUMAN]	27.88	232.852	136.544	4.16168	1	39	41	79	1	S2152 (1)	33.89	285.219	184.371	2.83808	1	51	53	109	3	S1459 (2); S2152 (1)
P40926	Malate dehydrogenase, mitochondrial OS=Homo sapiens GN=MDH2 PE=1 SV=3 - [MDHM_HUMAN]	47.04	205.909	115.27	36.7374	1	15	15	79		Not phosphorylated	41.72	163.07	62.0299	9.77182	1	10	10	56		Not phosphorylated
P49411	Elongation factor Tu, mitochondrial OS=Homo sapiens GN=TUFM PE=1 SV=2 - [EFTU_HUMAN]	58.41	215.213	126.67	18.6745	1	24	24	79		Not phosphorylated	52.65	138.941	102.188	3.10386	1	17	17	56		Not phosphorylated
P08133	Annexin A6 OS=Homo sapiens GN=ANXA6 PE=1 SV=3 - [ANXA6_HUMAN]	46.81	219.961	116.409	10.773	1	24	24	77		Not phosphorylated	43.54	135.442	83.968	2.95365	1	23	23	53		Not phosphorylated
P04350	Tubulin beta-4A chain OS=Homo sapiens GN=TUBB4A PE=1 SV=2 - [TBB4A_HUMAN]	56.53	190.938	114.801	24.3911	2	1	21	76		Not phosphorylated	56.31	137.128	84.7904		2	2	18	58		Not phosphorylated
P07339	Cathepsin D OS=Homo sapiens GN=CTSD PE=1 SV=1 - [CATD_HUMAN]	40.53	205.514	95.4468	33.7957	1	15	15	76		Not phosphorylated	34.71	198.353	92.8572	21.5131	1	12	12	74		Not phosphorylated
P08107	Heat shock 70 kDa protein 1A/1B OS=Homo sapiens GN=HSPA1A PE=1 SV=5 - [HSP71_HUMAN]	52.57	201.415	126.4	22.6343	2	16	25	75		Not phosphorylated	45.55	175.184	109.965	3.18981	2	19	21	68		Not phosphorylated
P07355	Annexin A2 OS=Homo sapiens GN=ANXA2 PE=1 SV=2 - [ANXA2_HUMAN]	56.64	197.294	109.035	18.8819	1	18	18	73		Not phosphorylated	53.69	148.696	92.4673	12.9057	1	19	19	62		Not phosphorylated
P13639	Elongation factor 2 OS=Homo sapiens GN=EEF2 PE=1 SV=4 - [EF2_HUMAN]	35.55	204.207	134.415		1	20	20	71		Not phosphorylated	37.41	211.012	89.648	2.91317	1	23	23	71		Not phosphorylated
Q13885	Tubulin beta-2A chain OS=Homo sapiens GN=TUBB2A PE=1 SV=1 - [TBB2A_HUMAN]	44.04	173.636	117.812		1	1	18	70		Not phosphorylated	50.11	144.537	97.0323		1	2	15	58		Not phosphorylated
Q9NZM1	Myoferlin OS=Homo sapiens GN=MYOF PE=1 SV=1 - [MYOF_HUMAN]	24.16	182.632	116.64		1	34	34	70		Not phosphorylated	19.31	144.707	96.0145		1	28	28	59	1	S174 (1)
P04075	Fructose-bisphosphate aldolase A OS=Homo sapiens GN=ALDOA PE=1 SV=2 - [ALDOA_HUMAN]	68.96	212.236	100.341	22.836	1	18	19	69		Not phosphorylated	54.12	221.554	93.1521	9.26041	1	15	17	69		Not phosphorylated
P30084	Enoyl-CoA hydratase, mitochondrial OS=Homo sapiens GN=ECHS1 PE=1 SV=4 - [ECHM_HUMAN]	55.86	175.292	103.513	30.731	1	16	16	69		Not phosphorylated	55.52	135.73	76.8545	5.69113	1	12	12	52		Not phosphorylated
O75369	Filamin-B OS=Homo sapiens GN=FLNB PE=1 SV=2 - [FLNB_HUMAN]	24.6	210.324	87.566	3.23997	1	36	38	66		Not phosphorylated	29.71	230.487	128.52		1	43	45	85	1	S2478 (1)
Q99714	3-hydroxyacyl-CoA dehydrogenase type-2 OS=Homo sapiens GN=HSD17B10 PE=1 SV=3 - [HCD2_HUMAN]	82.38	207.649	106.359		1	14	14	65		Not phosphorylated	77.78	154.68	90.4797		1	13	13	54		Not phosphorylated
Q13509	Tubulin beta-3 chain OS=Homo sapiens GN=TUBB3 PE=1 SV=2 - [TBB3_HUMAN]	56.67	176.733	94.166	7.88224	1	6	19	63		Not phosphorylated	45.56	122.044	79.3755	6.21206	1	4	15	50		Not phosphorylated
P04792	Heat shock protein beta-1 OS=Homo sapiens GN=HSPB1 PE=1 SV=2 - [HSPB1_HUMAN]	51.71	158.293	106.64	19.4662	1	8	8	62		Not phosphorylated	47.32	109.279	50.0199		1	7	7	37		Not phosphorylated
P16435	NADPH--cytochrome P450 reductase OS=Homo sapiens GN=POR PE=1 SV=2 - [NCPR_HUMAN]	36.04	164.067	110.32	8.33109	1	18	18	61		Not phosphorylated	28.06	75.2688	51.2695		1	13	13	29		Not phosphorylated
Q9HCC0	Methylcrotonoyl-CoA carboxylase beta chain, mitochondrial OS=Homo sapiens GN=MCCC2 PE=1 SV=1 - [MCCB_HUMAN]	51.69	171.695	97.6974	7.73032	1	19	19	58		Not phosphorylated	44.76	139.672	59.874		1	16	16	43		Not phosphorylated
P02786	Transferrin receptor protein 1 OS=Homo sapiens GN=TFRC PE=1 SV=2 - [TFR1_HUMAN]	27.89	144.057	93.9661	6.60741	1	16	16	57		Not phosphorylated	27.37	118.244	61.6603	3.41097	1	15	15	45		Not phosphorylated
P09525	Annexin A4 OS=Homo sapiens GN=ANXA4 PE=1 SV=4 - [ANXA4_HUMAN]	60.19	158.427	94.1298	6.70043	1	17	17	57		Not phosphorylated	56.11	93.4578	63.7989	2.91314	1	14	14	39		Not phosphorylated
P43304	Glycerol-3-phosphate dehydrogenase, mitochondrial OS=Homo sapiens GN=GPD2 PE=1 SV=3 - [GPDM_HUMAN]	40.17	159.784	95.4897	3.24319	1	18	18	57		Not phosphorylated	37.28	93.121	47.6862	3.08493	1	17	17	35		Not phosphorylated
P00505	Aspartate aminotransferase, mitochondrial OS=Homo sapiens GN=GOT2 PE=1 SV=3 - [AATM_HUMAN]	36.28	190.074	70.9002	3.81431	1	12	12	56		Not phosphorylated	34.42	113.946	46.8589		1	10	10	38		Not phosphorylated
P06748	Nucleophosmin OS=Homo sapiens GN=NPM1 PE=1 SV=2 - [NPM_HUMAN]	41.16	125.859	127.599	35.3808	1	10	10	56	10	S70 (5); S125 (4); T234 (1)	35.71	151.294	206.479	23.8937	1	8	8	74	30	S70 (7); S125 (13)
P14314	Glucosidase 2 subunit beta OS=Homo sapiens GN=PRKCSH PE=1 SV=2 - [GLU2B_HUMAN]	38.45	147.411	86.5416	28.6953	1	16	16	56		Not phosphorylated	28.79	119.712	70.3668	6.53557	1	11	11	45		Not phosphorylated
Q14789	Golgin subfamily B member 1 OS=Homo sapiens GN=GOLGB1 PE=1 SV=2 - [GOGB1_HUMAN]	17.18	164.676	97.4274		1	35	35	56		Not phosphorylated	13.59	121.108	45.6987		1	28	28	38		Not phosphorylated
Q9NYU2	UDP-glucose:glycoprotein glucosyltransferase 1 OS=Homo sapiens GN=UGGT1 PE=1 SV=3 - [UGGG1_HUMAN]	23.99	182.799	73.5572	4.348	1	21	21	56		Not phosphorylated	21.03	111.433	68.9505		1	20	20	42		Not phosphorylated
Q9H0U4	Ras-related protein Rab-1B OS=Homo sapiens GN=RAB1B PE=1 SV=1 - [RAB1B_HUMAN]	43.78	197.942	89.5996		1	3	5	55		Not phosphorylated	43.78	152.959	54.7342	2.89542	2	4	6	44		Not phosphorylated
P27797	Calreticulin OS=Homo sapiens GN=CALR PE=1 SV=1 - [CALR_HUMAN]	45.32	152.293	71.3268	17.3868	1	17	17	54		Not phosphorylated	37.17	89.8617	53.5934	12.6414	1	12	12	38		Not phosphorylated
Q92896	Golgi apparatus protein 1 OS=Homo sapiens GN=GLG1 PE=1 SV=2 - [GSLG1_HUMAN]	26.29	161.191	88.0636	3.77024	1	20	20	53		Not phosphorylated	29.26	173.542	50.8976	2.85912	1	23	23	52		Not phosphorylated
Q12931	Heat shock protein 75 kDa, mitochondrial OS=Homo sapiens GN=TRAP1 PE=1 SV=3 - [TRAP1_HUMAN]	30.68	141.528	89.4072		1	14	15	52		Not phosphorylated	26.28	88.6386	44.2305		1	12	13	33		Not phosphorylated
P50416	Carnitine O-palmitoyltransferase 1, liver isoform OS=Homo sapiens GN=CPT1A PE=1 SV=2 - [CPT1A_HUMAN]	25.23	125.246	94.4045	3.33418	1	14	14	51		Not phosphorylated	24.71	100.215	50.5661		1	13	13	36		Not phosphorylated
Q6NUK1	Calcium-binding mitochondrial carrier protein SCaMC-1 OS=Homo sapiens GN=SLC25A24 PE=1 SV=2 - [SCMC1_HUMAN]	32.7	167.555	63.0043	18.4893	1	11	11	51		Not phosphorylated	28.09	117.783	38.2107	8.04011	1	10	10	37		Not phosphorylated
Q93084	Sarcoplasmic/endoplasmic reticulum calcium ATPase 3 OS=Homo sapiens GN=ATP2A3 PE=1 SV=2 - [AT2A3_HUMAN]	23.3	155.122	89.7108		1	12	17	51		Not phosphorylated	21.57	150.982	52.8253		1	11	16	47		Not phosphorylated
P17301	Integrin alpha-2 OS=Homo sapiens GN=ITGA2 PE=1 SV=1 - [ITA2_HUMAN]	24.64	160.063	79.9034		1	17	17	49		Not phosphorylated	23.03	112.353	58.9105		1	15	15	37		Not phosphorylated
P58107	Epiplakin OS=Homo sapiens GN=EPPK1 PE=1 SV=2 - [EPIPL_HUMAN]	21.87	151.294	98.0048		1	21	22	49		Not phosphorylated	29.69	250.399	116.113		1	34	35	81		Not phosphorylated
P13804	Electron transfer flavoprotein subunit alpha, mitochondrial OS=Homo sapiens GN=ETFA PE=1 SV=1 - [ETFA_HUMAN]	63.06	121.179	79.4701	17.6376	1	15	15	48		Not phosphorylated	62.16	94.4406	44.1387	6.9206	1	15	15	34		Not phosphorylated
P34897	Serine hydroxymethyltransferase, mitochondrial OS=Homo sapiens GN=SHMT2 PE=1 SV=3 - [GLYM_HUMAN]	37.1	150.862	45.9836	14.7951	1	12	13	48		Not phosphorylated	27.18	92.3783	41.4182		1	10	10	32		Not phosphorylated
O43707	Alpha-actinin-4 OS=Homo sapiens GN=ACTN4 PE=1 SV=2 - [ACTN4_HUMAN]	29.75	140.267	66.6908		1	13	18	47		Not phosphorylated	32.93	155.559	71.558		1	16	21	55		Not phosphorylated
P63104	14-3-3 protein zeta/delta OS=Homo sapiens GN=YWHAZ PE=1 SV=1 - [1433Z_HUMAN]	41.63	138.308	80.8047	3.6805	1	10	11	47		Not phosphorylated	39.18	102.638	80.6558	3.14579	1	9	10	41	1	S207 (1)
P22314	Ubiquitin-like modifier-activating enzyme 1 OS=Homo sapiens GN=UBA1 PE=1 SV=3 - [UBA1_HUMAN]	27.03	154.065	68.7015	3.28032	1	17	17	46		Not phosphorylated	26.94	140.46	67.0999	3.15957	1	19	19	49		Not phosphorylated
P29401	Transketolase OS=Homo sapiens GN=TKT PE=1 SV=3 - [TKT_HUMAN]	33.71	132.049	94.1978	3.41372	1	12	12	46		Not phosphorylated	33.39	97.229	35.8372		1	10	10	30		Not phosphorylated
P11413	Glucose-6-phosphate 1-dehydrogenase OS=Homo sapiens GN=G6PD PE=1 SV=4 - [G6PD_HUMAN]	43.5	148.986	54.5772	12.1928	1	15	15	45		Not phosphorylated	41.17	113.713	45.9092	4.16769	1	14	14	36		Not phosphorylated
P48735	Isocitrate dehydrogenase [NADP], mitochondrial OS=Homo sapiens GN=IDH2 PE=1 SV=2 - [IDHP_HUMAN]	35.18	132.343	61.4748	13.2008	1	11	11	45		Not phosphorylated	38.72	83.9678	59.0594	8.73747	1	13	13	36		Not phosphorylated
P04843	Dolichyl-diphosphooligosaccharide--protein glycosyltransferase subunit 1 OS=Homo sapiens GN=RPN1 PE=1 SV=1 - [RPN1_HUMAN]	39.54	130.104	66.4342	7.23559	1	16	16	44		Not phosphorylated	39.54	100.551	54.8215	6.70407	1	17	17	39		Not phosphorylated
P04844	Dolichyl-diphosphooligosaccharide--protein glycosyltransferase subunit 2 OS=Homo sapiens GN=RPN2 PE=1 SV=3 - [RPN2_HUMAN]	36.13	127.967	83.9146	4.72749	1	14	14	44		Not phosphorylated	31.38	93.7551	56.6665		1	12	12	33		Not phosphorylated
P62820	Ras-related protein Rab-1A OS=Homo sapiens GN=RAB1A PE=1 SV=3 - [RAB1A_HUMAN]	41.46	151.871	68.7787	3.65807	1	4	6	44		Not phosphorylated	31.22	122.626	53.0953		1	2	4	36		Not phosphorylated
Q9BSJ8	Extended synaptotagmin-1 OS=Homo sapiens GN=ESYT1 PE=1 SV=1 - [ESYT1_HUMAN]	25.54	119.487	78.1554	3.48328	1	19	19	44		Not phosphorylated	21.11	80.9757	45.6917	3.21094	1	17	17	31		Not phosphorylated
P00367	Glutamate dehydrogenase 1, mitochondrial OS=Homo sapiens GN=GLUD1 PE=1 SV=2 - [DHE3_HUMAN]	31.18	125.075	65.4099	7.77942	1	11	11	43		Not phosphorylated	23.66	105.379	33.992		1	9	9	32		Not phosphorylated
P30040	Endoplasmic reticulum resident protein 29 OS=Homo sapiens GN=ERP29 PE=1 SV=4 - [ERP29_HUMAN]	41.76	128.204	65.351	7.05804	1	7	7	43		Not phosphorylated	34.1	92.2922	50.3294		1	6	6	32		Not phosphorylated
P60842	Eukaryotic initiation factor 4A-I OS=Homo sapiens GN=EIF4A1 PE=1 SV=1 - [IF4A1_HUMAN]	36.21	124.996	56.2371	7.0074	2	11	11	43		Not phosphorylated	32.76	118.197	38.892	9.56661	2	9	10	40		Not phosphorylated
Q07065	Cytoskeleton-associated protein 4 OS=Homo sapiens GN=CKAP4 PE=1 SV=2 - [CKAP4_HUMAN]	38.87	114.159	89.1523		1	18	18	43		Not phosphorylated	38.87	130.498	67.6084		1	19	19	45		Not phosphorylated
P12814	Alpha-actinin-1 OS=Homo sapiens GN=ACTN1 PE=1 SV=2 - [ACTN1_HUMAN]	28.25	137.268	55.1063		1	11	16	42		Not phosphorylated	31.84	172.467	54.9166		1	16	21	53		Not phosphorylated
P78371	T-complex protein 1 subunit beta OS=Homo sapiens GN=CCT2 PE=1 SV=4 - [TCPB_HUMAN]	48.79	121.114	60.208	12.9477	1	18	18	42		Not phosphorylated	47.1	107.417	58.1176		1	16	16	37		Not phosphorylated
P04264	Keratin, type II cytoskeletal 1 OS=Homo sapiens GN=KRT1 PE=1 SV=6 - [K2C1_HUMAN]	17.39	119.913	49.3024		1	7	9	41		Not phosphorylated	33.07	108.729	57.2844		1	13	17	42		Not phosphorylated
P35232	Prohibitin OS=Homo sapiens GN=PHB PE=1 SV=1 - [PHB_HUMAN]	59.56	129.541	56.0594	11.3516	1	13	13	41		Not phosphorylated	50.74	71.0905	38.3789	9.92216	1	10	10	27		Not phosphorylated
P00558	Phosphoglycerate kinase 1 OS=Homo sapiens GN=PGK1 PE=1 SV=3 - [PGK1_HUMAN]	36.21	130.197	63.7883	3.75247	1	10	10	40	2	S203 (2)	37.89	111.225	53.1571		1	10	10	37	1	S203 (1)
P20020	Plasma membrane calcium-transporting ATPase 1 OS=Homo sapiens GN=ATP2B1 PE=1 SV=3 - [AT2B1_HUMAN]	19.16	123.74	64.4464		2	11	17	40	7	S1193 (7)	14.07	75.0268	47.392		2	7	11	29	2	S1193 (2)
P25205	DNA replication licensing factor MCM3 OS=Homo sapiens GN=MCM3 PE=1 SV=3 - [MCM3_HUMAN]	29.58	126.713	62.1899		1	15	15	40	1	S672 (1)	36.14	130.984	47.0705	3.04272	1	17	17	40		Not phosphorylated
P50454	Serpin H1 OS=Homo sapiens GN=SERPINH1 PE=1 SV=2 - [SERPH_HUMAN]	47.85	115.898	57.1466		1	13	13	40		Not phosphorylated	33.25	69.9151	45.6849		1	10	10	28		Not phosphorylated
Q07021	Complement component 1 Q subcomponent-binding protein, mitochondrial OS=Homo sapiens GN=C1QBP PE=1 SV=1 - [C1QBP_HUMAN]	35.46	108.547	57.0862	12.1367	1	7	7	40		Not phosphorylated	26.24	65.4995	29.9962	2.90645	1	6	6	24		Not phosphorylated
Q99798	Aconitate hydratase, mitochondrial OS=Homo sapiens GN=ACO2 PE=1 SV=2 - [ACON_HUMAN]	31.79	114.788	66.1601		1	18	18	40		Not phosphorylated	24.49	91.8779	32.4646	3.00267	1	15	15	31		Not phosphorylated
O75396	Vesicle-trafficking protein SEC22b OS=Homo sapiens GN=SEC22B PE=1 SV=4 - [SC22B_HUMAN]	41.4	109.275	51.5158	17.947	1	9	9	39		Not phosphorylated	41.4	77.8829	48.2911	6.29275	1	9	9	30		Not phosphorylated
P49755	Transmembrane emp24 domain-containing protein 10 OS=Homo sapiens GN=TMED10 PE=1 SV=2 - [TMEDA_HUMAN]	28.31	138.057	65.4602		1	6	6	39		Not phosphorylated	27.85	114.843	44.9775		1	5	5	31		Not phosphorylated
P50395	Rab GDP dissociation inhibitor beta OS=Homo sapiens GN=GDI2 PE=1 SV=2 - [GDIB_HUMAN]	46.97	132.741	51.0429	7.69562	1	13	17	39		Not phosphorylated	44.49	100.237	42.2085	3.10618	1	11	15	32		Not phosphorylated
P35222	Catenin beta-1 OS=Homo sapiens GN=CTNNB1 PE=1 SV=1 - [CTNB1_HUMAN]	22.66	90.9217	84.7154	3.22091	1	12	14	38	6	S552 (2); S675 (4)	20.61	72.0377	58.1584		1	12	13	30	2	S675 (2)
P51659	Peroxisomal multifunctional enzyme type 2 OS=Homo sapiens GN=HSD17B4 PE=1 SV=3 - [DHB4_HUMAN]	35.87	113.069	63.691		1	15	15	38		Not phosphorylated	31.52	85.0218	38.3528		1	14	14	28		Not phosphorylated
Q15149	Plectin OS=Homo sapiens GN=PLEC PE=1 SV=3 - [PLEC_HUMAN]	8.03	99.9471	68.3239	3.19049	1	24	25	38		Not phosphorylated	21.93	392.925	185.174		1	73	74	135	4	S1435 (1); T4030 (1); S4626 (1); S4642 (1)
O60313	Dynamin-like 120 kDa protein, mitochondrial OS=Homo sapiens GN=OPA1 PE=1 SV=3 - [OPA1_HUMAN]	22.29	96.8928	61.4582		1	18	18	37		Not phosphorylated	18.54	69.5648	41.9382		1	15	15	28		Not phosphorylated
P09622	Dihydrolipoyl dehydrogenase, mitochondrial OS=Homo sapiens GN=DLD PE=1 SV=2 - [DLDH_HUMAN]	43.42	80.5279	71.6363	14.4467	1	14	14	37		Not phosphorylated	19.06	49.1602	33.159	3.39202	1	7	7	21		Not phosphorylated
P49588	Alanine--tRNA ligase, cytoplasmic OS=Homo sapiens GN=AARS PE=1 SV=2 - [SYAC_HUMAN]	34.71	102.431	58.0223	3.44725	1	20	20	37		Not phosphorylated	24.38	88.3889	34.6254		1	15	15	28		Not phosphorylated
P60174	Triosephosphate isomerase OS=Homo sapiens GN=TPI1 PE=1 SV=3 - [TPIS_HUMAN]	36.71	93.2075	63.5645	8.15346	1	11	11	37	2	S58 (2)	45.8	79.1318	60.3132	3.09562	1	12	12	33	4	S58 (4)
Q5JRX3	Presequence protease, mitochondrial OS=Homo sapiens GN=PITRM1 PE=1 SV=2 - [PREP_HUMAN]	25.17	124.354	47.2107	3.72383	1	16	16	37		Not phosphorylated	18.23	90.3583	39.4938	3.18184	1	13	13	30		Not phosphorylated
Q9P2E9	Ribosome-binding protein 1 OS=Homo sapiens GN=RRBP1 PE=1 SV=4 - [RRBP1_HUMAN]	20.21	114.867	65.1		1	19	19	37		Not phosphorylated	19.36	112.102	63.2961		1	18	18	38		Not phosphorylated
P12236	ADP/ATP translocase 3 OS=Homo sapiens GN=SLC25A6 PE=1 SV=4 - [ADT3_HUMAN]	22.82	117.656	39.6485		1	1	5	36		Not phosphorylated	22.82	77.8996	16.9942		1	2	5	24		Not phosphorylated
P19338	Nucleolin OS=Homo sapiens GN=NCL PE=1 SV=3 - [NUCL_HUMAN]	22.96	109.048	45.4344	12.3979	1	12	12	36	1	S563 (1)	23.66	125.523	53.4098	6.10917	1	13	13	44	2	S67 (1); S563 (1)
P21796	Voltage-dependent anion-selective channel protein 1 OS=Homo sapiens GN=VDAC1 PE=1 SV=2 - [VDAC1_HUMAN]	49.12	99.5768	58.9928	14.8997	1	11	12	36		Not phosphorylated	38.52	113.147	46.6268	3.36857	1	8	8	35		Not phosphorylated
P36776	Lon protease homolog, mitochondrial OS=Homo sapiens GN=LONP1 PE=1 SV=2 - [LONM_HUMAN]	26.17	101.555	54.3535		1	16	16	36		Not phosphorylated	22.52	85.4645	35.2253		1	15	15	30		Not phosphorylated
Q9NQC3	Reticulon-4 OS=Homo sapiens GN=RTN4 PE=1 SV=2 - [RTN4_HUMAN]	9.4	58.8861	90.9843	19.9065	1	8	8	36	2	S15 (2)	8.05	61.1975	35.1768	20.2633	1	9	9	28	1	S15 (1)
P22695	Cytochrome b-c1 complex subunit 2, mitochondrial OS=Homo sapiens GN=UQCRC2 PE=1 SV=3 - [QCR2_HUMAN]	39.07	89.745	58.5532	3.4286	1	11	11	35		Not phosphorylated	31.13	89.4155	50.0335	5.78854	1	10	10	35		Not phosphorylated
P50995	Annexin A11 OS=Homo sapiens GN=ANXA11 PE=1 SV=1 - [ANX11_HUMAN]	26.53	90.9711	55.3636	3.62712	1	12	12	35		Not phosphorylated	26.53	56.8595	39.0736		1	11	11	24		Not phosphorylated
Q02790	Peptidyl-prolyl cis-trans isomerase FKBP4 OS=Homo sapiens GN=FKBP4 PE=1 SV=3 - [FKBP4_HUMAN]	40.96	111.055	56.1963		1	12	12	35		Not phosphorylated	41.83	106.992	58.7548		1	13	13	37		Not phosphorylated
Q16822	Phosphoenolpyruvate carboxykinase [GTP], mitochondrial OS=Homo sapiens GN=PCK2 PE=1 SV=3 - [PCKGM_HUMAN]	21.41	90.8026	53.463	7.33121	1	10	10	35		Not phosphorylated	17.19	105.721	40.5634		1	8	8	35		Not phosphorylated
Q7KZF4	Staphylococcal nuclease domain-containing protein 1 OS=Homo sapiens GN=SND1 PE=1 SV=1 - [SND1_HUMAN]	27.58	97.6682	59.4961	4.09707	1	14	14	35		Not phosphorylated	25.27	97.6068	36.448		1	13	13	31		Not phosphorylated
Q9UHG3	Prenylcysteine oxidase 1 OS=Homo sapiens GN=PCYOX1 PE=1 SV=3 - [PCYOX_HUMAN]	21.98	100.777	58.9954		1	8	8	35		Not phosphorylated	23.96	83.5373	60.0704		1	8	8	34		Not phosphorylated
O94826	Mitochondrial import receptor subunit TOM70 OS=Homo sapiens GN=TOMM70A PE=1 SV=1 - [TOM70_HUMAN]	38.32	84.3264	76.1828		1	13	13	34	3	S91 (3)	24.18	40.4367	36.5926		1	8	8	18	3	S91 (3)
O95202	LETM1 and EF-hand domain-containing protein 1, mitochondrial OS=Homo sapiens GN=LETM1 PE=1 SV=1 - [LETM1_HUMAN]	29.09	97.8121	53.4816		1	14	14	34		Not phosphorylated	26.93	65.4437	32.9056		1	13	13	23		Not phosphorylated
P16422	Epithelial cell adhesion molecule OS=Homo sapiens GN=EPCAM PE=1 SV=2 - [EPCAM_HUMAN]	35.03	113.874	54.5922	4.67134	1	9	9	34		Not phosphorylated	30.89	72.0294	41.1608	3.62384	1	8	8	24		Not phosphorylated
P30519	Heme oxygenase 2 OS=Homo sapiens GN=HMOX2 PE=1 SV=2 - [HMOX2_HUMAN]	43.67	86.6645	64.5238	19.0436	1	11	11	34		Not phosphorylated	40.82	95.764	47.5666	3.21338	1	8	8	31		Not phosphorylated
P68104	Elongation factor 1-alpha 1 OS=Homo sapiens GN=EEF1A1 PE=1 SV=1 - [EF1A1_HUMAN]	27.06	98.5941	57.0257	3.52928	2	3	6	34		Not phosphorylated	37.23	73.2776	61.9657	13.7348	2	7	12	37		Not phosphorylated
A0FGR8	Extended synaptotagmin-2 OS=Homo sapiens GN=ESYT2 PE=1 SV=1 - [ESYT2_HUMAN]	20.09	58.2409	80.0227	3.96001	1	13	13	33	4	S758 (3); S761 (2)	15.31	40.4577	15.4882	6.80708	1	8	8	16	2	S758 (1); S761 (2)
P24752	Acetyl-CoA acetyltransferase, mitochondrial OS=Homo sapiens GN=ACAT1 PE=1 SV=1 - [THIL_HUMAN]	31.62	75.6798	60.3719	14.7345	1	10	10	33		Not phosphorylated	29.51	47.7708	26.3513	2.97405	1	8	8	18		Not phosphorylated
P31946	14-3-3 protein beta/alpha OS=Homo sapiens GN=YWHAB PE=1 SV=3 - [1433B_HUMAN]	43.09	103.277	50.7701	3.80155	1	8	9	33		Not phosphorylated	37.8	62.2223	47.6822		1	6	7	25		Not phosphorylated
Q27J81	Inverted formin-2 OS=Homo sapiens GN=INF2 PE=1 SV=2 - [INF2_HUMAN]	24.98	83.014	69.7574		1	19	19	33		Not phosphorylated	18.49	63.3158	35.9473		1	13	13	23		Not phosphorylated
Q6DD88	Atlastin-3 OS=Homo sapiens GN=ATL3 PE=1 SV=1 - [ATLA3_HUMAN]	26.06	125.836	49.1907		1	7	7	33		Not phosphorylated	29.94	70.5023	36.6672		1	9	9	22		Not phosphorylated
O95831	Apoptosis-inducing factor 1, mitochondrial OS=Homo sapiens GN=AIFM1 PE=1 SV=1 - [AIFM1_HUMAN]	30.51	102.364	32.2351		1	12	12	32		Not phosphorylated	24.96	54.9839	23.0691		1	10	10	20		Not phosphorylated
P08754	Guanine nucleotide-binding protein G(k) subunit alpha OS=Homo sapiens GN=GNAI3 PE=1 SV=3 - [GNAI3_HUMAN]	44.63	121.839	27.519		1	7	10	32		Not phosphorylated	35.03	82.1315	22.4759		1	5	8	24		Not phosphorylated
P11177	Pyruvate dehydrogenase E1 component subunit beta, mitochondrial OS=Homo sapiens GN=PDHB PE=1 SV=3 - [ODPB_HUMAN]	32.87	79.2361	53.5296	13.2352	1	9	9	32		Not phosphorylated	26.46	63.4946	32.9525		1	7	7	23		Not phosphorylated
Q02218	2-oxoglutarate dehydrogenase, mitochondrial OS=Homo sapiens GN=OGDH PE=1 SV=3 - [ODO1_HUMAN]	23.36	80.9074	54.5465		1	15	15	32		Not phosphorylated	12.51	42.2367	18.9052		1	9	9	16		Not phosphorylated
Q13011	Delta(3,5)-Delta(2,4)-dienoyl-CoA isomerase, mitochondrial OS=Homo sapiens GN=ECH1 PE=1 SV=2 - [ECH1_HUMAN]	31.4	105.001	40.9459		1	8	8	32		Not phosphorylated	31.1	77.4068	36.2536		1	7	7	27		Not phosphorylated
Q99623	Prohibitin-2 OS=Homo sapiens GN=PHB2 PE=1 SV=2 - [PHB2_HUMAN]	43.14	89.2118	41.5094	13.3353	1	10	10	32		Not phosphorylated	38.46	70.1345	32.6958		1	9	9	25		Not phosphorylated
P27348	14-3-3 protein theta OS=Homo sapiens GN=YWHAQ PE=1 SV=1 - [1433T_HUMAN]	40	84.9456	60.6508		1	9	10	31		Not phosphorylated	39.59	73.4159	46.0445		1	8	9	28		Not phosphorylated
Q6UXG2	UPF0577 protein KIAA1324 OS=Homo sapiens GN=KIAA1324 PE=2 SV=2 - [K1324_HUMAN]	22.9	87.1508	43.2839	8.26647	1	14	14	31		Not phosphorylated	12.93	57.4775	15.3362		1	9	9	17		Not phosphorylated
Q96RQ3	Methylcrotonoyl-CoA carboxylase subunit alpha, mitochondrial OS=Homo sapiens GN=MCCC1 PE=1 SV=3 - [MCCA_HUMAN]	33.93	97.7681	48.5029		1	14	14	31		Not phosphorylated	24.97	57.9553	7.91766		1	11	11	15		Not phosphorylated
Q9BUF5	Tubulin beta-6 chain OS=Homo sapiens GN=TUBB6 PE=1 SV=1 - [TBB6_HUMAN]	31.61	78.1122	37.0195		1	3	10	31		Not phosphorylated	23.54	73.8864	38.4758		1	3	9	31		Not phosphorylated
O15173	Membrane-associated progesterone receptor component 2 OS=Homo sapiens GN=PGRMC2 PE=1 SV=1 - [PGRC2_HUMAN]	35.87	55.8515	81.4878	4.4653	1	6	6	30	10	S90 (1); T211 (9)	33.18	36.6605	63.6777		1	5	5	22	7	S90 (1); T211 (6)
O43852	Calumenin OS=Homo sapiens GN=CALU PE=1 SV=2 - [CALU_HUMAN]	33.02	70.529	62.6645	8.40991	1	8	8	30		Not phosphorylated	30.48	54.6318	37.9326		1	7	7	22		Not phosphorylated
O95994	Anterior gradient protein 2 homolog OS=Homo sapiens GN=AGR2 PE=1 SV=1 - [AGR2_HUMAN]	38.86	94.5795	44.4807	8.06434	1	6	6	30		Not phosphorylated	24.57	75.6341	19.349	3.66276	1	4	4	21		Not phosphorylated
P05141	ADP/ATP translocase 2 OS=Homo sapiens GN=SLC25A5 PE=1 SV=7 - [ADT2_HUMAN]	18.12	94.3494	28.3483	3.59825	1	2	5	30		Not phosphorylated	13.76	58.5647	15.0463		1	1	4	19		Not phosphorylated
P07814	Bifunctional glutamate/proline--tRNA ligase OS=Homo sapiens GN=EPRS PE=1 SV=5 - [SYEP_HUMAN]	15.41	94.2355	47.0384		1	14	14	30		Not phosphorylated	18.72	92.374	62.0497		1	18	18	36		Not phosphorylated
P08559	Pyruvate dehydrogenase E1 component subunit alpha, somatic form, mitochondrial OS=Homo sapiens GN=PDHA1 PE=1 SV=3 - [ODPA_HUMAN]	34.62	72.1017	56.4901	3.71204	1	8	8	30	1	S293 (1)	30.51	48.1947	37.4361		1	7	7	21	2	S293 (2)
P23528	Cofilin-1 OS=Homo sapiens GN=CFL1 PE=1 SV=3 - [COF1_HUMAN]	55.42	89.8731	41.758	3.29626	1	6	8	30		Not phosphorylated	40.96	94.9979	33.5438	2.84008	1	5	6	31		Not phosphorylated
P49736	DNA replication licensing factor MCM2 OS=Homo sapiens GN=MCM2 PE=1 SV=4 - [MCM2_HUMAN]	25.66	77.2103	60.7442		1	15	15	30	4	S139 (4)	29.65	115.866	101.322		1	19	19	49	12	S40 (1); S41 (4); S139 (8)
O75390	Citrate synthase, mitochondrial OS=Homo sapiens GN=CS PE=1 SV=2 - [CISY_HUMAN]	15.88	80.5791	30.6944	15.2334	1	7	7	29		Not phosphorylated	9.87	49.3092	15.3962	6.00953	1	4	4	18		Not phosphorylated
P07737	Profilin-1 OS=Homo sapiens GN=PFN1 PE=1 SV=2 - [PROF1_HUMAN]	32.86	71.1761	39.6908	10.7176	1	4	4	29		Not phosphorylated	31.43	76.7519	32.6429	2.93358	1	4	4	28		Not phosphorylated
P12830	Cadherin-1 OS=Homo sapiens GN=CDH1 PE=1 SV=3 - [CADH1_HUMAN]	20.63	61.6353	38.1169	33.5073	1	9	10	29		Not phosphorylated	15.31	57.3224	19.2782		1	7	8	18		Not phosphorylated
P55011	Solute carrier family 12 member 2 OS=Homo sapiens GN=SLC12A2 PE=1 SV=1 - [S12A2_HUMAN]	19.22	87.4911	44.711		1	15	15	29		Not phosphorylated	14.19	56.0048	41.8208		1	11	11	23		Not phosphorylated
Q96HE7	ERO1-like protein alpha OS=Homo sapiens GN=ERO1L PE=1 SV=2 - [ERO1A_HUMAN]	42.31	86.7783	46.2479		1	13	13	29		Not phosphorylated	30.13	48.8317	29.7282		1	9	9	18		Not phosphorylated
O75131	Copine-3 OS=Homo sapiens GN=CPNE3 PE=1 SV=1 - [CPNE3_HUMAN]	30.73	84.3122	40.272		1	10	10	28		Not phosphorylated	21.97	48.7799	31.8187		1	8	8	20		Not phosphorylated
P05556	Integrin beta-1 OS=Homo sapiens GN=ITGB1 PE=1 SV=2 - [ITB1_HUMAN]	24.69	78.2513	48.2525	3.19442	1	13	13	28		Not phosphorylated	13.16	41.4752	31.0173		1	7	7	18		Not phosphorylated
P31930	Cytochrome b-c1 complex subunit 1, mitochondrial OS=Homo sapiens GN=UQCRC1 PE=1 SV=3 - [QCR1_HUMAN]	37.71	88.6006	49.431	3.47539	1	10	10	28		Not phosphorylated	36.67	68.6837	31.3188		1	10	10	21		Not phosphorylated
P31939	Bifunctional purine biosynthesis protein PURH OS=Homo sapiens GN=ATIC PE=1 SV=3 - [PUR9_HUMAN]	45.78	93.145	35.975		1	15	15	28		Not phosphorylated	43.75	109.796	34.4336		1	15	15	36		Not phosphorylated
P51149	Ras-related protein Rab-7a OS=Homo sapiens GN=RAB7A PE=1 SV=1 - [RAB7A_HUMAN]	42.51	91.7205	32.8192	3.2228	1	7	7	28		Not phosphorylated	37.68	66.7485	33.3876	3.727	1	6	6	24		Not phosphorylated
P80404	4-aminobutyrate aminotransferase, mitochondrial OS=Homo sapiens GN=ABAT PE=1 SV=3 - [GABT_HUMAN]	41.4	61.3446	41.5863	14.7853	1	13	13	28		Not phosphorylated	27.4	45.1624	18.1921		1	8	8	16		Not phosphorylated
Q16891	Mitochondrial inner membrane protein OS=Homo sapiens GN=IMMT PE=1 SV=1 - [IMMT_HUMAN]	28.89	76.7317	46.6868		1	13	13	28		Not phosphorylated	25.99	55.7278	40.154		1	13	13	24		Not phosphorylated
Q86UP2	Kinectin OS=Homo sapiens GN=KTN1 PE=1 SV=1 - [KTN1_HUMAN]	19.38	90.4765	35.6518		1	17	17	28	2	S75 (2)	16.43	54.3157	33.4194		1	14	14	21	1	S75 (1)
Q8TCS8	Polyribonucleotide nucleotidyltransferase 1, mitochondrial OS=Homo sapiens GN=PNPT1 PE=1 SV=2 - [PNPT1_HUMAN]	23.5	96.5678	32.1729		1	12	12	28		Not phosphorylated	19.67	66.978	6.99065		1	11	11	18		Not phosphorylated
O14745	Na(+)/H(+) exchange regulatory cofactor NHE-RF1 OS=Homo sapiens GN=SLC9A3R1 PE=1 SV=4 - [NHRF1_HUMAN]	43.3	63.1136	42.9979	12.036	1	10	10	27	2	S280 (2)	35.2	52.5276	36.2739	9.38422	1	9	9	27	1	S280 (1)
O60716	Catenin delta-1 OS=Homo sapiens GN=CTNND1 PE=1 SV=1 - [CTND1_HUMAN]	22.21	57.9576	59.5234	3.28679	1	15	15	27	2	S268 (1); S920 (1)	18.49	38.3643	50.5957		1	13	13	21	4	S252 (1); S349 (2); S352 (2)
P05387	60S acidic ribosomal protein P2 OS=Homo sapiens GN=RPLP2 PE=1 SV=1 - [RLA2_HUMAN]	84.35	92.673	33.1807		1	6	6	27	7	S102 (7); S105 (7)	55.65	87.232	30.9175		1	5	5	28	6	S102 (6); S105 (6)
P11498	Pyruvate carboxylase, mitochondrial OS=Homo sapiens GN=PC PE=1 SV=2 - [PYC_HUMAN]	22.84	68.9847	51.647		1	16	16	27		Not phosphorylated	8.57	30.192	14.1255		1	7	7	11		Not phosphorylated
P33991	DNA replication licensing factor MCM4 OS=Homo sapiens GN=MCM4 PE=1 SV=5 - [MCM4_HUMAN]	22.36	71.0696	50.621	3.75016	1	11	11	27		Not phosphorylated	21.32	55.9718	28.0483		1	12	12	20		Not phosphorylated
P49748	Very long-chain specific acyl-CoA dehydrogenase, mitochondrial OS=Homo sapiens GN=ACADVL PE=1 SV=1 - [ACADV_HUMAN]	29.31	56.6199	57.6437	3.4453	1	13	13	27		Not phosphorylated	25.5	40.8944	26.6643	3.36396	1	11	11	18		Not phosphorylated
P55084	Trifunctional enzyme subunit beta, mitochondrial OS=Homo sapiens GN=HADHB PE=1 SV=3 - [ECHB_HUMAN]	22.57	93.3052	26.0267	3.87235	1	10	10	27		Not phosphorylated	27.22	74.4481	22.1581	3.13593	1	10	10	25		Not phosphorylated
P80723	Brain acid soluble protein 1 OS=Homo sapiens GN=BASP1 PE=1 SV=2 - [BASP1_HUMAN]	66.96	65.6284	67.1359		1	12	12	27		Not phosphorylated	64.76	63.4884	47.0537		1	10	10	24	1	T36 (1)
Q13263	Transcription intermediary factor 1-beta OS=Homo sapiens GN=TRIM28 PE=1 SV=5 - [TIF1B_HUMAN]	27.78	56.5733	72.0797		1	12	12	27		Not phosphorylated	39.52	97.9629	89.6142		1	18	18	42	2	S473 (1); T541 (1)
Q14974	Importin subunit beta-1 OS=Homo sapiens GN=KPNB1 PE=1 SV=2 - [IMB1_HUMAN]	19.29	82.6375	43.0017		1	11	11	27		Not phosphorylated	25.11	101.648	37.6835		1	14	14	33		Not phosphorylated
P04632	Calpain small subunit 1 OS=Homo sapiens GN=CAPNS1 PE=1 SV=1 - [CPNS1_HUMAN]	54.85	82.1169	35.4698	4.56629	1	7	7	26		Not phosphorylated	39.55	77.5009	33.574	3.96157	1	7	7	26		Not phosphorylated
P08865	40S ribosomal protein SA OS=Homo sapiens GN=RPSA PE=1 SV=4 - [RSSA_HUMAN]	44.75	84.1897	40.6048		1	8	8	26		Not phosphorylated	44.75	56.0997	28.7722	6.03157	1	10	10	22		Not phosphorylated
P12004	Proliferating cell nuclear antigen OS=Homo sapiens GN=PCNA PE=1 SV=1 - [PCNA_HUMAN]	56.7	72.1142	41.1385	4.28405	1	9	9	26		Not phosphorylated	44.06	86.6119	39.386		1	7	7	29		Not phosphorylated
P36957	Dihydrolipoyllysine-residue succinyltransferase component of 2-oxoglutarate dehydrogenase complex, mitochondrial OS=Homo sapiens GN=DLST PE=1 SV=4 - [ODO2_HUMAN]	19.65	80.1074	43.0264		1	5	5	26		Not phosphorylated	19.65	70.2223	29.2908		1	5	5	21		Not phosphorylated
P50897	Palmitoyl-protein thioesterase 1 OS=Homo sapiens GN=PPT1 PE=1 SV=1 - [PPT1_HUMAN]	47.06	54.3046	51.2808	15.1991	1	11	11	26		Not phosphorylated	31.05	48.6869	32.8795		1	5	5	17		Not phosphorylated
P67809	Nuclease-sensitive element-binding protein 1 OS=Homo sapiens GN=YBX1 PE=1 SV=3 - [YBOX1_HUMAN]	35.19	67.8867	43.6538	15.3178	1	7	9	26	2	S176 (2)	34.57	73.2172	48.8546	3.23555	1	6	8	27	3	S165 (1); S176 (2)
P80303	Nucleobindin-2 OS=Homo sapiens GN=NUCB2 PE=1 SV=2 - [NUCB2_HUMAN]	20.95	99.6442	25.2483		1	7	7	26		Not phosphorylated	20.24	67.1766	11.4288		1	6	6	18		Not phosphorylated
Q00839	Heterogeneous nuclear ribonucleoprotein U OS=Homo sapiens GN=HNRNPU PE=1 SV=6 - [HNRPU_HUMAN]	19.27	72.5016	46.9072		1	8	8	26	3	S271 (3)	20.36	65.3112	38.3678		1	9	9	24	1	S271 (1)
Q15365	Poly(rC)-binding protein 1 OS=Homo sapiens GN=PCBP1 PE=1 SV=2 - [PCBP1_HUMAN]	46.63	78.2121	38.1882	3.31861	1	7	9	26		Not phosphorylated	50	84.9365	32.4212		1	7	9	28	1	S173 (1)
Q8WVM8	Sec1 family domain-containing protein 1 OS=Homo sapiens GN=SCFD1 PE=1 SV=4 - [SCFD1_HUMAN]	29.28	79.0864	52.3852		1	11	11	26	1	S303 (1)	26.64	77.6186	20.3681		1	10	10	20		Not phosphorylated
P14923	Junction plakoglobin OS=Homo sapiens GN=JUP PE=1 SV=3 - [PLAK_HUMAN]	27.25	48.4021	61.2792		1	12	14	25	2	S665 (2)	32.35	69.7161	30.5092		1	14	15	23	1	S665 (1)
P31937	3-hydroxyisobutyrate dehydrogenase, mitochondrial OS=Homo sapiens GN=HIBADH PE=1 SV=2 - [3HIDH_HUMAN]	46.73	76.3336	28.5701	10.0354	1	11	11	25		Not phosphorylated	23.81	61.3594	13.1376		1	5	5	16		Not phosphorylated
P34932	Heat shock 70 kDa protein 4 OS=Homo sapiens GN=HSPA4 PE=1 SV=4 - [HSP74_HUMAN]	21.19	72.6091	37.0687		1	11	12	25		Not phosphorylated	24.05	74.676	48.4581		1	13	14	30		Not phosphorylated
P45880	Voltage-dependent anion-selective channel protein 2 OS=Homo sapiens GN=VDAC2 PE=1 SV=2 - [VDAC2_HUMAN]	33.33	80.1095	33.2407	6.94972	1	7	8	25		Not phosphorylated	33.67	73.7554	26.2058	2.98631	1	7	7	23	1	S115 (1)
Q99832	T-complex protein 1 subunit eta OS=Homo sapiens GN=CCT7 PE=1 SV=2 - [TCPH_HUMAN]	26.15	59.577	55.0998	3.81407	1	10	10	25		Not phosphorylated	25.6	69.3314	60.8357	3.16141	1	10	10	31		Not phosphorylated
Q9BS26	Endoplasmic reticulum resident protein 44 OS=Homo sapiens GN=ERP44 PE=1 SV=1 - [ERP44_HUMAN]	41.38	78.8875	24.0167	15.9308	1	12	12	25		Not phosphorylated	38.42	66.6008	32.1907		1	9	9	23		Not phosphorylated
O00264	Membrane-associated progesterone receptor component 1 OS=Homo sapiens GN=PGRMC1 PE=1 SV=3 - [PGRC1_HUMAN]	30.77	38.6026	43.4626	23.0103	1	7	7	24		Not phosphorylated	30.26	39.8871	36.0407	3.58958	1	6	6	19	3	S57 (3)
O00571	ATP-dependent RNA helicase DDX3X OS=Homo sapiens GN=DDX3X PE=1 SV=3 - [DDX3X_HUMAN]	25.68	80.4993	13.4269	7.01508	1	12	13	24		Not phosphorylated	23.56	75.9171	28.4084	2.91722	1	11	12	27		Not phosphorylated
O75054	Immunoglobulin superfamily member 3 OS=Homo sapiens GN=IGSF3 PE=1 SV=3 - [IGSF3_HUMAN]	16.33	79.389	31.1317		1	11	11	24		Not phosphorylated	8.12	37.0892	10.7508		1	7	7	12		Not phosphorylated
P04181	Ornithine aminotransferase, mitochondrial OS=Homo sapiens GN=OAT PE=1 SV=1 - [OAT_HUMAN]	22.1	75.3404	32.0561		1	6	6	24		Not phosphorylated	24.37	48.8212	34.378		1	7	7	21		Not phosphorylated
P06744	Glucose-6-phosphate isomerase OS=Homo sapiens GN=GPI PE=1 SV=4 - [G6PI_HUMAN]	18.82	67.4326	38.9462	3.8678	1	7	7	24		Not phosphorylated	18.64	77.1575	28.9701		1	6	6	24		Not phosphorylated
P15311	Ezrin OS=Homo sapiens GN=EZR PE=1 SV=4 - [EZRI_HUMAN]	24.91	74.4966	36.4965		1	7	9	24	1	S243 (1)	15.53	73.1423	30.758		1	4	7	22		Not phosphorylated
P39023	60S ribosomal protein L3 OS=Homo sapiens GN=RPL3 PE=1 SV=2 - [RL3_HUMAN]	24.32	69.5648	41.4454	3.24652	2	8	8	24		Not phosphorylated	24.57	68.4759	23.7052	2.8286	1	7	7	22		Not phosphorylated
P39656	Dolichyl-diphosphooligosaccharide--protein glycosyltransferase 48 kDa subunit OS=Homo sapiens GN=DDOST PE=1 SV=4 - [OST48_HUMAN]	24.56	93.5114	16.7327		1	7	7	24		Not phosphorylated	15.79	59.0378	9.3863		1	5	5	15		Not phosphorylated
P43897	Elongation factor Ts, mitochondrial OS=Homo sapiens GN=TSFM PE=1 SV=2 - [EFTS_HUMAN]	28.31	65.0278	33.815	13.4738	1	8	8	24		Not phosphorylated	22.15	39.1676	21.7422	3.16287	1	5	5	15		Not phosphorylated
Q06210	Glutamine--fructose-6-phosphate aminotransferase [isomerizing] 1 OS=Homo sapiens GN=GFPT1 PE=1 SV=3 - [GFPT1_HUMAN]	26.47	64.2129	45.0059		1	12	12	24		Not phosphorylated	24.61	54.8839	49.5519		1	12	12	25		Not phosphorylated
Q13200	26S proteasome non-ATPase regulatory subunit 2 OS=Homo sapiens GN=PSMD2 PE=1 SV=3 - [PSMD2_HUMAN]	21.15	77.0754	37.7558		1	13	13	24	4	S16 (4)	17.62	68.5231	21.1445		1	12	12	21	2	S16 (2)
Q13740	CD166 antigen OS=Homo sapiens GN=ALCAM PE=1 SV=2 - [CD166_HUMAN]	25.9	66.7706	33.3573	7.18994	1	9	9	24		Not phosphorylated	21.96	51.1572	21.9592		1	7	7	17		Not phosphorylated
Q15393	Splicing factor 3B subunit 3 OS=Homo sapiens GN=SF3B3 PE=1 SV=4 - [SF3B3_HUMAN]	18.08	76.2338	32.532		1	12	12	24		Not phosphorylated	11.67	66.8464	22.6929		1	9	9	20		Not phosphorylated
Q58FF7	Putative heat shock protein HSP 90-beta-3 OS=Homo sapiens GN=HSP90AB3P PE=5 SV=1 - [H90B3_HUMAN]	18.93	35.9979	47.5641		1	3	11	24	7	S205 (7)	14.07	48.2254	78.867		1	2	8	35	14	S205 (14)
Q96RP9	Elongation factor G, mitochondrial OS=Homo sapiens GN=GFM1 PE=1 SV=2 - [EFGM_HUMAN]	28.76	60.409	44.4726		1	13	13	24		Not phosphorylated	22.5	59.3873	19.117		1	12	12	20	1	Y735 (1); T739 (1)
O95292	Vesicle-associated membrane protein-associated protein B/C OS=Homo sapiens GN=VAPB PE=1 SV=3 - [VAPB_HUMAN]	31.28	53.0447	41.4239		1	5	6	23		Not phosphorylated	23.46	36.2241	32.8175		1	4	5	17		Not phosphorylated
P07954	Fumarate hydratase, mitochondrial OS=Homo sapiens GN=FH PE=1 SV=3 - [FUMH_HUMAN]	26.67	60.7324	35.6469	3.57316	1	8	8	23		Not phosphorylated	20.2	54.3532	20.4132		1	6	6	18		Not phosphorylated
P13010	X-ray repair cross-complementing protein 5 OS=Homo sapiens GN=XRCC5 PE=1 SV=3 - [XRCC5_HUMAN]	24.45	55.584	48.8414	3.66077	1	11	11	23		Not phosphorylated	23.22	106.728	22.0578		1	9	9	28		Not phosphorylated
P31040	Succinate dehydrogenase [ubiquinone] flavoprotein subunit, mitochondrial OS=Homo sapiens GN=SDHA PE=1 SV=2 - [DHSA_HUMAN]	35.39	68.4693	30.077	8.03417	1	15	15	23		Not phosphorylated	18.83	31.4581	23.7193		1	8	8	14		Not phosphorylated
P50990	T-complex protein 1 subunit theta OS=Homo sapiens GN=CCT8 PE=1 SV=4 - [TCPQ_HUMAN]	24.27	62.8851	34.9822		1	10	10	23		Not phosphorylated	29.38	90.1874	36.5693		1	12	12	31		Not phosphorylated
P54819	Adenylate kinase 2, mitochondrial OS=Homo sapiens GN=AK2 PE=1 SV=2 - [KAD2_HUMAN]	46.44	65.9895	42.3771		1	9	9	23		Not phosphorylated	41.42	48.1316	19.4701		1	7	7	16		Not phosphorylated
Q01650	Large neutral amino acids transporter small subunit 1 OS=Homo sapiens GN=SLC7A5 PE=1 SV=2 - [LAT1_HUMAN]	16.57	63.3088	37.9101	3.82666	1	5	5	23	1	S31 (1)	10.26	53.0026	26.3955		1	3	3	19	2	S31 (2)
Q10567	AP-1 complex subunit beta-1 OS=Homo sapiens GN=AP1B1 PE=1 SV=2 - [AP1B1_HUMAN]	17.81	57.2188	45.2821		1	4	11	23		Not phosphorylated	19.6	69.8608	19.8964		1	6	13	22		Not phosphorylated
Q14247	Src substrate cortactin OS=Homo sapiens GN=CTTN PE=1 SV=2 - [SRC8_HUMAN]	16.91	40.9418	65.0497		1	8	8	23	6	T401 (2); S405 (4)	18.73	63.707	64.5573		1	9	9	29	5	S405 (4); S418 (1)
Q9H9P8	L-2-hydroxyglutarate dehydrogenase, mitochondrial OS=Homo sapiens GN=L2HGDH PE=1 SV=3 - [L2HDH_HUMAN]	25.92	63.8912	44.8444		1	8	8	23		Not phosphorylated	27	56.2603	12.7421		1	8	8	16		Not phosphorylated
P09758	Tumor-associated calcium signal transducer 2 OS=Homo sapiens GN=TACSTD2 PE=1 SV=3 - [TACD2_HUMAN]	26.93	75.8125	34.403		1	5	5	22		Not phosphorylated	17.96	37.7961	23.2828		1	3	3	13		Not phosphorylated
P11717	Cation-independent mannose-6-phosphate receptor OS=Homo sapiens GN=IGF2R PE=1 SV=3 - [MPRI_HUMAN]	11.16	54.4287	40.5715		1	17	17	22	3	S2409 (2); S2484 (1)	4.94	30.4895	17.6817		1	9	9	13	1	S2484 (1)
P18031	Tyrosine-protein phosphatase non-receptor type 1 OS=Homo sapiens GN=PTPN1 PE=1 SV=1 - [PTN1_HUMAN]	25.06	59.0122	44.117		1	7	7	22	2	S352 (2)	20	60.5554	35.9127		1	6	6	22	2	S352 (2)
P18859	ATP synthase-coupling factor 6, mitochondrial OS=Homo sapiens GN=ATP5J PE=1 SV=1 - [ATP5J_HUMAN]	55.56	52.8863	33.5736	10.9055	1	6	6	22		Not phosphorylated	45.37	52.0516	31.4516		1	4	4	19		Not phosphorylated
P30043	Flavin reductase (NADPH) OS=Homo sapiens GN=BLVRB PE=1 SV=3 - [BLVRB_HUMAN]	47.09	64.8494	30.1975		1	5	5	22		Not phosphorylated	35.44	49.2974	19.4426		1	4	4	17		Not phosphorylated
P32322	Pyrroline-5-carboxylate reductase 1, mitochondrial OS=Homo sapiens GN=PYCR1 PE=1 SV=2 - [P5CR1_HUMAN]	42.63	68.3426	39.043		1	6	7	22		Not phosphorylated	39.81	43.9836	11.1338		1	7	8	13		Not phosphorylated
P42126	Enoyl-CoA delta isomerase 1, mitochondrial OS=Homo sapiens GN=ECI1 PE=1 SV=1 - [ECI1_HUMAN]	26.49	71.2271	23.4749	3.19437	1	5	5	22		Not phosphorylated	17.22	39.6958	19.714		1	3	3	14		Not phosphorylated
P50991	T-complex protein 1 subunit delta OS=Homo sapiens GN=CCT4 PE=1 SV=4 - [TCPD_HUMAN]	35.25	52.3515	42.5455	3.18112	1	14	14	22		Not phosphorylated	40.07	91.5777	50.7299		1	14	14	35		Not phosphorylated
P54920	Alpha-soluble NSF attachment protein OS=Homo sapiens GN=NAPA PE=1 SV=3 - [SNAA_HUMAN]	48.81	59.0493	38.1944	4.00462	1	11	11	22		Not phosphorylated	31.53	32.399	16.4448		1	6	6	11		Not phosphorylated
P61978	Heterogeneous nuclear ribonucleoprotein K OS=Homo sapiens GN=HNRNPK PE=1 SV=1 - [HNRPK_HUMAN]	37.8	63.4039	35.5771		1	10	10	22		Not phosphorylated	34.77	57.4483	30.9989		1	9	9	22		Not phosphorylated
P63010	AP-2 complex subunit beta OS=Homo sapiens GN=AP2B1 PE=1 SV=1 - [AP2B1_HUMAN]	14.51	57.5005	39.2874		1	2	9	22		Not phosphorylated	13.34	48.1387	16.6043		1	2	9	16		Not phosphorylated
Q02978	Mitochondrial 2-oxoglutarate/malate carrier protein OS=Homo sapiens GN=SLC25A11 PE=1 SV=3 - [M2OM_HUMAN]	36.62	74.8395	34.2129		1	7	7	22		Not phosphorylated	36.62	42.596	26.7967		1	7	7	16		Not phosphorylated
Q14108	Lysosome membrane protein 2 OS=Homo sapiens GN=SCARB2 PE=1 SV=2 - [SCRB2_HUMAN]	19.25	72.9027	23.7896		1	6	6	22		Not phosphorylated	16.53	20.3835	3.5574		1	5	5	6		Not phosphorylated
Q7Z434	Mitochondrial antiviral-signaling protein OS=Homo sapiens GN=MAVS PE=1 SV=2 - [MAVS_HUMAN]	55.19	53.2826	47.0799		1	12	12	22		Not phosphorylated	41.48	43.4395	21.8115		1	9	9	15		Not phosphorylated
Q99460	26S proteasome non-ATPase regulatory subunit 1 OS=Homo sapiens GN=PSMD1 PE=1 SV=2 - [PSMD1_HUMAN]	17.31	52.9451	49.1027		1	9	9	22	2	T311 (2); T315 (2)	12.49	41.5446	12.1503		1	7	7	13		Not phosphorylated
Q9H7Z7	Prostaglandin E synthase 2 OS=Homo sapiens GN=PTGES2 PE=1 SV=1 - [PGES2_HUMAN]	34.22	64.2428	31.2608	3.87619	1	9	9	22		Not phosphorylated	30.77	46.6764	12.1059		1	7	7	14		Not phosphorylated
P04040	Catalase OS=Homo sapiens GN=CAT PE=1 SV=3 - [CATA_HUMAN]	25.24	45.6844	31.6929	12.5237	1	12	12	21		Not phosphorylated	20.87	31.9435	27.5234		1	8	8	15		Not phosphorylated
P12532	Creatine kinase U-type, mitochondrial OS=Homo sapiens GN=CKMT1A PE=1 SV=1 - [KCRU_HUMAN]	29.02	51.1081	49.8269	3.17932	1	7	7	21		Not phosphorylated	28.54	43.7455	18.6207		1	6	6	13		Not phosphorylated
P15924	Desmoplakin OS=Homo sapiens GN=DSP PE=1 SV=3 - [DESP_HUMAN]	5.92	57.5237	25.0197		1	10	10	21		Not phosphorylated	11.84	83.7049	60.7052		1	21	21	34	1	S2825 (1)
P16144	Integrin beta-4 OS=Homo sapiens GN=ITGB4 PE=1 SV=5 - [ITB4_HUMAN]	12.29	57.0973	38.2219		1	15	15	21		Not phosphorylated	10.92	56.5427	23.9097		1	14	14	20		Not phosphorylated
P28838	Cytosol aminopeptidase OS=Homo sapiens GN=LAP3 PE=1 SV=3 - [AMPL_HUMAN]	30.44	55.2891	28.561	4.66174	1	11	11	21		Not phosphorylated	33.91	47.4683	29.2201		1	12	12	20		Not phosphorylated
P30837	Aldehyde dehydrogenase X, mitochondrial OS=Homo sapiens GN=ALDH1B1 PE=1 SV=3 - [AL1B1_HUMAN]	29.98	68.3284	26.4726		1	12	12	21		Not phosphorylated	16.44	49.9716	8.25734		1	6	6	14		Not phosphorylated
P31948	Stress-induced-phosphoprotein 1 OS=Homo sapiens GN=STIP1 PE=1 SV=1 - [STIP1_HUMAN]	17.13	57.8378	35.6932		1	6	6	21		Not phosphorylated	20.63	90.4995	25.3226		1	8	8	26		Not phosphorylated
P46940	Ras GTPase-activating-like protein IQGAP1 OS=Homo sapiens GN=IQGAP1 PE=1 SV=1 - [IQGA1_HUMAN]	13.1	58.7149	43.8781		1	13	13	21		Not phosphorylated	25.65	153.463	70.7836	4.03934	1	27	27	50		Not phosphorylated
P50213	Isocitrate dehydrogenase [NAD] subunit alpha, mitochondrial OS=Homo sapiens GN=IDH3A PE=1 SV=1 - [IDH3A_HUMAN]	28.42	43.7075	43.8527	3.20058	1	8	8	21		Not phosphorylated	21.58	46.9267	22.0993		1	6	6	18		Not phosphorylated
P51148	Ras-related protein Rab-5C OS=Homo sapiens GN=RAB5C PE=1 SV=2 - [RAB5C_HUMAN]	32.41	68.4673	36.3448		1	5	5	21		Not phosphorylated	32.41	82.7589	27.0312		1	5	5	24		Not phosphorylated
P52597	Heterogeneous nuclear ribonucleoprotein F OS=Homo sapiens GN=HNRNPF PE=1 SV=3 - [HNRPF_HUMAN]	29.16	71.6684	38.1075	3.70387	1	7	7	21		Not phosphorylated	33.01	88.3743	35.8487		1	6	7	26		Not phosphorylated
P53621	Coatomer subunit alpha OS=Homo sapiens GN=COPA PE=1 SV=2 - [COPA_HUMAN]	16.67	71.5192	21.3968		1	13	13	21		Not phosphorylated	18.63	84.5198	31.2352		1	15	15	26	1	S173 (1)
P61106	Ras-related protein Rab-14 OS=Homo sapiens GN=RAB14 PE=1 SV=4 - [RAB14_HUMAN]	41.4	65.9867	25.2293		1	6	6	21		Not phosphorylated	40	42.5168	19.8861		1	7	7	16		Not phosphorylated
P62191	26S protease regulatory subunit 4 OS=Homo sapiens GN=PSMC1 PE=1 SV=1 - [PRS4_HUMAN]	26.36	63.0543	39.1699		1	7	7	21		Not phosphorylated	20.45	41.8264	15.0766		1	6	6	12		Not phosphorylated
Q15758	Neutral amino acid transporter B(0) OS=Homo sapiens GN=SLC1A5 PE=1 SV=2 - [AAAT_HUMAN]	21.44	45.4226	30.7879	15.5482	1	7	7	21	2	S535 (1); S539 (1)	18.11	25.343	21.5743		1	5	5	10		Not phosphorylated
Q16836	Hydroxyacyl-coenzyme A dehydrogenase, mitochondrial OS=Homo sapiens GN=HADH PE=1 SV=3 - [HCDH_HUMAN]	44.27	62.7515	34.8928		1	6	6	21		Not phosphorylated	35.35	52.0334	10.9334		1	5	5	15		Not phosphorylated
Q86VP6	Cullin-associated NEDD8-dissociated protein 1 OS=Homo sapiens GN=CAND1 PE=1 SV=2 - [CAND1_HUMAN]	16.1	52.2213	33.8519	5.68147	1	13	13	21		Not phosphorylated	16.18	62.5203	29.7869		1	13	13	23		Not phosphorylated
Q8NFV4	Alpha/beta hydrolase domain-containing protein 11 OS=Homo sapiens GN=ABHD11 PE=1 SV=1 - [ABHDB_HUMAN]	31.11	66.155	30.1229		1	7	7	21		Not phosphorylated	21.59	44.313	20.8948	2.8879	1	6	6	16		Not phosphorylated
Q96EY7	Pentatricopeptide repeat domain-containing protein 3, mitochondrial OS=Homo sapiens GN=PTCD3 PE=1 SV=3 - [PTCD3_HUMAN]	20.17	77.0323	16.4128		1	9	9	21		Not phosphorylated	13.64	40.6533	11.9162		1	7	7	13		Not phosphorylated
Q96I99	Succinyl-CoA ligase [GDP-forming] subunit beta, mitochondrial OS=Homo sapiens GN=SUCLG2 PE=1 SV=2 - [SUCB2_HUMAN]	26.16	69.122	27.4896		1	6	6	21		Not phosphorylated	31.25	35.9904	33.0255	3.0209	1	9	9	18		Not phosphorylated
Q9NY33	Dipeptidyl peptidase 3 OS=Homo sapiens GN=DPP3 PE=1 SV=2 - [DPP3_HUMAN]	20.9	64.2129	38.6486		1	9	9	21		Not phosphorylated	24.83	69.7105	24.6112		1	11	11	20		Not phosphorylated
Q9Y490	Talin-1 OS=Homo sapiens GN=TLN1 PE=1 SV=3 - [TLN1_HUMAN]	9.13	63.9117	33.9534		1	14	14	21		Not phosphorylated	11.1	94.1905	33.8651		1	17	17	29		Not phosphorylated
Q9Y6C9	Mitochondrial carrier homolog 2 OS=Homo sapiens GN=MTCH2 PE=1 SV=1 - [MTCH2_HUMAN]	33.33	60.6091	30.8857		1	6	6	21		Not phosphorylated	32.34	43.7559	19.3361		1	6	6	16		Not phosphorylated
O00299	Chloride intracellular channel protein 1 OS=Homo sapiens GN=CLIC1 PE=1 SV=4 - [CLIC1_HUMAN]	44.81	50.2183	39.7671		1	6	6	20		Not phosphorylated	44.81	55.4595	34.1189		1	6	6	21		Not phosphorylated
O94905	Erlin-2 OS=Homo sapiens GN=ERLIN2 PE=1 SV=1 - [ERLN2_HUMAN]	34.81	57.7975	31.5029		1	5	7	20		Not phosphorylated	35.1	65.8824	20.4153		1	6	8	21		Not phosphorylated
P09110	3-ketoacyl-CoA thiolase, peroxisomal OS=Homo sapiens GN=ACAA1 PE=1 SV=2 - [THIK_HUMAN]	35.61	59.6016	35.7755		1	8	8	20		Not phosphorylated	28.54	38.5921	16.0737		1	7	7	13		Not phosphorylated
P10515	Dihydrolipoyllysine-residue acetyltransferase component of pyruvate dehydrogenase complex, mitochondrial OS=Homo sapiens GN=DLAT PE=1 SV=3 - [ODP2_HUMAN]	23.96	63.0592	27.413		1	9	9	20		Not phosphorylated	16.07	35.8565	12.2978		1	6	6	12		Not phosphorylated
P28331	NADH-ubiquinone oxidoreductase 75 kDa subunit, mitochondrial OS=Homo sapiens GN=NDUFS1 PE=1 SV=3 - [NDUS1_HUMAN]	24.07	62.4265	29.5308		1	10	10	20		Not phosphorylated	31.36	89.4962	24.732		1	13	13	26		Not phosphorylated
P29692	Elongation factor 1-delta OS=Homo sapiens GN=EEF1D PE=1 SV=5 - [EF1D_HUMAN]	49.82	61.3975	29.4225		1	7	9	20	4	S133 (2); S162 (2)	45.55	73.1764	27.5629		1	7	9	22	6	S133 (3); S162 (3)
P37268	Squalene synthase OS=Homo sapiens GN=FDFT1 PE=1 SV=1 - [FDFT_HUMAN]	28.78	48.9217	31.7227	4.55405	1	10	10	20		Not phosphorylated	29.98	43.6265	35.4513		1	10	10	20		Not phosphorylated
P41250	Glycine--tRNA ligase OS=Homo sapiens GN=GARS PE=1 SV=3 - [SYG_HUMAN]	21.65	46.7827	48.8548		1	9	9	20		Not phosphorylated	18.94	38.7598	14.4338		1	8	8	12		Not phosphorylated
Q15046	Lysine--tRNA ligase OS=Homo sapiens GN=KARS PE=1 SV=3 - [SYK_HUMAN]	31.49	55.8029	28.9028		1	13	13	20		Not phosphorylated	30.32	67.3012	28.6133		1	12	12	23		Not phosphorylated
Q8IXI1	Mitochondrial Rho GTPase 2 OS=Homo sapiens GN=RHOT2 PE=1 SV=2 - [MIRO2_HUMAN]	23.79	58.5082	29.6971	5.01245	1	10	10	20		Not phosphorylated	23.79	52.8077	11.5278		1	9	9	15		Not phosphorylated
Q92598	Heat shock protein 105 kDa OS=Homo sapiens GN=HSPH1 PE=1 SV=1 - [HS105_HUMAN]	17.95	47.9559	39.4071		1	9	10	20		Not phosphorylated	24.24	82.9563	36.8901		1	12	14	28		Not phosphorylated
Q9HAV7	GrpE protein homolog 1, mitochondrial OS=Homo sapiens GN=GRPEL1 PE=1 SV=2 - [GRPE1_HUMAN]	36.41	63.6183	34.1907		1	6	6	20		Not phosphorylated	23.96	32.2231	26.8769		1	4	4	13		Not phosphorylated
Q9HDC9	Adipocyte plasma membrane-associated protein OS=Homo sapiens GN=APMAP PE=1 SV=2 - [APMAP_HUMAN]	25.96	59.8675	30.9865		1	6	6	20		Not phosphorylated	21.63	26.6316	24.5022	3.01391	1	6	6	13		Not phosphorylated
Q9NSE4	Isoleucine--tRNA ligase, mitochondrial OS=Homo sapiens GN=IARS2 PE=1 SV=2 - [SYIM_HUMAN]	16.21	50.9035	21.9914	16.6024	1	13	13	20		Not phosphorylated	11.66	41.4273	20.3272	3.8322	1	9	9	16		Not phosphorylated
Q9UBV2	Protein sel-1 homolog 1 OS=Homo sapiens GN=SEL1L PE=1 SV=3 - [SE1L1_HUMAN]	26.45	66.2821	37.3234		1	9	9	20		Not phosphorylated	18.01	55.3872	10.6071		1	6	6	14		Not phosphorylated
Q9UJS0	Calcium-binding mitochondrial carrier protein Aralar2 OS=Homo sapiens GN=SLC25A13 PE=1 SV=2 - [CMC2_HUMAN]	21.33	57.9652	30.3624		1	7	9	20		Not phosphorylated	13.48	37.7319	20.3659		1	4	6	14		Not phosphorylated
O43169	Cytochrome b5 type B OS=Homo sapiens GN=CYB5B PE=1 SV=2 - [CYB5B_HUMAN]	44.52	54.8316	41.4001		1	3	3	19		Not phosphorylated	44.52	63.1902	24.6226		1	3	3	18		Not phosphorylated
O43615	Mitochondrial import inner membrane translocase subunit TIM44 OS=Homo sapiens GN=TIMM44 PE=1 SV=2 - [TIM44_HUMAN]	25	49.5573	28.9166		1	9	9	19		Not phosphorylated	16.15	47.2101	22.6625		1	6	6	18		Not phosphorylated
O75874	Isocitrate dehydrogenase [NADP] cytoplasmic OS=Homo sapiens GN=IDH1 PE=1 SV=2 - [IDHC_HUMAN]	29.95	53.9929	32.1781		1	8	8	19		Not phosphorylated	29.95	60.8857	19.8783		1	8	8	19		Not phosphorylated
P04899	Guanine nucleotide-binding protein G(i) subunit alpha-2 OS=Homo sapiens GN=GNAI2 PE=1 SV=3 - [GNAI2_HUMAN]	20.28	71.8916	11.4491		1	2	5	19		Not phosphorylated	18.59	54.5305	11.2963		1	2	5	16		Not phosphorylated
P12270	Nucleoprotein TPR OS=Homo sapiens GN=TPR PE=1 SV=3 - [TPR_HUMAN]	8.38	50.0901	28.9792		1	14	14	19		Not phosphorylated	4.44	30.4148			1	7	7	7		Not phosphorylated
P30038	Delta-1-pyrroline-5-carboxylate dehydrogenase, mitochondrial OS=Homo sapiens GN=ALDH4A1 PE=1 SV=3 - [AL4A1_HUMAN]	19.89	61.2481	30.1349	4.2194	1	8	8	19		Not phosphorylated	23.8	47.233	23.8616		1	8	8	16		Not phosphorylated
P30044	Peroxiredoxin-5, mitochondrial OS=Homo sapiens GN=PRDX5 PE=1 SV=4 - [PRDX5_HUMAN]	38.79	47.3807	24.1185	6.67371	1	6	6	19		Not phosphorylated	29.44	26.9336	12.8109	2.99655	1	6	6	11		Not phosphorylated
P52209	6-phosphogluconate dehydrogenase, decarboxylating OS=Homo sapiens GN=PGD PE=1 SV=3 - [6PGD_HUMAN]	18.43	52.6942	31.8727	3.31812	1	8	8	19		Not phosphorylated	18.63	44.9984	21.6081		1	6	6	15		Not phosphorylated
P53618	Coatomer subunit beta OS=Homo sapiens GN=COPB1 PE=1 SV=3 - [COPB_HUMAN]	14.69	63.1108	29.9184		1	9	9	19		Not phosphorylated	18.47	71.0743	36.4137		1	12	12	26		Not phosphorylated
P61019	Ras-related protein Rab-2A OS=Homo sapiens GN=RAB2A PE=1 SV=1 - [RAB2A_HUMAN]	32.55	52.5007	37.5381		1	2	5	19		Not phosphorylated	27.83	41.4646	23.6944		1	2	4	14		Not phosphorylated
P61204	ADP-ribosylation factor 3 OS=Homo sapiens GN=ARF3 PE=1 SV=2 - [ARF3_HUMAN]	39.78	49.1657	33.9602		2	2	4	19		Not phosphorylated	45.86	66.5334	24.158		2	2	5	22		Not phosphorylated
Q12907	Vesicular integral-membrane protein VIP36 OS=Homo sapiens GN=LMAN2 PE=1 SV=1 - [LMAN2_HUMAN]	19.66	75.7297	29.0609		1	4	4	19		Not phosphorylated	25.28	50.5983	31.2485		1	6	6	17		Not phosphorylated
Q13283	Ras GTPase-activating protein-binding protein 1 OS=Homo sapiens GN=G3BP1 PE=1 SV=1 - [G3BP1_HUMAN]	19.96	48.1773	34.8116	3.34538	1	6	6	19	3	S232 (3)	13.73	44.9152	40.7883		1	4	4	19	1	S232 (1)
Q14318	Peptidyl-prolyl cis-trans isomerase FKBP8 OS=Homo sapiens GN=FKBP8 PE=1 SV=2 - [FKBP8_HUMAN]	18.45	59.5501	28.0698		1	5	5	19		Not phosphorylated	18.45	44.2471	14.508		1	5	5	13		Not phosphorylated
Q14566	DNA replication licensing factor MCM6 OS=Homo sapiens GN=MCM6 PE=1 SV=1 - [MCM6_HUMAN]	20.22	49.6171	33.2982		1	12	12	19		Not phosphorylated	21.56	63.4018	24.6727		1	13	13	21		Not phosphorylated
Q5SZK8	FRAS1-related extracellular matrix protein 2 OS=Homo sapiens GN=FREM2 PE=1 SV=2 - [FREM2_HUMAN]	6.94	49.5254	33.5783		1	15	15	19		Not phosphorylated	8.02	63.982	3.32073		1	17	17	17		Not phosphorylated
Q7Z406	Myosin-14 OS=Homo sapiens GN=MYH14 PE=1 SV=2 - [MYH14_HUMAN]	10.53	69.2023	15.2454	10.4418	1	12	12	19	2	S1969 (2)	11.78	77.927	8.84282		1	16	16	19	1	T1422 (1)
Q8NF37	Lysophosphatidylcholine acyltransferase 1 OS=Homo sapiens GN=LPCAT1 PE=1 SV=2 - [PCAT1_HUMAN]	22.85	50.6979	34.0723		1	7	7	19		Not phosphorylated	17.42	31.3388	15.3111		1	6	6	12		Not phosphorylated
Q96A33	Coiled-coil domain-containing protein 47 OS=Homo sapiens GN=CCDC47 PE=1 SV=1 - [CCD47_HUMAN]	24.02	53.4637	28.1966	3.70005	1	7	7	19		Not phosphorylated	22.98	61.3055	22.9318		1	7	7	19		Not phosphorylated
Q9H845	Acyl-CoA dehydrogenase family member 9, mitochondrial OS=Homo sapiens GN=ACAD9 PE=1 SV=1 - [ACAD9_HUMAN]	18.04	54.8996	32.1917		1	6	6	19		Not phosphorylated	11.59	19.538	8.4532		1	5	5	7		Not phosphorylated
Q9H9B4	Sideroflexin-1 OS=Homo sapiens GN=SFXN1 PE=1 SV=4 - [SFXN1_HUMAN]	24.84	55.9848	21.7279	4.07684	1	5	6	19		Not phosphorylated	30.75	45.1373	16.8038	3.29421	1	6	6	16		Not phosphorylated
Q9P0L0	Vesicle-associated membrane protein-associated protein A OS=Homo sapiens GN=VAPA PE=1 SV=3 - [VAPA_HUMAN]	34.14	49.227	28.3128		1	4	5	19		Not phosphorylated	21.29	32.487	20.563		1	3	4	15		Not phosphorylated
Q9UBS4	DnaJ homolog subfamily B member 11 OS=Homo sapiens GN=DNAJB11 PE=1 SV=1 - [DJB11_HUMAN]	29.33	71.729	22.3352		1	8	8	19		Not phosphorylated	12.85	37.7953	5.41115		1	4	4	9		Not phosphorylated
O60701	UDP-glucose 6-dehydrogenase OS=Homo sapiens GN=UGDH PE=1 SV=1 - [UGDH_HUMAN]	30.97	46.7915	31.0867	3.18251	1	9	9	18		Not phosphorylated	32.59	43.2739	16.127		1	9	9	14		Not phosphorylated
O95817	BAG family molecular chaperone regulator 3 OS=Homo sapiens GN=BAG3 PE=1 SV=3 - [BAG3_HUMAN]	15.65	20.2778	59.2991		1	7	7	18	6	S275 (1); S279 (1); S289 (1); S377 (4); S386 (2)	19.65	15.873	52.6332		1	8	8	16	5	S279 (1); S189 (3); S377 (1)
P11586	C-1-tetrahydrofolate synthase, cytoplasmic OS=Homo sapiens GN=MTHFD1 PE=1 SV=3 - [C1TC_HUMAN]	19.25	44.0419	33.8461		1	11	11	18		Not phosphorylated	18.61	54.5359	32.4181		1	12	12	22		Not phosphorylated
P13674	Prolyl 4-hydroxylase subunit alpha-1 OS=Homo sapiens GN=P4HA1 PE=1 SV=2 - [P4HA1_HUMAN]	20.22	57.6627	22.3393		1	6	6	18		Not phosphorylated	16.67	30.0575	8.1552		1	5	5	9		Not phosphorylated
P17980	26S protease regulatory subunit 6A OS=Homo sapiens GN=PSMC3 PE=1 SV=3 - [PRS6A_HUMAN]	19.82	48.5416	31.1893		1	5	5	18		Not phosphorylated	25.74	70.3035	24.1075		1	7	7	23		Not phosphorylated
P35241	Radixin OS=Homo sapiens GN=RDX PE=1 SV=1 - [RADI_HUMAN]	15.44	60.2204	23.6092		1	4	6	18		Not phosphorylated	14.41	38.2595	30.3029		1	4	7	15		Not phosphorylated
P37802	Transgelin-2 OS=Homo sapiens GN=TAGLN2 PE=1 SV=3 - [TAGL2_HUMAN]	25.63	50.8752	15.202	3.37511	1	5	5	18		Not phosphorylated	41.71	53.5675	25.8222		1	6	6	21		Not phosphorylated
P54727	UV excision repair protein RAD23 homolog B OS=Homo sapiens GN=RAD23B PE=1 SV=1 - [RD23B_HUMAN]	22.98	64.5058	10.2261	3.44831	1	5	6	18		Not phosphorylated	13.2	36.6369	9.93683		1	3	3	10		Not phosphorylated
P62195	26S protease regulatory subunit 8 OS=Homo sapiens GN=PSMC5 PE=1 SV=1 - [PRS8_HUMAN]	28.82	34.1305	47.7782		1	8	8	18		Not phosphorylated	28.33	29.8959	21.5708		1	8	8	12		Not phosphorylated
Q01813	6-phosphofructokinase type C OS=Homo sapiens GN=PFKP PE=1 SV=2 - [K6PP_HUMAN]	22.83	61.9591	21.8356		1	10	11	18	1	S386 (1)	20.28	68.1067	30.3834		1	10	11	22	2	S386 (2)
Q12849	G-rich sequence factor 1 OS=Homo sapiens GN=GRSF1 PE=1 SV=3 - [GRSF1_HUMAN]	30.21	47.176	37.4175		1	8	8	18		Not phosphorylated	21.67	43.5393	8.03557		1	6	6	11		Not phosphorylated
Q14257	Reticulocalbin-2 OS=Homo sapiens GN=RCN2 PE=1 SV=1 - [RCN2_HUMAN]	26.5	37.7373	46.22	4.85049	1	8	8	18		Not phosphorylated	31.55	47.1401	28.5359	3.50952	1	9	9	17		Not phosphorylated
Q15363	Transmembrane emp24 domain-containing protein 2 OS=Homo sapiens GN=TMED2 PE=1 SV=1 - [TMED2_HUMAN]	24.88	53.0989	24.5825		1	4	4	18		Not phosphorylated	24.88	41.9477	21.2993		1	4	4	15		Not phosphorylated
Q6UB35	Monofunctional C1-tetrahydrofolate synthase, mitochondrial OS=Homo sapiens GN=MTHFD1L PE=1 SV=1 - [C1TM_HUMAN]	14.83	51.8024	25.7561		1	10	10	18		Not phosphorylated	13.8	41.7309	11.7247		1	9	9	13		Not phosphorylated
Q9H8Y8	Golgi reassembly-stacking protein 2 OS=Homo sapiens GN=GORASP2 PE=1 SV=3 - [GORS2_HUMAN]	19.03	36.8557	44.905		1	5	5	18	7	T222 (2); T225 (2); T415 (2); S451 (2)	19.03	25.4646	51.3154		1	5	5	17	7	T222 (3); T225 (2); T415 (2); S451 (1)
Q9UQ35	Serine/arginine repetitive matrix protein 2 OS=Homo sapiens GN=SRRM2 PE=1 SV=2 - [SRRM2_HUMAN]	7.49	11.4156	72.5367		1	12	12	18	11	S295 (2); S351 (2); S353 (2); S377 (3); S398 (1); T1003 (2); S1014 (1); T1531 (1); S2702 (1); S2706 (1)	8.65	11.0918	77.1253		1	15	15	22	15	S295 (2); S297 (1); S351 (3); S353 (3); S377 (3); S404 (1); S408 (1); S876 (1); S1404 (1); T1531 (1); S1762 (1); S1764 (1); S2581 (1); S2702 (1); S2706 (1)
Q9Y3E5	Peptidyl-tRNA hydrolase 2, mitochondrial OS=Homo sapiens GN=PTRH2 PE=1 SV=1 - [PTH2_HUMAN]	47.49	53.0009	41.5718		1	5	5	18		Not phosphorylated	47.49	32.8386	19.7006		1	5	5	11		Not phosphorylated
O43493	Trans-Golgi network integral membrane protein 2 OS=Homo sapiens GN=TGOLN2 PE=1 SV=2 - [TGON2_HUMAN]	17.5	41.187	32.8955		1	7	7	17		Not phosphorylated	14.58	29.5127	26.0727		1	6	6	13		Not phosphorylated
O75439	Mitochondrial-processing peptidase subunit beta OS=Homo sapiens GN=PMPCB PE=1 SV=2 - [MPPB_HUMAN]	26.38	44.5641	27.8322		1	8	8	17		Not phosphorylated	17.59	22.8781	7.4772		1	5	5	8		Not phosphorylated
O75477	Erlin-1 OS=Homo sapiens GN=ERLIN1 PE=1 SV=1 - [ERLN1_HUMAN]	30.35	44.6063	25.0007		1	5	7	17		Not phosphorylated	21.39	24.7815	12.2588		1	3	5	9		Not phosphorylated
O75533	Splicing factor 3B subunit 1 OS=Homo sapiens GN=SF3B1 PE=1 SV=3 - [SF3B1_HUMAN]	12.81	46.3734	25.5874		1	10	10	17		Not phosphorylated	7.82	32.8595	8.9614		1	7	7	10		Not phosphorylated
O94874	E3 UFM1-protein ligase 1 OS=Homo sapiens GN=UFL1 PE=1 SV=2 - [UFL1_HUMAN]	16.75	39.4119	36.9823		1	10	10	17	3	S458 (3)	16.37	33.4575	17.6767		1	10	10	12	2	S458 (2)
P00387	NADH-cytochrome b5 reductase 3 OS=Homo sapiens GN=CYB5R3 PE=1 SV=3 - [NB5R3_HUMAN]	23.92	48.997	35.765		1	4	4	17		Not phosphorylated	23.92	36.5883	4.39756		1	4	4	9		Not phosphorylated
P10253	Lysosomal alpha-glucosidase OS=Homo sapiens GN=GAA PE=1 SV=4 - [LYAG_HUMAN]	8.72	52.9368	20.9568		1	5	5	17		Not phosphorylated	7.25	20.1347	8.8753		1	4	4	7		Not phosphorylated
P11940	Polyadenylate-binding protein 1 OS=Homo sapiens GN=PABPC1 PE=1 SV=2 - [PABP1_HUMAN]	22.64	39.072	37.7991	3.49253	3	5	11	17		Not phosphorylated	23.74	71.8112	41.3637		1	11	11	27		Not phosphorylated
P19367	Hexokinase-1 OS=Homo sapiens GN=HK1 PE=1 SV=3 - [HXK1_HUMAN]	14.29	50.9843	21.9936		1	9	10	17		Not phosphorylated	16.36	80.3384	41.4402		1	10	12	30		Not phosphorylated
P20073	Annexin A7 OS=Homo sapiens GN=ANXA7 PE=1 SV=3 - [ANXA7_HUMAN]	16.19	36.1306	34.3916	3.4422	1	6	6	17		Not phosphorylated	14.96	45.2713	21.8109		1	5	5	15		Not phosphorylated
P28066	Proteasome subunit alpha type-5 OS=Homo sapiens GN=PSMA5 PE=1 SV=3 - [PSA5_HUMAN]	40.66	24.8144	26.8255	26.0387	1	9	9	17		Not phosphorylated	18.26	8.71555	7.57773		1	3	3	4		Not phosphorylated
P35998	26S protease regulatory subunit 7 OS=Homo sapiens GN=PSMC2 PE=1 SV=3 - [PRS7_HUMAN]	30.95	48.2042	25.5826		1	9	9	17		Not phosphorylated	25.17	32.9088	27.7413		1	7	7	15		Not phosphorylated
P38117	Electron transfer flavoprotein subunit beta OS=Homo sapiens GN=ETFB PE=1 SV=3 - [ETFB_HUMAN]	33.73	51.0718	16.4291	7.11962	1	7	7	17		Not phosphorylated	29.02	27.0579	10.0345		1	5	5	9		Not phosphorylated
P42765	3-ketoacyl-CoA thiolase, mitochondrial OS=Homo sapiens GN=ACAA2 PE=1 SV=2 - [THIM_HUMAN]	29.47	57.3502	25.9217		1	6	6	17		Not phosphorylated	30.48	67.2136	8.09198		1	7	7	16		Not phosphorylated
P46379	Large proline-rich protein BAG6 OS=Homo sapiens GN=BAG6 PE=1 SV=2 - [BAG6_HUMAN]	14.05	31.7017	44.3215		1	10	10	17	6	S113 (2); S964 (2); S973 (3)	11.66	25.8917	40.1358		1	8	8	16	5	S964 (3); S973 (4)
P53396	ATP-citrate synthase OS=Homo sapiens GN=ACLY PE=1 SV=3 - [ACLY_HUMAN]	12.62	42.8713	26.382		1	9	9	17		Not phosphorylated	15.44	63.538	7.95144		1	11	11	17		Not phosphorylated
P61586	Transforming protein RhoA OS=Homo sapiens GN=RHOA PE=1 SV=1 - [RHOA_HUMAN]	49.22	35.0571	34.2028	4.46687	1	2	6	17		Not phosphorylated	42.49	15.761	11.545	3.05273	1	2	5	8		Not phosphorylated
P62701	40S ribosomal protein S4, X isoform OS=Homo sapiens GN=RPS4X PE=1 SV=2 - [RS4X_HUMAN]	21.29	45.6655	27.8184		1	4	4	17		Not phosphorylated	17.87	47.5281	26.3044		1	3	3	17		Not phosphorylated
P63092	Guanine nucleotide-binding protein G(s) subunit alpha isoforms short OS=Homo sapiens GN=GNAS PE=1 SV=1 - [GNAS2_HUMAN]	26.65	60.3199	17.7514		2	6	6	17		Not phosphorylated	13.2	21.0878	7.67948		2	3	3	7		Not phosphorylated
P82933	28S ribosomal protein S9, mitochondrial OS=Homo sapiens GN=MRPS9 PE=1 SV=2 - [RT09_HUMAN]	24.49	40.1878	29.7017	3.93319	1	7	7	17		Not phosphorylated	15.15	22.6076	7.53486		1	4	4	7		Not phosphorylated
Q05655	Protein kinase C delta type OS=Homo sapiens GN=PRKCD PE=1 SV=2 - [KPCD_HUMAN]	18.2	31.671	57.4286		1	8	8	17	7	S664 (7)	9.76	28.827	33.0266		1	5	5	12	6	S664 (6)
Q08379	Golgin subfamily A member 2 OS=Homo sapiens GN=GOLGA2 PE=1 SV=3 - [GOGA2_HUMAN]	19.16	45.6092	28.3474		1	12	12	17		Not phosphorylated	12.97	35.7923	15.3673		1	9	9	12		Not phosphorylated
Q13423	NAD(P) transhydrogenase, mitochondrial OS=Homo sapiens GN=NNT PE=1 SV=3 - [NNTM_HUMAN]	10.31	49.2172	26.2082		1	7	7	17		Not phosphorylated	13.72	48.6798	27.3086	3.54853	1	11	11	20		Not phosphorylated
Q13765	Nascent polypeptide-associated complex subunit alpha OS=Homo sapiens GN=NACA PE=1 SV=1 - [NACA_HUMAN]	41.86	48.1746	28.318	4.16273	1	6	6	17		Not phosphorylated	48.84	68.9983	35.2288	7.24978	1	8	8	25		Not phosphorylated
Q14696	LDLR chaperone MESD OS=Homo sapiens GN=MESDC2 PE=1 SV=2 - [MESD_HUMAN]	21.79	42.2511	31.1984		1	4	4	17		Not phosphorylated	17.95	26.761	8.58766		1	3	3	9		Not phosphorylated
Q15643	Thyroid receptor-interacting protein 11 OS=Homo sapiens GN=TRIP11 PE=1 SV=3 - [TRIPB_HUMAN]	11.52	48.9295	32.2194		1	13	13	17		Not phosphorylated	11.32	60.4349	8.75088		1	13	13	15		Not phosphorylated
Q5JRA6	Melanoma inhibitory activity protein 3 OS=Homo sapiens GN=MIA3 PE=1 SV=1 - [MIA3_HUMAN]	11.17	51.5663	21.9023		1	13	13	17		Not phosphorylated	5.3	25.6452	16.3168		1	6	6	10		Not phosphorylated
Q5ZPR3	CD276 antigen OS=Homo sapiens GN=CD276 PE=1 SV=1 - [CD276_HUMAN]	36.7	42.0751	25.1134	15.576	1	10	10	17	2	S525 (2)	28.84	43.0544	21.0361	3.8231	1	7	7	15	2	S525 (2)
Q6YN16	Hydroxysteroid dehydrogenase-like protein 2 OS=Homo sapiens GN=HSDL2 PE=1 SV=1 - [HSDL2_HUMAN]	31.58	37.3715	41.5985		1	8	8	17		Not phosphorylated	10.05	18.5817	7.93421		1	3	3	6		Not phosphorylated
Q8TAA9	Vang-like protein 1 OS=Homo sapiens GN=VANGL1 PE=1 SV=1 - [VANG1_HUMAN]	11.26	13.3015	12.4931	38.5052	1	4	4	17	11	S520 (9); S523 (10)	11.64	14.1854	12.008		1	4	4	6		Not phosphorylated
Q96S66	Chloride channel CLIC-like protein 1 OS=Homo sapiens GN=CLCC1 PE=1 SV=1 - [CLCC1_HUMAN]	24.68	35.5064	30.952	12.798	1	10	10	17	2	S438 (1); S532 (1)	18.51	29.4703	18.3451		1	6	6	11	2	S438 (1); S532 (1)
Q9BVK6	Transmembrane emp24 domain-containing protein 9 OS=Homo sapiens GN=TMED9 PE=1 SV=2 - [TMED9_HUMAN]	22.13	44.3253	31.1928		1	3	3	17		Not phosphorylated	22.13	41.5122	23.5075		1	2	3	14		Not phosphorylated
Q9H1E3	Nuclear ubiquitous casein and cyclin-dependent kinase substrate 1 OS=Homo sapiens GN=NUCKS1 PE=1 SV=1 - [NUCKS_HUMAN]	33.74	25.4019	58.2227		1	7	7	17	17	S19 (10); S79 (2); S113 (1); S214 (4)	26.75	29.7305	84.6291		1	9	9	25	22	S19 (12); S79 (2); S214 (8)
O14828	Secretory carrier-associated membrane protein 3 OS=Homo sapiens GN=SCAMP3 PE=1 SV=3 - [SCAM3_HUMAN]	22.77	42.5714	29.0072	6.26554	1	6	6	16		Not phosphorylated	22.77	43.5358	19.3633	4.16325	1	6	6	15		Not phosphorylated
O15270	Serine palmitoyltransferase 2 OS=Homo sapiens GN=SPTLC2 PE=1 SV=1 - [SPTC2_HUMAN]	20.11	52.8668	18.0073		1	7	7	16		Not phosphorylated	16.19	44.6377	4.0941		1	6	6	12		Not phosphorylated
O43175	D-3-phosphoglycerate dehydrogenase OS=Homo sapiens GN=PHGDH PE=1 SV=4 - [SERA_HUMAN]	24.58	41.2894	11.1888	12.1552	1	9	9	16		Not phosphorylated	27.58	34.1582	16.2645	3.09303	1	10	10	14		Not phosphorylated
O43837	Isocitrate dehydrogenase [NAD] subunit beta, mitochondrial OS=Homo sapiens GN=IDH3B PE=1 SV=2 - [IDH3B_HUMAN]	24.68	43.6716	28.3288	4.28247	1	6	6	16		Not phosphorylated	16.88	32.4212	12.4348		1	4	4	10		Not phosphorylated
O60506	Heterogeneous nuclear ribonucleoprotein Q OS=Homo sapiens GN=SYNCRIP PE=1 SV=2 - [HNRPQ_HUMAN]	18.3	43.421	25.0885		1	7	7	16		Not phosphorylated	24.24	62.1466	15.0029		1	10	10	18		Not phosphorylated
O76031	ATP-dependent Clp protease ATP-binding subunit clpX-like, mitochondrial OS=Homo sapiens GN=CLPX PE=1 SV=2 - [CLPX_HUMAN]	18.8	39.2508	23.1965		1	9	9	16		Not phosphorylated	16.59	33.3791	24.7204		1	8	8	16		Not phosphorylated
O94925	Glutaminase kidney isoform, mitochondrial OS=Homo sapiens GN=GLS PE=1 SV=1 - [GLSK_HUMAN]	17.64	48.7161	27.9787		1	7	7	16		Not phosphorylated	16.74	52.4325	12.6994		1	7	7	15		Not phosphorylated
P01111	GTPase NRas OS=Homo sapiens GN=NRAS PE=1 SV=1 - [RASN_HUMAN]	43.39	55.7825	20.5038		1	1	5	16		Not phosphorylated	43.39	44.5488	7.84335		1	1	6	12		Not phosphorylated
P05388	60S acidic ribosomal protein P0 OS=Homo sapiens GN=RPLP0 PE=1 SV=1 - [RLA0_HUMAN]	23.34	49.5204	22.1347		1	5	5	16		Not phosphorylated	26.5	51.3476	27.892		1	6	6	19		Not phosphorylated
P05455	Lupus La protein OS=Homo sapiens GN=SSB PE=1 SV=2 - [LA_HUMAN]	23.77	37.7488	29.1961		1	8	8	16	4	S366 (4)	30.15	64.0272	33.6757		1	12	12	24	3	S366 (3)
P12956	X-ray repair cross-complementing protein 6 OS=Homo sapiens GN=XRCC6 PE=1 SV=2 - [XRCC6_HUMAN]	17.9	29.3137	35.6983	3.71797	1	8	8	16		Not phosphorylated	33.99	67.4372	49.6659		1	15	15	29		Not phosphorylated
P16278	Beta-galactosidase OS=Homo sapiens GN=GLB1 PE=1 SV=2 - [BGAL_HUMAN]	12.11	41.7447	25.5938		1	6	6	16		Not phosphorylated	10.34	37.5468	21.4135		1	5	5	14		Not phosphorylated
P33993	DNA replication licensing factor MCM7 OS=Homo sapiens GN=MCM7 PE=1 SV=4 - [MCM7_HUMAN]	22.25	45.471	19.8506		1	11	11	16		Not phosphorylated	19.47	53.6703	13.9585		1	11	11	17		Not phosphorylated
P51553	Isocitrate dehydrogenase [NAD] subunit gamma, mitochondrial OS=Homo sapiens GN=IDH3G PE=1 SV=1 - [IDH3G_HUMAN]	24.68	58.2127	28.216		1	4	4	16		Not phosphorylated	13.74	30.2695	14.0549		1	2	2	9		Not phosphorylated
P51858	Hepatoma-derived growth factor OS=Homo sapiens GN=HDGF PE=1 SV=1 - [HDGF_HUMAN]	39.58	50.8219	29.654		1	8	8	16	2	S165 (2)	47.92	60.8014	30.6909	3.21226	1	11	11	22	8	S165 (8)
P55809	Succinyl-CoA:3-ketoacid coenzyme A transferase 1, mitochondrial OS=Homo sapiens GN=OXCT1 PE=1 SV=1 - [SCOT1_HUMAN]	16.15	34.2937	37.5867		1	4	4	16		Not phosphorylated	14.42	21.5	4.00109		1	4	4	6		Not phosphorylated
P60953	Cell division control protein 42 homolog OS=Homo sapiens GN=CDC42 PE=1 SV=2 - [CDC42_HUMAN]	19.9	42.8483	19.211		1	3	3	16		Not phosphorylated	15.71	25.7463	6.53072		1	2	2	9		Not phosphorylated
P62258	14-3-3 protein epsilon OS=Homo sapiens GN=YWHAE PE=1 SV=1 - [1433E_HUMAN]	21.18	31.7052	37.7803		1	3	4	16		Not phosphorylated	30.2	54.4012	41.7065		1	6	7	24		Not phosphorylated
Q04721	Neurogenic locus notch homolog protein 2 OS=Homo sapiens GN=NOTCH2 PE=1 SV=3 - [NOTC2_HUMAN]	8.22	40.4842	19.9614	7.48418	1	12	12	16		Not phosphorylated	5.75	32.8966	14.723		1	10	10	12		Not phosphorylated
Q13439	Golgin subfamily A member 4 OS=Homo sapiens GN=GOLGA4 PE=1 SV=1 - [GOGA4_HUMAN]	7.49	38.4526	30.8572		1	11	11	16	1	S266 (1)	7.22	47.9795	10.3185		1	11	11	14	1	S266 (1)
Q14160	Protein scribble homolog OS=Homo sapiens GN=SCRIB PE=1 SV=4 - [SCRIB_HUMAN]	13.68	31.863	39.3134		1	9	11	16	1	S1475 (1)	12.76	20.3738	58.8091		1	10	12	19	8	S1226 (1); S1348 (3); S1475 (1); S1508 (2); S1566 (1)
Q8WUM4	Programmed cell death 6-interacting protein OS=Homo sapiens GN=PDCD6IP PE=1 SV=1 - [PDC6I_HUMAN]	16.13	44.8665	34.5825		1	9	9	16		Not phosphorylated	18.43	61.9447	24.2385		1	11	11	20		Not phosphorylated
Q9HCU4	Cadherin EGF LAG seven-pass G-type receptor 2 OS=Homo sapiens GN=CELSR2 PE=2 SV=1 - [CELR2_HUMAN]	4.52	52.027	21.8595		1	7	7	16		Not phosphorylated	1.95	15.1547	6.44738		1	3	3	4		Not phosphorylated
Q9Y5M8	Signal recognition particle receptor subunit beta OS=Homo sapiens GN=SRPRB PE=1 SV=3 - [SRPRB_HUMAN]	38.38	37.1897	25.7786	3.66164	1	7	7	16		Not phosphorylated	33.95	45.2028	15.1625		1	6	6	15		Not phosphorylated
Q9Y678	Coatomer subunit gamma-1 OS=Homo sapiens GN=COPG1 PE=1 SV=1 - [COPG1_HUMAN]	21.51	43.6147	25.4654		1	10	11	16		Not phosphorylated	27.8	61.5383	25.1262		1	13	14	20		Not phosphorylated
O75947	ATP synthase subunit d, mitochondrial OS=Homo sapiens GN=ATP5H PE=1 SV=3 - [ATP5H_HUMAN]	34.16	27.1806	28.5457	3.72564	1	3	3	15		Not phosphorylated	19.25	14.8427	11.1712		1	2	2	7		Not phosphorylated
P01112	GTPase HRas OS=Homo sapiens GN=HRAS PE=1 SV=1 - [RASH_HUMAN]	43.39	57.3982			1	1	5	15		Not phosphorylated	43.39	45.2107			1	1	6	11		Not phosphorylated
P09382	Galectin-1 OS=Homo sapiens GN=LGALS1 PE=1 SV=2 - [LEG1_HUMAN]	37.04	46.2942	19.4577	7.48581	1	4	4	15		Not phosphorylated	51.11	65.1428	23.7483		1	4	4	18		Not phosphorylated
P09972	Fructose-bisphosphate aldolase C OS=Homo sapiens GN=ALDOC PE=1 SV=2 - [ALDOC_HUMAN]	14.84	53.5861	20.8523		1	2	3	15		Not phosphorylated	14.01	51.2172	33.6078		1	1	3	17		Not phosphorylated
P10909	Clusterin OS=Homo sapiens GN=CLU PE=1 SV=1 - [CLUS_HUMAN]	17.59	44.493	22.4797		1	5	5	15		Not phosphorylated	20.04	41.7498	19.7773		1	6	6	15		Not phosphorylated
P13473	Lysosome-associated membrane glycoprotein 2 OS=Homo sapiens GN=LAMP2 PE=1 SV=2 - [LAMP2_HUMAN]	11.46	44.52	15.0326	10.9057	1	4	4	15		Not phosphorylated	8.29	39.0336	3.40056	2.94735	1	3	3	10		Not phosphorylated
P17987	T-complex protein 1 subunit alpha OS=Homo sapiens GN=TCP1 PE=1 SV=1 - [TCPA_HUMAN]	22.66	42.3013	26.3349		1	8	8	15		Not phosphorylated	21.94	47.8305	29.9218		1	8	8	18		Not phosphorylated
P18084	Integrin beta-5 OS=Homo sapiens GN=ITGB5 PE=1 SV=1 - [ITB5_HUMAN]	17.15	42.944	25.3232		1	8	8	15		Not phosphorylated	14.39	38.8903	5.92157		1	7	7	10		Not phosphorylated
P23284	Peptidyl-prolyl cis-trans isomerase B OS=Homo sapiens GN=PPIB PE=1 SV=2 - [PPIB_HUMAN]	24.54	39.7094	16.1035	3.53138	1	5	5	15		Not phosphorylated	24.54	38.6509	24.5472	3.3069	1	5	5	18		Not phosphorylated
P23396	40S ribosomal protein S3 OS=Homo sapiens GN=RPS3 PE=1 SV=2 - [RS3_HUMAN]	36.21	33.4866	27.1653		1	7	7	15		Not phosphorylated	41.15	51.8214	32.9277		1	8	8	22	1	T221 (1)
P23634	Plasma membrane calcium-transporting ATPase 4 OS=Homo sapiens GN=ATP2B4 PE=1 SV=2 - [AT2B4_HUMAN]	7.57	47.26			1	1	7	15		Not phosphorylated	6.37	31.3118			1	1	5	11		Not phosphorylated
P25787	Proteasome subunit alpha type-2 OS=Homo sapiens GN=PSMA2 PE=1 SV=2 - [PSA2_HUMAN]	41.03	36.1183	23.1087	7.38617	1	7	7	15		Not phosphorylated	43.16	39.8095	23.8244	3.14048	1	8	8	17		Not phosphorylated
P27635	60S ribosomal protein L10 OS=Homo sapiens GN=RPL10 PE=1 SV=4 - [RL10_HUMAN]	19.63	42.9187	31.2358		1	3	3	15		Not phosphorylated	18.69	27.3636	22.4643		1	2	2	11		Not phosphorylated
P30153	Serine/threonine-protein phosphatase 2A 65 kDa regulatory subunit A alpha isoform OS=Homo sapiens GN=PPP2R1A PE=1 SV=4 - [2AAA_HUMAN]	21.9	40.6851	25.7915		1	8	8	15		Not phosphorylated	17.15	46.1823	12.2035		1	6	6	14		Not phosphorylated
P31150	Rab GDP dissociation inhibitor alpha OS=Homo sapiens GN=GDI1 PE=1 SV=2 - [GDIA_HUMAN]	23.04	57.1816	14.6688		1	4	8	15		Not phosphorylated	22.82	29.9897	13.2562	3.10618	1	4	8	10		Not phosphorylated
P35268	60S ribosomal protein L22 OS=Homo sapiens GN=RPL22 PE=1 SV=2 - [RL22_HUMAN]	42.19	38.5289	40.3638		1	3	3	15		Not phosphorylated	50.78	43.2857	35.33		1	4	4	18		Not phosphorylated
P43686	26S protease regulatory subunit 6B OS=Homo sapiens GN=PSMC4 PE=1 SV=2 - [PRS6B_HUMAN]	24.64	49.601	24.1432		1	5	5	15		Not phosphorylated	30.86	47.3693	15.5877		1	7	7	14		Not phosphorylated
P50402	Emerin OS=Homo sapiens GN=EMD PE=1 SV=1 - [EMD_HUMAN]	27.95	21.7748	42.9216	9.57389	1	7	7	15	1	S49 (1)	28.74	23.8298	22.0836		1	5	5	10		Not phosphorylated
P50895	Basal cell adhesion molecule OS=Homo sapiens GN=BCAM PE=1 SV=2 - [BCAM_HUMAN]	16.88	52.0227	18.6753		1	7	7	15		Not phosphorylated	23.57	43.9669	15.6553		1	9	9	14		Not phosphorylated
P55060	Exportin-2 OS=Homo sapiens GN=CSE1L PE=1 SV=3 - [XPO2_HUMAN]	12.15	54.3941	20.8381		1	7	7	15		Not phosphorylated	13.8	57.4802	28.301	3.17818	1	10	10	19		Not phosphorylated
P61421	V-type proton ATPase subunit d 1 OS=Homo sapiens GN=ATP6V0D1 PE=1 SV=1 - [VA0D1_HUMAN]	21.94	42.9819	29.7176		2	4	4	15		Not phosphorylated	24.22	26.2086	18.4062		2	5	5	10		Not phosphorylated
P62937	Peptidyl-prolyl cis-trans isomerase A OS=Homo sapiens GN=PPIA PE=1 SV=2 - [PPIA_HUMAN]	53.94	39.6845	6.61598	22.7721	1	8	8	15		Not phosphorylated	54.55	18.5363	11.9887	14.3105	1	7	7	11		Not phosphorylated
P67936	Tropomyosin alpha-4 chain OS=Homo sapiens GN=TPM4 PE=1 SV=3 - [TPM4_HUMAN]	27.82	38.9484	31.2785		1	6	7	15		Not phosphorylated	27.82	30.2842	17.5986	2.95556	1	4	6	11		Not phosphorylated
P83916	Chromobox protein homolog 1 OS=Homo sapiens GN=CBX1 PE=1 SV=1 - [CBX1_HUMAN]	27.03	39.6897	36.2199		1	4	5	15	4	S89 (4)	27.03	40.4473	25.19		1	4	5	13	1	S89 (1)
Q02818	Nucleobindin-1 OS=Homo sapiens GN=NUCB1 PE=1 SV=4 - [NUCB1_HUMAN]	22.13	47.4407	14.6007		1	7	7	15		Not phosphorylated	11.5	15.536	6.61012		1	4	4	6		Not phosphorylated
Q05639	Elongation factor 1-alpha 2 OS=Homo sapiens GN=EEF1A2 PE=1 SV=1 - [EF1A2_HUMAN]	23.54	41.3178	24.2348	3.99078	1	3	6	15		Not phosphorylated	27.43	36.6857			1	3	8	17		Not phosphorylated
Q13162	Peroxiredoxin-4 OS=Homo sapiens GN=PRDX4 PE=1 SV=1 - [PRDX4_HUMAN]	27.31	41.02	23.1254	3.28706	1	6	6	15		Not phosphorylated	28.04	36.085	21.9874	4.28381	1	6	6	14		Not phosphorylated
Q13185	Chromobox protein homolog 3 OS=Homo sapiens GN=CBX3 PE=1 SV=4 - [CBX3_HUMAN]	28.96	44.2422	27.7875		1	4	5	15	1	S95 (1)	34.97	50.7693	32.7866		1	5	6	19	2	S95 (2)
Q14204	Cytoplasmic dynein 1 heavy chain 1 OS=Homo sapiens GN=DYNC1H1 PE=1 SV=5 - [DYHC1_HUMAN]	3.98	42.8994	28.6437		1	11	11	15		Not phosphorylated	5.4	69.1597	8.88955		1	15	15	18		Not phosphorylated
Q15067	Peroxisomal acyl-coenzyme A oxidase 1 OS=Homo sapiens GN=ACOX1 PE=1 SV=3 - [ACOX1_HUMAN]	16.97	46.4966	26.2238		1	7	7	15		Not phosphorylated	14.55	16.8669	4.81215		1	5	5	5	1	S26 (1)
Q5K4L6	Long-chain fatty acid transport protein 3 OS=Homo sapiens GN=SLC27A3 PE=2 SV=3 - [S27A3_HUMAN]	16.44	53.0224	19.4546		1	6	6	15		Not phosphorylated	9.32	18.1882	14.2093		1	4	4	7		Not phosphorylated
Q6P587	Acylpyruvase FAHD1, mitochondrial OS=Homo sapiens GN=FAHD1 PE=1 SV=2 - [FAHD1_HUMAN]	41.07	36.7414	30.8873		1	5	5	15		Not phosphorylated	29.02	35.9643	16.2523		1	4	4	12		Not phosphorylated
Q7Z6Z7	E3 ubiquitin-protein ligase HUWE1 OS=Homo sapiens GN=HUWE1 PE=1 SV=3 - [HUWE1_HUMAN]	2.67	36.6196	32.7292		1	7	7	15	1	S1907 (1)	5.72	54.9085	39.3932		1	15	15	22	4	S1395 (1); S1907 (3)
Q86UE4	Protein LYRIC OS=Homo sapiens GN=MTDH PE=1 SV=2 - [LYRIC_HUMAN]	19.76	45.6677	26.7999		1	8	8	15	5	S426 (5)	18.38	35.9069	32.3366		1	7	7	15	5	S426 (5)
Q8NBS9	Thioredoxin domain-containing protein 5 OS=Homo sapiens GN=TXNDC5 PE=1 SV=2 - [TXND5_HUMAN]	22.45	32.8664	32.7509	3.8722	1	5	5	15		Not phosphorylated	15.05	21.2909	22.8424		1	4	4	10		Not phosphorylated
Q8TBA6	Golgin subfamily A member 5 OS=Homo sapiens GN=GOLGA5 PE=1 SV=3 - [GOGA5_HUMAN]	22.98	52.4449	20.0829		1	10	10	15	2	S116 (2)	17.78	29.5783	14.8281		1	8	8	10	1	S116 (1)
Q96CS3	FAS-associated factor 2 OS=Homo sapiens GN=FAF2 PE=1 SV=2 - [FAF2_HUMAN]	26.07	43.5646	29.1504		1	7	7	15		Not phosphorylated	26.07	32.3654	18.0856		1	7	7	11		Not phosphorylated
Q96TA1	Niban-like protein 1 OS=Homo sapiens GN=FAM129B PE=1 SV=3 - [NIBL1_HUMAN]	22.52	39.5314	26.0172		1	9	9	15	3	S665 (1); S681 (1); S692 (1); S696 (2)	16.76	24.5212	17.3988		1	7	7	10	4	S665 (3); S681 (1); S696 (1)
Q99523	Sortilin OS=Homo sapiens GN=SORT1 PE=1 SV=3 - [SORT_HUMAN]	12.76	44.2257	16.6973	3.58022	1	7	7	15		Not phosphorylated	8.18	23.8242	7.8622		1	4	4	8		Not phosphorylated
Q9NUJ1	Mycophenolic acid acyl-glucuronide esterase, mitochondrial OS=Homo sapiens GN=ABHD10 PE=1 SV=1 - [ABHDA_HUMAN]	28.43	46.7562	20.0147	4.30896	1	6	6	15		Not phosphorylated	22.22	23.7424	10.3754		1	4	4	7		Not phosphorylated
Q9UJZ1	Stomatin-like protein 2 OS=Homo sapiens GN=STOML2 PE=1 SV=1 - [STML2_HUMAN]	27.25	44.9773	31.7761		1	5	5	15		Not phosphorylated	27.81	46.7535	32.4387		1	5	5	16	1	T327 (1)
Q9Y679	Ancient ubiquitous protein 1 OS=Homo sapiens GN=AUP1 PE=1 SV=1 - [AUP1_HUMAN]	13.45	65.4168	8.8625		1	3	3	15		Not phosphorylated	13.45	42.0489	3.87096		1	3	3	10		Not phosphorylated
O14561	Acyl carrier protein, mitochondrial OS=Homo sapiens GN=NDUFAB1 PE=1 SV=3 - [ACPM_HUMAN]	9.62	36.4978	21.0797		1	2	2	14		Not phosphorylated	9.62	20.907	16.8756		1	2	2	9		Not phosphorylated
O15269	Serine palmitoyltransferase 1 OS=Homo sapiens GN=SPTLC1 PE=1 SV=1 - [SPTC1_HUMAN]	24.52	51.3191	15.2035		1	6	6	14		Not phosphorylated	9.09	17.7894	3.50635		1	3	3	5		Not phosphorylated
O43464	Serine protease HTRA2, mitochondrial OS=Homo sapiens GN=HTRA2 PE=1 SV=2 - [HTRA2_HUMAN]	19.65	31.0256	33.1462		1	5	5	14		Not phosphorylated	19.65	15.9791	11.9884		1	5	5	7		Not phosphorylated
O95716	Ras-related protein Rab-3D OS=Homo sapiens GN=RAB3D PE=1 SV=1 - [RAB3D_HUMAN]	28.31	39.0516	28.4194		1	4	4	14		Not phosphorylated	21	36.2035	14.9064		1	3	3	11		Not phosphorylated
P08574	Cytochrome c1, heme protein, mitochondrial OS=Homo sapiens GN=CYC1 PE=1 SV=3 - [CY1_HUMAN]	27.38	30.2745	31.4382		1	5	5	14		Not phosphorylated	16.62	30.9812	3.77735	3.76786	1	3	3	8		Not phosphorylated
P15291	Beta-1,4-galactosyltransferase 1 OS=Homo sapiens GN=B4GALT1 PE=1 SV=5 - [B4GT1_HUMAN]	30.9	49.1961	19.4541		1	6	6	14		Not phosphorylated	30.9	25.5286	7.31215		1	6	6	8		Not phosphorylated
P20340	Ras-related protein Rab-6A OS=Homo sapiens GN=RAB6A PE=1 SV=3 - [RAB6A_HUMAN]	30.77	38.7489	13.6737	4.09353	1	6	6	14		Not phosphorylated	24.04	23.7924	10.8383		1	5	5	10		Not phosphorylated
P21964	Catechol O-methyltransferase OS=Homo sapiens GN=COMT PE=1 SV=2 - [COMT_HUMAN]	42.44	49.3424	18.5215		1	7	7	14		Not phosphorylated	23.62	29.0168	13.0506		1	4	4	9		Not phosphorylated
P22626	Heterogeneous nuclear ribonucleoproteins A2/B1 OS=Homo sapiens GN=HNRNPA2B1 PE=1 SV=2 - [ROA2_HUMAN]	24.36	53.4236	9.97514	4.30409	1	5	5	14		Not phosphorylated	26.35	34.8314	4.66779	9.32039	1	5	5	11	2	S259 (2)
P23229	Integrin alpha-6 OS=Homo sapiens GN=ITGA6 PE=1 SV=4 - [ITA6_HUMAN]	16.19	59.6917	5.67332		1	10	10	14		Not phosphorylated	3.89	12.2898			1	3	3	3		Not phosphorylated
P23786	Carnitine O-palmitoyltransferase 2, mitochondrial OS=Homo sapiens GN=CPT2 PE=1 SV=2 - [CPT2_HUMAN]	14.29	39.9873	30.6632		1	5	5	14		Not phosphorylated	14.29	24.2677	3.57258		1	5	5	6		Not phosphorylated
P26599	Polypyrimidine tract-binding protein 1 OS=Homo sapiens GN=PTBP1 PE=1 SV=1 - [PTBP1_HUMAN]	25.61	48.9527	18.2329		1	8	8	14		Not phosphorylated	23.35	39.4108	12.0105		1	6	6	11		Not phosphorylated
P28074	Proteasome subunit beta type-5 OS=Homo sapiens GN=PSMB5 PE=1 SV=3 - [PSB5_HUMAN]	36.5	43.1744	18.8784		1	7	7	14		Not phosphorylated	41.83	65.3129	29.9242		1	9	9	23		Not phosphorylated
P30049	ATP synthase subunit delta, mitochondrial OS=Homo sapiens GN=ATP5D PE=1 SV=2 - [ATPD_HUMAN]	41.07	34.3078	8.93119	14.4342	1	4	4	14		Not phosphorylated	19.05	19.5974	3.99397	3.0897	1	2	2	7		Not phosphorylated
P31949	Protein S100-A11 OS=Homo sapiens GN=S100A11 PE=1 SV=2 - [S10AB_HUMAN]	55.24	49.0657	19.4762		1	3	3	14		Not phosphorylated	56.19	49.9257	18.2604		1	3	3	15		Not phosphorylated
P35237	Serpin B6 OS=Homo sapiens GN=SERPINB6 PE=1 SV=3 - [SPB6_HUMAN]	28.46	36.4391	27.209		1	7	7	14		Not phosphorylated	19.95	31.2902	7.96875		1	5	5	9		Not phosphorylated
P35606	Coatomer subunit beta' OS=Homo sapiens GN=COPB2 PE=1 SV=2 - [COPB2_HUMAN]	9.71	40.3751	29.9664		1	6	6	14		Not phosphorylated	12.91	44.5862	30.0324		1	9	9	18		Not phosphorylated
P36578	60S ribosomal protein L4 OS=Homo sapiens GN=RPL4 PE=1 SV=5 - [RL4_HUMAN]	16.63	34.1241	25.251		1	5	5	14		Not phosphorylated	16.39	33.0338	20.0064		1	6	6	13		Not phosphorylated
P45954	Short/branched chain specific acyl-CoA dehydrogenase, mitochondrial OS=Homo sapiens GN=ACADSB PE=1 SV=1 - [ACDSB_HUMAN]	27.31	32.2883	31.7388		1	7	7	14		Not phosphorylated	22.92	22.0875	11.9828		1	6	6	8		Not phosphorylated
P46459	Vesicle-fusing ATPase OS=Homo sapiens GN=NSF PE=1 SV=3 - [NSF_HUMAN]	20.43	44.8335	16.6644		1	12	12	14		Not phosphorylated	11.02	30.0675	4.0488		1	7	7	8		Not phosphorylated
P51649	Succinate-semialdehyde dehydrogenase, mitochondrial OS=Homo sapiens GN=ALDH5A1 PE=1 SV=2 - [SSDH_HUMAN]	16.64	31.484	27.2154	3.38198	1	6	6	14		Not phosphorylated	10.84	19.9712	9.15016		1	4	4	7		Not phosphorylated
P55786	Puromycin-sensitive aminopeptidase OS=Homo sapiens GN=NPEPPS PE=1 SV=2 - [PSA_HUMAN]	12.95	35.0443	26.7115		1	8	8	14		Not phosphorylated	9.58	34.0287	15.5659		1	6	6	12		Not phosphorylated
P55795	Heterogeneous nuclear ribonucleoprotein H2 OS=Homo sapiens GN=HNRNPH2 PE=1 SV=1 - [HNRH2_HUMAN]	14.48	40.554	19.924	4.08033	1	5	5	14		Not phosphorylated	14.03	30.2265			1	2	4	10		Not phosphorylated
P61604	10 kDa heat shock protein, mitochondrial OS=Homo sapiens GN=HSPE1 PE=1 SV=2 - [CH10_HUMAN]	37.25	36.7531	20.3481		1	3	3	14		Not phosphorylated	25.49	26.2773	15.3847		1	2	2	11		Not phosphorylated
P62333	26S protease regulatory subunit 10B OS=Homo sapiens GN=PSMC6 PE=1 SV=1 - [PRS10_HUMAN]	23.91	42.4851	18.8256		1	6	6	14		Not phosphorylated	30.08	26.461	32.0235		1	8	8	15		Not phosphorylated
P62424	60S ribosomal protein L7a OS=Homo sapiens GN=RPL7A PE=1 SV=2 - [RL7A_HUMAN]	23.31	27.5634	20.3261	7.62206	1	7	7	14		Not phosphorylated	22.93	42.1004	21.4991	2.8235	1	6	6	18		Not phosphorylated
P62879	Guanine nucleotide-binding protein G(I)/G(S)/G(T) subunit beta-2 OS=Homo sapiens GN=GNB2 PE=1 SV=3 - [GBB2_HUMAN]	22.65	38.27	26.8983	7.32962	1	5	5	14		Not phosphorylated	22.65	24.4891	14.0826	5.80062	1	5	5	10		Not phosphorylated
P82650	28S ribosomal protein S22, mitochondrial OS=Homo sapiens GN=MRPS22 PE=1 SV=1 - [RT22_HUMAN]	30.83	33.3342	25.7746		1	8	8	14		Not phosphorylated	15.28	17.1028	15.4213		1	4	4	8		Not phosphorylated
Q10713	Mitochondrial-processing peptidase subunit alpha OS=Homo sapiens GN=PMPCA PE=1 SV=2 - [MPPA_HUMAN]	14.86	36.1317	21.0908		1	5	5	14		Not phosphorylated	20.19	28.3732	23.913		1	7	7	13		Not phosphorylated
Q6NVY1	3-hydroxyisobutyryl-CoA hydrolase, mitochondrial OS=Homo sapiens GN=HIBCH PE=1 SV=2 - [HIBCH_HUMAN]	23.83	38.7449	11.3616	3.92687	1	7	7	14		Not phosphorylated	18.91	29.7705	12.7074		1	6	6	11		Not phosphorylated
Q8N163	DBIRD complex subunit KIAA1967 OS=Homo sapiens GN=KIAA1967 PE=1 SV=2 - [K1967_HUMAN]	17.23	40.0902	21.6012		1	8	8	14		Not phosphorylated	16.14	41.342	29.9083		1	9	9	17		Not phosphorylated
Q8N766	ER membrane protein complex subunit 1 OS=Homo sapiens GN=EMC1 PE=1 SV=1 - [EMC1_HUMAN]	14.5	42.8784	22.27		1	9	9	14		Not phosphorylated	9.26	47.658	16.9876		1	6	6	15		Not phosphorylated
Q92805	Golgin subfamily A member 1 OS=Homo sapiens GN=GOLGA1 PE=1 SV=3 - [GOGA1_HUMAN]	21.77	42.4593	20.9667		1	10	10	14		Not phosphorylated	14.21	30.595	4.07371		1	6	6	8		Not phosphorylated
Q96QK1	Vacuolar protein sorting-associated protein 35 OS=Homo sapiens GN=VPS35 PE=1 SV=2 - [VPS35_HUMAN]	13.19	40.9171	21.9405		1	7	7	14		Not phosphorylated	17.71	68.8663	26.1125		1	10	10	22		Not phosphorylated
Q9BYD6	39S ribosomal protein L1, mitochondrial OS=Homo sapiens GN=MRPL1 PE=1 SV=2 - [RM01_HUMAN]	32.62	31.6535	20.7583	8.11237	1	8	8	14		Not phosphorylated	20.31	39.3145	7.18685		1	4	4	11		Not phosphorylated
Q9H2U2	Inorganic pyrophosphatase 2, mitochondrial OS=Homo sapiens GN=PPA2 PE=1 SV=2 - [IPYR2_HUMAN]	33.53	41.5985	22.3153		1	7	7	14		Not phosphorylated	18.26	13.6439	11.7758		1	4	4	6		Not phosphorylated
Q9HC84	Mucin-5B OS=Homo sapiens GN=MUC5B PE=1 SV=3 - [MUC5B_HUMAN]	5.48	57.6684	10.354		1	10	10	14		Not phosphorylated	4.41	39.1442	8.68459		1	9	9	11		Not phosphorylated
Q9NP72	Ras-related protein Rab-18 OS=Homo sapiens GN=RAB18 PE=1 SV=1 - [RAB18_HUMAN]	28.16	52.6636	19.3264		1	4	4	14		Not phosphorylated	28.16	31.8111	16.7335		1	4	4	11		Not phosphorylated
Q9UBX3	Mitochondrial dicarboxylate carrier OS=Homo sapiens GN=SLC25A10 PE=1 SV=2 - [DIC_HUMAN]	28.92	54.1701	14.9176		1	5	5	14		Not phosphorylated	32.75	37.8441	19.5219		1	6	6	13		Not phosphorylated
Q9Y2Q3	Glutathione S-transferase kappa 1 OS=Homo sapiens GN=GSTK1 PE=1 SV=3 - [GSTK1_HUMAN]	19.91	43.4353	18.1741		1	3	3	14		Not phosphorylated	19.91	35.5392	17.7034		1	3	3	12		Not phosphorylated
Q9Y6N5	Sulfide:quinone oxidoreductase, mitochondrial OS=Homo sapiens GN=SQRDL PE=1 SV=1 - [SQRD_HUMAN]	20.89	35.5256	25.3329		1	8	8	14		Not phosphorylated	20.67	28.5091	19.7603		1	7	7	12		Not phosphorylated
O60437	Periplakin OS=Homo sapiens GN=PPL PE=1 SV=4 - [PEPL_HUMAN]	6.49	39.2565	18.3787		1	9	9	13		Not phosphorylated	11.62	53.8855	38.861		1	16	16	22	1	S1657 (1)
O60568	Procollagen-lysine,2-oxoglutarate 5-dioxygenase 3 OS=Homo sapiens GN=PLOD3 PE=1 SV=1 - [PLOD3_HUMAN]	10.84	46.454	11.8389		1	6	6	13		Not phosphorylated	12.33	31.1371	12.4299		1	7	7	10		Not phosphorylated
O60664	Perilipin-3 OS=Homo sapiens GN=PLIN3 PE=1 SV=3 - [PLIN3_HUMAN]	30.18	44.6464	13.3092		1	8	8	13		Not phosphorylated	26.96	61.7395	16.9581		1	8	8	18		Not phosphorylated
O75410	Transforming acidic coiled-coil-containing protein 1 OS=Homo sapiens GN=TACC1 PE=1 SV=2 - [TACC1_HUMAN]	18.88	35.9268	29.4223		1	8	8	13		Not phosphorylated	13.42	25.6956	3.39727		1	6	6	6		Not phosphorylated
O95470	Sphingosine-1-phosphate lyase 1 OS=Homo sapiens GN=SGPL1 PE=1 SV=3 - [SGPL1_HUMAN]	17.43	34.7121	12.4113	10.8373	1	6	6	13	1	S564 (1)	14.61	15.4838	11.7543	3.5798	1	5	5	8		Not phosphorylated
P06865	Beta-hexosaminidase subunit alpha OS=Homo sapiens GN=HEXA PE=1 SV=2 - [HEXA_HUMAN]	10.4	37.6962	25.4573		1	3	3	13		Not phosphorylated	9.45	8.90183	8.2538		1	3	3	4		Not phosphorylated
P07858	Cathepsin B OS=Homo sapiens GN=CTSB PE=1 SV=3 - [CATB_HUMAN]	20.06	47.9381	15.3399	3.28272	1	5	5	13		Not phosphorylated	14.45	35.2073	9.91329		1	3	3	9		Not phosphorylated
P08134	Rho-related GTP-binding protein RhoC OS=Homo sapiens GN=RHOC PE=1 SV=1 - [RHOC_HUMAN]	49.22	35.1502	22.8702		1	2	5	13		Not phosphorylated	40.41	21.9643	11.6294		1	2	4	9		Not phosphorylated
P08758	Annexin A5 OS=Homo sapiens GN=ANXA5 PE=1 SV=2 - [ANXA5_HUMAN]	41.25	45.0322	13.0108		1	7	7	13		Not phosphorylated	31.56	40.2196	21.7077		1	7	7	16		Not phosphorylated
P15586	N-acetylglucosamine-6-sulfatase OS=Homo sapiens GN=GNS PE=1 SV=3 - [GNS_HUMAN]	15.4	42.2185	3.54521	3.50126	1	6	6	13		Not phosphorylated	4.71	20.546	3.29272		1	2	2	6		Not phosphorylated
P16989	DNA-binding protein A OS=Homo sapiens GN=CSDA PE=1 SV=4 - [DBPA_HUMAN]	34.68	44.029	18.2944		1	4	6	13		Not phosphorylated	20.7	49.0804	18.5526		1	3	5	15		Not phosphorylated
P20339	Ras-related protein Rab-5A OS=Homo sapiens GN=RAB5A PE=1 SV=2 - [RAB5A_HUMAN]	26.98	55.5525	12.1033		1	4	4	13		Not phosphorylated	26.98	31.6902	6.55251		1	4	4	7		Not phosphorylated
P32969	60S ribosomal protein L9 OS=Homo sapiens GN=RPL9 PE=1 SV=1 - [RL9_HUMAN]	52.6	26.7445	25.9351	3.21527	1	6	6	13		Not phosphorylated	46.88	20.1356	16.0632	3.46416	1	7	7	10		Not phosphorylated
P42892	Endothelin-converting enzyme 1 OS=Homo sapiens GN=ECE1 PE=1 SV=2 - [ECE1_HUMAN]	18.18	39.7911	18.044		1	8	8	13		Not phosphorylated	10.13	32.0156	3.93629		1	5	5	9		Not phosphorylated
P48047	ATP synthase subunit O, mitochondrial OS=Homo sapiens GN=ATP5O PE=1 SV=1 - [ATPO_HUMAN]	37.56	29.1461	22.3268	3.74883	1	6	6	13		Not phosphorylated	23.47	17.8624	8.37079		1	3	3	6		Not phosphorylated
P49419	Alpha-aminoadipic semialdehyde dehydrogenase OS=Homo sapiens GN=ALDH7A1 PE=1 SV=5 - [AL7A1_HUMAN]	22.26	31.4393	24.3968	4.14626	1	7	7	13		Not phosphorylated	20.22	43.8076	13.7917		1	6	6	14		Not phosphorylated
P51571	Translocon-associated protein subunit delta OS=Homo sapiens GN=SSR4 PE=1 SV=1 - [SSRD_HUMAN]	26.59	27.718	21.5478	3.76678	1	4	4	13		Not phosphorylated	24.86	23.2984	7.77645		1	3	3	8		Not phosphorylated
P54136	Arginine--tRNA ligase, cytoplasmic OS=Homo sapiens GN=RARS PE=1 SV=2 - [SYRC_HUMAN]	15.76	41.6788	16.1502		1	7	7	13		Not phosphorylated	22.12	76.4584	14.8351		1	10	10	22		Not phosphorylated
P54709	Sodium/potassium-transporting ATPase subunit beta-3 OS=Homo sapiens GN=ATP1B3 PE=1 SV=1 - [AT1B3_HUMAN]	24.37	29.1883	16.4201	6.4948	1	7	7	13		Not phosphorylated	17.2	24.3447	8.06782		1	4	4	8		Not phosphorylated
Q01105	Protein SET OS=Homo sapiens GN=SET PE=1 SV=3 - [SET_HUMAN]	25.52	39.5854	23.0603		1	6	6	13	1	S7 (1)	25.86	44.5064	29.7544		1	6	6	17	2	S7 (2)
Q04917	14-3-3 protein eta OS=Homo sapiens GN=YWHAH PE=1 SV=4 - [1433F_HUMAN]	23.58	34.6015	20.2657		1	3	4	13		Not phosphorylated	32.93	31.8098	27.1499		1	5	6	15		Not phosphorylated
Q15907	Ras-related protein Rab-11B OS=Homo sapiens GN=RAB11B PE=1 SV=4 - [RB11B_HUMAN]	29.82	30.6937	27.2765	7.49686	2	5	5	13		Not phosphorylated	27.06	31.5648	23.7469		1	4	4	12		Not phosphorylated
Q8IWA5	Choline transporter-like protein 2 OS=Homo sapiens GN=SLC44A2 PE=1 SV=3 - [CTL2_HUMAN]	12.18	42.3888	18.5169		1	5	5	13		Not phosphorylated	8.92	19.4535	4.24043		1	4	4	6		Not phosphorylated
Q8TEM1	Nuclear pore membrane glycoprotein 210 OS=Homo sapiens GN=NUP210 PE=1 SV=3 - [PO210_HUMAN]	6.25	33.4685	20.2541		1	8	8	13		Not phosphorylated	6.52	36.7541	14.8113		1	9	9	13		Not phosphorylated
Q969Z0	Protein TBRG4 OS=Homo sapiens GN=TBRG4 PE=1 SV=1 - [TBRG4_HUMAN]	16.01	44.6513	18.5332		1	6	6	13		Not phosphorylated	9.83	24.9218	11.6642		1	4	4	9		Not phosphorylated
Q96HY7	Probable 2-oxoglutarate dehydrogenase E1 component DHKTD1, mitochondrial OS=Homo sapiens GN=DHTKD1 PE=2 SV=2 - [DHTK1_HUMAN]	9.58	31.9123	28.0912		1	4	4	13		Not phosphorylated	6.86	12.5707			1	3	3	3		Not phosphorylated
Q9BSH4	Translational activator of cytochrome c oxidase 1 OS=Homo sapiens GN=TACO1 PE=1 SV=1 - [TACO1_HUMAN]	38.38	31.883	24.9014		1	9	9	13		Not phosphorylated	36.03	38.7194	8.99987		1	8	8	11		Not phosphorylated
Q9BXW7	Cat eye syndrome critical region protein 5 OS=Homo sapiens GN=CECR5 PE=1 SV=1 - [CECR5_HUMAN]	22.7	55.6886	9.60117		1	5	5	13		Not phosphorylated	14.89	35.0625			1	3	3	7		Not phosphorylated
Q9UIJ7	GTP:AMP phosphotransferase, mitochondrial OS=Homo sapiens GN=AK3 PE=1 SV=4 - [KAD3_HUMAN]	27.31	36.2177	19.7404	3.85702	1	5	5	13		Not phosphorylated	31.72	46.6206	13.2585		1	6	6	14		Not phosphorylated
Q9UL25	Ras-related protein Rab-21 OS=Homo sapiens GN=RAB21 PE=1 SV=3 - [RAB21_HUMAN]	31.56	31.9591	26.4569		1	5	5	13		Not phosphorylated	35.56	31.9972	25.0579		1	6	6	13		Not phosphorylated
Q9UL46	Proteasome activator complex subunit 2 OS=Homo sapiens GN=PSME2 PE=1 SV=4 - [PSME2_HUMAN]	32.22	38.7775	24.3249		1	5	5	13		Not phosphorylated	27.2	46.1548	20.7969		1	4	4	15		Not phosphorylated
Q9Y2B0	Protein canopy homolog 2 OS=Homo sapiens GN=CNPY2 PE=1 SV=1 - [CNPY2_HUMAN]	32.97	44.5404	13.5547		1	5	5	13		Not phosphorylated	43.96	30.2994	8.67906		1	5	5	9		Not phosphorylated
Q9Y3L5	Ras-related protein Rap-2c OS=Homo sapiens GN=RAP2C PE=1 SV=1 - [RAP2C_HUMAN]	30.05	43.3769	13.2076	4.08152	2	2	5	13		Not phosphorylated	20.77	13.4013	16.092		1	1	2	7		Not phosphorylated
Q9Y4W6	AFG3-like protein 2 OS=Homo sapiens GN=AFG3L2 PE=1 SV=2 - [AFG32_HUMAN]	11.54	38.6958	18.3214		1	7	7	13		Not phosphorylated	10.41	32.7307	7.77599		1	6	6	10		Not phosphorylated
O00410	Importin-5 OS=Homo sapiens GN=IPO5 PE=1 SV=4 - [IPO5_HUMAN]	16.68	44.9222	7.9319		1	11	11	12		Not phosphorylated	19.69	60.0431	13.0673		1	11	12	17		Not phosphorylated
O14656	Torsin-1A OS=Homo sapiens GN=TOR1A PE=1 SV=1 - [TOR1A_HUMAN]	23.49	24.4984	23.4087		1	6	6	12		Not phosphorylated	20.18	22.0898			1	5	5	6		Not phosphorylated
O15031	Plexin-B2 OS=Homo sapiens GN=PLXNB2 PE=1 SV=3 - [PLXB2_HUMAN]	9.36	41.3767	13.6136		1	10	10	12		Not phosphorylated	5.22	28.5654	3.89553		1	6	6	7		Not phosphorylated
O43399	Tumor protein D54 OS=Homo sapiens GN=TPD52L2 PE=1 SV=2 - [TPD54_HUMAN]	31.55	40.2336	20.4838		1	5	5	12	3	S166 (3)	40.78	23.6923	26.4159		1	7	7	12	1	S166 (1)
O60763	General vesicular transport factor p115 OS=Homo sapiens GN=USO1 PE=1 SV=2 - [USO1_HUMAN]	13.72	37.1516	18.2507		1	8	8	12		Not phosphorylated	12.16	37.0759	15.6309		1	7	7	12		Not phosphorylated
O75821	Eukaryotic translation initiation factor 3 subunit G OS=Homo sapiens GN=EIF3G PE=1 SV=2 - [EIF3G_HUMAN]	26.25	28.3292	19.9137		1	6	6	12		Not phosphorylated	22.19	31.5605	7.25931		1	5	5	10		Not phosphorylated
O95573	Long-chain-fatty-acid--CoA ligase 3 OS=Homo sapiens GN=ACSL3 PE=1 SV=3 - [ACSL3_HUMAN]	15.28	34.1947	18.2555		1	7	7	12		Not phosphorylated	11.67	28.5398	20.4871		1	6	6	12		Not phosphorylated
P00441	Superoxide dismutase [Cu-Zn] OS=Homo sapiens GN=SOD1 PE=1 SV=2 - [SODC_HUMAN]	46.1	36.5237	25.7573		1	3	3	12		Not phosphorylated	53.9	35.402	15.0829	3.0682	1	5	5	13		Not phosphorylated
P04062	Glucosylceramidase OS=Homo sapiens GN=GBA PE=1 SV=3 - [GLCM_HUMAN]	16.42	22.8487	23.0881	7.26652	1	5	5	12		Not phosphorylated	10.26	20.4836	3.95776		1	4	4	6		Not phosphorylated
P06396	Gelsolin OS=Homo sapiens GN=GSN PE=1 SV=1 - [GELS_HUMAN]	15.6	32.8129	15.8961	4.00443	1	7	7	12		Not phosphorylated	18.8	44.551	16.7455		1	9	9	14		Not phosphorylated
P10586	Receptor-type tyrosine-protein phosphatase F OS=Homo sapiens GN=PTPRF PE=1 SV=2 - [PTPRF_HUMAN]	8.65	48.7932	9.84503		3	9	9	12		Not phosphorylated	5.3	24.084	3.71206		1	5	5	6		Not phosphorylated
P12694	2-oxoisovalerate dehydrogenase subunit alpha, mitochondrial OS=Homo sapiens GN=BCKDHA PE=1 SV=2 - [ODBA_HUMAN]	24.27	35.6258	12.2374	4.33497	1	7	7	12		Not phosphorylated	9.89	13.8741	3.62621		1	3	3	4		Not phosphorylated
P16152	Carbonyl reductase [NADPH] 1 OS=Homo sapiens GN=CBR1 PE=1 SV=3 - [CBR1_HUMAN]	28.16	36.5205	19.3819		1	4	4	12		Not phosphorylated	36.82	51.609	9.00269		1	6	6	13		Not phosphorylated
P18085	ADP-ribosylation factor 4 OS=Homo sapiens GN=ARF4 PE=1 SV=3 - [ARF4_HUMAN]	35.56	34.6537	17.8456		1	2	4	12		Not phosphorylated	41.67	57.3789	15.3349		1	2	5	18		Not phosphorylated
P18206	Vinculin OS=Homo sapiens GN=VCL PE=1 SV=4 - [VINC_HUMAN]	9.52	33.4569	16.8926		1	8	8	12		Not phosphorylated	10.85	26.4833	10.2292		1	8	8	9		Not phosphorylated
P20618	Proteasome subunit beta type-1 OS=Homo sapiens GN=PSMB1 PE=1 SV=2 - [PSB1_HUMAN]	29.46	51.8712	9.86774		1	5	5	12		Not phosphorylated	34.02	73.0579	5.58186		1	6	6	17		Not phosphorylated
P26640	Valine--tRNA ligase OS=Homo sapiens GN=VARS PE=1 SV=4 - [SYVC_HUMAN]	7.99	30.0396	19.8371		1	7	7	12		Not phosphorylated	8.39	38.4948	16.7556		1	7	7	13		Not phosphorylated
P30050	60S ribosomal protein L12 OS=Homo sapiens GN=RPL12 PE=1 SV=1 - [RL12_HUMAN]	52.12	34.3155	19.0033	3.3318	1	6	6	12		Not phosphorylated	39.39	37.8348	20.1863		1	4	4	12		Not phosphorylated
P48449	Lanosterol synthase OS=Homo sapiens GN=LSS PE=1 SV=1 - [ERG7_HUMAN]	9.29	28.8111	16.4894	3.61915	1	6	6	12		Not phosphorylated	11.89	20.0056	22.8675		1	7	7	11		Not phosphorylated
P49720	Proteasome subunit beta type-3 OS=Homo sapiens GN=PSMB3 PE=1 SV=2 - [PSB3_HUMAN]	31.22	37.1621	14.998	3.27444	1	5	5	12		Not phosphorylated	31.71	53.8009	24.1699	3.15946	1	6	6	18		Not phosphorylated
P51648	Fatty aldehyde dehydrogenase OS=Homo sapiens GN=ALDH3A2 PE=1 SV=1 - [AL3A2_HUMAN]	13.61	28.8484	20.4182		1	5	5	12		Not phosphorylated	13.61	23.9305	22.0567		1	5	5	12		Not phosphorylated
P53597	Succinyl-CoA ligase [ADP/GDP-forming] subunit alpha, mitochondrial OS=Homo sapiens GN=SUCLG1 PE=1 SV=4 - [SUCA_HUMAN]	23.7	18.3129	33.5188	3.29106	1	5	5	12		Not phosphorylated	19.36	34.8635	7.64929		1	4	4	10		Not phosphorylated
P54578	Ubiquitin carboxyl-terminal hydrolase 14 OS=Homo sapiens GN=USP14 PE=1 SV=3 - [UBP14_HUMAN]	23.28	40.2325	8.3964	4.39018	1	8	8	12	1	S143 (1)	22.47	52.4339	22.115		1	7	7	18	2	S143 (2)
P55036	26S proteasome non-ATPase regulatory subunit 4 OS=Homo sapiens GN=PSMD4 PE=1 SV=1 - [PSMD4_HUMAN]	29.97	37.245	16.1464	3.34181	1	7	7	12		Not phosphorylated	22.02	31.831	13.656		1	5	5	10		Not phosphorylated
P61247	40S ribosomal protein S3a OS=Homo sapiens GN=RPS3A PE=1 SV=2 - [RS3A_HUMAN]	25.76	23.4721	32.0008		1	6	6	12		Not phosphorylated	25.76	54.6016	25.5705		1	6	6	17		Not phosphorylated
P62158	Calmodulin OS=Homo sapiens GN=CALM1 PE=1 SV=2 - [CALM_HUMAN]	22.15	40.5078	17.502		1	2	2	12		Not phosphorylated	36.24	39.818	32.8273		1	4	4	16		Not phosphorylated
P62263	40S ribosomal protein S14 OS=Homo sapiens GN=RPS14 PE=1 SV=3 - [RS14_HUMAN]	22.52	36.0591	21.9799		1	3	3	12		Not phosphorylated	29.8	45.4804	20.61		1	4	4	14		Not phosphorylated
P63241	Eukaryotic translation initiation factor 5A-1 OS=Homo sapiens GN=EIF5A PE=1 SV=2 - [IF5A1_HUMAN]	27.27	38.173	26.2124		1	3	3	12		Not phosphorylated	42.86	29.116	16.6246		1	5	5	10		Not phosphorylated
Q02338	D-beta-hydroxybutyrate dehydrogenase, mitochondrial OS=Homo sapiens GN=BDH1 PE=1 SV=3 - [BDH_HUMAN]	35.86	29.271	19.4626	4.45663	1	6	6	12		Not phosphorylated	28.86	17.0565	16.9911		1	5	5	8		Not phosphorylated
Q13443	Disintegrin and metalloproteinase domain-containing protein 9 OS=Homo sapiens GN=ADAM9 PE=1 SV=1 - [ADAM9_HUMAN]	12.82	26.5003	25.465		1	6	6	12		Not phosphorylated	6.35	15.2299	3.3508		1	4	4	5		Not phosphorylated
Q13724	Mannosyl-oligosaccharide glucosidase OS=Homo sapiens GN=MOGS PE=1 SV=5 - [MOGS_HUMAN]	15.05	27.7863	27.3021		1	7	7	12		Not phosphorylated	16.61	37.073	15.9716		1	8	8	12		Not phosphorylated
Q14165	Malectin OS=Homo sapiens GN=MLEC PE=1 SV=1 - [MLEC_HUMAN]	24.66	33.1223	26.7605		1	6	6	12		Not phosphorylated	29.11	25.5338	17.4296		1	7	7	10		Not phosphorylated
Q14534	Squalene monooxygenase OS=Homo sapiens GN=SQLE PE=2 SV=3 - [ERG1_HUMAN]	23.87	43.9058	9.57849		1	7	7	12		Not phosphorylated	20.03	22.9999	24.6789		1	6	6	12		Not phosphorylated
Q15366	Poly(rC)-binding protein 2 OS=Homo sapiens GN=PCBP2 PE=1 SV=1 - [PCBP2_HUMAN]	28.49	46.6672			1	4	6	12		Not phosphorylated	29.04	50.1519	15.2577	3.00098	1	5	7	18		Not phosphorylated
Q16625	Occludin OS=Homo sapiens GN=OCLN PE=1 SV=1 - [OCLN_HUMAN]	16.09	28.3114	26.8896		1	5	5	12		Not phosphorylated	12.07	34.606	11.3538		1	4	4	11		Not phosphorylated
Q3ZCQ8	Mitochondrial import inner membrane translocase subunit TIM50 OS=Homo sapiens GN=TIMM50 PE=1 SV=2 - [TIM50_HUMAN]	20.11	38.1098	18.6936		1	5	5	12		Not phosphorylated	20.68	28.8532	19.1117		1	5	5	10		Not phosphorylated
Q6IAA8	Ragulator complex protein LAMTOR1 OS=Homo sapiens GN=LAMTOR1 PE=1 SV=2 - [LTOR1_HUMAN]	57.76	26.5701	17.4265	8.28324	1	5	5	12		Not phosphorylated	57.76	16.6258	7.80135	3.03295	1	5	5	7		Not phosphorylated
Q6P2E9	Enhancer of mRNA-decapping protein 4 OS=Homo sapiens GN=EDC4 PE=1 SV=1 - [EDC4_HUMAN]	5.92	44.0254	15.801		1	4	4	12		Not phosphorylated	9.06	32.0479	27.2535		1	5	5	14		Not phosphorylated
Q7L0Y3	Mitochondrial ribonuclease P protein 1 OS=Homo sapiens GN=TRMT10C PE=1 SV=2 - [MRRP1_HUMAN]	16.38	38.5818	21.1832		1	5	5	12		Not phosphorylated	14.39	25.2327	13.9677		1	4	4	9		Not phosphorylated
Q8IYQ7	Threonine synthase-like 1 OS=Homo sapiens GN=THNSL1 PE=1 SV=2 - [THNS1_HUMAN]	15.34	36.6362	17.0943		1	8	8	12		Not phosphorylated	11.57	22.6471	15.375		1	6	6	9		Not phosphorylated
Q8NHH9	Atlastin-2 OS=Homo sapiens GN=ATL2 PE=1 SV=2 - [ATLA2_HUMAN]	15.61	34.8211	31.4573		1	4	4	12		Not phosphorylated	12.52	27.4509	11.0778		1	4	4	7		Not phosphorylated
Q8TD30	Alanine aminotransferase 2 OS=Homo sapiens GN=GPT2 PE=1 SV=1 - [ALAT2_HUMAN]	17.4	32.8904	23.8172		1	5	5	12		Not phosphorylated	17.02	39.906	3.7833		1	5	5	9		Not phosphorylated
Q96AG4	Leucine-rich repeat-containing protein 59 OS=Homo sapiens GN=LRRC59 PE=1 SV=1 - [LRC59_HUMAN]	16.29	42.7727	20.2477		1	4	4	12		Not phosphorylated	19.54	30.1351	18.2284		1	5	5	10		Not phosphorylated
Q99497	Protein DJ-1 OS=Homo sapiens GN=PARK7 PE=1 SV=2 - [PARK7_HUMAN]	60.32	33.8364	24.5642		1	6	6	12		Not phosphorylated	50.26	25.8439	10.7646		1	5	5	9		Not phosphorylated
Q99614	Tetratricopeptide repeat protein 1 OS=Homo sapiens GN=TTC1 PE=1 SV=1 - [TTC1_HUMAN]	30.82	38.2387	19.9128		1	5	5	12		Not phosphorylated	35.27	43.0862	11.66		1	7	7	12		Not phosphorylated
Q99873	Protein arginine N-methyltransferase 1 OS=Homo sapiens GN=PRMT1 PE=1 SV=2 - [ANM1_HUMAN]	24.38	31.201	20.5818		1	6	6	12		Not phosphorylated	34.9	63.0848	22.2788		1	9	9	20		Not phosphorylated
Q9BTV4	Transmembrane protein 43 OS=Homo sapiens GN=TMEM43 PE=1 SV=1 - [TMM43_HUMAN]	23.75	28.0415	23.3155	3.54736	1	5	5	12		Not phosphorylated	20.75	26.5919			1	4	4	6		Not phosphorylated
Q9HC07	Transmembrane protein 165 OS=Homo sapiens GN=TMEM165 PE=1 SV=1 - [TM165_HUMAN]	22.53	46.66	10.5681		1	4	4	12		Not phosphorylated	19.14	17.8537	9.48552		1	3	3	6		Not phosphorylated
Q9NQR4	Omega-amidase NIT2 OS=Homo sapiens GN=NIT2 PE=1 SV=1 - [NIT2_HUMAN]	24.28	36.3979	12.9323	3.5293	1	5	5	12		Not phosphorylated	39.13	21.0096	20.3391		1	7	7	10		Not phosphorylated
Q9NS69	Mitochondrial import receptor subunit TOM22 homolog OS=Homo sapiens GN=TOMM22 PE=1 SV=3 - [TOM22_HUMAN]	43.66	33.5023	24.0013		1	3	3	12		Not phosphorylated	43.66	42.6003	5.05024		1	3	3	10		Not phosphorylated
Q9UBM7	7-dehydrocholesterol reductase OS=Homo sapiens GN=DHCR7 PE=1 SV=1 - [DHCR7_HUMAN]	13.47	33.3604	21.463		1	5	5	12	2	S14 (2)	13.47	26.4501	16.3824		1	4	4	10	1	S14 (1)
Q9UIQ6	Leucyl-cystinyl aminopeptidase OS=Homo sapiens GN=LNPEP PE=1 SV=3 - [LCAP_HUMAN]	12.49	43.602	15.0623		1	8	8	12		Not phosphorylated	9.46	33.1298	10.247		1	7	7	10		Not phosphorylated
Q9UQ80	Proliferation-associated protein 2G4 OS=Homo sapiens GN=PA2G4 PE=1 SV=3 - [PA2G4_HUMAN]	26.14	30.3846	21.2761		1	6	6	12		Not phosphorylated	32.49	22.9885	27.9194	6.75936	1	9	9	15		Not phosphorylated
Q9Y2T7	Y-box-binding protein 2 OS=Homo sapiens GN=YBX2 PE=1 SV=2 - [YBOX2_HUMAN]	17.03	33.93	21.9118		1	2	4	12		Not phosphorylated	17.03	45.5429			1	2	4	13		Not phosphorylated
A1L0T0	Acetolactate synthase-like protein OS=Homo sapiens GN=ILVBL PE=1 SV=2 - [ILVBL_HUMAN]	16.14	28.1396	30.3435		1	5	5	11		Not phosphorylated	13.13	33.1293	3.59759		1	4	4	8		Not phosphorylated
O00231	26S proteasome non-ATPase regulatory subunit 11 OS=Homo sapiens GN=PSMD11 PE=1 SV=3 - [PSD11_HUMAN]	20.62	33.7183	11.4927		1	7	7	11		Not phosphorylated	21.56	35.8398	20.5133		1	7	7	13		Not phosphorylated
O14662	Syntaxin-16 OS=Homo sapiens GN=STX16 PE=1 SV=3 - [STX16_HUMAN]	27.08	31.0353	17.7016		1	5	5	11		Not phosphorylated	23.38	16.9456	11.5458		1	5	5	7		Not phosphorylated
O14818	Proteasome subunit alpha type-7 OS=Homo sapiens GN=PSMA7 PE=1 SV=1 - [PSA7_HUMAN]	32.66	40.1567	15.8205		1	5	5	11		Not phosphorylated	40.73	30.3003	12.3		1	6	6	9		Not phosphorylated
O15126	Secretory carrier-associated membrane protein 1 OS=Homo sapiens GN=SCAMP1 PE=1 SV=2 - [SCAM1_HUMAN]	10.65	28.534	22.7187		1	2	2	11		Not phosphorylated	15.38	14.2273	7.58566		1	3	3	5		Not phosphorylated
O15400	Syntaxin-7 OS=Homo sapiens GN=STX7 PE=1 SV=4 - [STX7_HUMAN]	26.05	20.8128	25.6091		1	5	5	11		Not phosphorylated	20.69	12.0415	22.2266		1	4	4	8		Not phosphorylated
O75083	WD repeat-containing protein 1 OS=Homo sapiens GN=WDR1 PE=1 SV=4 - [WDR1_HUMAN]	14.85	25.5801	29.958		1	4	4	11		Not phosphorylated	20.63	46.7479	22.3461		1	6	6	15		Not phosphorylated
O75368	SH3 domain-binding glutamic acid-rich-like protein OS=Homo sapiens GN=SH3BGRL PE=1 SV=1 - [SH3L1_HUMAN]	61.4	38.9915	12.8226		1	4	4	11		Not phosphorylated	58.77	26.2712	7.49145		1	4	4	8		Not phosphorylated
O75955	Flotillin-1 OS=Homo sapiens GN=FLOT1 PE=1 SV=3 - [FLOT1_HUMAN]	24.12	27.0093	22.8626		1	7	7	11		Not phosphorylated	14.99	27.2146	11.3028		1	5	5	9		Not phosphorylated
O76024	Wolframin OS=Homo sapiens GN=WFS1 PE=1 SV=2 - [WFS1_HUMAN]	8.65	25.3745	22.1047		1	5	5	11		Not phosphorylated	11.24	21.8212	18.3734		1	7	7	10	1	S32 (1)
O95071	E3 ubiquitin-protein ligase UBR5 OS=Homo sapiens GN=UBR5 PE=1 SV=2 - [UBR5_HUMAN]	4.75	37.5953	14.1598		1	7	7	11		Not phosphorylated	3.36	17.8304	8.50436		1	5	5	6		Not phosphorylated
O96008	Mitochondrial import receptor subunit TOM40 homolog OS=Homo sapiens GN=TOMM40 PE=1 SV=1 - [TOM40_HUMAN]	21.88	19.6195	29.4137	3.63105	1	5	5	11		Not phosphorylated	24.93	26.4208	32.2366	3.36775	1	6	6	14		Not phosphorylated
P00390	Glutathione reductase, mitochondrial OS=Homo sapiens GN=GSR PE=1 SV=2 - [GSHR_HUMAN]	16.67	32.2143	17.1062		1	5	5	11		Not phosphorylated	15.71	34.6085	12.3562		1	5	5	11		Not phosphorylated
P11233	Ras-related protein Ral-A OS=Homo sapiens GN=RALA PE=1 SV=1 - [RALA_HUMAN]	29.61	38.859	14.5133		1	2	5	11		Not phosphorylated	16.99	22.5528			1	2	2	5		Not phosphorylated
P13489	Ribonuclease inhibitor OS=Homo sapiens GN=RNH1 PE=1 SV=2 - [RINI_HUMAN]	20.61	39.1795	15.2789		1	5	5	11		Not phosphorylated	18.22	32.5856	11.5278		1	5	5	11		Not phosphorylated
P21266	Glutathione S-transferase Mu 3 OS=Homo sapiens GN=GSTM3 PE=1 SV=3 - [GSTM3_HUMAN]	32	40.6411	7.98414		1	5	5	11		Not phosphorylated	24	33.4569			1	4	4	8		Not phosphorylated
P21926	CD9 antigen OS=Homo sapiens GN=CD9 PE=1 SV=4 - [CD9_HUMAN]	21.93	14.3596	28.0971	11.6444	1	4	4	11		Not phosphorylated	14.04	4.31546	14.2183	6.93579	1	3	3	6		Not phosphorylated
P22061	Protein-L-isoaspartate(D-aspartate) O-methyltransferase OS=Homo sapiens GN=PCMT1 PE=1 SV=4 - [PIMT_HUMAN]	35.24	25.446	28.0541		1	4	4	11		Not phosphorylated	35.24	47.9014	17.2199		1	4	4	14		Not phosphorylated
P33176	Kinesin-1 heavy chain OS=Homo sapiens GN=KIF5B PE=1 SV=1 - [KINH_HUMAN]	13.5	38.5691	8.48078		1	10	10	11		Not phosphorylated	13.19	34.8405	4.35706		1	9	9	9		Not phosphorylated
P35613	Basigin OS=Homo sapiens GN=BSG PE=1 SV=2 - [BASI_HUMAN]	16.36	24.0904	22.0015	3.27275	1	4	4	11		Not phosphorylated	16.88	32.0506			1	3	3	7		Not phosphorylated
P41252	Isoleucine--tRNA ligase, cytoplasmic OS=Homo sapiens GN=IARS PE=1 SV=2 - [SYIC_HUMAN]	7.37	23.0978	26.6095		1	7	7	11		Not phosphorylated	13.23	35.6439	27.4063	2.81096	1	11	11	16	1	S1047 (1)
P61981	14-3-3 protein gamma OS=Homo sapiens GN=YWHAG PE=1 SV=2 - [1433G_HUMAN]	17.41	27.35	24.0995		1	2	3	11		Not phosphorylated	17.41	29.7928	20.3445		1	2	3	12		Not phosphorylated
P82909	28S ribosomal protein S36, mitochondrial OS=Homo sapiens GN=MRPS36 PE=1 SV=2 - [RT36_HUMAN]	29.13	34.5849	12.7934		1	2	2	11		Not phosphorylated	29.13	26.7843	16.3458		1	2	2	10		Not phosphorylated
P84085	ADP-ribosylation factor 5 OS=Homo sapiens GN=ARF5 PE=1 SV=2 - [ARF5_HUMAN]	40	27.7553	21.8805		1	2	4	11		Not phosphorylated	41.67	49.0729	15.0092		1	2	5	16		Not phosphorylated
Q00341	Vigilin OS=Homo sapiens GN=HDLBP PE=1 SV=2 - [VIGLN_HUMAN]	8.36	31.9913	18.7971		1	7	7	11		Not phosphorylated	19.87	90.3379	19.798		1	16	16	25	1	S31 (1)
Q02127	Dihydroorotate dehydrogenase (quinone), mitochondrial OS=Homo sapiens GN=DHODH PE=1 SV=3 - [PYRD_HUMAN]	20.51	32.275	18.2701		1	5	5	11		Not phosphorylated	17.22	24.7739	12.4382		1	4	4	9		Not phosphorylated
Q02252	Methylmalonate-semialdehyde dehydrogenase [acylating], mitochondrial OS=Homo sapiens GN=ALDH6A1 PE=1 SV=2 - [MMSA_HUMAN]	18.5	36.7638	10.636	3.85358	1	6	6	11		Not phosphorylated	9.16	12.2067	9.40398		1	3	3	5		Not phosphorylated
Q13438	Protein OS-9 OS=Homo sapiens GN=OS9 PE=1 SV=1 - [OS9_HUMAN]	16.64	30.2199	17.6519		1	8	8	11		Not phosphorylated	10.94	22.3322	7.82352		1	6	6	7		Not phosphorylated
Q15165	Serum paraoxonase/arylesterase 2 OS=Homo sapiens GN=PON2 PE=1 SV=3 - [PON2_HUMAN]	25.99	35.6524	20.4049		1	4	4	11		Not phosphorylated	20.62	28.1372	10.0723		1	4	4	8		Not phosphorylated
Q16740	Putative ATP-dependent Clp protease proteolytic subunit, mitochondrial OS=Homo sapiens GN=CLPP PE=1 SV=1 - [CLPP_HUMAN]	21.66	33.2825	18.5669		1	4	4	11		Not phosphorylated	11.91	9.89251	9.1081		1	2	2	4		Not phosphorylated
Q16762	Thiosulfate sulfurtransferase OS=Homo sapiens GN=TST PE=1 SV=4 - [THTR_HUMAN]	28.96	42.9128	8.87706		1	5	5	11		Not phosphorylated	20.88	16.3057	3.76762		1	4	4	5		Not phosphorylated
Q6L8Q7	2',5'-phosphodiesterase 12 OS=Homo sapiens GN=PDE12 PE=1 SV=2 - [PDE12_HUMAN]	17.08	36.3456	14.5884		1	6	6	11		Not phosphorylated	17.08	23.4018	3.55367		1	6	6	6		Not phosphorylated
Q6PI48	Aspartate--tRNA ligase, mitochondrial OS=Homo sapiens GN=DARS2 PE=1 SV=1 - [SYDM_HUMAN]	12.87	27.2353	27.0745		1	5	5	11		Not phosphorylated	9.77	6.49442	10.885		1	4	4	4		Not phosphorylated
Q8NFQ8	Torsin-1A-interacting protein 2 OS=Homo sapiens GN=TOR1AIP2 PE=1 SV=1 - [TOIP2_HUMAN]	25.74	42.3213	4.38203	3.32274	1	7	7	11		Not phosphorylated	26.17	18.174	8.2367		1	5	5	6		Not phosphorylated
Q92508	Piezo-type mechanosensitive ion channel component 1 OS=Homo sapiens GN=PIEZO1 PE=1 SV=4 - [PIEZ1_HUMAN]	4.64	34.9047	8.81223	4.6045	1	7	7	11		Not phosphorylated	3.37	22.7914	7.6229	3.49715	1	6	6	8		Not phosphorylated
Q96FW1	Ubiquitin thioesterase OTUB1 OS=Homo sapiens GN=OTUB1 PE=1 SV=2 - [OTUB1_HUMAN]	25.09	38.5019	13.0008		1	4	4	11		Not phosphorylated	25.09	31.5131	13.3724		1	4	4	10		Not phosphorylated
Q96JB5	CDK5 regulatory subunit-associated protein 3 OS=Homo sapiens GN=CDK5RAP3 PE=1 SV=2 - [CK5P3_HUMAN]	16.6	32.1398	8.12863	3.50036	1	6	6	11		Not phosphorylated	5.53	10.8931	6.97905		1	2	2	5		Not phosphorylated
Q99536	Synaptic vesicle membrane protein VAT-1 homolog OS=Homo sapiens GN=VAT1 PE=1 SV=2 - [VAT1_HUMAN]	18.83	38.5044	8.29635		1	5	5	11		Not phosphorylated	21.88	48.9162	20.8981		1	6	6	17		Not phosphorylated
Q9BXK5	Bcl-2-like protein 13 OS=Homo sapiens GN=BCL2L13 PE=1 SV=1 - [B2L13_HUMAN]	20.21	24.3205	22.4802		1	5	5	11		Not phosphorylated	14.85	8.2766	12.1923		1	4	4	6		Not phosphorylated
Q9H3N1	Thioredoxin-related transmembrane protein 1 OS=Homo sapiens GN=TMX1 PE=1 SV=1 - [TMX1_HUMAN]	16.43	29.6401	24.6818		1	4	4	11	5	S247 (5)	16.43	11.2938	25.3337		1	3	3	9	4	S247 (4)
Q9HCM4	Band 4.1-like protein 5 OS=Homo sapiens GN=EPB41L5 PE=1 SV=3 - [E41L5_HUMAN]	11.19	28.3211	21.8625		1	6	6	11		Not phosphorylated	8.73	13.6784	16.8707		1	4	4	7		Not phosphorylated
Q9HCY8	Protein S100-A14 OS=Homo sapiens GN=S100A14 PE=1 SV=1 - [S10AE_HUMAN]	33.65	40.7091	15.0611		1	2	2	11		Not phosphorylated	54.81	36.4873	12.2154		1	4	4	11		Not phosphorylated
Q9HD45	Transmembrane 9 superfamily member 3 OS=Homo sapiens GN=TM9SF3 PE=1 SV=2 - [TM9S3_HUMAN]	7.3	25.7631	27.6736		1	3	3	11		Not phosphorylated	7.3	20.1889			1	2	2	4		Not phosphorylated
Q9NP81	Serine--tRNA ligase, mitochondrial OS=Homo sapiens GN=SARS2 PE=1 SV=1 - [SYSM_HUMAN]	17.95	33.7772	14.9536	3.91998	1	7	7	11		Not phosphorylated	8.69	13.9774	10.9371		1	3	3	5		Not phosphorylated
Q9UK76	Hematological and neurological expressed 1 protein OS=Homo sapiens GN=HN1 PE=1 SV=3 - [HN1_HUMAN]	35.71	25.4075	29.6254		1	5	5	11	3	S88 (3)	35.71	22.8017	22.3279		1	5	5	9	1	S88 (1)
Q9Y277	Voltage-dependent anion-selective channel protein 3 OS=Homo sapiens GN=VDAC3 PE=1 SV=1 - [VDAC3_HUMAN]	37.81	21.2216	17.7936	11.9883	1	8	8	11		Not phosphorylated	39.58	30.0344	15.1318	3.46573	1	8	8	12	1	Y22 (1)
Q9Y394	Dehydrogenase/reductase SDR family member 7 OS=Homo sapiens GN=DHRS7 PE=1 SV=1 - [DHRS7_HUMAN]	20.65	29.9439	16.1623		1	5	5	11		Not phosphorylated	20.65	38.0798	18.7308		1	5	5	15		Not phosphorylated
Q9Y3B3	Transmembrane emp24 domain-containing protein 7 OS=Homo sapiens GN=TMED7 PE=1 SV=2 - [TMED7_HUMAN]	29.91	24.9102	19.9648		1	5	5	11		Not phosphorylated	33.93	27.2472	10.6851		1	6	6	10		Not phosphorylated
Q9Y624	Junctional adhesion molecule A OS=Homo sapiens GN=F11R PE=1 SV=1 - [JAM1_HUMAN]	29.1	31.1722	16.7151		1	5	5	11	1	S284 (1)	18.06	16.2698	3.96554		1	3	3	5		Not phosphorylated
O00159	Unconventional myosin-Ic OS=Homo sapiens GN=MYO1C PE=1 SV=4 - [MYO1C_HUMAN]	10.63	31.882	11.7078		1	7	7	10		Not phosphorylated	9.22	27.4879	7.96988		1	6	6	9		Not phosphorylated
O43278	Kunitz-type protease inhibitor 1 OS=Homo sapiens GN=SPINT1 PE=1 SV=2 - [SPIT1_HUMAN]	14.37	25.6129	14.8744	3.80801	1	6	6	10		Not phosphorylated	5.1	8.46393	7.8072		1	2	2	4		Not phosphorylated
O43681	ATPase ASNA1 OS=Homo sapiens GN=ASNA1 PE=1 SV=2 - [ASNA_HUMAN]	19.54	28.8097	17.0089		1	4	4	10		Not phosphorylated	14.94	11.6644	7.57527		1	3	3	5		Not phosphorylated
O43795	Unconventional myosin-Ib OS=Homo sapiens GN=MYO1B PE=2 SV=3 - [MYO1B_HUMAN]	11.09	33.5538	14.2805		1	8	8	10		Not phosphorylated	8.8	35.1341			1	6	6	8		Not phosphorylated
O60884	DnaJ homolog subfamily A member 2 OS=Homo sapiens GN=DNAJA2 PE=1 SV=1 - [DNJA2_HUMAN]	27.91	18.0136	27.3106		1	5	5	10		Not phosphorylated	23.06	19.1873	12.3829		1	5	5	8		Not phosphorylated
O75363	Breast carcinoma-amplified sequence 1 OS=Homo sapiens GN=BCAS1 PE=1 SV=2 - [BCAS1_HUMAN]	22.09	36.9763	8.76659		1	7	7	10		Not phosphorylated	15.41	24.5536	9.02805		1	5	5	8		Not phosphorylated
O75489	NADH dehydrogenase [ubiquinone] iron-sulfur protein 3, mitochondrial OS=Homo sapiens GN=NDUFS3 PE=1 SV=1 - [NDUS3_HUMAN]	26.89	27.9513	12.0858		1	5	5	10		Not phosphorylated	30.3	27.5781	14.118		1	6	6	11		Not phosphorylated
P04083	Annexin A1 OS=Homo sapiens GN=ANXA1 PE=1 SV=2 - [ANXA1_HUMAN]	23.7	21.3833	23.0141		1	6	6	10		Not phosphorylated	36.71	47.2236	22.0039		1	9	9	16		Not phosphorylated
P05026	Sodium/potassium-transporting ATPase subunit beta-1 OS=Homo sapiens GN=ATP1B1 PE=1 SV=1 - [AT1B1_HUMAN]	21.78	32.2802	10.6338		1	4	4	10		Not phosphorylated	17.16	23.8468	12.2764		1	4	4	9		Not phosphorylated
P07686	Beta-hexosaminidase subunit beta OS=Homo sapiens GN=HEXB PE=1 SV=3 - [HEXB_HUMAN]	9.53	33.9343	14.4898		1	3	3	10		Not phosphorylated	9.53	30.3814	3.89032		1	3	3	8		Not phosphorylated
P09467	Fructose-1,6-bisphosphatase 1 OS=Homo sapiens GN=FBP1 PE=1 SV=5 - [F16P1_HUMAN]	19.82	25.6235	17.0608		1	4	4	10		Not phosphorylated	27.81	33.3075	7.55892		1	6	6	10		Not phosphorylated
P09493	Tropomyosin alpha-1 chain OS=Homo sapiens GN=TPM1 PE=1 SV=2 - [TPM1_HUMAN]	17.25	25.404	17.3449		1	4	5	10		Not phosphorylated	25	26.76		2.95556	1	5	8	11		Not phosphorylated
P09651	Heterogeneous nuclear ribonucleoprotein A1 OS=Homo sapiens GN=HNRNPA1 PE=1 SV=5 - [ROA1_HUMAN]	16.13	27.4229	22.5168		1	5	5	10		Not phosphorylated	19.09	19.5678	17.5357		1	5	5	8		Not phosphorylated
P0CW22	40S ribosomal protein S17-like OS=Homo sapiens GN=RPS17L PE=3 SV=1 - [RS17L_HUMAN]	32.59	35.9609	15.3804		1	2	2	10		Not phosphorylated	33.33	35.8928	19.1332		1	3	3	11		Not phosphorylated
P10619	Lysosomal protective protein OS=Homo sapiens GN=CTSA PE=1 SV=2 - [PPGB_HUMAN]	13.54	27.8328	13.5085	3.35695	1	5	5	10		Not phosphorylated	7.71	32.6976	5.1029		1	3	3	9		Not phosphorylated
P10644	cAMP-dependent protein kinase type I-alpha regulatory subunit OS=Homo sapiens GN=PRKAR1A PE=1 SV=1 - [KAP0_HUMAN]	21.78	25.6452	17.5705		1	7	7	10	2	S83 (2)	15.49	20.1684	19.3448		1	5	5	10	5	S83 (5)
P12268	Inosine-5'-monophosphate dehydrogenase 2 OS=Homo sapiens GN=IMPDH2 PE=1 SV=2 - [IMDH2_HUMAN]	19.26	34.3448	15.2		1	7	7	10		Not phosphorylated	13.81	16.8454	16.9366		1	6	6	8		Not phosphorylated
P13797	Plastin-3 OS=Homo sapiens GN=PLS3 PE=1 SV=4 - [PLST_HUMAN]	12.38	27.9609	10.9571		2	4	6	10		Not phosphorylated	6.19	16.7721	3.86158		2	2	3	5		Not phosphorylated
P17844	Probable ATP-dependent RNA helicase DDX5 OS=Homo sapiens GN=DDX5 PE=1 SV=1 - [DDX5_HUMAN]	17.92	34.3733	7.51741		1	5	7	10		Not phosphorylated	14.98	30.8442	13.8173		1	6	7	12		Not phosphorylated
P23526	Adenosylhomocysteinase OS=Homo sapiens GN=AHCY PE=1 SV=4 - [SAHH_HUMAN]	12.5	25.4882	16.7076		1	4	4	10		Not phosphorylated	16.67	18.8402	10.7502		1	5	5	8		Not phosphorylated
P23588	Eukaryotic translation initiation factor 4B OS=Homo sapiens GN=EIF4B PE=1 SV=2 - [IF4B_HUMAN]	16.53	19.4679	25.3993	4.64381	1	6	6	10	2	S459 (1); S597 (1)	19.48	24.0347	36.9081	3.97924	1	8	8	15	3	S93 (1); S445 (1); S597 (1)
P24534	Elongation factor 1-beta OS=Homo sapiens GN=EEF1B2 PE=1 SV=3 - [EF1B_HUMAN]	29.33	29.0629	17.5316		1	3	5	10	1	S106 (1)	20	25.8822	33.3373		1	2	4	12	2	S95 (2)
P25788	Proteasome subunit alpha type-3 OS=Homo sapiens GN=PSMA3 PE=1 SV=2 - [PSA3_HUMAN]	16.47	22.4662	7.89987	14.0967	1	4	4	10	7	S250 (7)	14.9	15.1549	8.31728	9.80533	1	4	4	8	5	S250 (5)
P27708	CAD protein OS=Homo sapiens GN=CAD PE=1 SV=3 - [PYR1_HUMAN]	4.94	31.2796	12.0373		1	6	6	10	1	S1859 (1)	6.11	34.0914	11.1898		1	9	9	11	2	S1859 (2)
P30048	Thioredoxin-dependent peroxide reductase, mitochondrial OS=Homo sapiens GN=PRDX3 PE=1 SV=3 - [PRDX3_HUMAN]	28.91	24.7425	10.1576	11.7096	1	5	5	10		Not phosphorylated	12.11	26.7656	9.51069		1	2	2	8		Not phosphorylated
P30405	Peptidyl-prolyl cis-trans isomerase F, mitochondrial OS=Homo sapiens GN=PPIF PE=1 SV=1 - [PPIF_HUMAN]	47.34	31.1862	4.34078	11.0708	1	5	5	10		Not phosphorylated	27.05		9.42309		1	2	2	2		Not phosphorylated
P31947	14-3-3 protein sigma OS=Homo sapiens GN=SFN PE=1 SV=1 - [1433S_HUMAN]	36.29	22.3735	21.6587		1	4	5	10		Not phosphorylated	16.13	32.2778	14.1469		1	2	3	11		Not phosphorylated
P32119	Peroxiredoxin-2 OS=Homo sapiens GN=PRDX2 PE=1 SV=5 - [PRDX2_HUMAN]	21.72	24.9302	16.6649		1	3	3	10		Not phosphorylated	9.09	20.7357			1	2	2	5		Not phosphorylated
P35270	Sepiapterin reductase OS=Homo sapiens GN=SPR PE=1 SV=1 - [SPRE_HUMAN]	31.42	30.3371	14.8359		1	5	5	10		Not phosphorylated	39.46	32.909	9.58595		1	6	6	10		Not phosphorylated
P36551	Coproporphyrinogen-III oxidase, mitochondrial OS=Homo sapiens GN=CPOX PE=1 SV=3 - [HEM6_HUMAN]	25.11	30.5248	13.1037		1	7	7	10		Not phosphorylated	20.04	25.4644	7.13834		1	6	6	8		Not phosphorylated
P40227	T-complex protein 1 subunit zeta OS=Homo sapiens GN=CCT6A PE=1 SV=3 - [TCPZ_HUMAN]	10.92	29.4377	20.6967		1	3	3	10		Not phosphorylated	20.15	41.7967	16.85		1	5	5	13		Not phosphorylated
P42167	Lamina-associated polypeptide 2, isoforms beta/gamma OS=Homo sapiens GN=TMPO PE=1 SV=2 - [LAP2B_HUMAN]	22.69	19.9405	16.7956		1	6	6	10	1	S306 (1)	15.64	4.41125	11.1673		2	4	4	4		Not phosphorylated
P45974	Ubiquitin carboxyl-terminal hydrolase 5 OS=Homo sapiens GN=USP5 PE=1 SV=2 - [UBP5_HUMAN]	8.97	27.6699	17.6639		1	5	5	10		Not phosphorylated	10.02	11.9015	15.8181		1	5	5	7		Not phosphorylated
P48643	T-complex protein 1 subunit epsilon OS=Homo sapiens GN=CCT5 PE=1 SV=1 - [TCPE_HUMAN]	17.93	22.3734	19.1372	3.46676	1	8	8	10		Not phosphorylated	15.53	32.2106	9.17338	3.73263	1	6	6	11		Not phosphorylated
P49189	4-trimethylaminobutyraldehyde dehydrogenase OS=Homo sapiens GN=ALDH9A1 PE=1 SV=3 - [AL9A1_HUMAN]	18.42	25.1251	11.9413	4.4153	1	7	7	10		Not phosphorylated	16.4	27.3362	7.59113		1	6	6	9		Not phosphorylated
P52907	F-actin-capping protein subunit alpha-1 OS=Homo sapiens GN=CAPZA1 PE=1 SV=3 - [CAZA1_HUMAN]	19.93	43.2715	8.50209		1	3	3	10		Not phosphorylated	34.97	35.806	11.6741		1	5	6	11		Not phosphorylated
P54760	Ephrin type-B receptor 4 OS=Homo sapiens GN=EPHB4 PE=1 SV=2 - [EPHB4_HUMAN]	13.27	34.4305	14.525		1	7	7	10		Not phosphorylated	3.44	8.4199	4.86731		2	2	2	3		Not phosphorylated
P55263	Adenosine kinase OS=Homo sapiens GN=ADK PE=1 SV=2 - [ADK_HUMAN]	13.54	27.9054	18.3381		1	3	3	10		Not phosphorylated	22.38	24.5981			1	5	5	6		Not phosphorylated
P55327	Tumor protein D52 OS=Homo sapiens GN=TPD52 PE=1 SV=2 - [TPD52_HUMAN]	32.14	23.0345	22.6854		1	4	4	10		Not phosphorylated	27.23	21.9848	12.3562		1	3	3	8		Not phosphorylated
P55884	Eukaryotic translation initiation factor 3 subunit B OS=Homo sapiens GN=EIF3B PE=1 SV=3 - [EIF3B_HUMAN]	11.67	27.7179	19.001		1	6	6	10		Not phosphorylated	14.37	42.5814	17.9238		1	8	8	14		Not phosphorylated
P61088	Ubiquitin-conjugating enzyme E2 N OS=Homo sapiens GN=UBE2N PE=1 SV=1 - [UBE2N_HUMAN]	30.26	18.3734	12.1157	14.817	1	5	5	10		Not phosphorylated	20.39	12.7756	4.07766	7.13016	2	4	4	6		Not phosphorylated
P61225	Ras-related protein Rap-2b OS=Homo sapiens GN=RAP2B PE=1 SV=1 - [RAP2B_HUMAN]	30.05	38.1276	4.21838	4.08152	1	2	5	10		Not phosphorylated	28.96	12.1998	8.18677		1	2	3	5		Not phosphorylated
P62241	40S ribosomal protein S8 OS=Homo sapiens GN=RPS8 PE=1 SV=2 - [RS8_HUMAN]	24.52	24.1701	21.677		1	4	4	10		Not phosphorylated	19.23	22.0649	22.8272		1	3	3	10		Not phosphorylated
P62745	Rho-related GTP-binding protein RhoB OS=Homo sapiens GN=RHOB PE=1 SV=1 - [RHOB_HUMAN]	42.35	26.6324	14.5464	4.46687	1	3	5	10		Not phosphorylated	20.41	7.47411	4.1228	3.05273	1	2	3	4		Not phosphorylated
P62829	60S ribosomal protein L23 OS=Homo sapiens GN=RPL23 PE=1 SV=1 - [RL23_HUMAN]	25	36.0051	8.25011		1	2	2	10		Not phosphorylated	25	39.289	12.7595		1	2	2	12		Not phosphorylated
P62873	Guanine nucleotide-binding protein G(I)/G(S)/G(T) subunit beta-1 OS=Homo sapiens GN=GNB1 PE=1 SV=3 - [GBB1_HUMAN]	34.71	36.8717	10.5379	3.46554	1	7	7	10		Not phosphorylated	34.71	36.4111	15.6754		1	6	6	11		Not phosphorylated
P62917	60S ribosomal protein L8 OS=Homo sapiens GN=RPL8 PE=1 SV=2 - [RL8_HUMAN]	18.68	31.6548	7.97345	4.18781	1	4	4	10		Not phosphorylated	14.4	17.4668	4.2082		1	2	2	5		Not phosphorylated
Q03518	Antigen peptide transporter 1 OS=Homo sapiens GN=TAP1 PE=1 SV=2 - [TAP1_HUMAN]	13.86	35.1272	17.0018		1	5	5	10		Not phosphorylated	10.15	19.1064	10.5385		1	4	4	6		Not phosphorylated
Q04837	Single-stranded DNA-binding protein, mitochondrial OS=Homo sapiens GN=SSBP1 PE=1 SV=1 - [SSBP_HUMAN]	22.97	24.958	26.2955		1	3	3	10		Not phosphorylated	29.05	27.7763	9.27604	2.81885	1	3	3	9		Not phosphorylated
Q06830	Peroxiredoxin-1 OS=Homo sapiens GN=PRDX1 PE=1 SV=1 - [PRDX1_HUMAN]	33.17	19.4371	11.5709	7.40911	1	5	5	10		Not phosphorylated	20.1	30.0842	6.79451	2.87922	1	4	4	11		Not phosphorylated
Q12906	Interleukin enhancer-binding factor 3 OS=Homo sapiens GN=ILF3 PE=1 SV=3 - [ILF3_HUMAN]	7.72	30.6973	14.0401		1	4	4	10		Not phosphorylated	7.83	28.7396	16.8675		1	5	5	11	1	S382 (1)
Q13228	Selenium-binding protein 1 OS=Homo sapiens GN=SELENBP1 PE=1 SV=2 - [SBP1_HUMAN]	14.62	29.4037	13.1577		1	5	5	10		Not phosphorylated	9.53	18.2539	11.8725		1	3	3	7		Not phosphorylated
Q13641	Trophoblast glycoprotein OS=Homo sapiens GN=TPBG PE=1 SV=1 - [TPBG_HUMAN]	10.48	22.3555	23.6989		1	3	3	10		Not phosphorylated	7.86	29.1906	12.0046		1	2	2	10		Not phosphorylated
Q14203	Dynactin subunit 1 OS=Homo sapiens GN=DCTN1 PE=1 SV=3 - [DCTN1_HUMAN]	8.45	19.3422	23.5503		1	7	7	10		Not phosphorylated	10.88	37.0287	10.1365		1	9	9	10		Not phosphorylated
Q14847	LIM and SH3 domain protein 1 OS=Homo sapiens GN=LASP1 PE=1 SV=2 - [LASP1_HUMAN]	19.16	19.9432	19.4382		1	4	4	10	1	S146 (1)	14.18	19.6174	19.1392		1	3	3	10	1	S146 (1)
Q15006	ER membrane protein complex subunit 2 OS=Homo sapiens GN=EMC2 PE=1 SV=1 - [EMC2_HUMAN]	14.81	29.4005	17.1813		1	3	3	10		Not phosphorylated	22.22	35.7472	21.0827		1	5	5	13		Not phosphorylated
Q15836	Vesicle-associated membrane protein 3 OS=Homo sapiens GN=VAMP3 PE=1 SV=3 - [VAMP3_HUMAN]	40	38.7436	16.6102		1	1	3	10		Not phosphorylated	33	32.9296	15.6115		1	1	2	9		Not phosphorylated
Q3SY69	Mitochondrial 10-formyltetrahydrofolate dehydrogenase OS=Homo sapiens GN=ALDH1L2 PE=1 SV=2 - [AL1L2_HUMAN]	10.73	26.4487	16.7142		2	7	7	10		Not phosphorylated	3.25	7.40708			1	2	2	2		Not phosphorylated
Q6P1M0	Long-chain fatty acid transport protein 4 OS=Homo sapiens GN=SLC27A4 PE=1 SV=1 - [S27A4_HUMAN]	16.95	31.4831	12.0372		2	7	7	10		Not phosphorylated	20.06	45.3526	3.30029		2	7	7	12		Not phosphorylated
Q6ZRV2	Protein FAM83H OS=Homo sapiens GN=FAM83H PE=1 SV=3 - [FA83H_HUMAN]	11.37	11.949	30.8289		1	10	10	10	7	S523 (1); S892 (2); S914 (1); S925 (1); S936 (1); S1003 (1)	13.91	26.0288	37.7958		1	13	13	15	8	S523 (2); S647 (1); S892 (2); S914 (1); S925 (1); S1003 (1)
Q6ZXV5	Transmembrane and TPR repeat-containing protein 3 OS=Homo sapiens GN=TMTC3 PE=1 SV=2 - [TMTC3_HUMAN]	9.73	24.7351	15.4798		1	6	6	10		Not phosphorylated	2.3	3.98338	3.26749		1	2	2	2		Not phosphorylated
Q7L5L3	Glycerophosphodiester phosphodiesterase domain-containing protein 3 OS=Homo sapiens GN=GDPD3 PE=2 SV=3 - [GDPD3_HUMAN]	22.01	30.8325	11.7015		1	6	6	10		Not phosphorylated	11.95	18.9102	11.3085		1	3	3	8		Not phosphorylated
Q7Z2K6	Endoplasmic reticulum metallopeptidase 1 OS=Homo sapiens GN=ERMP1 PE=1 SV=2 - [ERMP1_HUMAN]	9.4	28.1698	12.4153		1	5	5	10		Not phosphorylated	8.63	22.5041	14.3022		1	6	6	10		Not phosphorylated
Q8TCT9	Minor histocompatibility antigen H13 OS=Homo sapiens GN=HM13 PE=1 SV=1 - [HM13_HUMAN]	16.18	31.4036	13.5059		1	4	4	10		Not phosphorylated	13.79	23.9217			1	3	3	5		Not phosphorylated
Q8WUD1	Ras-related protein Rab-2B OS=Homo sapiens GN=RAB2B PE=1 SV=1 - [RAB2B_HUMAN]	26.39	21.4481			1	1	4	10		Not phosphorylated	21.76	15.6573			1	1	3	6		Not phosphorylated
Q92544	Transmembrane 9 superfamily member 4 OS=Homo sapiens GN=TM9SF4 PE=1 SV=2 - [TM9S4_HUMAN]	14.02	26.9237	19.4071		1	5	5	10		Not phosphorylated	15.58	30.4732	11.5027		1	6	6	10		Not phosphorylated
Q92552	28S ribosomal protein S27, mitochondrial OS=Homo sapiens GN=MRPS27 PE=1 SV=3 - [RT27_HUMAN]	18.6	32.4076	14.1105		1	5	5	10		Not phosphorylated	21.98	26.0033	12.0865		1	6	6	9		Not phosphorylated
Q92665	28S ribosomal protein S31, mitochondrial OS=Homo sapiens GN=MRPS31 PE=1 SV=3 - [RT31_HUMAN]	16.2	28.4707	18.2781		1	4	4	10		Not phosphorylated	10.38	20.6011	8.17208		1	3	3	7		Not phosphorylated
Q969X5	Endoplasmic reticulum-Golgi intermediate compartment protein 1 OS=Homo sapiens GN=ERGIC1 PE=1 SV=1 - [ERGI1_HUMAN]	16.55	26.3972	9.84942	8.04153	1	5	5	10		Not phosphorylated	19.66	19.9774	10.2799	2.93992	1	5	5	9		Not phosphorylated
Q96LJ7	Dehydrogenase/reductase SDR family member 1 OS=Homo sapiens GN=DHRS1 PE=1 SV=1 - [DHRS1_HUMAN]	24.6	28.87	18.5771		1	4	4	10		Not phosphorylated	24.6	28.4272	14.4778		1	4	4	9		Not phosphorylated
Q96TA2	ATP-dependent zinc metalloprotease YME1L1 OS=Homo sapiens GN=YME1L1 PE=1 SV=2 - [YMEL1_HUMAN]	15.27	22.5848	22.8864		1	7	7	10		Not phosphorylated	9.96	34.4836	9.29685		1	5	5	10		Not phosphorylated
Q99805	Transmembrane 9 superfamily member 2 OS=Homo sapiens GN=TM9SF2 PE=1 SV=1 - [TM9S2_HUMAN]	8.3	24.5773	15.8424		1	4	4	10		Not phosphorylated	11.46	35.5039	13.1026		1	6	6	12		Not phosphorylated
Q9BRR6	ADP-dependent glucokinase OS=Homo sapiens GN=ADPGK PE=1 SV=1 - [ADPGK_HUMAN]	17.51	29.7177	21.1994		1	4	4	10		Not phosphorylated	11.87	22.4286	9.21714		1	3	3	7		Not phosphorylated
Q9BX68	Histidine triad nucleotide-binding protein 2, mitochondrial OS=Homo sapiens GN=HINT2 PE=1 SV=1 - [HINT2_HUMAN]	39.88	17.2626	18.6558	7.57967	1	5	5	10		Not phosphorylated	41.72	16.8056	9.34844		1	4	4	6		Not phosphorylated
Q9BYT8	Neurolysin, mitochondrial OS=Homo sapiens GN=NLN PE=1 SV=1 - [NEUL_HUMAN]	11.51	33.6044	8.09359		1	6	6	10		Not phosphorylated	13.07	25.6024	19.1506		1	7	7	11		Not phosphorylated
Q9H9J2	39S ribosomal protein L44, mitochondrial OS=Homo sapiens GN=MRPL44 PE=1 SV=1 - [RM44_HUMAN]	25.3	29.6016	13.2334	4.09962	1	6	6	10		Not phosphorylated	16.57	24.6705			1	3	3	5		Not phosphorylated
Q9HCU5	Prolactin regulatory element-binding protein OS=Homo sapiens GN=PREB PE=1 SV=2 - [PREB_HUMAN]	14.63	38.2382	16.0618		1	3	3	10		Not phosphorylated	14.63	21.9722	4.77306		1	3	3	5		Not phosphorylated
Q9NX63	Coiled-coil-helix-coiled-coil-helix domain-containing protein 3, mitochondrial OS=Homo sapiens GN=CHCHD3 PE=1 SV=1 - [CHCH3_HUMAN]	20.7	18.6489	26.9549	4.49684	1	4	4	10	1	Y49 (1)	12.78	20.7591	20.3576		1	3	3	9		Not phosphorylated
Q9UGT4	Sushi domain-containing protein 2 OS=Homo sapiens GN=SUSD2 PE=1 SV=1 - [SUSD2_HUMAN]	13.38	34.7702	15.8408		1	5	5	10		Not phosphorylated	9.49	16.3254			1	4	4	4		Not phosphorylated
Q9UHQ9	NADH-cytochrome b5 reductase 1 OS=Homo sapiens GN=CYB5R1 PE=1 SV=1 - [NB5R1_HUMAN]	28.85	26.8191	17.1561		1	5	5	10		Not phosphorylated	22.95	24.9078	7.7409		1	4	4	8		Not phosphorylated
Q9UMX0	Ubiquilin-1 OS=Homo sapiens GN=UBQLN1 PE=1 SV=2 - [UBQL1_HUMAN]	18.51	22.1563	22.1895		1	3	7	10		Not phosphorylated	17.83	32.2732			1	3	6	8		Not phosphorylated
Q9Y265	RuvB-like 1 OS=Homo sapiens GN=RUVBL1 PE=1 SV=1 - [RUVB1_HUMAN]	21.27	29.2907	11.976		1	7	7	10		Not phosphorylated	25.44	28.9388	12.0109		1	8	8	10		Not phosphorylated
Q9Y276	Mitochondrial chaperone BCS1 OS=Homo sapiens GN=BCS1L PE=1 SV=1 - [BCS1_HUMAN]	27.92	28.6567	16.2355		1	7	7	10		Not phosphorylated	13.6	25.7987	3.8589		1	4	4	6		Not phosphorylated
Q9Y305	Acyl-coenzyme A thioesterase 9, mitochondrial OS=Homo sapiens GN=ACOT9 PE=1 SV=2 - [ACOT9_HUMAN]	17.54	24.1007	15.9937		1	5	5	10		Not phosphorylated	17.54	38.3383			1	5	5	10		Not phosphorylated
O00468	Agrin OS=Homo sapiens GN=AGRN PE=1 SV=4 - [AGRIN_HUMAN]	7.29	46.663			1	8	8	9		Not phosphorylated	5.18	25.8908			1	6	6	6		Not phosphorylated
O15320	Cutaneous T-cell lymphoma-associated antigen 5 OS=Homo sapiens GN=CTAGE5 PE=1 SV=4 - [CTGE5_HUMAN]	11.82	12.5465	20.7476	4.38256	1	8	8	9	2	S635 (2)	12.69	15.6976	21.6006		1	8	8	10	3	S635 (1); S647 (2)
O15355	Protein phosphatase 1G OS=Homo sapiens GN=PPM1G PE=1 SV=1 - [PPM1G_HUMAN]	21.06	22.2442	18.011		1	6	6	9		Not phosphorylated	18.68	34.6528	18.6223		1	6	6	13		Not phosphorylated
O15394	Neural cell adhesion molecule 2 OS=Homo sapiens GN=NCAM2 PE=1 SV=2 - [NCAM2_HUMAN]	8.36	34.582	9.63107		1	4	4	9		Not phosphorylated	6.45	12.3128	12.0352		1	4	4	6		Not phosphorylated
O43291	Kunitz-type protease inhibitor 2 OS=Homo sapiens GN=SPINT2 PE=1 SV=2 - [SPIT2_HUMAN]	26.98	44.5793	3.85904		1	4	4	9		Not phosphorylated	26.98	28.843	7.74322		1	4	4	8		Not phosphorylated
O43708	Maleylacetoacetate isomerase OS=Homo sapiens GN=GSTZ1 PE=1 SV=3 - [MAAI_HUMAN]	16.67	19.2124	23.2049		1	2	2	9		Not phosphorylated	16.67	16.8148			1	3	3	4		Not phosphorylated
O43752	Syntaxin-6 OS=Homo sapiens GN=STX6 PE=1 SV=1 - [STX6_HUMAN]	24.31	21.664	16.1734		1	4	4	9		Not phosphorylated	33.33	12.9851	7.99536		1	4	4	5		Not phosphorylated
O60762	Dolichol-phosphate mannosyltransferase OS=Homo sapiens GN=DPM1 PE=1 SV=1 - [DPM1_HUMAN]	18.85	24.2584	12.9933		1	3	3	9		Not phosphorylated	10.38	11.461	8.58283		1	2	2	5		Not phosphorylated
O75534	Cold shock domain-containing protein E1 OS=Homo sapiens GN=CSDE1 PE=1 SV=2 - [CSDE1_HUMAN]	12.66	27.6101	12.1998		1	7	7	9		Not phosphorylated	18.17	45.1257	16.0748		1	10	10	14		Not phosphorylated
O75787	Renin receptor OS=Homo sapiens GN=ATP6AP2 PE=1 SV=2 - [RENR_HUMAN]	18.86	30.282	13.3624		1	4	4	9		Not phosphorylated	21.43	18.6208	11.5087		1	5	5	7		Not phosphorylated
O75844	CAAX prenyl protease 1 homolog OS=Homo sapiens GN=ZMPSTE24 PE=1 SV=2 - [FACE1_HUMAN]	17.26	38.2728			1	6	6	9		Not phosphorylated	13.05	28.072	3.19988		1	5	5	8		Not phosphorylated
O95274	Ly6/PLAUR domain-containing protein 3 OS=Homo sapiens GN=LYPD3 PE=1 SV=2 - [LYPD3_HUMAN]	18.79	24.7078	14.271	3.98212	1	4	4	9		Not phosphorylated	8.38	11.4973	9.18311		1	2	2	4		Not phosphorylated
P00338	L-lactate dehydrogenase A chain OS=Homo sapiens GN=LDHA PE=1 SV=2 - [LDHA_HUMAN]	23.19	25.518	12.0432		1	5	5	9		Not phosphorylated	12.35	28.5841	11.3132		1	3	3	10		Not phosphorylated
P00966	Argininosuccinate synthase OS=Homo sapiens GN=ASS1 PE=1 SV=2 - [ASSY_HUMAN]	15.29	21.2554	18.9005		1	4	4	9		Not phosphorylated	19.9	34.857	7.55737		1	6	6	10		Not phosphorylated
P05067	Amyloid beta A4 protein OS=Homo sapiens GN=APP PE=1 SV=3 - [A4_HUMAN]	9.09	21.6791	15.2566		1	5	5	9		Not phosphorylated	9.22	19.3362	7.80938		1	5	5	7		Not phosphorylated
P07384	Calpain-1 catalytic subunit OS=Homo sapiens GN=CAPN1 PE=1 SV=1 - [CAN1_HUMAN]	7.7	25.6532	11.6148		1	5	5	9		Not phosphorylated	11.34	39.5076	19.1649		1	8	8	15		Not phosphorylated
P09429	High mobility group protein B1 OS=Homo sapiens GN=HMGB1 PE=1 SV=3 - [HMGB1_HUMAN]	20	21.5833	17.8036		1	3	3	9		Not phosphorylated	26.51	28.792	12.0847		2	3	4	10		Not phosphorylated
P09661	U2 small nuclear ribonucleoprotein A' OS=Homo sapiens GN=SNRPA1 PE=1 SV=2 - [RU2A_HUMAN]	21.96	29.029	13.3214		1	3	3	9		Not phosphorylated	21.96	9.51085	13.8137		1	3	3	5		Not phosphorylated
P12429	Annexin A3 OS=Homo sapiens GN=ANXA3 PE=1 SV=3 - [ANXA3_HUMAN]	18.89	33.2934	8.12537		1	5	5	9		Not phosphorylated	21.67	25.3573	10.6288		1	6	6	9		Not phosphorylated
P13645	Keratin, type I cytoskeletal 10 OS=Homo sapiens GN=KRT10 PE=1 SV=6 - [K1C10_HUMAN]	13.36	29.0988	14.2511		1	5	5	9		Not phosphorylated	31.51	63.8105	39.5174		1	12	12	22		Not phosphorylated
P13796	Plastin-2 OS=Homo sapiens GN=LCP1 PE=1 SV=6 - [PLSL_HUMAN]	13.56	29.5196	7.90206		1	4	6	9		Not phosphorylated	16.11	26.2382	4.21916		2	6	7	8		Not phosphorylated
P14868	Aspartate--tRNA ligase, cytoplasmic OS=Homo sapiens GN=DARS PE=1 SV=2 - [SYDC_HUMAN]	16.37	36.0565	3.78949		1	6	6	9		Not phosphorylated	25.75	74.1007	20.0097		1	10	10	22		Not phosphorylated
P15559	NAD(P)H dehydrogenase [quinone] 1 OS=Homo sapiens GN=NQO1 PE=1 SV=1 - [NQO1_HUMAN]	10.95	24.4588	13.9736	3.31274	1	3	3	9		Not phosphorylated	14.96	26.7737	13.0537		1	4	4	9		Not phosphorylated
P19404	NADH dehydrogenase [ubiquinone] flavoprotein 2, mitochondrial OS=Homo sapiens GN=NDUFV2 PE=1 SV=2 - [NDUV2_HUMAN]	22.49	20.0724	11.9117	3.82165	1	5	5	9		Not phosphorylated	28.11	19.938	11.3193		1	5	5	8		Not phosphorylated
P22033	Methylmalonyl-CoA mutase, mitochondrial OS=Homo sapiens GN=MUT PE=1 SV=4 - [MUTA_HUMAN]	13.6	19.2361	16.011		1	8	8	9		Not phosphorylated	9.6	24.0992	11.405		1	5	5	9		Not phosphorylated
P26641	Elongation factor 1-gamma OS=Homo sapiens GN=EEF1G PE=1 SV=3 - [EF1G_HUMAN]	11.21	21.7122	17.2136		1	4	4	9		Not phosphorylated	16.02	37.7743	16.8356		1	5	5	13		Not phosphorylated
P38606	V-type proton ATPase catalytic subunit A OS=Homo sapiens GN=ATP6V1A PE=1 SV=2 - [VATA_HUMAN]	12.97	33.8271	10.6945		1	5	5	9		Not phosphorylated	22.2	59.0816	3.41534		1	8	8	13		Not phosphorylated
P48444	Coatomer subunit delta OS=Homo sapiens GN=ARCN1 PE=1 SV=1 - [COPD_HUMAN]	21.33	30.9573	7.60072		1	6	6	9		Not phosphorylated	23.48	37.2076	11.4403		1	7	7	12		Not phosphorylated
P49257	Protein ERGIC-53 OS=Homo sapiens GN=LMAN1 PE=1 SV=2 - [LMAN1_HUMAN]	20.39	31.5007	11.0971	5.00259	1	5	5	9		Not phosphorylated	16.08	20.4703		3.95727	1	4	4	5		Not phosphorylated
P49915	GMP synthase [glutamine-hydrolyzing] OS=Homo sapiens GN=GMPS PE=1 SV=1 - [GUAA_HUMAN]	10.1	26.7542	13.579		1	4	4	9		Not phosphorylated	9.67	25.2822	3.79773		1	4	4	7		Not phosphorylated
P54886	Delta-1-pyrroline-5-carboxylate synthase OS=Homo sapiens GN=ALDH18A1 PE=1 SV=2 - [P5CS_HUMAN]	6.92	20.8618	15.7537		1	4	4	9		Not phosphorylated	6.92	22.5312	4.4331		1	4	4	7		Not phosphorylated
P57105	Synaptojanin-2-binding protein OS=Homo sapiens GN=SYNJ2BP PE=1 SV=2 - [SYJ2B_HUMAN]	37.24	29.7469	8.81538		1	3	3	9		Not phosphorylated	17.93	7.8991	8.79458		1	2	2	4		Not phosphorylated
P60033	CD81 antigen OS=Homo sapiens GN=CD81 PE=1 SV=1 - [CD81_HUMAN]	25	25.3286	15.7151	3.70401	1	4	4	9		Not phosphorylated	25	19.1971	8.88427		1	3	3	6		Not phosphorylated
P62081	40S ribosomal protein S7 OS=Homo sapiens GN=RPS7 PE=1 SV=1 - [RS7_HUMAN]	32.47	20.4342	22.7836		1	3	3	9		Not phosphorylated	26.8	9.73705	21.3461		1	2	2	7		Not phosphorylated
P78527	DNA-dependent protein kinase catalytic subunit OS=Homo sapiens GN=PRKDC PE=1 SV=3 - [PRKDC_HUMAN]	3.37	39.3921			1	8	8	9		Not phosphorylated	4.19	39.3751	11.4884		1	12	12	13		Not phosphorylated
P84095	Rho-related GTP-binding protein RhoG OS=Homo sapiens GN=RHOG PE=1 SV=1 - [RHOG_HUMAN]	25.65	25.556	13.1517		1	3	3	9		Not phosphorylated	25.65	21.5547	12.4471		1	3	3	8		Not phosphorylated
Q01518	Adenylyl cyclase-associated protein 1 OS=Homo sapiens GN=CAP1 PE=1 SV=5 - [CAP1_HUMAN]	17.47	27.1163	14.7678		1	5	5	9		Not phosphorylated	17.26	25.6513	7.9836		1	5	5	8		Not phosphorylated
Q13813	Spectrin alpha chain, non-erythrocytic 1 OS=Homo sapiens GN=SPTAN1 PE=1 SV=3 - [SPTN1_HUMAN]	4.21	30.0422	7.65023		1	7	7	9		Not phosphorylated	6.19	46.4038	9.94545		1	11	11	13		Not phosphorylated
Q13838	Spliceosome RNA helicase DDX39B OS=Homo sapiens GN=DDX39B PE=1 SV=1 - [DX39B_HUMAN]	10.28	30.5716	14.0181		1	2	3	9		Not phosphorylated	13.08	26.1586	7.0763		1	2	4	8		Not phosphorylated
Q14011	Cold-inducible RNA-binding protein OS=Homo sapiens GN=CIRBP PE=1 SV=1 - [CIRBP_HUMAN]	26.74	29.2912	16.6202		1	3	3	9		Not phosphorylated	26.74	22.3668	14.5617		1	3	3	8		Not phosphorylated
Q14152	Eukaryotic translation initiation factor 3 subunit A OS=Homo sapiens GN=EIF3A PE=1 SV=1 - [EIF3A_HUMAN]	5.86	16.7786	21.06		1	5	5	9		Not phosphorylated	5.5	30.4518	15.9075		1	5	5	11		Not phosphorylated
Q14677	Clathrin interactor 1 OS=Homo sapiens GN=CLINT1 PE=1 SV=1 - [EPN4_HUMAN]	6.24	26.3688	13.5026		1	3	3	9		Not phosphorylated	6.4	15.2574			1	3	3	4		Not phosphorylated
Q15075	Early endosome antigen 1 OS=Homo sapiens GN=EEA1 PE=1 SV=2 - [EEA1_HUMAN]	8.22	36.3289	4.17017		1	8	8	9		Not phosphorylated	12.4	60.3071	33.7825		1	12	12	21		Not phosphorylated
Q15293	Reticulocalbin-1 OS=Homo sapiens GN=RCN1 PE=1 SV=1 - [RCN1_HUMAN]	14.5	33.2623	10.0287		1	4	4	9		Not phosphorylated	12.08	24.1538	12.808		1	3	3	8		Not phosphorylated
Q15427	Splicing factor 3B subunit 4 OS=Homo sapiens GN=SF3B4 PE=1 SV=1 - [SF3B4_HUMAN]	17.69	30.1157	13.6192		1	4	4	9		Not phosphorylated	12.03	13.8513	5.27742		1	3	3	4		Not phosphorylated
Q15847	Adipose most abundant gene transcript 2 protein OS=Homo sapiens GN=APM2 PE=1 SV=1 - [APM2_HUMAN]	59.21	24.4157	17.2208		1	2	2	9		Not phosphorylated	59.21	18.5725	10.1457		1	2	2	6		Not phosphorylated
Q6P1X6	UPF0598 protein C8orf82 OS=Homo sapiens GN=C8orf82 PE=1 SV=2 - [CH082_HUMAN]	26.39	24.823	12.9287		1	4	4	9		Not phosphorylated	26.39	23.0868	11.0511		1	4	4	9		Not phosphorylated
Q6P4Q7	Metal transporter CNNM4 OS=Homo sapiens GN=CNNM4 PE=1 SV=3 - [CNNM4_HUMAN]	8.39	35.9001	10.8113		1	4	4	9		Not phosphorylated	16.77	37.1927	14.1468		1	8	8	11	1	S664 (1)
Q6PIU2	Neutral cholesterol ester hydrolase 1 OS=Homo sapiens GN=NCEH1 PE=1 SV=3 - [NCEH1_HUMAN]	16.42	19.6178	17.7164		1	4	4	9		Not phosphorylated	6.86	6.91965	3.45678		1	2	2	3		Not phosphorylated
Q86SF2	N-acetylgalactosaminyltransferase 7 OS=Homo sapiens GN=GALNT7 PE=1 SV=1 - [GALT7_HUMAN]	13.24	40.5157	3.61953		1	6	6	9		Not phosphorylated	14.46	36.1308	8.06357		1	6	6	10		Not phosphorylated
Q86SX6	Glutaredoxin-related protein 5, mitochondrial OS=Homo sapiens GN=GLRX5 PE=1 SV=2 - [GLRX5_HUMAN]	26.11	18.6287	8.95	10.7005	1	5	5	9		Not phosphorylated	21.02	17.7341	8.37669		1	2	2	6		Not phosphorylated
Q8NC51	Plasminogen activator inhibitor 1 RNA-binding protein OS=Homo sapiens GN=SERBP1 PE=1 SV=2 - [PAIRB_HUMAN]	13.73	23.6329	18.0618		1	4	4	9		Not phosphorylated	16.91	27.0311	20.7432		1	5	5	11		Not phosphorylated
Q8TCU6	Phosphatidylinositol 3,4,5-trisphosphate-dependent Rac exchanger 1 protein OS=Homo sapiens GN=PREX1 PE=1 SV=3 - [PREX1_HUMAN]	5.06	17.75	19.8674		1	6	6	9		Not phosphorylated	5.3	22.2022	7.96553		1	6	6	7		Not phosphorylated
Q92575	UBX domain-containing protein 4 OS=Homo sapiens GN=UBXN4 PE=1 SV=2 - [UBXN4_HUMAN]	13.98	18.8167	15.2003	8.33809	1	4	4	9		Not phosphorylated	13.58	17.5615	9.76406		1	3	3	6		Not phosphorylated
Q92692	Poliovirus receptor-related protein 2 OS=Homo sapiens GN=PVRL2 PE=1 SV=1 - [PVRL2_HUMAN]	15.8	21.8109	10.0659	8.00849	1	5	5	9		Not phosphorylated	13.01	14.2816	11.3179		1	4	4	6		Not phosphorylated
Q96AB3	Isochorismatase domain-containing protein 2, mitochondrial OS=Homo sapiens GN=ISOC2 PE=1 SV=1 - [ISOC2_HUMAN]	26.34	15.9802	26.9649		1	4	4	9		Not phosphorylated	24.88	25.138	8.58471		1	3	3	8		Not phosphorylated
Q96C36	Pyrroline-5-carboxylate reductase 2 OS=Homo sapiens GN=PYCR2 PE=1 SV=1 - [P5CR2_HUMAN]	19.69	29.853	9.08378		1	4	5	9		Not phosphorylated	19.06	26.9132	7.89878		1	3	4	9		Not phosphorylated
Q96EY8	Cob(I)yrinic acid a,c-diamide adenosyltransferase, mitochondrial OS=Homo sapiens GN=MMAB PE=1 SV=1 - [MMAB_HUMAN]	32	20.2297	17.6753		1	5	5	9		Not phosphorylated	24.8	19.3479	8.6699		1	4	4	7		Not phosphorylated
Q96HY6	DDRGK domain-containing protein 1 OS=Homo sapiens GN=DDRGK1 PE=1 SV=2 - [DDRGK_HUMAN]	25.48	25.6289	16.6401		1	5	5	9		Not phosphorylated	21.34	19.9	8.82108		1	4	4	7		Not phosphorylated
Q96KP4	Cytosolic non-specific dipeptidase OS=Homo sapiens GN=CNDP2 PE=1 SV=2 - [CNDP2_HUMAN]	14.11	24.5967	13.0837		1	4	4	9		Not phosphorylated	14.11	20.8184	7.70808		1	4	4	7		Not phosphorylated
Q99797	Mitochondrial intermediate peptidase OS=Homo sapiens GN=MIPEP PE=1 SV=2 - [MIPEP_HUMAN]	12.34	22.2359	15.5349		1	6	6	9		Not phosphorylated	10.94	16.3786	8.32287		1	5	5	6		Not phosphorylated
Q9BTZ2	Dehydrogenase/reductase SDR family member 4 OS=Homo sapiens GN=DHRS4 PE=1 SV=3 - [DHRS4_HUMAN]	30.94	36.5762	9.46411		1	4	4	9		Not phosphorylated	30.94	22.0191	7.83141		1	4	4	7		Not phosphorylated
Q9H4G0	Band 4.1-like protein 1 OS=Homo sapiens GN=EPB41L1 PE=1 SV=2 - [E41L1_HUMAN]	14.98	23.352	15.5552	3.20041	1	8	8	9	2	T475 (1); S546 (1); T550 (1)	14.76	20.0351	19.9905		1	8	8	9	1	T475 (1)
Q9NRR5	Ubiquilin-4 OS=Homo sapiens GN=UBQLN4 PE=1 SV=2 - [UBQL4_HUMAN]	18.64	30.8635	13.995		1	4	6	9		Not phosphorylated	14.31	19.6952	8.6108		1	3	5	6		Not phosphorylated
Q9NZB2	Constitutive coactivator of PPAR-gamma-like protein 1 OS=Homo sapiens GN=FAM120A PE=1 SV=2 - [F120A_HUMAN]	11.99	35.485	4.87971		2	8	8	9	1	T952 (1); S690 (1)	15.56	29.9008	12.2938		1	9	9	10		Not phosphorylated
Q9P015	39S ribosomal protein L15, mitochondrial OS=Homo sapiens GN=MRPL15 PE=1 SV=1 - [RM15_HUMAN]	19.93	27.1938	14.2052		1	4	4	9		Not phosphorylated	24.32	21.3067	17.0833		1	5	5	9		Not phosphorylated
Q9Y262	Eukaryotic translation initiation factor 3 subunit L OS=Homo sapiens GN=EIF3L PE=1 SV=1 - [EIF3L_HUMAN]	14.18	24.0248	20.4245		1	5	5	9		Not phosphorylated	16.31	43.8146	22.6679		1	6	6	15		Not phosphorylated
Q9Y2R9	28S ribosomal protein S7, mitochondrial OS=Homo sapiens GN=MRPS7 PE=1 SV=2 - [RT07_HUMAN]	25.21	20.9238	11.9973	4.52911	1	6	6	9		Not phosphorylated	35.12	20.6544	11.3952		1	7	7	8		Not phosphorylated
O00151	PDZ and LIM domain protein 1 OS=Homo sapiens GN=PDLIM1 PE=1 SV=4 - [PDLI1_HUMAN]	18.24	27.155	10.1101		1	3	3	8		Not phosphorylated	23.1	20.0182	17.2695		1	4	4	9		Not phosphorylated
O00186	Syntaxin-binding protein 3 OS=Homo sapiens GN=STXBP3 PE=1 SV=2 - [STXB3_HUMAN]	15.71	27.0453	7.87029		1	5	5	8		Not phosphorylated	6.08	11.8417	3.46459		1	3	3	4		Not phosphorylated
O00330	Pyruvate dehydrogenase protein X component, mitochondrial OS=Homo sapiens GN=PDHX PE=1 SV=3 - [ODPX_HUMAN]	12.57	23.3101	12.9598		1	4	4	8		Not phosphorylated	9.58	13.3796			1	3	3	3	1	S364 (1); T369 (1)
O00560	Syntenin-1 OS=Homo sapiens GN=SDCBP PE=1 SV=1 - [SDCB1_HUMAN]	25.5	9.84874	29.5129		1	3	3	8		Not phosphorylated	14.09	8.68788			1	2	2	2		Not phosphorylated
O14786	Neuropilin-1 OS=Homo sapiens GN=NRP1 PE=1 SV=3 - [NRP1_HUMAN]	7.26	21.3736	14.7404		1	4	4	8		Not phosphorylated	7.26	9.44518	15.7954		1	4	4	6	1	S894 (1)
O14980	Exportin-1 OS=Homo sapiens GN=XPO1 PE=1 SV=1 - [XPO1_HUMAN]	12.23	25.03	12.3593		1	8	8	8		Not phosphorylated	12.98	44.8086	17.5961		1	9	9	14		Not phosphorylated
O15027	Protein transport protein Sec16A OS=Homo sapiens GN=SEC16A PE=1 SV=3 - [SC16A_HUMAN]	4.04	11.4602	9.17799	11.1982	1	5	5	8		Not phosphorylated	7.8	23.6898	27.3331		1	8	8	13	2	S1220 (1); S1905 (1)
O15127	Secretory carrier-associated membrane protein 2 OS=Homo sapiens GN=SCAMP2 PE=1 SV=2 - [SCAM2_HUMAN]	14.59	11.0044	18.4616	9.10474	1	4	4	8		Not phosphorylated	13.68	20.4881	13.1737		1	3	3	7		Not phosphorylated
O43242	26S proteasome non-ATPase regulatory subunit 3 OS=Homo sapiens GN=PSMD3 PE=1 SV=2 - [PSMD3_HUMAN]	16.1	21.4152	12.4595		1	6	6	8		Not phosphorylated	15.92	20.183	7.51851		1	6	6	7		Not phosphorylated
O60841	Eukaryotic translation initiation factor 5B OS=Homo sapiens GN=EIF5B PE=1 SV=4 - [IF2P_HUMAN]	7.05	19.1131	21.5087		1	5	5	8	3	S214 (3)	11.89	53.5467	20.9005		1	8	8	16	3	S214 (3)
O95433	Activator of 90 kDa heat shock protein ATPase homolog 1 OS=Homo sapiens GN=AHSA1 PE=1 SV=1 - [AHSA1_HUMAN]	17.46	19.379	17.0697		1	3	3	8		Not phosphorylated	19.53	9.73553	8.22498		1	3	3	4		Not phosphorylated
P00492	Hypoxanthine-guanine phosphoribosyltransferase OS=Homo sapiens GN=HPRT1 PE=1 SV=2 - [HPRT_HUMAN]	37.61	12.7172	20.1324		1	5	5	8		Not phosphorylated	49.08	28.7007	10.4727		1	7	7	10		Not phosphorylated
P05198	Eukaryotic translation initiation factor 2 subunit 1 OS=Homo sapiens GN=EIF2S1 PE=1 SV=3 - [IF2A_HUMAN]	22.86	28.1692	8.64638		1	5	5	8		Not phosphorylated	32.7	52.6876	24.6623		1	7	7	18		Not phosphorylated
P06454	Prothymosin alpha OS=Homo sapiens GN=PTMA PE=1 SV=2 - [PTMA_HUMAN]	22.52	18.0046	18.1855		1	4	4	8		Not phosphorylated	21.62	9.54848	12.6492		1	3	3	5		Not phosphorylated
P06753	Tropomyosin alpha-3 chain OS=Homo sapiens GN=TPM3 PE=1 SV=1 - [TPM3_HUMAN]	16.9	19.0584	7.62237	3.70763	1	2	4	8		Not phosphorylated	15.49		10.8431		1	2	4	4		Not phosphorylated
P06756	Integrin alpha-V OS=Homo sapiens GN=ITGAV PE=1 SV=2 - [ITAV_HUMAN]	8.49	26.5118	8.49401		1	6	6	8		Not phosphorylated	5.92	22.8148	7.40953		1	4	4	7		Not phosphorylated
P08069	Insulin-like growth factor 1 receptor OS=Homo sapiens GN=IGF1R PE=1 SV=1 - [IGF1R_HUMAN]	6.66	14.9527	8.57228	10.9155	1	7	7	8	3	S1339 (3)	4.54	17.4806	8.21311		1	4	4	6		Not phosphorylated
P11047	Laminin subunit gamma-1 OS=Homo sapiens GN=LAMC1 PE=1 SV=3 - [LAMC1_HUMAN]	8.33	23.1862	11.5776		1	7	7	8		Not phosphorylated	2.67	10.597			1	3	3	3		Not phosphorylated
P11310	Medium-chain specific acyl-CoA dehydrogenase, mitochondrial OS=Homo sapiens GN=ACADM PE=1 SV=1 - [ACADM_HUMAN]	12.59	20.2351	8.87596	6.79636	1	4	4	8		Not phosphorylated	7.36	19.9378	4.99605		1	2	2	5		Not phosphorylated
P13995	Bifunctional methylenetetrahydrofolate dehydrogenase/cyclohydrolase, mitochondrial OS=Homo sapiens GN=MTHFD2 PE=1 SV=2 - [MTDC_HUMAN]	21.14	22.5277	8.47111	3.20352	1	4	4	8		Not phosphorylated	21.71	16.2897	15.161		1	4	4	8		Not phosphorylated
P15880	40S ribosomal protein S2 OS=Homo sapiens GN=RPS2 PE=1 SV=2 - [RS2_HUMAN]	21.5	36.8657			1	4	4	8		Not phosphorylated	21.5	64.0442	7.6631		1	5	5	17		Not phosphorylated
P18065	Insulin-like growth factor-binding protein 2 OS=Homo sapiens GN=IGFBP2 PE=1 SV=2 - [IBP2_HUMAN]	26.77	22.9528	12.6022		1	5	5	8		Not phosphorylated	7.69	8.19794	4.08365		1	2	2	3		Not phosphorylated
P24539	ATP synthase subunit b, mitochondrial OS=Homo sapiens GN=ATP5F1 PE=1 SV=2 - [AT5F1_HUMAN]	25.39	15.558	15.7633		1	5	5	8		Not phosphorylated	13.67	8.54521	11.5141		1	3	3	5		Not phosphorylated
P30086	Phosphatidylethanolamine-binding protein 1 OS=Homo sapiens GN=PEBP1 PE=1 SV=3 - [PEBP1_HUMAN]	25.13	25.1714	10.4265	3.96014	1	3	3	8		Not phosphorylated	18.18	27.1818	8.07625		1	2	2	8		Not phosphorylated
P33992	DNA replication licensing factor MCM5 OS=Homo sapiens GN=MCM5 PE=1 SV=5 - [MCM5_HUMAN]	8.86	18.7338	11.3179		1	5	5	8		Not phosphorylated	20.16	33.6793	17.4338		1	11	11	14		Not phosphorylated
P36542	ATP synthase subunit gamma, mitochondrial OS=Homo sapiens GN=ATP5C1 PE=1 SV=1 - [ATPG_HUMAN]	20.81	12.3184	20.9875		1	3	3	8		Not phosphorylated	8.05	11.2868	3.2126		1	2	2	4		Not phosphorylated
P40199	Carcinoembryonic antigen-related cell adhesion molecule 6 OS=Homo sapiens GN=CEACAM6 PE=1 SV=3 - [CEAM6_HUMAN]	17.73	30.1972	8.67418		1	3	3	8		Not phosphorylated	13.66	15.1237	4.12438		1	2	2	4		Not phosphorylated
P40616	ADP-ribosylation factor-like protein 1 OS=Homo sapiens GN=ARL1 PE=1 SV=1 - [ARL1_HUMAN]	20.44	21.6551	11.2878		1	2	2	8		Not phosphorylated	20.44	15.4792			1	2	2	4		Not phosphorylated
P41091	Eukaryotic translation initiation factor 2 subunit 3 OS=Homo sapiens GN=EIF2S3 PE=1 SV=3 - [IF2G_HUMAN]	18.86	21.7163	13.2282		1	6	6	8		Not phosphorylated	18.86	32.9573	12.528		1	6	6	11		Not phosphorylated
P47985	Cytochrome b-c1 complex subunit Rieske, mitochondrial OS=Homo sapiens GN=UQCRFS1 PE=1 SV=2 - [UCRI_HUMAN]	17.52	18.8431	14.7561	4.52302	2	3	3	8		Not phosphorylated	31.75	30.8849	12.2038	3.1874	2	5	5	11		Not phosphorylated
P49368	T-complex protein 1 subunit gamma OS=Homo sapiens GN=CCT3 PE=1 SV=4 - [TCPG_HUMAN]	21.1	15.0689	16.0949		1	8	8	8		Not phosphorylated	19.08	22.5689	17.7135		1	8	8	11		Not phosphorylated
P51398	28S ribosomal protein S29, mitochondrial OS=Homo sapiens GN=DAP3 PE=1 SV=1 - [RT29_HUMAN]	16.08	24.7682	13.4365		1	4	4	8		Not phosphorylated	16.08	17.3146	4.50724		1	4	4	5		Not phosphorylated
P51572	B-cell receptor-associated protein 31 OS=Homo sapiens GN=BCAP31 PE=1 SV=3 - [BAP31_HUMAN]	21.95	28.6637	3.88127		1	4	4	8		Not phosphorylated	9.76	10.2234	6.89611		1	2	2	5		Not phosphorylated
P52815	39S ribosomal protein L12, mitochondrial OS=Homo sapiens GN=MRPL12 PE=1 SV=2 - [RM12_HUMAN]	23.74	23.8687	7.56625		1	3	3	8		Not phosphorylated	11.62	10.9427	3.89378		1	2	2	4		Not phosphorylated
P52943	Cysteine-rich protein 2 OS=Homo sapiens GN=CRIP2 PE=1 SV=1 - [CRIP2_HUMAN]	33.65	15.1374	18.6461	3.35558	1	5	5	8		Not phosphorylated	40.87	21.3207	8.39508	6.50243	1	5	5	9		Not phosphorylated
P68400	Casein kinase II subunit alpha OS=Homo sapiens GN=CSNK2A1 PE=1 SV=1 - [CSK21_HUMAN]	19.95	26.322	8.95316		1	6	6	8		Not phosphorylated	15.35	22.021	11.8678		1	4	4	8		Not phosphorylated
P82094	TATA element modulatory factor OS=Homo sapiens GN=TMF1 PE=1 SV=2 - [TMF1_HUMAN]	8.6	18.117	18.8412	4.30782	1	5	5	8	1	S344 (1)	7.78	12.3936	5.65943	3.39562	1	5	5	5		Not phosphorylated
Q04637	Eukaryotic translation initiation factor 4 gamma 1 OS=Homo sapiens GN=EIF4G1 PE=1 SV=4 - [IF4G1_HUMAN]	4.5	21.525	13.0777		1	5	5	8		Not phosphorylated	11.44	47.018	25.3877		2	11	11	18		Not phosphorylated
Q06323	Proteasome activator complex subunit 1 OS=Homo sapiens GN=PSME1 PE=1 SV=1 - [PSME1_HUMAN]	20.08	19.8891	12.26		1	4	4	8		Not phosphorylated	29.72	34.7185	14.7716		1	6	6	13		Not phosphorylated
Q07020	60S ribosomal protein L18 OS=Homo sapiens GN=RPL18 PE=1 SV=2 - [RL18_HUMAN]	19.68	18.9932	11.2612		1	3	3	8		Not phosphorylated	25.53	14.9754	11.6035		1	4	4	7		Not phosphorylated
Q07960	Rho GTPase-activating protein 1 OS=Homo sapiens GN=ARHGAP1 PE=1 SV=1 - [RHG01_HUMAN]	13.9	20.7432	13.7187		1	4	4	8		Not phosphorylated	11.16	7.77292	7.01674		1	3	3	4		Not phosphorylated
Q12792	Twinfilin-1 OS=Homo sapiens GN=TWF1 PE=1 SV=3 - [TWF1_HUMAN]	19.71	29.202	10.4547		1	4	4	8		Not phosphorylated	17.14	24.0767	12.9244		1	4	4	8		Not phosphorylated
Q13217	DnaJ homolog subfamily C member 3 OS=Homo sapiens GN=DNAJC3 PE=1 SV=1 - [DNJC3_HUMAN]	22.02	33.1645	9.40103		1	5	5	8		Not phosphorylated	11.31	14.6563			1	3	3	3		Not phosphorylated
Q14435	Polypeptide N-acetylgalactosaminyltransferase 3 OS=Homo sapiens GN=GALNT3 PE=2 SV=2 - [GALT3_HUMAN]	14.22	16.8487	15.6479		1	6	6	8		Not phosphorylated	10.43	20.821	10.7276		1	5	5	8		Not phosphorylated
Q16543	Hsp90 co-chaperone Cdc37 OS=Homo sapiens GN=CDC37 PE=1 SV=1 - [CDC37_HUMAN]	19.05	19.4609	15.4163		1	5	5	8		Not phosphorylated	19.05	24.3805	18.4699		1	5	5	11		Not phosphorylated
Q5SNT6	WASH complex subunit FAM21B OS=Homo sapiens GN=FAM21B PE=1 SV=2 - [FA21B_HUMAN]	8.86	32.0534	4.35544		3	6	6	8		Not phosphorylated	10.85	35.2082	4.75352		3	7	7	8		Not phosphorylated
Q5T8D3	Acyl-CoA-binding domain-containing protein 5 OS=Homo sapiens GN=ACBD5 PE=1 SV=1 - [ACBD5_HUMAN]	12.17	19.4915	11.3974		1	5	5	8		Not phosphorylated	7.49	11.3421	6.81296		1	3	3	5		Not phosphorylated
Q86X29	Lipolysis-stimulated lipoprotein receptor OS=Homo sapiens GN=LSR PE=1 SV=4 - [LSR_HUMAN]	11.09	7.53305	30.0736		1	5	5	8	3	S493 (2); Y535 (1)	14.02	11.4265	25.7947		1	7	7	9	4	S493 (3); S643 (1); S646 (1)
Q92626	Peroxidasin homolog OS=Homo sapiens GN=PXDN PE=1 SV=2 - [PXDN_HUMAN]	7.17	26.9137	10.2785		1	6	6	8		Not phosphorylated	4.73	17.9801			1	4	4	4		Not phosphorylated
Q92945	Far upstream element-binding protein 2 OS=Homo sapiens GN=KHSRP PE=1 SV=4 - [FUBP2_HUMAN]	15.19	22.5187	13.7177		1	6	6	8		Not phosphorylated	17.86	38.6878	15.4986		1	8	8	13		Not phosphorylated
Q92973	Transportin-1 OS=Homo sapiens GN=TNPO1 PE=1 SV=2 - [TNPO1_HUMAN]	15.92	26.4925	8.08018		1	8	8	8		Not phosphorylated	14.25	31.6186	6.93666		1	8	8	9		Not phosphorylated
Q96A49	Synapse-associated protein 1 OS=Homo sapiens GN=SYAP1 PE=1 SV=1 - [SYAP1_HUMAN]	16.48	23.7808	14.5288		1	4	4	8		Not phosphorylated	22.44	14.1431	15.5326		1	4	4	6		Not phosphorylated
Q96AQ6	Pre-B-cell leukemia transcription factor-interacting protein 1 OS=Homo sapiens GN=PBXIP1 PE=1 SV=1 - [PBIP1_HUMAN]	7.8	21.0235	11.6615		1	4	4	8		Not phosphorylated	5.61	11.5404	3.57589		1	3	3	4		Not phosphorylated
Q96C01	Protein FAM136A OS=Homo sapiens GN=FAM136A PE=1 SV=1 - [F136A_HUMAN]	23.91	23.8888	9.78665	3.77979	1	3	3	8		Not phosphorylated	20.29	9.50852	7.42734		1	2	2	4		Not phosphorylated
Q96DB5	Regulator of microtubule dynamics protein 1 OS=Homo sapiens GN=FAM82B PE=1 SV=1 - [RMD1_HUMAN]	11.15	30.5412	11.1883		1	2	2	8		Not phosphorylated	18.79	32.5679	10.9273		1	4	4	9		Not phosphorylated
Q9BUJ2	Heterogeneous nuclear ribonucleoprotein U-like protein 1 OS=Homo sapiens GN=HNRNPUL1 PE=1 SV=2 - [HNRL1_HUMAN]	8.64	14.5755	25.3994		1	4	4	8	2	S194 (1); T209 (1)	11.21	25.7644	14.8772		1	7	7	9	1	S194 (1)
Q9H4A6	Golgi phosphoprotein 3 OS=Homo sapiens GN=GOLPH3 PE=1 SV=1 - [GOLP3_HUMAN]	13.76	25.465	8.30752		1	3	3	8		Not phosphorylated	13.76	16.2275	7.29766		1	2	3	6		Not phosphorylated
Q9NR28	Diablo homolog, mitochondrial OS=Homo sapiens GN=DIABLO PE=1 SV=1 - [DBLOH_HUMAN]	17.15	23.6729	7.65043		1	4	4	8		Not phosphorylated	13.81	14.446	10.8962		1	3	3	7		Not phosphorylated
Q9NTK5	Obg-like ATPase 1 OS=Homo sapiens GN=OLA1 PE=1 SV=2 - [OLA1_HUMAN]	13.38	20.9785	13.7506		1	4	4	8		Not phosphorylated	21.72	31.3829	7.06004		1	6	6	10		Not phosphorylated
Q9NWU1	3-oxoacyl-[acyl-carrier-protein] synthase, mitochondrial OS=Homo sapiens GN=OXSM PE=1 SV=1 - [OXSM_HUMAN]	18.52	26.3383	9.30459		1	5	5	8		Not phosphorylated	15.9	16.8894	8.80797		1	4	4	6		Not phosphorylated
Q9NWU5	39S ribosomal protein L22, mitochondrial OS=Homo sapiens GN=MRPL22 PE=1 SV=1 - [RM22_HUMAN]	19.9	19.5449	8.91389	3.34902	1	4	4	8		Not phosphorylated	25.73	28.3975	7.76695		1	4	4	9		Not phosphorylated
Q9NX40	OCIA domain-containing protein 1 OS=Homo sapiens GN=OCIAD1 PE=1 SV=1 - [OCAD1_HUMAN]	20.41	23.512	9.51928	3.42448	1	3	3	8	1	S108 (1)	17.55	24.5529	3.93404		1	3	3	7	1	S108 (1)
Q9P2B2	Prostaglandin F2 receptor negative regulator OS=Homo sapiens GN=PTGFRN PE=1 SV=2 - [FPRP_HUMAN]	6.6	24.9512	7.98354		1	4	4	8		Not phosphorylated	4.21	15.7404	6.94855		1	3	3	6		Not phosphorylated
Q9P2J5	Leucine--tRNA ligase, cytoplasmic OS=Homo sapiens GN=LARS PE=1 SV=2 - [SYLC_HUMAN]	7.57	20.9844	13.7664		1	5	5	8		Not phosphorylated	12.33	38.1012	24.3984		1	9	9	15		Not phosphorylated
Q9UBC2	Epidermal growth factor receptor substrate 15-like 1 OS=Homo sapiens GN=EPS15L1 PE=1 SV=1 - [EP15R_HUMAN]	14.47	23.0169	14.6419		1	7	7	8		Not phosphorylated	13.89	17.6834	14.9386		1	6	6	7		Not phosphorylated
Q9UHB9	Signal recognition particle 68 kDa protein OS=Homo sapiens GN=SRP68 PE=1 SV=2 - [SRP68_HUMAN]	15.15	22.0067	12.0143		1	6	6	8		Not phosphorylated	6.7	7.89791	7.81257		1	3	3	4		Not phosphorylated
Q9ULA0	Aspartyl aminopeptidase OS=Homo sapiens GN=DNPEP PE=1 SV=1 - [DNPEP_HUMAN]	15.16	27.7965	9.19359		1	4	4	8		Not phosphorylated	8	8.14834	6.99946		1	3	3	4		Not phosphorylated
Q9UPT8	Zinc finger CCCH domain-containing protein 4 OS=Homo sapiens GN=ZC3H4 PE=1 SV=3 - [ZC3H4_HUMAN]	7.6	15.0627	23.1628	6.63195	1	5	5	8	5	S1114 (2); S1269 (1); S1275 (3)	6.14	5.21588	44.0215	7.83221	1	5	5	12	6	S1269 (3); S1275 (5)
O00154	Cytosolic acyl coenzyme A thioester hydrolase OS=Homo sapiens GN=ACOT7 PE=1 SV=3 - [BACH_HUMAN]	16.84	21.7315	8.05689		1	4	4	7		Not phosphorylated	7.37	10.9102	4.6511		1	2	2	4		Not phosphorylated
O00469	Procollagen-lysine,2-oxoglutarate 5-dioxygenase 2 OS=Homo sapiens GN=PLOD2 PE=1 SV=2 - [PLOD2_HUMAN]	7.19	20.894	8.38047		1	4	4	7		Not phosphorylated	7.19	16.8744	3.56363		1	4	4	5		Not phosphorylated
O00754	Lysosomal alpha-mannosidase OS=Homo sapiens GN=MAN2B1 PE=1 SV=3 - [MA2B1_HUMAN]	4.25	23.3892	9.23523		1	3	3	7		Not phosphorylated	2.77	8.98891	3.95173		1	2	2	3		Not phosphorylated
O14929	Histone acetyltransferase type B catalytic subunit OS=Homo sapiens GN=HAT1 PE=1 SV=1 - [HAT1_HUMAN]	11.22	23.251	9.46808		1	3	3	7		Not phosphorylated	11.22	27.4641	13.3349		1	3	3	9		Not phosphorylated
O60610	Protein diaphanous homolog 1 OS=Homo sapiens GN=DIAPH1 PE=1 SV=2 - [DIAP1_HUMAN]	7.39	25.1491	8.9026		1	6	6	7		Not phosphorylated	7.78	32.6723	4.22855		1	6	6	8		Not phosphorylated
O75436	Vacuolar protein sorting-associated protein 26A OS=Homo sapiens GN=VPS26A PE=1 SV=2 - [VP26A_HUMAN]	14.07	20.2832	8.60277		1	3	3	7		Not phosphorylated	17.13	19.8126	15.7781		1	4	4	9		Not phosphorylated
O94766	Galactosylgalactosylxylosylprotein 3-beta-glucuronosyltransferase 3 OS=Homo sapiens GN=B3GAT3 PE=1 SV=2 - [B3GA3_HUMAN]	19.7	22.8316	7.88416		1	3	3	7		Not phosphorylated	17.31	13.6316	4.03109		1	3	3	4		Not phosphorylated
O94919	Endonuclease domain-containing 1 protein OS=Homo sapiens GN=ENDOD1 PE=1 SV=2 - [ENDD1_HUMAN]	10.2	13.3587	18.6715		1	3	3	7		Not phosphorylated	10.2	17.1799	7.38189		1	3	3	6		Not phosphorylated
O95674	Phosphatidate cytidylyltransferase 2 OS=Homo sapiens GN=CDS2 PE=1 SV=1 - [CDS2_HUMAN]	15.96	9.5893	26.1892		1	5	5	7	2	S21 (1); S33 (1)	11.69	14.5017	18.4726		1	4	4	7	1	S33 (1)
O96005	Cleft lip and palate transmembrane protein 1 OS=Homo sapiens GN=CLPTM1 PE=1 SV=1 - [CLPT1_HUMAN]	7.03	21.2196	8.83655		1	5	5	7		Not phosphorylated	6.73	24.4129	4.82295		1	3	3	7		Not phosphorylated
P02765	Alpha-2-HS-glycoprotein OS=Homo sapiens GN=AHSG PE=1 SV=1 - [FETUA_HUMAN]	3.54	8.16646	20.8209		1	2	2	7	5	S138 (5)	3.54	11.3657	24.1523		1	2	2	9	7	S138 (7)
P04179	Superoxide dismutase [Mn], mitochondrial OS=Homo sapiens GN=SOD2 PE=1 SV=2 - [SODM_HUMAN]	13.06	17.347	12.9536		1	2	2	7		Not phosphorylated	13.06	15.9179	8.20382		1	2	2	6		Not phosphorylated
P05166	Propionyl-CoA carboxylase beta chain, mitochondrial OS=Homo sapiens GN=PCCB PE=1 SV=3 - [PCCB_HUMAN]	13.91	22.5454	10.649		1	5	5	7		Not phosphorylated	6.12	9.17936	3.73109		1	2	2	3		Not phosphorylated
P07741	Adenine phosphoribosyltransferase OS=Homo sapiens GN=APRT PE=1 SV=2 - [APT_HUMAN]	36.67	22.5652	8.82731		1	4	4	7		Not phosphorylated	36.67	27.501	6.61234		1	4	4	9		Not phosphorylated
P13693	Translationally-controlled tumor protein OS=Homo sapiens GN=TPT1 PE=1 SV=1 - [TCTP_HUMAN]	16.86	22.7772	8.80817		1	3	3	7		Not phosphorylated	23.26	18.8987	9.18147		1	3	3	7		Not phosphorylated
P15531	Nucleoside diphosphate kinase A OS=Homo sapiens GN=NME1 PE=1 SV=1 - [NDKA_HUMAN]	20.39	16.874	13.366		3	2	2	7		Not phosphorylated	34.87	26.7509	4.01948		3	4	4	8		Not phosphorylated
P17858	6-phosphofructokinase, liver type OS=Homo sapiens GN=PFKL PE=1 SV=6 - [K6PL_HUMAN]	13.33	31.4314	4.44863		1	4	5	7		Not phosphorylated	11.41	30.029	8.32585		1	3	4	8		Not phosphorylated
P20290	Transcription factor BTF3 OS=Homo sapiens GN=BTF3 PE=1 SV=1 - [BTF3_HUMAN]	46.12	22.8585	12.3528	4.29262	1	5	5	7		Not phosphorylated	53.88	27.427	6.15139		1	5	5	7		Not phosphorylated
P20645	Cation-dependent mannose-6-phosphate receptor OS=Homo sapiens GN=M6PR PE=1 SV=1 - [MPRD_HUMAN]	16.61	25.0742	9.94313		1	3	3	7		Not phosphorylated	16.61	24.0292	4.24844		1	3	3	6		Not phosphorylated
P21281	V-type proton ATPase subunit B, brain isoform OS=Homo sapiens GN=ATP6V1B2 PE=1 SV=3 - [VATB2_HUMAN]	20.55	28.0737	4.5981		2	6	6	7		Not phosphorylated	14.48	19.2775	4.67163		1	4	4	5		Not phosphorylated
P21860	Receptor tyrosine-protein kinase erbB-3 OS=Homo sapiens GN=ERBB3 PE=1 SV=1 - [ERBB3_HUMAN]	6.26	13.1563	13.1238	3.89897	1	5	5	7	3	S686 (2); S982 (1)	5.66	3.95722	11.5629		1	4	4	4	2	S686 (1); S982 (1)
P23381	Tryptophan--tRNA ligase, cytoplasmic OS=Homo sapiens GN=WARS PE=1 SV=2 - [SYWC_HUMAN]	10.83	23.2794	9.83253		1	3	3	7		Not phosphorylated	14.01	31.4262			1	4	4	7		Not phosphorylated
P27105	Erythrocyte band 7 integral membrane protein OS=Homo sapiens GN=STOM PE=1 SV=3 - [STOM_HUMAN]	26.04	21.9849	8.40178		1	5	5	7		Not phosphorylated	21.88	27.5731	6.49005		1	4	4	8		Not phosphorylated
P28070	Proteasome subunit beta type-4 OS=Homo sapiens GN=PSMB4 PE=1 SV=4 - [PSB4_HUMAN]	20.83	26.9029	12.7131		1	3	3	7		Not phosphorylated	20.83	27.4475	26.2169		1	3	3	10		Not phosphorylated
P30041	Peroxiredoxin-6 OS=Homo sapiens GN=PRDX6 PE=1 SV=3 - [PRDX6_HUMAN]	16.52	13.2801	18.2845		1	3	3	7		Not phosphorylated	16.07	23.5159	15.5979		1	3	3	10		Not phosphorylated
P47756	F-actin-capping protein subunit beta OS=Homo sapiens GN=CAPZB PE=1 SV=4 - [CAPZB_HUMAN]	15.88	17.4743	13.1553		1	4	4	7		Not phosphorylated	15.88	25.269	17.7268		1	4	4	10		Not phosphorylated
P52565	Rho GDP-dissociation inhibitor 1 OS=Homo sapiens GN=ARHGDIA PE=1 SV=3 - [GDIR1_HUMAN]	20.59	21.5951	7.5967		1	3	3	7		Not phosphorylated	12.75	19.2996	6.72503		1	2	2	7		Not phosphorylated
P54802	Alpha-N-acetylglucosaminidase OS=Homo sapiens GN=NAGLU PE=1 SV=2 - [ANAG_HUMAN]	11.31	22.3746	8.88367		1	5	5	7		Not phosphorylated	6.19	14.6532	3.57665		1	3	3	4		Not phosphorylated
P55209	Nucleosome assembly protein 1-like 1 OS=Homo sapiens GN=NAP1L1 PE=1 SV=1 - [NP1L1_HUMAN]	11.76	22.8421	8.10439		1	3	3	7		Not phosphorylated	27.62	43.1255	4.75568		1	5	5	10		Not phosphorylated
P56537	Eukaryotic translation initiation factor 6 OS=Homo sapiens GN=EIF6 PE=1 SV=1 - [IF6_HUMAN]	32.24	16.6428	13.7716		1	4	4	7		Not phosphorylated	21.22	19.4022	4.43054		1	3	3	6		Not phosphorylated
P60900	Proteasome subunit alpha type-6 OS=Homo sapiens GN=PSMA6 PE=1 SV=1 - [PSA6_HUMAN]	24.39	19.1403	12.1079		1	4	4	7		Not phosphorylated	12.2	11.8171			1	2	2	3		Not phosphorylated
P60981	Destrin OS=Homo sapiens GN=DSTN PE=1 SV=3 - [DEST_HUMAN]	24.24	17.0225	13.0632		1	3	3	7		Not phosphorylated	24.24	24.3084	3.75834		1	3	3	7		Not phosphorylated
P61006	Ras-related protein Rab-8A OS=Homo sapiens GN=RAB8A PE=1 SV=1 - [RAB8A_HUMAN]	19.81	16.2527	13.406		1	4	4	7		Not phosphorylated	19.32	7.78583	8.49812		1	3	3	4		Not phosphorylated
P61020	Ras-related protein Rab-5B OS=Homo sapiens GN=RAB5B PE=1 SV=1 - [RAB5B_HUMAN]	15.35	17.4786	14.1834		1	2	2	7		Not phosphorylated	15.35	9.17494	5.4797		1	2	2	3		Not phosphorylated
P61026	Ras-related protein Rab-10 OS=Homo sapiens GN=RAB10 PE=1 SV=1 - [RAB10_HUMAN]	11.5	19.4878	7.78824		1	2	2	7		Not phosphorylated	11.5	18.5565	12.0482		1	2	2	8		Not phosphorylated
P61086	Ubiquitin-conjugating enzyme E2 K OS=Homo sapiens GN=UBE2K PE=1 SV=3 - [UBE2K_HUMAN]	13.5	17.3132	13.2237		1	3	3	7		Not phosphorylated	13.5	25.7456	7.74075		1	3	3	8		Not phosphorylated
P61158	Actin-related protein 3 OS=Homo sapiens GN=ACTR3 PE=1 SV=3 - [ARP3_HUMAN]	18.18	23.4185	7.79479		1	4	4	7		Not phosphorylated	17.94	21.9348	8.3243		1	4	4	7		Not phosphorylated
P61970	Nuclear transport factor 2 OS=Homo sapiens GN=NUTF2 PE=1 SV=1 - [NTF2_HUMAN]	33.86	37.8165			1	2	2	7		Not phosphorylated	33.86	14.5708	10.4127		1	2	2	5		Not phosphorylated
P62826	GTP-binding nuclear protein Ran OS=Homo sapiens GN=RAN PE=1 SV=3 - [RAN_HUMAN]	30.09	8.75405	4.50506	14.4802	1	6	6	7		Not phosphorylated	14.81	7.2376	3.69626	3.24908	1	2	2	4		Not phosphorylated
P62888	60S ribosomal protein L30 OS=Homo sapiens GN=RPL30 PE=1 SV=2 - [RL30_HUMAN]	34.78	20.876	9.57971		1	3	3	7		Not phosphorylated	34.78	22.3197	16.7111		1	4	4	10		Not phosphorylated
P63027	Vesicle-associated membrane protein 2 OS=Homo sapiens GN=VAMP2 PE=1 SV=3 - [VAMP2_HUMAN]	34.48	32.3531			1	1	3	7		Not phosphorylated	28.45	20.4495			1	1	2	5		Not phosphorylated
P63220	40S ribosomal protein S21 OS=Homo sapiens GN=RPS21 PE=1 SV=1 - [RS21_HUMAN]	28.92	21.6147	8.80933		1	2	2	7		Not phosphorylated	28.92	24.765	12.7215		1	2	2	9		Not phosphorylated
P63244	Guanine nucleotide-binding protein subunit beta-2-like 1 OS=Homo sapiens GN=GNB2L1 PE=1 SV=3 - [GBLP_HUMAN]	26.81	16.7097	16.5676		1	5	5	7		Not phosphorylated	26.81	19.5477	19.5019		1	5	5	10		Not phosphorylated
Q01130	Serine/arginine-rich splicing factor 2 OS=Homo sapiens GN=SRSF2 PE=1 SV=4 - [SRSF2_HUMAN]	14.48	20.9771	8.18095		1	3	3	7		Not phosphorylated	21.27	34.729	7.30968		1	3	3	9		Not phosphorylated
Q02543	60S ribosomal protein L18a OS=Homo sapiens GN=RPL18A PE=1 SV=2 - [RL18A_HUMAN]	15.34	19.384	7.8695		1	2	2	7		Not phosphorylated	15.34	19.8817	7.73486		1	2	2	7		Not phosphorylated
Q02878	60S ribosomal protein L6 OS=Homo sapiens GN=RPL6 PE=1 SV=3 - [RL6_HUMAN]	19.44	20.4212	7.34606		1	4	4	7		Not phosphorylated	18.06	18.5536	6.80926		1	4	4	7		Not phosphorylated
Q12904	Aminoacyl tRNA synthase complex-interacting multifunctional protein 1 OS=Homo sapiens GN=AIMP1 PE=1 SV=2 - [AIMP1_HUMAN]	18.59	24.6772	3.97126		1	3	3	7		Not phosphorylated	7.69	7.83642	4.2583		1	2	2	3		Not phosphorylated
Q12905	Interleukin enhancer-binding factor 2 OS=Homo sapiens GN=ILF2 PE=1 SV=2 - [ILF2_HUMAN]	16.41	16.3301	12.3617		1	3	3	7		Not phosphorylated	21.54	27.6552	14.1689		1	6	6	11		Not phosphorylated
Q12959	Disks large homolog 1 OS=Homo sapiens GN=DLG1 PE=1 SV=2 - [DLG1_HUMAN]	12.06	13.4878	11.5599	5.14676	1	6	6	7	1	S687 (1)	6.08	10.9874	3.98622	3.53645	1	4	4	5		Not phosphorylated
Q13405	39S ribosomal protein L49, mitochondrial OS=Homo sapiens GN=MRPL49 PE=1 SV=1 - [RM49_HUMAN]	23.49	16.2363	13.0606		1	3	3	7		Not phosphorylated	23.49	21.0872	12.7464		1	3	3	8		Not phosphorylated
Q13501	Sequestosome-1 OS=Homo sapiens GN=SQSTM1 PE=1 SV=1 - [SQSTM_HUMAN]	20	15.326	19.2653		1	4	4	7	1	S272 (1)	25.68	15.2864	30.4671		1	6	6	10	1	T269 (1)
Q13561	Dynactin subunit 2 OS=Homo sapiens GN=DCTN2 PE=1 SV=4 - [DCTN2_HUMAN]	19.45	19.5646	14.5038		1	5	5	7		Not phosphorylated	20.45	17.8249	10.0648		1	5	5	6		Not phosphorylated
Q13907	Isopentenyl-diphosphate Delta-isomerase 1 OS=Homo sapiens GN=IDI1 PE=1 SV=2 - [IDI1_HUMAN]	19.38	11.5098	16.1106		1	3	3	7		Not phosphorylated	19.38	15.0708	7.24881		1	3	3	6		Not phosphorylated
Q14254	Flotillin-2 OS=Homo sapiens GN=FLOT2 PE=1 SV=2 - [FLOT2_HUMAN]	13.08	16.357	13.3508		1	4	4	7		Not phosphorylated	15.89	19.1471	11.6436		1	5	5	8		Not phosphorylated
Q15637	Splicing factor 1 OS=Homo sapiens GN=SF1 PE=1 SV=4 - [SF01_HUMAN]	6.26	4.23835	26.7765		1	3	3	7	5	S80 (5); S82 (2)	6.26	3.90869	12.9941		1	2	2	4	3	S80 (3); S82 (2)
Q15833	Syntaxin-binding protein 2 OS=Homo sapiens GN=STXBP2 PE=1 SV=2 - [STXB2_HUMAN]	13.66	22.063	15.5075		1	5	5	7		Not phosphorylated	6.41	19.3523	4.67831		1	3	3	5		Not phosphorylated
Q15904	V-type proton ATPase subunit S1 OS=Homo sapiens GN=ATP6AP1 PE=1 SV=2 - [VAS1_HUMAN]	12.34	21.2162	13.8997		1	4	4	7		Not phosphorylated	12.98	17.8233	12.1008		1	4	4	7		Not phosphorylated
Q16850	Lanosterol 14-alpha demethylase OS=Homo sapiens GN=CYP51A1 PE=1 SV=3 - [CP51A_HUMAN]	13.72	18.5013	11.8913		1	5	5	7		Not phosphorylated	10.54	16.1445	10.9058		1	4	4	7		Not phosphorylated
Q53H12	Acylglycerol kinase, mitochondrial OS=Homo sapiens GN=AGK PE=1 SV=2 - [AGK_HUMAN]	18.01	14.2143	13.5251	4.40344	1	5	5	7		Not phosphorylated	12.56	12.0227	4.49485		1	3	3	4		Not phosphorylated
Q5HYK3	2-methoxy-6-polyprenyl-1,4-benzoquinol methylase, mitochondrial OS=Homo sapiens GN=COQ5 PE=1 SV=2 - [COQ5_HUMAN]	12.23	24.7947	9.44477		1	3	3	7		Not phosphorylated	8.87	14.0618			1	2	2	3		Not phosphorylated
Q5JTV8	Torsin-1A-interacting protein 1 OS=Homo sapiens GN=TOR1AIP1 PE=1 SV=2 - [TOIP1_HUMAN]	14.58	17.1565	12.9515		1	5	5	7	1	T220 (1)	4.46	7.50778	3.61819		1	2	2	3		Not phosphorylated
Q6P1L8	39S ribosomal protein L14, mitochondrial OS=Homo sapiens GN=MRPL14 PE=1 SV=1 - [RM14_HUMAN]	29.66	19.1433	13.9297		1	3	3	7		Not phosphorylated	20	9.18895	8.44236		1	2	2	4		Not phosphorylated
Q7Z2W4	Zinc finger CCCH-type antiviral protein 1 OS=Homo sapiens GN=ZC3HAV1 PE=1 SV=3 - [ZCCHV_HUMAN]	9.31	21.8551	13.7587		1	5	5	7		Not phosphorylated	14.41	35.5153	25.4828		1	8	8	12	2	S257 (1); S284 (1)
Q8IXB1	DnaJ homolog subfamily C member 10 OS=Homo sapiens GN=DNAJC10 PE=1 SV=2 - [DJC10_HUMAN]	9.46	12.6776	16.9735		1	5	5	7		Not phosphorylated	4.92	17.8229	4.59645		1	3	3	5		Not phosphorylated
Q8N1F8	Serine/threonine-protein kinase 11-interacting protein OS=Homo sapiens GN=STK11IP PE=1 SV=3 - [S11IP_HUMAN]	4.82	9.10641	20.0409		1	4	4	7	3	S398 (2); S772 (1)	2.73	7.75202	4.49255		1	2	2	3	1	S398 (1)
Q8N2F6	Armadillo repeat-containing protein 10 OS=Homo sapiens GN=ARMC10 PE=1 SV=1 - [ARM10_HUMAN]	20.12	26.645	10.6161		1	4	4	7		Not phosphorylated	9.62	14.2859			1	2	2	3		Not phosphorylated
Q8NBJ7	Sulfatase-modifying factor 2 OS=Homo sapiens GN=SUMF2 PE=1 SV=2 - [SUMF2_HUMAN]	14.29	16.3283	11.8476		1	3	3	7		Not phosphorylated	10.63	8.54994	4.39727		1	2	2	3		Not phosphorylated
Q8TC12	Retinol dehydrogenase 11 OS=Homo sapiens GN=RDH11 PE=1 SV=2 - [RDH11_HUMAN]	19.5	20.2528	8.59084		1	4	4	7		Not phosphorylated	23.58	27.2521	10.513		1	5	5	10		Not phosphorylated
Q8TEX9	Importin-4 OS=Homo sapiens GN=IPO4 PE=1 SV=2 - [IPO4_HUMAN]	9.99	22.1583	9.06209		1	5	5	7		Not phosphorylated	14.06	41.3129	3.99706		1	8	8	10		Not phosphorylated
Q92900	Regulator of nonsense transcripts 1 OS=Homo sapiens GN=UPF1 PE=1 SV=2 - [RENT1_HUMAN]	5.49	24.395	8.88936		1	4	4	7		Not phosphorylated	6.11	28.0932			1	4	4	6		Not phosphorylated
Q969V3	Nicalin OS=Homo sapiens GN=NCLN PE=1 SV=2 - [NCLN_HUMAN]	13.5	24.385	7.51103		1	5	5	7		Not phosphorylated	10.48	16.8279	3.60309		1	4	4	5		Not phosphorylated
Q96EY1	DnaJ homolog subfamily A member 3, mitochondrial OS=Homo sapiens GN=DNAJA3 PE=1 SV=2 - [DNJA3_HUMAN]	9.58	25.0105	4.9672		1	3	3	7		Not phosphorylated	6.67	21.5753	7.87615		1	2	2	7		Not phosphorylated
Q96JJ7	Protein disulfide-isomerase TMX3 OS=Homo sapiens GN=TMX3 PE=1 SV=2 - [TMX3_HUMAN]	13.44	22.5565	10.0852		1	4	4	7		Not phosphorylated	7.05	8.68333			1	2	2	2		Not phosphorylated
Q99613	Eukaryotic translation initiation factor 3 subunit C OS=Homo sapiens GN=EIF3C PE=1 SV=1 - [EIF3C_HUMAN]	8	22.7954	8.64334		1	5	5	7	1	S166 (1)	10.08	34.5946	14.5112		1	7	7	12	3	S166 (3)
Q99653	Calcineurin B homologous protein 1 OS=Homo sapiens GN=CHP1 PE=1 SV=3 - [CHP1_HUMAN]	24.62	21.7018	9.79391		1	3	3	7		Not phosphorylated	24.62	15.5395	14.0094		1	3	3	6		Not phosphorylated
Q99733	Nucleosome assembly protein 1-like 4 OS=Homo sapiens GN=NAP1L4 PE=1 SV=1 - [NP1L4_HUMAN]	19.47	13.0805	11.8164	3.97073	1	5	5	7		Not phosphorylated	7.73	14.2843	3.26904		1	2	2	4		Not phosphorylated
Q9BQ70	Transcription factor 25 OS=Homo sapiens GN=TCF25 PE=1 SV=1 - [TCF25_HUMAN]	12.28	27.6965	4.16426		1	6	6	7		Not phosphorylated	7.25	18.5315	8.5375		1	3	3	6		Not phosphorylated
Q9BRX8	Redox-regulatory protein FAM213A OS=Homo sapiens GN=FAM213A PE=1 SV=3 - [F213A_HUMAN]	11.79	12.7265	16.2235		1	2	2	7		Not phosphorylated	11.79	15.1687	10.8926		1	2	2	7		Not phosphorylated
Q9BSY4	Coiled-coil-helix-coiled-coil-helix domain-containing protein 5 OS=Homo sapiens GN=CHCHD5 PE=1 SV=1 - [CHCH5_HUMAN]	24.55	20.3341	7.44981		1	2	2	7		Not phosphorylated	24.55	20.0916			1	2	2	5		Not phosphorylated
Q9BTT6	Leucine-rich repeat-containing protein 1 OS=Homo sapiens GN=LRRC1 PE=1 SV=1 - [LRRC1_HUMAN]	9.92	21.711	8.0656		1	2	4	7		Not phosphorylated	9.92	16.0835			1	2	4	5		Not phosphorylated
Q9H078	Caseinolytic peptidase B protein homolog OS=Homo sapiens GN=CLPB PE=1 SV=1 - [CLPB_HUMAN]	9.9	21.458	8.3631		1	4	4	7		Not phosphorylated	5.52	13.2428	4.15086		1	2	2	4		Not phosphorylated
Q9H1E5	Thioredoxin-related transmembrane protein 4 OS=Homo sapiens GN=TMX4 PE=1 SV=1 - [TMX4_HUMAN]	16.05	22.4914	8.87457		1	5	5	7		Not phosphorylated	11.17	12.6668			1	3	3	3		Not phosphorylated
Q9NNW7	Thioredoxin reductase 2, mitochondrial OS=Homo sapiens GN=TXNRD2 PE=1 SV=3 - [TRXR2_HUMAN]	16.22	17.7126	9.87555	3.46757	1	5	5	7		Not phosphorylated	6.11	9.45948			1	2	2	2		Not phosphorylated
Q9UEU0	Vesicle transport through interaction with t-SNAREs homolog 1B OS=Homo sapiens GN=VTI1B PE=1 SV=3 - [VTI1B_HUMAN]	20.69	24.0321	10.086		1	3	3	7		Not phosphorylated	18.1	11.4616	3.95725		1	3	3	4		Not phosphorylated
Q9UGP8	Translocation protein SEC63 homolog OS=Homo sapiens GN=SEC63 PE=1 SV=2 - [SEC63_HUMAN]	10.53	19.4693	8.74155		1	6	6	7		Not phosphorylated	11.71	20.0328	7.32985		1	6	6	7		Not phosphorylated
Q9UH62	Armadillo repeat-containing X-linked protein 3 OS=Homo sapiens GN=ARMCX3 PE=1 SV=1 - [ARMX3_HUMAN]	17.15	30.888	3.81366		1	4	4	7		Not phosphorylated	16.62	27.4302	4.15678		1	4	4	7		Not phosphorylated
Q9UMS0	NFU1 iron-sulfur cluster scaffold homolog, mitochondrial OS=Homo sapiens GN=NFU1 PE=1 SV=2 - [NFU1_HUMAN]	21.26	18.1765	12.3258		1	4	4	7		Not phosphorylated	16.14	20.9681	7.915		1	3	3	7		Not phosphorylated
Q9UNE7	E3 ubiquitin-protein ligase CHIP OS=Homo sapiens GN=STUB1 PE=1 SV=2 - [CHIP_HUMAN]	22.44	13.972	20.5824		1	4	4	7	3	S19 (3)	26.4	20.9858	15.2498		1	6	6	8	3	S19 (3)
Q9UNZ2	NSFL1 cofactor p47 OS=Homo sapiens GN=NSFL1C PE=1 SV=2 - [NSF1C_HUMAN]	19.19	29.3802	5.31644		1	4	4	7		Not phosphorylated	22.7	34.8572	20.6513		1	6	6	12	1	S114 (1)
Q9Y224	UPF0568 protein C14orf166 OS=Homo sapiens GN=C14orf166 PE=1 SV=1 - [CN166_HUMAN]	27.05	18.0654	14.4088		1	4	4	7		Not phosphorylated	27.05	25.6346	4.26877		1	4	4	7		Not phosphorylated
Q9Y4P3	Transducin beta-like protein 2 OS=Homo sapiens GN=TBL2 PE=1 SV=1 - [TBL2_HUMAN]	17	15.5991	9.05429	3.22187	1	6	6	7		Not phosphorylated	10.96	12.5652	16.8403		1	4	4	7		Not phosphorylated
Q9Y618	Nuclear receptor corepressor 2 OS=Homo sapiens GN=NCOR2 PE=1 SV=2 - [NCOR2_HUMAN]	4.51		25.6888	12.8256	1	4	4	7	4	T1391 (2); S2065 (2)	6.06	4.78384	26.224	3.15237	1	7	7	8	4	S1025 (1); T1391 (1); S2234 (1); S2269 (1)
O00161	Synaptosomal-associated protein 23 OS=Homo sapiens GN=SNAP23 PE=1 SV=1 - [SNP23_HUMAN]	28.91	18.2881	7.41715		1	4	4	6		Not phosphorylated	15.17	8.75651	4.12696		1	2	2	3		Not phosphorylated
O00303	Eukaryotic translation initiation factor 3 subunit F OS=Homo sapiens GN=EIF3F PE=1 SV=1 - [EIF3F_HUMAN]	17.37	21.0609	8.09014		1	4	4	6		Not phosphorylated	14.29	20.0887	4.69138		1	3	3	5		Not phosphorylated
O14672	Disintegrin and metalloproteinase domain-containing protein 10 OS=Homo sapiens GN=ADAM10 PE=1 SV=1 - [ADA10_HUMAN]	6.02	19.6073	4.69529		1	3	3	6		Not phosphorylated	6.02	11.9513	4.22184		1	3	3	4		Not phosphorylated
O15382	Branched-chain-amino-acid aminotransferase, mitochondrial OS=Homo sapiens GN=BCAT2 PE=1 SV=2 - [BCAT2_HUMAN]	15.56	22.0624	3.62703		1	4	4	6		Not phosphorylated	8.42	9.00852			1	2	2	2		Not phosphorylated
O15460	Prolyl 4-hydroxylase subunit alpha-2 OS=Homo sapiens GN=P4HA2 PE=1 SV=1 - [P4HA2_HUMAN]	12.52	18.1844	9.43126		1	4	4	6		Not phosphorylated	7.66	8.61549	5.25079		1	2	2	3		Not phosphorylated
O43719	HIV Tat-specific factor 1 OS=Homo sapiens GN=HTATSF1 PE=1 SV=1 - [HTSF1_HUMAN]	11.52	16.5877	13.7908		1	5	5	6	3	S642 (1); S676 (1); S702 (1)	8.21	14.3634	27.9144		1	5	5	10	8	S676 (2); S702 (4); S714 (2)
O75110	Probable phospholipid-transporting ATPase IIA OS=Homo sapiens GN=ATP9A PE=1 SV=3 - [ATP9A_HUMAN]	7.35	18.6951	7.74264		1	5	5	6		Not phosphorylated	2.29	13.3965	7.61178		1	2	2	5		Not phosphorylated
O75208	Ubiquinone biosynthesis protein COQ9, mitochondrial OS=Homo sapiens GN=COQ9 PE=1 SV=1 - [COQ9_HUMAN]	17.3	8.8319	17.2941		1	3	3	6		Not phosphorylated	17.3	8.73101	7.55592		1	3	3	4		Not phosphorylated
O75746	Calcium-binding mitochondrial carrier protein Aralar1 OS=Homo sapiens GN=SLC25A12 PE=1 SV=2 - [CMC1_HUMAN]	10.62	22.4689	5.18386		1	3	5	6		Not phosphorylated	10.62	25.7698			1	3	5	7		Not phosphorylated
O95302	Peptidyl-prolyl cis-trans isomerase FKBP9 OS=Homo sapiens GN=FKBP9 PE=1 SV=2 - [FKBP9_HUMAN]	7.54	13.8006	8.67804	3.2034	1	3	3	6		Not phosphorylated	5.79	8.53746			1	2	2	2		Not phosphorylated
O95373	Importin-7 OS=Homo sapiens GN=IPO7 PE=1 SV=1 - [IPO7_HUMAN]	9.92	21.0903	4.80039		1	6	6	6		Not phosphorylated	8.67	20.1197	3.70076		1	6	6	6		Not phosphorylated
O95782	AP-2 complex subunit alpha-1 OS=Homo sapiens GN=AP2A1 PE=1 SV=3 - [AP2A1_HUMAN]	8.5		17.2714		1	3	4	6		Not phosphorylated	7.47	16.2152	4.08		1	3	5	5		Not phosphorylated
P07602	Proactivator polypeptide OS=Homo sapiens GN=PSAP PE=1 SV=2 - [SAP_HUMAN]	12.02	14.1109	14.0109		1	4	4	6		Not phosphorylated	18.32	18.8685	14.7094		1	7	7	9		Not phosphorylated
P10301	Ras-related protein R-Ras OS=Homo sapiens GN=RRAS PE=1 SV=1 - [RRAS_HUMAN]	27.98	21.4783	10.3864		1	3	4	6		Not phosphorylated	18.81	29.579	18.646		1	2	3	10		Not phosphorylated
P10599	Thioredoxin OS=Homo sapiens GN=TXN PE=1 SV=3 - [THIO_HUMAN]	22.86	12.5665	12.851		1	2	2	6		Not phosphorylated	22.86	11.8103	11.5151		1	2	2	6		Not phosphorylated
P17931	Galectin-3 OS=Homo sapiens GN=LGALS3 PE=1 SV=5 - [LEG3_HUMAN]	16.4	8.3962	3.81081	10.9583	1	5	5	6		Not phosphorylated	16.4	12.6842	3.5589	6.39123	1	5	5	6		Not phosphorylated
P20042	Eukaryotic translation initiation factor 2 subunit 2 OS=Homo sapiens GN=EIF2S2 PE=1 SV=2 - [IF2B_HUMAN]	11.41	16.1483	8.7162		1	4	4	6		Not phosphorylated	24.32	27.1363	15.5276		1	7	7	11		Not phosphorylated
P22234	Multifunctional protein ADE2 OS=Homo sapiens GN=PAICS PE=1 SV=3 - [PUR6_HUMAN]	10.82	12.874	14.5021		1	4	4	6		Not phosphorylated	10.59	11.5929	10.2237		1	3	3	5		Not phosphorylated
P22307	Non-specific lipid-transfer protein OS=Homo sapiens GN=SCP2 PE=1 SV=2 - [NLTP_HUMAN]	7.5	16.7522	7.84402		1	3	3	6		Not phosphorylated	7.5	16.6623	4.75865		1	3	3	5		Not phosphorylated
P22570	NADPH:adrenodoxin oxidoreductase, mitochondrial OS=Homo sapiens GN=FDXR PE=1 SV=3 - [ADRO_HUMAN]	9.98	13.9837	12.4516		1	3	3	6		Not phosphorylated	11.81	13.729			1	3	3	3		Not phosphorylated
P26639	Threonine--tRNA ligase, cytoplasmic OS=Homo sapiens GN=TARS PE=1 SV=3 - [SYTC_HUMAN]	10.37	18.2666	7.2371		1	5	5	6		Not phosphorylated	7.47	10.8964	6.70611		1	4	4	5		Not phosphorylated
P29992	Guanine nucleotide-binding protein subunit alpha-11 OS=Homo sapiens GN=GNA11 PE=1 SV=2 - [GNA11_HUMAN]	14.21	17.3815	9.71604		2	3	4	6		Not phosphorylated	9.47	7.61924			1	2	2	2		Not phosphorylated
P31689	DnaJ homolog subfamily A member 1 OS=Homo sapiens GN=DNAJA1 PE=1 SV=2 - [DNJA1_HUMAN]	13.35	18.7317	8.25308		1	3	3	6		Not phosphorylated	9.57	8.24642	4.16187		1	2	2	3		Not phosphorylated
P33316	Deoxyuridine 5'-triphosphate nucleotidohydrolase, mitochondrial OS=Homo sapiens GN=DUT PE=1 SV=4 - [DUT_HUMAN]	19.44	18.922	11.9093		1	3	3	6		Not phosphorylated	24.6	24.467	5.46613		1	4	4	6		Not phosphorylated
P35637	RNA-binding protein FUS OS=Homo sapiens GN=FUS PE=1 SV=1 - [FUS_HUMAN]	9.13	18.2765	10.0358		1	3	3	6		Not phosphorylated	8.75	18.0485	14.386		1	2	2	7		Not phosphorylated
P40925	Malate dehydrogenase, cytoplasmic OS=Homo sapiens GN=MDH1 PE=1 SV=4 - [MDHC_HUMAN]	8.98	14.3337	13.8943		1	2	2	6		Not phosphorylated	11.98	19.2811	12.8653		1	3	3	7		Not phosphorylated
P43307	Translocon-associated protein subunit alpha OS=Homo sapiens GN=SSR1 PE=1 SV=3 - [SSRA_HUMAN]	11.19	13.9915	4.71464	8.14575	1	3	3	6		Not phosphorylated	9.09	16.1863	7.5606		1	2	2	6		Not phosphorylated
P49590	Probable histidine--tRNA ligase, mitochondrial OS=Homo sapiens GN=HARS2 PE=1 SV=1 - [SYHM_HUMAN]	7.71	16.3954	7.85593		1	3	3	6		Not phosphorylated	9.68	12.382	6.94706		1	3	4	5		Not phosphorylated
P52292	Importin subunit alpha-2 OS=Homo sapiens GN=KPNA2 PE=1 SV=1 - [IMA2_HUMAN]	9.45	22.4088	6.15107		1	3	3	6		Not phosphorylated	12.1	32.2089	10.5124		1	4	4	9		Not phosphorylated
P56159	GDNF family receptor alpha-1 OS=Homo sapiens GN=GFRA1 PE=2 SV=2 - [GFRA1_HUMAN]	6.67	19.4692	9.52766		1	2	2	6		Not phosphorylated	9.46	19.4562	5.0083		1	3	3	6		Not phosphorylated
P61289	Proteasome activator complex subunit 3 OS=Homo sapiens GN=PSME3 PE=1 SV=1 - [PSME3_HUMAN]	16.14	19.9046	3.96877		1	3	3	6		Not phosphorylated	20.87	16.0742	11.4068		1	4	4	7		Not phosphorylated
P62316	Small nuclear ribonucleoprotein Sm D2 OS=Homo sapiens GN=SNRPD2 PE=1 SV=1 - [SMD2_HUMAN]	33.05	14.1348	12.8465		1	4	4	6		Not phosphorylated	32.2	12.2064	3.20727		1	3	3	4		Not phosphorylated
P62714	Serine/threonine-protein phosphatase 2A catalytic subunit beta isoform OS=Homo sapiens GN=PPP2CB PE=1 SV=1 - [PP2AB_HUMAN]	17.48	19.8406	3.54866		2	3	4	6		Not phosphorylated	22.33	23.2927	10.5951		2	4	5	9		Not phosphorylated
P82921	28S ribosomal protein S21, mitochondrial OS=Homo sapiens GN=MRPS21 PE=1 SV=2 - [RT21_HUMAN]	29.89	11.3057	11.9122		1	2	2	6		Not phosphorylated	29.89	19.1284			1	2	2	5		Not phosphorylated
Q13190	Syntaxin-5 OS=Homo sapiens GN=STX5 PE=1 SV=2 - [STX5_HUMAN]	11.83	19.8091	10.006		1	3	3	6		Not phosphorylated	11.83	16.8817	3.7901		1	3	3	5		Not phosphorylated
Q13435	Splicing factor 3B subunit 2 OS=Homo sapiens GN=SF3B2 PE=1 SV=2 - [SF3B2_HUMAN]	8.38	18.3744	9.60506		1	4	4	6		Not phosphorylated	3.02	8.40291			1	2	2	2		Not phosphorylated
Q13444	Disintegrin and metalloproteinase domain-containing protein 15 OS=Homo sapiens GN=ADAM15 PE=1 SV=4 - [ADA15_HUMAN]	7.07	18.5062	7.28167		1	4	4	6		Not phosphorylated	5.1	12.3969	3.88105		1	3	3	4		Not phosphorylated
Q13492	Phosphatidylinositol-binding clathrin assembly protein OS=Homo sapiens GN=PICALM PE=1 SV=2 - [PICAL_HUMAN]	9.97	23.5112	5.6314		1	3	3	6		Not phosphorylated	9.97	8.41057	4.97618		1	3	3	3		Not phosphorylated
Q14103	Heterogeneous nuclear ribonucleoprotein D0 OS=Homo sapiens GN=HNRNPD PE=1 SV=1 - [HNRPD_HUMAN]	12.96	17.797	8.95694		1	3	3	6		Not phosphorylated	12.96	26.0902	13.8519		1	3	3	9	1	S83 (1)
Q14139	Ubiquitin conjugation factor E4 A OS=Homo sapiens GN=UBE4A PE=1 SV=2 - [UBE4A_HUMAN]	6.38	13.9315	13.3189		1	4	4	6		Not phosphorylated	5.16	8.16879	8.4674		1	4	4	4		Not phosphorylated
Q14157	Ubiquitin-associated protein 2-like OS=Homo sapiens GN=UBAP2L PE=1 SV=2 - [UBP2L_HUMAN]	6.81	12.6186	12.6514		1	4	4	6		Not phosphorylated	5.43	15.4862	6.89646		1	4	4	6		Not phosphorylated
Q15005	Signal peptidase complex subunit 2 OS=Homo sapiens GN=SPCS2 PE=1 SV=3 - [SPCS2_HUMAN]	18.14	19.7136	10.5834		1	2	2	6		Not phosphorylated	23.01	14.9311	8.26534		1	3	3	5		Not phosphorylated
Q15459	Splicing factor 3A subunit 1 OS=Homo sapiens GN=SF3A1 PE=1 SV=1 - [SF3A1_HUMAN]	10.47	8.36911	16.7002		1	5	5	6	1	S329 (1)	3.4	7.40903	3.6517		1	2	2	3		Not phosphorylated
Q15599	Na(+)/H(+) exchange regulatory cofactor NHE-RF2 OS=Homo sapiens GN=SLC9A3R2 PE=1 SV=2 - [NHRF2_HUMAN]	25.82	16.6109	7.96383		1	5	5	6		Not phosphorylated	11.87	19.5208	8.16304		1	3	3	7		Not phosphorylated
Q16401	26S proteasome non-ATPase regulatory subunit 5 OS=Homo sapiens GN=PSMD5 PE=1 SV=3 - [PSMD5_HUMAN]	15.08	19.3491	5.95608	3.38053	1	5	5	6		Not phosphorylated	19.64	36.6952	9.01479		1	6	6	10		Not phosphorylated
Q16851	UTP--glucose-1-phosphate uridylyltransferase OS=Homo sapiens GN=UGP2 PE=1 SV=5 - [UGPA_HUMAN]	12.2	20.6977	11.1806		1	3	3	6		Not phosphorylated	12.2	19.7962	4.26924		1	3	3	5		Not phosphorylated
Q16881	Thioredoxin reductase 1, cytoplasmic OS=Homo sapiens GN=TXNRD1 PE=1 SV=3 - [TRXR1_HUMAN]	8.78	13.9766	7.83724	3.18639	1	3	3	6		Not phosphorylated	5.24	4.16112	7.66826		1	2	2	3		Not phosphorylated
Q16890	Tumor protein D53 OS=Homo sapiens GN=TPD52L1 PE=1 SV=1 - [TPD53_HUMAN]	27.94	17.8328	5.01074	5.21267	1	3	3	6	1	S174 (1)	35.78	16.5145	11.9255	3.18785	1	5	5	8	1	S149 (1)
Q32MZ4	Leucine-rich repeat flightless-interacting protein 1 OS=Homo sapiens GN=LRRFIP1 PE=1 SV=2 - [LRRF1_HUMAN]	9.78	22.1497	5.35872		1	5	5	6		Not phosphorylated	11.26	34.0782	14.5412		1	6	6	11	2	S714 (2)
Q53H82	Beta-lactamase-like protein 2 OS=Homo sapiens GN=LACTB2 PE=1 SV=2 - [LACB2_HUMAN]	12.85	17.2595	7.85492		1	3	3	6		Not phosphorylated	15.28	16.7283			1	3	3	4		Not phosphorylated
Q6EMK4	Vasorin OS=Homo sapiens GN=VASN PE=1 SV=1 - [VASN_HUMAN]	8.62	21.1437	3.75413		1	3	3	6		Not phosphorylated	6.84	12.331	4.57723		1	3	3	4		Not phosphorylated
Q8IV36	Protein HID1 OS=Homo sapiens GN=HID1 PE=1 SV=1 - [HID1_HUMAN]	8.5	8.49225	15.2416		1	4	4	6	1	S653 (1)	5.84	24.2667	15.7408		1	3	3	10	3	S653 (3)
Q8IWB9	Testis-expressed sequence 2 protein OS=Homo sapiens GN=TEX2 PE=1 SV=2 - [TEX2_HUMAN]	5.41		5.32269	24.6817	1	3	3	6	2	S222 (1); S295 (1)	5.94		11.7022	6.88635	1	4	4	5	1	S732 (1)
Q8IWJ2	GRIP and coiled-coil domain-containing protein 2 OS=Homo sapiens GN=GCC2 PE=1 SV=4 - [GCC2_HUMAN]	5.76	27.0652			1	6	6	6		Not phosphorylated	4.22	21.7317			1	4	4	5		Not phosphorylated
Q8N4Q1	Mitochondrial intermembrane space import and assembly protein 40 OS=Homo sapiens GN=CHCHD4 PE=1 SV=1 - [MIA40_HUMAN]	33.8	20.7078	11.3462		1	3	3	6		Not phosphorylated	35.21	25.9795	15.1297		1	4	4	8		Not phosphorylated
Q8N5K1	CDGSH iron-sulfur domain-containing protein 2 OS=Homo sapiens GN=CISD2 PE=1 SV=1 - [CISD2_HUMAN]	31.11	14.4238	12.4456		1	3	3	6		Not phosphorylated	21.48	14.7159	4.26877		1	2	2	4		Not phosphorylated
Q8NBJ5	Procollagen galactosyltransferase 1 OS=Homo sapiens GN=GLT25D1 PE=1 SV=1 - [GT251_HUMAN]	7.88	4.57077	12.4416	10.6298	1	4	4	6		Not phosphorylated	8.52	16.0813			1	4	4	4		Not phosphorylated
Q8NBN7	Retinol dehydrogenase 13 OS=Homo sapiens GN=RDH13 PE=1 SV=2 - [RDH13_HUMAN]	16.92	17.2625	6.98978		1	3	3	6		Not phosphorylated	12.99	9.86273			1	2	2	2		Not phosphorylated
Q8NCL4	Polypeptide N-acetylgalactosaminyltransferase 6 OS=Homo sapiens GN=GALNT6 PE=2 SV=2 - [GALT6_HUMAN]	10.61	13.3095	12.9617		1	4	4	6		Not phosphorylated	6.91	16.0345	4.62749		1	3	3	5		Not phosphorylated
Q8NHP8	Putative phospholipase B-like 2 OS=Homo sapiens GN=PLBD2 PE=1 SV=2 - [PLBL2_HUMAN]	5.43	21.8082	4.93197		1	2	2	6		Not phosphorylated	7.64	20.1763	7.88033		1	3	3	7		Not phosphorylated
Q8WW59	SPRY domain-containing protein 4 OS=Homo sapiens GN=SPRYD4 PE=1 SV=2 - [SPRY4_HUMAN]	14.98	12.3314	13.9131		1	2	2	6		Not phosphorylated	25.12	10.8764	11.0883		1	4	4	5		Not phosphorylated
Q8WWI5	Choline transporter-like protein 1 OS=Homo sapiens GN=SLC44A1 PE=1 SV=1 - [CTL1_HUMAN]	7.76	21.8761	4.51339		1	4	4	6		Not phosphorylated	6.09	12.2567			1	3	3	3		Not phosphorylated
Q8WY22	BRI3-binding protein OS=Homo sapiens GN=BRI3BP PE=1 SV=1 - [BRI3B_HUMAN]	14.34	13.6324	14.7185		1	2	2	6		Not phosphorylated	14.34	4.43343	12.188		1	2	2	4		Not phosphorylated
Q92542	Nicastrin OS=Homo sapiens GN=NCSTN PE=1 SV=2 - [NICA_HUMAN]	9.03	13.2318	9.38695	3.24666	1	4	4	6		Not phosphorylated	4.8		7.6137		1	2	2	2		Not phosphorylated
Q92615	La-related protein 4B OS=Homo sapiens GN=LARP4B PE=1 SV=3 - [LAR4B_HUMAN]	9.62	8.64189	19.8471		1	3	3	6		Not phosphorylated	8.94	4.69479	8.35541	4.35694	1	3	3	4	1	T732 (1); S736 (1)
Q92667	A-kinase anchor protein 1, mitochondrial OS=Homo sapiens GN=AKAP1 PE=1 SV=1 - [AKAP1_HUMAN]	5.32	12.7528	12.102		1	3	3	6		Not phosphorylated	9.86	28.4329	3.48271		1	6	6	8		Not phosphorylated
Q92688	Acidic leucine-rich nuclear phosphoprotein 32 family member B OS=Homo sapiens GN=ANP32B PE=1 SV=1 - [AN32B_HUMAN]	15.94	17.7264	7.91568		1	2	3	6	1	T244 (1)	15.94	17.8631	8.20963		1	2	3	6	1	T244 (1)
Q96AE4	Far upstream element-binding protein 1 OS=Homo sapiens GN=FUBP1 PE=1 SV=3 - [FUBP1_HUMAN]	12.58	13.8063	9.05857	3.34925	1	5	5	6	1	S630 (1à	13.35	20.0139	12.3943		1	6	6	8		Not phosphorylated
Q96CM8	Acyl-CoA synthetase family member 2, mitochondrial OS=Homo sapiens GN=ACSF2 PE=1 SV=2 - [ACSF2_HUMAN]	12.36	22.659	4.94154		1	5	5	6		Not phosphorylated	7.64	16.498			1	3	3	4		Not phosphorylated
Q96FQ6	Protein S100-A16 OS=Homo sapiens GN=S100A16 PE=1 SV=1 - [S10AG_HUMAN]	40.78	21.2572	3.97623		1	3	3	6		Not phosphorylated	32.04	14.1345	3.88605	2.97445	1	3	3	6		Not phosphorylated
Q96GK7	Fumarylacetoacetate hydrolase domain-containing protein 2A OS=Homo sapiens GN=FAHD2A PE=1 SV=1 - [FAH2A_HUMAN]	12.74	12.8998	7.64947	3.44245	1	4	4	6		Not phosphorylated	8.92	4.53195	3.28446		2	2	2	2		Not phosphorylated
Q96I59	Probable asparagine--tRNA ligase, mitochondrial OS=Homo sapiens GN=NARS2 PE=1 SV=3 - [SYNM_HUMAN]	17.19	17.4302	8.18908		1	4	4	6		Not phosphorylated	8.6	8.57906			1	2	2	2		Not phosphorylated
Q96KN1	Protein FAM84B OS=Homo sapiens GN=FAM84B PE=1 SV=1 - [FA84B_HUMAN]	18.71	10.8423	12.8829		1	3	3	6		Not phosphorylated	19.35	10.5128	9.0956		1	3	3	4		Not phosphorylated
Q96M27	Protein PRRC1 OS=Homo sapiens GN=PRRC1 PE=1 SV=1 - [PRRC1_HUMAN]	11.46	12.5519	8.54012	3.69295	1	3	3	6		Not phosphorylated	6.74		8.4408		1	2	2	2		Not phosphorylated
Q96N66	Lysophospholipid acyltransferase 7 OS=Homo sapiens GN=MBOAT7 PE=1 SV=2 - [MBOA7_HUMAN]	8.69	16.8803	7.47157		1	3	3	6		Not phosphorylated	8.69	11.038	11.5503		1	3	3	6		Not phosphorylated
Q99729	Heterogeneous nuclear ribonucleoprotein A/B OS=Homo sapiens GN=HNRNPAB PE=1 SV=2 - [ROAA_HUMAN]	9.64	22.948	4.75744		1	2	2	6		Not phosphorylated	9.64	16.5942	8.46729		1	2	2	6		Not phosphorylated
Q9BT09	Protein canopy homolog 3 OS=Homo sapiens GN=CNPY3 PE=1 SV=1 - [CNPY3_HUMAN]	21.22	15.9423	10.003		1	4	4	6		Not phosphorylated	13.31	4.35049	9.30323		1	2	2	3		Not phosphorylated
Q9BV36	Melanophilin OS=Homo sapiens GN=MLPH PE=1 SV=1 - [MELPH_HUMAN]	10.83	16.3171	10.324		1	4	4	6		Not phosphorylated	12.67	9.34559	10.2097		1	4	4	4		Not phosphorylated
Q9BWD1	Acetyl-CoA acetyltransferase, cytosolic OS=Homo sapiens GN=ACAT2 PE=1 SV=2 - [THIC_HUMAN]	14.11	18.828	8.28121		1	2	2	6		Not phosphorylated	21.16	23.9585	3.27708		1	3	3	6		Not phosphorylated
Q9BXB4	Oxysterol-binding protein-related protein 11 OS=Homo sapiens GN=OSBPL11 PE=1 SV=2 - [OSB11_HUMAN]	8.3	22.1649	5.57292		1	4	4	6	1	S189 (1)	4.15	3.77847	8.9805		1	2	2	3	2	S181 (1); S189 (1)
Q9BYD2	39S ribosomal protein L9, mitochondrial OS=Homo sapiens GN=MRPL9 PE=1 SV=2 - [RM09_HUMAN]	16.48	17.9553	8.92566		1	3	3	6		Not phosphorylated	11.99	13.0047	4.19534		1	2	2	4		Not phosphorylated
Q9BZF1	Oxysterol-binding protein-related protein 8 OS=Homo sapiens GN=OSBPL8 PE=1 SV=3 - [OSBL8_HUMAN]	5.17	12.098	7.73818	3.35272	1	3	3	6		Not phosphorylated	5.06	12.4302	8.15899		1	3	3	5		Not phosphorylated
Q9H0X4	Protein ITFG3 OS=Homo sapiens GN=ITFG3 PE=1 SV=1 - [ITFG3_HUMAN]	9.24	9.39919	16.8358		1	4	4	6	3	S21 (3)	6.88	3.50179	14.6032		1	4	4	5	2	S21 (2)
Q9H1B7	Interferon regulatory factor 2-binding protein-like OS=Homo sapiens GN=IRF2BPL PE=1 SV=1 - [I2BPL_HUMAN]	8.54	9.57085	17.3996		1	6	6	6	2	S547 (2)	6.66	14.1901	15.0601		1	5	5	7	2	S547 (2)
Q9H2W6	39S ribosomal protein L46, mitochondrial OS=Homo sapiens GN=MRPL46 PE=1 SV=1 - [RM46_HUMAN]	9.68	16.5072	7.96509		1	2	2	6		Not phosphorylated	9.68	7.059	7.72232		1	2	2	4		Not phosphorylated
Q9H3Z4	DnaJ homolog subfamily C member 5 OS=Homo sapiens GN=DNAJC5 PE=1 SV=1 - [DNJC5_HUMAN]	16.16	13.1072	14.94		1	3	3	6		Not phosphorylated	15.66	13.0598	11.0142		1	2	2	5		Not phosphorylated
Q9H488	GDP-fucose protein O-fucosyltransferase 1 OS=Homo sapiens GN=POFUT1 PE=1 SV=1 - [OFUT1_HUMAN]	23.71	3.99746	19.4202	3.63728	1	5	5	6		Not phosphorylated	8.25	9.41896			1	2	2	2		Not phosphorylated
Q9H4M9	EH domain-containing protein 1 OS=Homo sapiens GN=EHD1 PE=1 SV=2 - [EHD1_HUMAN]	10.86	20.1282	3.95496		1	5	5	6		Not phosphorylated	13.67	16.5836	12.0948		1	6	6	7		Not phosphorylated
Q9H910	Hematological and neurological expressed 1-like protein OS=Homo sapiens GN=HN1L PE=1 SV=1 - [HN1L_HUMAN]	30	19.0033	4.02326		1	4	4	6		Not phosphorylated	30	24.073	11.2453		1	4	4	9		Not phosphorylated
Q9HCH5	Synaptotagmin-like protein 2 OS=Homo sapiens GN=SYTL2 PE=1 SV=3 - [SYTL2_HUMAN]	8.99	9.53964	13.94	4.61985	1	5	5	6	3	S535 (3)	5.67	4.63889	16.6645		1	4	4	5	4	S154 (1); S511 (1); S535 (2)
Q9NQP4	Prefoldin subunit 4 OS=Homo sapiens GN=PFDN4 PE=1 SV=1 - [PFD4_HUMAN]	30.6	13.2744	8.82614	3.97127	1	3	3	6	1	S125 (1)	30.6	16.0743	13.8507	3.41592	1	4	4	8	2	S125 (2)
Q9NUQ9	Protein FAM49B OS=Homo sapiens GN=FAM49B PE=1 SV=1 - [FA49B_HUMAN]	13.27	13.7143	13.2155		1	3	3	6		Not phosphorylated	14.2	13.1608	4.33758		1	3	3	4		Not phosphorylated
Q9P035	Very-long-chain (3R)-3-hydroxyacyl-[acyl-carrier protein] dehydratase 3 OS=Homo sapiens GN=PTPLAD1 PE=1 SV=2 - [HACD3_HUMAN]	9.67	18.3035	8.65381		1	2	2	6		Not phosphorylated	9.67	13.202	3.5578		1	2	2	4		Not phosphorylated
Q9P0I2	ER membrane protein complex subunit 3 OS=Homo sapiens GN=EMC3 PE=1 SV=3 - [EMC3_HUMAN]	16.48	17.8376	8.05979		1	3	3	6		Not phosphorylated	11.88	9.43977	8.80036		1	2	2	4		Not phosphorylated
Q9UBE0	SUMO-activating enzyme subunit 1 OS=Homo sapiens GN=SAE1 PE=1 SV=1 - [SAE1_HUMAN]	10.69	14.0347	14.9867		1	2	2	6		Not phosphorylated	10.69	9.53885	4.99282		1	2	2	3		Not phosphorylated
Q9UBQ7	Glyoxylate reductase/hydroxypyruvate reductase OS=Homo sapiens GN=GRHPR PE=1 SV=1 - [GRHPR_HUMAN]	20.43	22.9691	5.57761		1	4	4	6		Not phosphorylated	13.11	18.1499	5.62707		1	3	3	5		Not phosphorylated
Q9UBV8	Peflin OS=Homo sapiens GN=PEF1 PE=1 SV=1 - [PEF1_HUMAN]	10.21	25.6609	4.68586		1	2	2	6		Not phosphorylated	10.21	20.5519	4.21583		1	2	2	5		Not phosphorylated
Q9UHD9	Ubiquilin-2 OS=Homo sapiens GN=UBQLN2 PE=1 SV=2 - [UBQL2_HUMAN]	15.22	20.3592			1	2	5	6		Not phosphorylated	11.7	22.895	9.55129		1	2	4	7		Not phosphorylated
Q9UKK9	ADP-sugar pyrophosphatase OS=Homo sapiens GN=NUDT5 PE=1 SV=1 - [NUDT5_HUMAN]	20.55	30.877			1	2	2	6		Not phosphorylated	19.63	13.0333			1	2	2	3		Not phosphorylated
Q9UNW1	Multiple inositol polyphosphate phosphatase 1 OS=Homo sapiens GN=MINPP1 PE=1 SV=1 - [MINP1_HUMAN]	9.86	14.751	14.9468		1	3	3	6		Not phosphorylated	9.86	15.2504	3.80963		1	3	3	4		Not phosphorylated
Q9Y230	RuvB-like 2 OS=Homo sapiens GN=RUVBL2 PE=1 SV=3 - [RUVB2_HUMAN]	11.23	13.315	12.691		1	4	4	6		Not phosphorylated	8.42	15.3064	11.2645		1	3	3	7		Not phosphorylated
Q9Y2Q5	Ragulator complex protein LAMTOR2 OS=Homo sapiens GN=LAMTOR2 PE=1 SV=1 - [LTOR2_HUMAN]	53.6	11.9893	12.5188		1	3	3	6		Not phosphorylated	53.6	7.39504	4.06269		1	3	3	3		Not phosphorylated
Q9Y2Q9	28S ribosomal protein S28, mitochondrial OS=Homo sapiens GN=MRPS28 PE=1 SV=1 - [RT28_HUMAN]	17.65	13.2291	13.3656		1	2	2	6		Not phosphorylated	17.65	4.48761	7.45039		1	2	2	3		Not phosphorylated
A3KMH1	von Willebrand factor A domain-containing protein 8 OS=Homo sapiens GN=VWA8 PE=1 SV=2 - [VWA8_HUMAN]	2.83	17.012	3.77935		1	4	4	5		Not phosphorylated	3.1	16.9282			1	4	4	4		Not phosphorylated
A6NKF9	Putative Golgi pH regulator C OS=Homo sapiens GN=GPR89C PE=5 SV=2 - [GPHRC_HUMAN]	12.5	4.63954	18.6945		2	2	2	5		Not phosphorylated	12.19	7.24934	7.54682		2	2	2	4		Not phosphorylated
O00148	ATP-dependent RNA helicase DDX39A OS=Homo sapiens GN=DDX39A PE=1 SV=2 - [DX39A_HUMAN]	10.3	20.4405			1	2	3	5		Not phosphorylated	13.11	16.0428	7.0763		1	2	4	6		Not phosphorylated
O00629	Importin subunit alpha-4 OS=Homo sapiens GN=KPNA4 PE=1 SV=1 - [IMA4_HUMAN]	11.71	19.8553	5.70799		1	3	3	5		Not phosphorylated	9.02	5.84626	10.3662		1	2	2	3		Not phosphorylated
O14908	PDZ domain-containing protein GIPC1 OS=Homo sapiens GN=GIPC1 PE=1 SV=2 - [GIPC1_HUMAN]	11.71	16.413	3.97471		1	4	4	5		Not phosphorylated	11.71	15.9693	7.8952		1	4	4	6		Not phosphorylated
O15254	Peroxisomal acyl-coenzyme A oxidase 3 OS=Homo sapiens GN=ACOX3 PE=1 SV=2 - [ACOX3_HUMAN]	7.43	17.3364	5.22296		1	3	3	5		Not phosphorylated	3.71	8.40723			1	2	2	2		Not phosphorylated
O15321	Transmembrane 9 superfamily member 1 OS=Homo sapiens GN=TM9SF1 PE=2 SV=2 - [TM9S1_HUMAN]	7.26	14.7601	7.68498		1	3	3	5		Not phosphorylated	10.89	15.5338	10.8047		1	5	5	7		Not phosphorylated
O43488	Aflatoxin B1 aldehyde reductase member 2 OS=Homo sapiens GN=AKR7A2 PE=1 SV=3 - [ARK72_HUMAN]	9.47	12.4649	9.22176		1	2	2	5		Not phosphorylated	9.47	11.3153	4.1968		2	2	2	4		Not phosphorylated
O60220	Mitochondrial import inner membrane translocase subunit Tim8 A OS=Homo sapiens GN=TIMM8A PE=1 SV=1 - [TIM8A_HUMAN]	22.68	11.5962	7.44213		1	2	2	5		Not phosphorylated	22.68	15.3979	7.77024		1	2	2	6		Not phosphorylated
O60493	Sorting nexin-3 OS=Homo sapiens GN=SNX3 PE=1 SV=3 - [SNX3_HUMAN]	29.01	23.0138			1	2	2	5		Not phosphorylated	29.01	12.7191	8.5066		1	2	2	5		Not phosphorylated
O75153	Clustered mitochondria protein homolog OS=Homo sapiens GN=CLUH PE=1 SV=2 - [CLU_HUMAN]	5.19	13.557	8.44954		1	4	4	5		Not phosphorylated	7.18	26.852	3.68236		1	6	6	7		Not phosphorylated
O75223	Gamma-glutamylcyclotransferase OS=Homo sapiens GN=GGCT PE=1 SV=1 - [GGCT_HUMAN]	28.19	25.4991			1	3	3	5		Not phosphorylated	19.15	10.2357	4.46018		1	2	2	3		Not phosphorylated
O75306	NADH dehydrogenase [ubiquinone] iron-sulfur protein 2, mitochondrial OS=Homo sapiens GN=NDUFS2 PE=1 SV=2 - [NDUS2_HUMAN]	11.66	15.7694	3.95498		1	3	3	5		Not phosphorylated	6.7	12.2041			1	2	2	3		Not phosphorylated
O76094	Signal recognition particle 72 kDa protein OS=Homo sapiens GN=SRP72 PE=1 SV=3 - [SRP72_HUMAN]	8.94	8.79361	12.0766		1	4	4	5		Not phosphorylated	11.03	12.5778	12.5158		1	4	4	6	1	S630 (1); T633 (1)
O94973	AP-2 complex subunit alpha-2 OS=Homo sapiens GN=AP2A2 PE=1 SV=2 - [AP2A2_HUMAN]	4.9	15.9862			1	2	3	5		Not phosphorylated	5.96	8.21135	4.08		1	1	3	3		Not phosphorylated
O95361	Tripartite motif-containing protein 16 OS=Homo sapiens GN=TRIM16 PE=1 SV=3 - [TRI16_HUMAN]	8.87	11.9611	8.35928		1	3	3	5		Not phosphorylated	8.87	13.5186	4.38173		1	3	3	4		Not phosphorylated
O95757	Heat shock 70 kDa protein 4L OS=Homo sapiens GN=HSPA4L PE=1 SV=3 - [HS74L_HUMAN]	6.32	11.985			1	3	4	5		Not phosphorylated	6.79	18.7695			1	2	4	7		Not phosphorylated
O95822	Malonyl-CoA decarboxylase, mitochondrial OS=Homo sapiens GN=MLYCD PE=1 SV=3 - [DCMC_HUMAN]	13.39	14.8366	9.32303		1	4	4	5		Not phosphorylated	9.33	18.4022	3.54948		1	3	3	5		Not phosphorylated
O95833	Chloride intracellular channel protein 3 OS=Homo sapiens GN=CLIC3 PE=1 SV=2 - [CLIC3_HUMAN]	14.41	12.0018	7.87589		1	2	2	5		Not phosphorylated	14.41	7.78776	7.15655		1	2	2	4		Not phosphorylated
P01130	Low-density lipoprotein receptor OS=Homo sapiens GN=LDLR PE=1 SV=1 - [LDLR_HUMAN]	6.28	19.1673	4.99314		1	3	3	5		Not phosphorylated	9.3	26.2043	3.523		1	5	5	7		Not phosphorylated
P09960	Leukotriene A-4 hydrolase OS=Homo sapiens GN=LTA4H PE=1 SV=2 - [LKHA4_HUMAN]	10.15	18.3867	3.58189		1	4	4	5		Not phosphorylated	9.66	21.2478	3.31467		1	4	4	6		Not phosphorylated
P10620	Microsomal glutathione S-transferase 1 OS=Homo sapiens GN=MGST1 PE=1 SV=1 - [MGST1_HUMAN]	16.77	12.6111	8.71327		1	3	3	5		Not phosphorylated	9.03	8.35809	8.45565		1	2	2	4		Not phosphorylated
P16949	Stathmin OS=Homo sapiens GN=STMN1 PE=1 SV=3 - [STMN1_HUMAN]	17.45	11.752	8.75473		1	3	3	5	1	S16 (1)	16.11		8.09645		1	2	2	2	2	S16 (1); S63 (1)
P18669	Phosphoglycerate mutase 1 OS=Homo sapiens GN=PGAM1 PE=1 SV=2 - [PGAM1_HUMAN]	16.93	14.3366	9.14968		1	2	2	5		Not phosphorylated	29.53	7.94457	12.8292		1	4	4	5		Not phosphorylated
P21291	Cysteine and glycine-rich protein 1 OS=Homo sapiens GN=CSRP1 PE=1 SV=3 - [CSRP1_HUMAN]	15.54	12.3047	3.81516	4.23495	1	3	3	5	1	S192 (1)	24.35	17.7777	4.10455		1	3	3	5		Not phosphorylated
P22102	Trifunctional purine biosynthetic protein adenosine-3 OS=Homo sapiens GN=GART PE=1 SV=1 - [PUR2_HUMAN]	8.61	19.3597	4.50905		1	5	5	5		Not phosphorylated	6.04	23.2434	3.49869		1	4	4	6		Not phosphorylated
P22223	Cadherin-3 OS=Homo sapiens GN=CDH3 PE=1 SV=2 - [CADH3_HUMAN]	4.22	14.4515			1	2	3	5		Not phosphorylated	4.1	11.6349			1	1	2	3		Not phosphorylated
P25685	DnaJ homolog subfamily B member 1 OS=Homo sapiens GN=DNAJB1 PE=1 SV=4 - [DNJB1_HUMAN]	17.35	16.3706	3.5303		1	4	4	5		Not phosphorylated	12.06	7.94553	7.61429		1	3	3	4		Not phosphorylated
P26006	Integrin alpha-3 OS=Homo sapiens GN=ITGA3 PE=1 SV=5 - [ITA3_HUMAN]	7.14	13.8889	3.72968	3.34764	1	5	5	5		Not phosphorylated	2.28	7.11405	3.54268		1	2	2	3		Not phosphorylated
P27816	Microtubule-associated protein 4 OS=Homo sapiens GN=MAP4 PE=1 SV=3 - [MAP4_HUMAN]	4.17	8.66812	13.3781		1	3	3	5	1	S280 (1); S1073 (1)	11.63	16.7705	20.7984		1	8	8	9	3	S280 (1); S636 (1); S1073 (1)
P28288	ATP-binding cassette sub-family D member 3 OS=Homo sapiens GN=ABCD3 PE=1 SV=1 - [ABCD3_HUMAN]	6.53	12.8331	8.84062		1	3	3	5		Not phosphorylated	6.68	12.8032			1	3	3	3		Not phosphorylated
P30042	ES1 protein homolog, mitochondrial OS=Homo sapiens GN=C21orf33 PE=1 SV=3 - [ES1_HUMAN]	23.13	9.90373	9.01257	3.33614	1	4	4	5		Not phosphorylated	23.13	9.13266	7.97727		1	3	3	4		Not phosphorylated
P31350	Ribonucleoside-diphosphate reductase subunit M2 OS=Homo sapiens GN=RRM2 PE=1 SV=1 - [RIR2_HUMAN]	7.97	14.7936	4.06905		1	2	2	5		Not phosphorylated	7.97	11.0318	8.52674		1	2	2	5	1	S20 (1)
P31431	Syndecan-4 OS=Homo sapiens GN=SDC4 PE=1 SV=2 - [SDC4_HUMAN]	14.14	8.57526	12.2974		1	3	3	5		Not phosphorylated	20.2	4.79475	11.1719		1	4	4	4		Not phosphorylated
P35527	Keratin, type I cytoskeletal 9 OS=Homo sapiens GN=KRT9 PE=1 SV=3 - [K1C9_HUMAN]	10.43	13.7788	9.69274		1	4	4	5		Not phosphorylated	8.03	13.2556	3.92141		1	3	3	4		Not phosphorylated
P42858	Huntingtin OS=Homo sapiens GN=HTT PE=1 SV=2 - [HD_HUMAN]	1.08	4.31892	22.5479		1	2	2	5	2	S432 (2)	1.21	3.589	24.8393		1	2	2	6		Not phosphorylated
P46778	60S ribosomal protein L21 OS=Homo sapiens GN=RPL21 PE=1 SV=2 - [RL21_HUMAN]	20.63	17.681	4.98722		1	2	2	5		Not phosphorylated	27.5	20.8302	15.9175		1	3	3	9		Not phosphorylated
P46783	40S ribosomal protein S10 OS=Homo sapiens GN=RPS10 PE=1 SV=1 - [RS10_HUMAN]	9.09	14.4318	10.5918		2	2	2	5		Not phosphorylated	9.09	22.6708	9.73895		2	2	2	7		Not phosphorylated
P46977	Dolichyl-diphosphooligosaccharide--protein glycosyltransferase subunit STT3A OS=Homo sapiens GN=STT3A PE=1 SV=2 - [STT3A_HUMAN]	4.82	7.42075	11.0023		1	3	3	5		Not phosphorylated	6.38	7.02543	10.3929		1	4	4	5		Not phosphorylated
P47897	Glutamine--tRNA ligase OS=Homo sapiens GN=QARS PE=1 SV=1 - [SYQ_HUMAN]	6.84	13.1753	8.75429		1	3	3	5		Not phosphorylated	3.87	4.01696	7.56843		1	2	2	3		Not phosphorylated
P49585	Choline-phosphate cytidylyltransferase A OS=Homo sapiens GN=PCYT1A PE=1 SV=2 - [PCY1A_HUMAN]	8.17	4.26491		13.4304	1	2	2	5	2	S347 (2)	8.17	5.60646		10.3765	1	2	2	4	3	S343 (1); S347 (3)
P49591	Serine--tRNA ligase, cytoplasmic OS=Homo sapiens GN=SARS PE=1 SV=3 - [SYSC_HUMAN]	16.54	18.8979	5.97063		1	4	4	5		Not phosphorylated	14.59	16.0813	4.5964		1	5	5	5		Not phosphorylated
P49773	Histidine triad nucleotide-binding protein 1 OS=Homo sapiens GN=HINT1 PE=1 SV=2 - [HINT1_HUMAN]	23.02	3.89453	3.52632	10.9601	1	2	2	5		Not phosphorylated	30.16	8.73048	3.67533		1	2	2	3		Not phosphorylated
P50914	60S ribosomal protein L14 OS=Homo sapiens GN=RPL14 PE=1 SV=4 - [RL14_HUMAN]	15.35	8.53307	10.6676		1	3	3	5		Not phosphorylated	19.53	14.8829	17.4592		1	4	4	9	1	S139 (1)
P51114	Fragile X mental retardation syndrome-related protein 1 OS=Homo sapiens GN=FXR1 PE=1 SV=3 - [FXR1_HUMAN]	9.66	20.4979			1	4	4	5		Not phosphorylated	11.27	17.3232	8.71353		1	4	4	6		Not phosphorylated
P51665	26S proteasome non-ATPase regulatory subunit 7 OS=Homo sapiens GN=PSMD7 PE=1 SV=2 - [PSD7_HUMAN]	23.15	19.2452	4.07943		1	4	4	5		Not phosphorylated	11.11	19.028	3.96989		1	2	2	5		Not phosphorylated
P52272	Heterogeneous nuclear ribonucleoprotein M OS=Homo sapiens GN=HNRNPM PE=1 SV=3 - [HNRPM_HUMAN]	6.99	12.8968	8.68916		1	3	3	5		Not phosphorylated	22.47	38.4761	24.4856		1	10	10	15		Not phosphorylated
P56192	Methionine--tRNA ligase, cytoplasmic OS=Homo sapiens GN=MARS PE=1 SV=2 - [SYMC_HUMAN]	4.44	11.6888	8.89364		1	3	3	5		Not phosphorylated	10.67	28.6467	9.02564		1	6	6	9		Not phosphorylated
P61758	Prefoldin subunit 3 OS=Homo sapiens GN=VBP1 PE=1 SV=3 - [PFD3_HUMAN]	22.34	11.9921	4.20764	3.84105	1	4	4	5		Not phosphorylated	12.69	12.229	8.18498		1	2	2	5		Not phosphorylated
P62070	Ras-related protein R-Ras2 OS=Homo sapiens GN=RRAS2 PE=1 SV=1 - [RRAS2_HUMAN]	21.57	14.5148	10.3718		1	2	3	5	1	S186 (1)	13.73	19.7707			1	1	2	6		Not phosphorylated
P62269	40S ribosomal protein S18 OS=Homo sapiens GN=RPS18 PE=1 SV=3 - [RS18_HUMAN]	15.79	7.22026	11.4504		1	3	3	5		Not phosphorylated	13.82	4.4453	11.111		1	3	3	4		Not phosphorylated
P62906	60S ribosomal protein L10a OS=Homo sapiens GN=RPL10A PE=1 SV=2 - [RL10A_HUMAN]	19.82	11.8837	7.9219		1	3	3	5		Not phosphorylated	19.82	31.3004	3.91577		1	3	3	9		Not phosphorylated
P62910	60S ribosomal protein L32 OS=Homo sapiens GN=RPL32 PE=1 SV=2 - [RL32_HUMAN]	20.74	16.5556	5.34602		1	3	3	5		Not phosphorylated	28.15	20.9015	8.38009		1	4	4	7		Not phosphorylated
P62913	60S ribosomal protein L11 OS=Homo sapiens GN=RPL11 PE=1 SV=2 - [RL11_HUMAN]	15.17	7.62834	12.8823		1	2	2	5		Not phosphorylated	15.17	11.792	8.53996		1	2	2	5		Not phosphorylated
P78536	Disintegrin and metalloproteinase domain-containing protein 17 OS=Homo sapiens GN=ADAM17 PE=1 SV=1 - [ADA17_HUMAN]	3.4	9.14952	13.0059		1	2	2	5	4	S791 (4)	3.4	9.84044	12.3362		1	2	2	5	3	S791 (3)
P98194	Calcium-transporting ATPase type 2C member 1 OS=Homo sapiens GN=ATP2C1 PE=1 SV=3 - [AT2C1_HUMAN]	5.22	19.7938	4.4815		1	3	3	5		Not phosphorylated	5.11	13.9237			1	3	3	3		Not phosphorylated
Q00796	Sorbitol dehydrogenase OS=Homo sapiens GN=SORD PE=1 SV=4 - [DHSO_HUMAN]	11.48	16.8848	4.07284		1	2	2	5		Not phosphorylated	11.48	8.10219	3.60689		1	2	2	3		Not phosphorylated
Q01082	Spectrin beta chain, non-erythrocytic 1 OS=Homo sapiens GN=SPTBN1 PE=1 SV=2 - [SPTB2_HUMAN]	3.13	17.8389	4.67409		1	5	5	5		Not phosphorylated	7.02	48.3748	4.81091		1	10	10	11		Not phosphorylated
Q08J23	tRNA (cytosine(34)-C(5))-methyltransferase OS=Homo sapiens GN=NSUN2 PE=1 SV=2 - [NSUN2_HUMAN]	7.43	9.06249	12.6052		1	4	4	5		Not phosphorylated	14.6	21.5604	26.321		1	7	7	11	2	S743 (2)
Q12846	Syntaxin-4 OS=Homo sapiens GN=STX4 PE=1 SV=2 - [STX4_HUMAN]	11.78	8.45045	12.6347		1	3	3	5	1	S117 (1)	15.15	12.6405			1	3	3	3		Not phosphorylated
Q13177	Serine/threonine-protein kinase PAK 2 OS=Homo sapiens GN=PAK2 PE=1 SV=3 - [PAK2_HUMAN]	12.4	25.1863			1	4	4	5		Not phosphorylated	14.89	22.6816	10.3452		2	5	5	7		Not phosphorylated
Q13347	Eukaryotic translation initiation factor 3 subunit I OS=Homo sapiens GN=EIF3I PE=1 SV=1 - [EIF3I_HUMAN]	19.38	19.5602		4.03985	1	3	3	5		Not phosphorylated	22.77	39.2484	3.38083		1	4	4	10		Not phosphorylated
Q13510	Acid ceramidase OS=Homo sapiens GN=ASAH1 PE=1 SV=5 - [ASAH1_HUMAN]	7.85	15.0953	4.53625	3.34494	1	2	2	5		Not phosphorylated	7.34	19.0634	9.20632		1	2	2	7		Not phosphorylated
Q14258	E3 ubiquitin/ISG15 ligase TRIM25 OS=Homo sapiens GN=TRIM25 PE=1 SV=2 - [TRI25_HUMAN]	5.08	21.1253	4.01832		1	2	2	5		Not phosphorylated	5.24	9.12109	3.71677		1	2	2	3		Not phosphorylated
Q14344	Guanine nucleotide-binding protein subunit alpha-13 OS=Homo sapiens GN=GNA13 PE=1 SV=2 - [GNA13_HUMAN]	7.69	15.28	4.05		1	2	2	5		Not phosphorylated	7.16	7.11524	4.15177		1	2	2	3		Not phosphorylated
Q15181	Inorganic pyrophosphatase OS=Homo sapiens GN=PPA1 PE=1 SV=2 - [IPYR_HUMAN]	10.73	13.5112	9.54635		1	2	2	5		Not phosphorylated	17.99	26.6206	4.3933		1	3	3	7		Not phosphorylated
Q15185	Prostaglandin E synthase 3 OS=Homo sapiens GN=PTGES3 PE=1 SV=1 - [TEBP_HUMAN]	18.75	13.1627	8.84898		1	2	2	5		Not phosphorylated	18.75	13.9398	4.00247		1	2	2	4		Not phosphorylated
Q16555	Dihydropyrimidinase-related protein 2 OS=Homo sapiens GN=DPYSL2 PE=1 SV=1 - [DPYL2_HUMAN]	11.01	24.0173			1	4	4	5		Not phosphorylated	11.71	23.9264			1	4	4	5		Not phosphorylated
Q16563	Synaptophysin-like protein 1 OS=Homo sapiens GN=SYPL1 PE=1 SV=1 - [SYPL1_HUMAN]	10.04	15.7595	3.52067		1	2	2	5		Not phosphorylated	10.04	7.97305	3.48707		1	2	2	3		Not phosphorylated
Q16698	2,4-dienoyl-CoA reductase, mitochondrial OS=Homo sapiens GN=DECR1 PE=1 SV=1 - [DECR_HUMAN]	21.19	15.4642	9.45492		1	4	4	5		Not phosphorylated	25.07	14.2963	7.77842		1	5	5	5		Not phosphorylated
Q16706	Alpha-mannosidase 2 OS=Homo sapiens GN=MAN2A1 PE=1 SV=2 - [MA2A1_HUMAN]	5.16	13.1811	9.6349		1	3	3	5		Not phosphorylated	2.36	7.57224	3.4726		1	2	2	3		Not phosphorylated
Q1KMD3	Heterogeneous nuclear ribonucleoprotein U-like protein 2 OS=Homo sapiens GN=HNRNPUL2 PE=1 SV=1 - [HNRL2_HUMAN]	9.77	9.39153	13.8121		1	4	4	5	2	S161 (2)	5.62	12.2422	7.7884		1	3	3	5	1	S161 (1)
Q3SXM5	Inactive hydroxysteroid dehydrogenase-like protein 1 OS=Homo sapiens GN=HSDL1 PE=1 SV=3 - [HSDL1_HUMAN]	16.06	24.6123			1	3	3	5		Not phosphorylated	11.21	16.9382	4.64702		1	3	3	5		Not phosphorylated
Q5JTJ3	Cytochrome c oxidase assembly factor 6 homolog OS=Homo sapiens GN=COA6 PE=1 SV=1 - [COA6_HUMAN]	21.6	17.7192	4.42233		1	2	2	5		Not phosphorylated	21.6	12.1285	4.53893		1	2	2	4		Not phosphorylated
Q5JTZ9	Alanine--tRNA ligase, mitochondrial OS=Homo sapiens GN=AARS2 PE=1 SV=1 - [SYAM_HUMAN]	4.26	14.5572	8.89945		1	3	3	5		Not phosphorylated	5.58	16.544			1	4	4	4		Not phosphorylated
Q6AI08	HEAT repeat-containing protein 6 OS=Homo sapiens GN=HEATR6 PE=1 SV=1 - [HEAT6_HUMAN]	6.69	16.4068	4.85026		1	5	5	5		Not phosphorylated	8.3	19.6489	5.19896		1	6	6	6		Not phosphorylated
Q6IA17	Single Ig IL-1-related receptor OS=Homo sapiens GN=SIGIRR PE=1 SV=3 - [SIGIR_HUMAN]	10.73	13.574	8.92766		1	3	3	5		Not phosphorylated	10.73	16.4754	7.12346		1	3	3	6		Not phosphorylated
Q6IN85	Serine/threonine-protein phosphatase 4 regulatory subunit 3A OS=Homo sapiens GN=SMEK1 PE=1 SV=1 - [P4R3A_HUMAN]	3.72	20.8399			1	2	2	5		Not phosphorylated	4.32	6.9548	3.79423		1	3	3	3		Not phosphorylated
Q6P996	Pyridoxal-dependent decarboxylase domain-containing protein 1 OS=Homo sapiens GN=PDXDC1 PE=1 SV=2 - [PDXD1_HUMAN]	6.6	14.0285	8.44897		1	3	3	5		Not phosphorylated	16.24	28.9645	18.1314		1	10	10	11		Not phosphorylated
Q71RC2	La-related protein 4 OS=Homo sapiens GN=LARP4 PE=1 SV=3 - [LARP4_HUMAN]	4.97	4.37888	15.9793		1	2	2	5		Not phosphorylated	12.43	15.7807	13.1289		1	5	5	8		Not phosphorylated
Q7Z3C6	Autophagy-related protein 9A OS=Homo sapiens GN=ATG9A PE=1 SV=3 - [ATG9A_HUMAN]	7.51	4.57769	18.7491		1	3	3	5	3	S828 (3)	5.36		8.63028		1	2	2	2	1	S828 (1)
Q8NC44	Protein FAM134A OS=Homo sapiens GN=FAM134A PE=1 SV=3 - [F134A_HUMAN]	3.87	4.92977	10.649	10.816	1	2	2	5	3	S385 (3)	3.87	4.26607	8.67345	6.68214	1	2	2	5	4	S385 (4)
Q8NC60	Nitric oxide-associated protein 1 OS=Homo sapiens GN=NOA1 PE=1 SV=2 - [NOA1_HUMAN]	8.45	21.3182			1	4	4	5		Not phosphorylated	9.74	20.2224			1	5	5	5		Not phosphorylated
Q8NCW5	NAD(P)H-hydrate epimerase OS=Homo sapiens GN=APOA1BP PE=1 SV=2 - [NNRE_HUMAN]	10.42	11.2461	8.72965		1	2	2	5		Not phosphorylated	10.42	3.75558	7.2034		1	2	2	3		Not phosphorylated
Q8NE71	ATP-binding cassette sub-family F member 1 OS=Homo sapiens GN=ABCF1 PE=1 SV=2 - [ABCF1_HUMAN]	8.76	23.8145			1	5	5	5	1	S228 (1)	15.38	37.5268	18.1716		1	8	8	12	2	S228 (2)
Q8NFJ5	Retinoic acid-induced protein 3 OS=Homo sapiens GN=GPRC5A PE=1 SV=2 - [RAI3_HUMAN]	19.05	18.1482	4.92042		1	3	3	5		Not phosphorylated	13.45	8.47506	8.52838		1	2	2	4		Not phosphorylated
Q8TE77	Protein phosphatase Slingshot homolog 3 OS=Homo sapiens GN=SSH3 PE=1 SV=2 - [SSH3_HUMAN]	11.99	14.7018	9.27251		1	5	5	5		Not phosphorylated	13.2	17.9415	17.9098		1	6	6	8	2	S37 (2)
Q92499	ATP-dependent RNA helicase DDX1 OS=Homo sapiens GN=DDX1 PE=1 SV=2 - [DDX1_HUMAN]	7.7	20.91	4.27146		1	3	3	5		Not phosphorylated	13.24	22.4365	4.05211	2.80241	1	6	6	7		Not phosphorylated
Q92538	Golgi-specific brefeldin A-resistance guanine nucleotide exchange factor 1 OS=Homo sapiens GN=GBF1 PE=1 SV=2 - [GBF1_HUMAN]	4.2	9.64064	13.6069		1	4	4	5		Not phosphorylated	4.2	14.6479	18.4438		1	4	4	7	1	Y1316 (1)
Q92597	Protein NDRG1 OS=Homo sapiens GN=NDRG1 PE=1 SV=1 - [NDRG1_HUMAN]	17.77	17.7832	5.19298		1	4	4	5		Not phosphorylated	13.96	7.26481	13.6944		1	3	3	5		Not phosphorylated
Q92820	Gamma-glutamyl hydrolase OS=Homo sapiens GN=GGH PE=1 SV=2 - [GGH_HUMAN]	20.44	21.4205			1	4	4	5		Not phosphorylated	11.95	14.2333	3.44688		1	3	3	5		Not phosphorylated
Q96DV4	39S ribosomal protein L38, mitochondrial OS=Homo sapiens GN=MRPL38 PE=1 SV=2 - [RM38_HUMAN]	9.47	14.3316	9.46105		1	2	2	5		Not phosphorylated	9.47	21.3207			1	2	2	5		Not phosphorylated
Q96EK6	Glucosamine 6-phosphate N-acetyltransferase OS=Homo sapiens GN=GNPNAT1 PE=1 SV=1 - [GNA1_HUMAN]	29.35	9.68938	12.8946		1	4	4	5		Not phosphorylated	15.76	8.00926	6.10973		1	2	2	3		Not phosphorylated
Q96G23	Ceramide synthase 2 OS=Homo sapiens GN=CERS2 PE=1 SV=1 - [CERS2_HUMAN]	9.47	10.6136	13.9262		1	2	2	5		Not phosphorylated	11.84	34.0508	9.0073		1	3	3	9	1	S341 (1)
Q96Q11	CCA tRNA nucleotidyltransferase 1, mitochondrial OS=Homo sapiens GN=TRNT1 PE=1 SV=2 - [TRNT1_HUMAN]	14.75	16.0644	4.14526		1	4	4	5		Not phosphorylated	5.76	10.953	4.27618		1	2	2	4		Not phosphorylated
Q9BRK5	45 kDa calcium-binding protein OS=Homo sapiens GN=SDF4 PE=1 SV=1 - [CAB45_HUMAN]	10.5	12.3149	8.02648		1	3	3	5		Not phosphorylated	6.91	12.2888	8.25161		1	2	2	5		Not phosphorylated
Q9BRP8	Partner of Y14 and mago OS=Homo sapiens GN=WIBG PE=1 SV=1 - [WIBG_HUMAN]	24.51	12.2794	9.39487		1	3	3	5		Not phosphorylated	24.51	20.0972	7.87516		1	3	3	7		Not phosphorylated
Q9BT22	Chitobiosyldiphosphodolichol beta-mannosyltransferase OS=Homo sapiens GN=ALG1 PE=1 SV=2 - [ALG1_HUMAN]	10.13	17.3114	4.28867		1	3	3	5		Not phosphorylated	7.33	10.6034	3.53835		1	2	2	3		Not phosphorylated
Q9BTT0	Acidic leucine-rich nuclear phosphoprotein 32 family member E OS=Homo sapiens GN=ANP32E PE=1 SV=1 - [AN32E_HUMAN]	24.25	24.1732			1	5	5	5		Not phosphorylated	22.76	28.2621			1	5	5	6		Not phosphorylated
Q9BTU6	Phosphatidylinositol 4-kinase type 2-alpha OS=Homo sapiens GN=PI4K2A PE=1 SV=1 - [P4K2A_HUMAN]	6.26	3.66421	26.0172		1	2	2	5	4	S47 (4); S51 (4)	11.48	12.0048	22.9241		1	4	4	7	3	S47 (3); S51 (3)
Q9BV40	Vesicle-associated membrane protein 8 OS=Homo sapiens GN=VAMP8 PE=1 SV=1 - [VAMP8_HUMAN]	14	12.7913	9.0463		1	2	2	5		Not phosphorylated	24	12.2085	8.09705		1	3	3	5		Not phosphorylated
Q9GZZ9	Ubiquitin-like modifier-activating enzyme 5 OS=Homo sapiens GN=UBA5 PE=1 SV=1 - [UBA5_HUMAN]	14.36	17.6316	4.33959		1	3	3	5		Not phosphorylated	11.14	8.66892			1	2	2	2		Not phosphorylated
Q9H993	UPF0364 protein C6orf211 OS=Homo sapiens GN=C6orf211 PE=1 SV=1 - [CF211_HUMAN]	7.94	17.4545	4.51895		1	3	3	5		Not phosphorylated	6.58	7.94937			1	2	2	2		Not phosphorylated
Q9NQX5	Neural proliferation differentiation and control protein 1 OS=Homo sapiens GN=NPDC1 PE=1 SV=2 - [NPDC1_HUMAN]	19.38	19.0737	5.09769		1	3	3	5		Not phosphorylated	28	9.57525	7.45481	3.1068	1	4	4	5		Not phosphorylated
Q9NUQ7	Ufm1-specific protease 2 OS=Homo sapiens GN=UFSP2 PE=2 SV=3 - [UFSP2_HUMAN]	13.86	9.59659	13.7563		1	4	4	5		Not phosphorylated	7.04	5.33934	3.55304		1	2	2	2		Not phosphorylated
Q9NWS8	Required for meiotic nuclear division protein 1 homolog OS=Homo sapiens GN=RMND1 PE=1 SV=2 - [RMND1_HUMAN]	6.46	11.9425	8.21934		1	2	2	5		Not phosphorylated	9.35	12.4006	3.52072		1	3	3	4		Not phosphorylated
Q9NX18	Succinate dehydrogenase assembly factor 2, mitochondrial OS=Homo sapiens GN=SDHAF2 PE=1 SV=1 - [SDHF2_HUMAN]	16.87	12.6647	8.77133		1	2	2	5		Not phosphorylated	19.28	7.37399			1	2	2	2		Not phosphorylated
Q9NXW2	DnaJ homolog subfamily B member 12 OS=Homo sapiens GN=DNAJB12 PE=1 SV=4 - [DJB12_HUMAN]	13.33	13.2475	8.06863		1	3	3	5		Not phosphorylated	10.4	12.5071	4.4552		1	2	2	4		Not phosphorylated
Q9NZ01	Very-long-chain enoyl-CoA reductase OS=Homo sapiens GN=TECR PE=1 SV=1 - [TECR_HUMAN]	7.14	7.39857	11.0702		1	2	2	5		Not phosphorylated	7.14	6.98487	7.17968		1	2	2	4		Not phosphorylated
Q9UL26	Ras-related protein Rab-22A OS=Homo sapiens GN=RAB22A PE=1 SV=2 - [RB22A_HUMAN]	22.16	17.8131	4.21032		1	3	3	5		Not phosphorylated	15.46	13.3863			1	2	2	3		Not phosphorylated
Q9UM54	Unconventional myosin-VI OS=Homo sapiens GN=MYO6 PE=1 SV=4 - [MYO6_HUMAN]	4.71	18.581	4.63		1	4	4	5		Not phosphorylated	3.86	19.7088	7.35133		1	3	3	6		Not phosphorylated
Q9UN86	Ras GTPase-activating protein-binding protein 2 OS=Homo sapiens GN=G3BP2 PE=1 SV=2 - [G3BP2_HUMAN]	8.09	15.6316	10.3677		1	2	2	5		Not phosphorylated	11.41	18.2563	4.44628		1	3	3	5		Not phosphorylated
Q9Y281	Cofilin-2 OS=Homo sapiens GN=CFL2 PE=1 SV=1 - [COF2_HUMAN]	24.1	11.5756		3.29626	1	1	3	5		Not phosphorylated	18.67	14.1403			1	1	2	6		Not phosphorylated
Q9Y289	Sodium-dependent multivitamin transporter OS=Homo sapiens GN=SLC5A6 PE=2 SV=2 - [SC5A6_HUMAN]	4.09	11.9902	8.0417		1	2	2	5		Not phosphorylated	4.09	7.30484	3.58137		1	2	2	3		Not phosphorylated
Q9Y2S7	Polymerase delta-interacting protein 2 OS=Homo sapiens GN=POLDIP2 PE=1 SV=1 - [PDIP2_HUMAN]	18.21	18.8265	3.73969		1	5	5	5		Not phosphorylated	14.13	16.6258	3.62832		1	4	4	5		Not phosphorylated
Q9Y3B7	39S ribosomal protein L11, mitochondrial OS=Homo sapiens GN=MRPL11 PE=1 SV=1 - [RM11_HUMAN]	27.08	9.49061	9.08203	4.78576	1	4	4	5		Not phosphorylated	24.48	25.7632	5.33213		1	3	3	7		Not phosphorylated
Q9Y3D6	Mitochondrial fission 1 protein OS=Homo sapiens GN=FIS1 PE=1 SV=2 - [FIS1_HUMAN]	16.45	15.4635	4.09248		1	2	2	5		Not phosphorylated	16.45	3.97246	4.29243		1	2	2	2		Not phosphorylated
Q9Y512	Sorting and assembly machinery component 50 homolog OS=Homo sapiens GN=SAMM50 PE=1 SV=3 - [SAM50_HUMAN]	12.37	16.0557	9.50031		1	3	3	5		Not phosphorylated	21.96	23.2826	8.49982		1	6	6	7		Not phosphorylated
Q9Y5J7	Mitochondrial import inner membrane translocase subunit Tim9 OS=Homo sapiens GN=TIMM9 PE=1 SV=1 - [TIM9_HUMAN]	29.21	14.7534	8.56528		1	2	2	5		Not phosphorylated	29.21	9.07909	3.90617		1	2	2	3		Not phosphorylated
Q9Y5Y6	Suppressor of tumorigenicity 14 protein OS=Homo sapiens GN=ST14 PE=1 SV=2 - [ST14_HUMAN]	10.29	17.0856	4.26024		1	5	5	5		Not phosphorylated	5.73	10.1927			1	2	2	2		Not phosphorylated
Q9Y6G9	Cytoplasmic dynein 1 light intermediate chain 1 OS=Homo sapiens GN=DYNC1LI1 PE=1 SV=3 - [DC1L1_HUMAN]	10.52	24.1099			1	3	3	5		Not phosphorylated	10.33	8.45032	4.68875		1	3	3	3		Not phosphorylated
A2RRP1	Neuroblastoma-amplified sequence OS=Homo sapiens GN=NBAS PE=1 SV=2 - [NBAS_HUMAN]	1.73	14.6364	4.39244		1	3	3	4		Not phosphorylated	1.1	8.24788			1	2	2	2		Not phosphorylated
A6NL28	Putative tropomyosin alpha-3 chain-like protein OS=Homo sapiens PE=5 SV=2 - [TPM3L_HUMAN]	12.11	10.7314	4.97379	3.70763	1	1	2	4		Not phosphorylated	10.31	18.535	5.63053		1	1	2	5		Not phosphorylated
O00165	HCLS1-associated protein X-1 OS=Homo sapiens GN=HAX1 PE=1 SV=2 - [HAX1_HUMAN]	25.81	17.4941			1	4	4	4		Not phosphorylated	8.24	4.60303	3.21657		1	2	2	2		Not phosphorylated
O00194	Ras-related protein Rab-27B OS=Homo sapiens GN=RAB27B PE=1 SV=4 - [RB27B_HUMAN]	20.18	14.605		4.07429	1	3	3	4		Not phosphorylated	12.84	13.6217			1	2	2	3		Not phosphorylated
O00232	26S proteasome non-ATPase regulatory subunit 12 OS=Homo sapiens GN=PSMD12 PE=1 SV=3 - [PSD12_HUMAN]	9.65	9.26557	8.81865		1	3	3	4		Not phosphorylated	9.65	18.9898	9.81641		1	3	3	6		Not phosphorylated
O00233	26S proteasome non-ATPase regulatory subunit 9 OS=Homo sapiens GN=PSMD9 PE=1 SV=3 - [PSMD9_HUMAN]	11.21	14.1554	3.59281		1	2	2	4		Not phosphorylated	15.7	12.5658	7.25017		1	3	3	5		Not phosphorylated
O00461	Golgi integral membrane protein 4 OS=Homo sapiens GN=GOLIM4 PE=1 SV=1 - [GOLI4_HUMAN]	6.9	14.8983	4.43241		1	3	3	4		Not phosphorylated	5.17	8.85279	7.27583		1	3	3	4	1	S538 (1)
O14579	Coatomer subunit epsilon OS=Homo sapiens GN=COPE PE=1 SV=3 - [COPE_HUMAN]	19.16	15.0932	4.52381		1	3	3	4		Not phosphorylated	16.56	27.9236	3.4806		1	3	3	7		Not phosphorylated
O14925	Mitochondrial import inner membrane translocase subunit Tim23 OS=Homo sapiens GN=TIMM23 PE=1 SV=1 - [TIM23_HUMAN]	32.54	12.7316	5.30307		2	3	3	4		Not phosphorylated	12.92	3.48169	4.61525		2	2	2	2		Not phosphorylated
O15118	Niemann-Pick C1 protein OS=Homo sapiens GN=NPC1 PE=1 SV=2 - [NPC1_HUMAN]	2.97	16.2015	5.02055		1	2	2	4		Not phosphorylated	2.97	14.4202	3.72411		1	2	2	4		Not phosphorylated
O15230	Laminin subunit alpha-5 OS=Homo sapiens GN=LAMA5 PE=1 SV=8 - [LAMA5_HUMAN]	1.46	17.712			1	4	4	4		Not phosphorylated	1.03	11.2361			1	3	3	3		Not phosphorylated
O15260	Surfeit locus protein 4 OS=Homo sapiens GN=SURF4 PE=1 SV=3 - [SURF4_HUMAN]	10.78	12.3815	3.86528		1	2	2	4		Not phosphorylated	10.78	10.6402			1	2	2	3		Not phosphorylated
O43290	U4/U6.U5 tri-snRNP-associated protein 1 OS=Homo sapiens GN=SART1 PE=1 SV=1 - [SNUT1_HUMAN]	9.63	13.4433	5.37684		1	4	4	4	1	S448 (1)	7.63	8.70931	4.88449		1	3	3	3	1	S448 (1)
O43402	ER membrane protein complex subunit 8 OS=Homo sapiens GN=EMC8 PE=1 SV=1 - [EMC8_HUMAN]	12.38	14.8559	3.48172		1	2	2	4		Not phosphorylated	20	10.4614	3.33611		1	3	3	3		Not phosphorylated
O43747	AP-1 complex subunit gamma-1 OS=Homo sapiens GN=AP1G1 PE=1 SV=5 - [AP1G1_HUMAN]	6.45	9.01423	8.17795		1	3	3	4		Not phosphorylated	7.79	16.862	6.75386		1	4	4	6		Not phosphorylated
O75964	ATP synthase subunit g, mitochondrial OS=Homo sapiens GN=ATP5L PE=1 SV=3 - [ATP5L_HUMAN]	33.01	9.51754	3.67398	3.24419	2	3	3	4		Not phosphorylated	11.65		6.76264		1	2	2	2		Not phosphorylated
O76003	Glutaredoxin-3 OS=Homo sapiens GN=GLRX3 PE=1 SV=2 - [GLRX3_HUMAN]	9.25	13.5737	4.13469		1	2	2	4		Not phosphorylated	16.72	9.88748	6.52493		1	4	4	4		Not phosphorylated
O95571	Protein ETHE1, mitochondrial OS=Homo sapiens GN=ETHE1 PE=1 SV=2 - [ETHE1_HUMAN]	12.2	13.4644	4.30675		1	2	2	4		Not phosphorylated	12.2	11.5798	4.16613		1	2	2	4		Not phosphorylated
P00167	Cytochrome b5 OS=Homo sapiens GN=CYB5A PE=1 SV=2 - [CYB5_HUMAN]	25.37	12.2103	5.26087		1	2	2	4		Not phosphorylated	25.37	12.269	3.38115		1	2	2	4		Not phosphorylated
P04066	Tissue alpha-L-fucosidase OS=Homo sapiens GN=FUCA1 PE=1 SV=4 - [FUCO_HUMAN]	6.44	12.277	4.02409		1	2	2	4		Not phosphorylated	6.44	12.6708	3.95318		1	2	2	4		Not phosphorylated
P04080	Cystatin-B OS=Homo sapiens GN=CSTB PE=1 SV=2 - [CYTB_HUMAN]	24.49	11.4216	4.00706		1	2	2	4		Not phosphorylated	24.49	11.2444	7.69417		1	2	2	5		Not phosphorylated
P07910	Heterogeneous nuclear ribonucleoproteins C1/C2 OS=Homo sapiens GN=HNRNPC PE=1 SV=4 - [HNRPC_HUMAN]	18.63	11.905	3.91462		1	4	4	4	1	S299 (1)	9.48	7.6077			1	2	2	2	1	S299 (1)
P08240	Signal recognition particle receptor subunit alpha OS=Homo sapiens GN=SRPR PE=1 SV=2 - [SRPR_HUMAN]	6.74	9.22332	8.31311		1	3	3	4		Not phosphorylated	6.43	11.8087	4.45033		1	3	3	4		Not phosphorylated
P10768	S-formylglutathione hydrolase OS=Homo sapiens GN=ESD PE=1 SV=2 - [ESTD_HUMAN]	19.86	9.08286	8.58679		1	3	3	4		Not phosphorylated	12.41		11.823		1	2	2	3		Not phosphorylated
P11166	Solute carrier family 2, facilitated glucose transporter member 1 OS=Homo sapiens GN=SLC2A1 PE=1 SV=2 - [GTR1_HUMAN]	5.08	4.09585	11.793		1	2	2	4		Not phosphorylated	5.08	11.3964	11.5831		1	2	2	6		Not phosphorylated
P13073	Cytochrome c oxidase subunit 4 isoform 1, mitochondrial OS=Homo sapiens GN=COX4I1 PE=1 SV=1 - [COX41_HUMAN]	14.79	8.10878	7.41486		1	2	2	4		Not phosphorylated	14.79	11.7392	7.28412		1	2	2	5		Not phosphorylated
P13861	cAMP-dependent protein kinase type II-alpha regulatory subunit OS=Homo sapiens GN=PRKAR2A PE=1 SV=2 - [KAP2_HUMAN]	12.38	10.0383	8.75746		1	3	3	4	2	S99 (2)	18.32	7.05433	15.1392		1	5	5	6	1	S99 (1)
P13987	CD59 glycoprotein OS=Homo sapiens GN=CD59 PE=1 SV=1 - [CD59_HUMAN]	18.75	12.285	3.78986		1	2	2	4		Not phosphorylated	18.75	15.5368	7.48724		1	3	3	6		Not phosphorylated
P14927	Cytochrome b-c1 complex subunit 7 OS=Homo sapiens GN=UQCRB PE=1 SV=2 - [QCR7_HUMAN]	26.13	13.5344	4.5461		1	2	2	4		Not phosphorylated	35.14	13.9063	8.07851		1	3	3	5		Not phosphorylated
P19525	Interferon-induced, double-stranded RNA-activated protein kinase OS=Homo sapiens GN=EIF2AK2 PE=1 SV=2 - [E2AK2_HUMAN]	4.72	13.6571	4.53968		1	2	2	4		Not phosphorylated	9.44	24.0169	8.17775		1	4	4	8		Not phosphorylated
P20810	Calpastatin OS=Homo sapiens GN=CAST PE=1 SV=4 - [ICAL_HUMAN]	8.9	20.5345			1	3	3	4		Not phosphorylated	9.04	25.7241	4.29551		1	3	3	6		Not phosphorylated
P21283	V-type proton ATPase subunit C 1 OS=Homo sapiens GN=ATP6V1C1 PE=1 SV=4 - [VATC1_HUMAN]	12.83	13.5743	5.12531		1	3	3	4		Not phosphorylated	12.83	15.16	3.67927		1	3	3	4		Not phosphorylated
P24666	Low molecular weight phosphotyrosine protein phosphatase OS=Homo sapiens GN=ACP1 PE=1 SV=3 - [PPAC_HUMAN]	18.99	13.9539	3.81725		1	2	2	4		Not phosphorylated	27.22	16.5775	4.14834		1	3	3	5		Not phosphorylated
P26196	Probable ATP-dependent RNA helicase DDX6 OS=Homo sapiens GN=DDX6 PE=1 SV=2 - [DDX6_HUMAN]	11.59	18.3944			1	3	3	4		Not phosphorylated	13.46	17.7647	3.94164		1	4	4	5		Not phosphorylated
P26368	Splicing factor U2AF 65 kDa subunit OS=Homo sapiens GN=U2AF2 PE=1 SV=4 - [U2AF2_HUMAN]	10.53	8.33886	8.83683		1	3	3	4		Not phosphorylated	12.42	24.08	7.88847		1	3	3	7		Not phosphorylated
P26440	Isovaleryl-CoA dehydrogenase, mitochondrial OS=Homo sapiens GN=IVD PE=1 SV=1 - [IVD_HUMAN]	10.17		10.7835	3.98388	1	3	3	4		Not phosphorylated	8.04	3.64173	6.75707		1	3	3	3		Not phosphorylated
P26885	Peptidyl-prolyl cis-trans isomerase FKBP2 OS=Homo sapiens GN=FKBP2 PE=1 SV=2 - [FKBP2_HUMAN]	30.28	13.0715	5.14857		1	2	2	4		Not phosphorylated	19.72	19.3187	3.43252		1	2	2	6		Not phosphorylated
P30085	UMP-CMP kinase OS=Homo sapiens GN=CMPK1 PE=1 SV=3 - [KCY_HUMAN]	14.29	15.1893	4.2301		1	2	2	4		Not phosphorylated	20.92	15.4906			1	3	3	4		Not phosphorylated
P31942	Heterogeneous nuclear ribonucleoprotein H3 OS=Homo sapiens GN=HNRNPH3 PE=1 SV=2 - [HNRH3_HUMAN]	8.38	9.53118	8.86261		1	2	2	4		Not phosphorylated	12.43	13.1698	4.9565		1	3	3	4		Not phosphorylated
P35080	Profilin-2 OS=Homo sapiens GN=PFN2 PE=1 SV=3 - [PROF2_HUMAN]	20	11.6344	4.29568		1	2	2	4		Not phosphorylated	20	16.5887	3.9957		1	2	2	5		Not phosphorylated
P41567	Eukaryotic translation initiation factor 1 OS=Homo sapiens GN=EIF1 PE=1 SV=1 - [EIF1_HUMAN]	23.89	8.89205	7.5214		1	2	2	4		Not phosphorylated	23.89	16.7892	6.88701		1	2	2	6		Not phosphorylated
P46060	Ran GTPase-activating protein 1 OS=Homo sapiens GN=RANGAP1 PE=1 SV=1 - [RAGP1_HUMAN]	6.81	12.4208	3.85387		1	3	3	4		Not phosphorylated	14.14	21.0571	11.2658		1	6	6	8		Not phosphorylated
P46777	60S ribosomal protein L5 OS=Homo sapiens GN=RPL5 PE=1 SV=3 - [RL5_HUMAN]	9.43	15.0369	5.25685		1	2	2	4		Not phosphorylated	22.22	20.9069	15.6109		1	5	5	9		Not phosphorylated
P48147	Prolyl endopeptidase OS=Homo sapiens GN=PREP PE=1 SV=2 - [PPCE_HUMAN]	6.06	11.9155	4.75495		1	3	3	4		Not phosphorylated	4.79	9.41355	4.75841		1	2	2	3		Not phosphorylated
P49023	Paxillin OS=Homo sapiens GN=PXN PE=1 SV=3 - [PAXI_HUMAN]	7.95	4.41054	8.85089		1	2	2	4		Not phosphorylated	7.95	4.78711	8.23737		1	2	2	3		Not phosphorylated
P49321	Nuclear autoantigenic sperm protein OS=Homo sapiens GN=NASP PE=1 SV=2 - [NASP_HUMAN]	5.71	8.12147	9.79149		1	3	3	4		Not phosphorylated	14.21	24.7429	8.44341		1	7	7	8	1	S451 (1)
P49721	Proteasome subunit beta type-2 OS=Homo sapiens GN=PSMB2 PE=1 SV=1 - [PSB2_HUMAN]	34.33	12.2134	3.64934		1	4	4	4		Not phosphorylated	13.93	10.7856			1	2	2	3		Not phosphorylated
P51991	Heterogeneous nuclear ribonucleoprotein A3 OS=Homo sapiens GN=HNRNPA3 PE=1 SV=2 - [ROA3_HUMAN]	6.61	5.52023	12.9326	7.04424	1	2	2	4	1	S358 (1)	10.58	11.0241	6.30289	3.83712	1	3	3	4		Not phosphorylated
P52789	Hexokinase-2 OS=Homo sapiens GN=HK2 PE=1 SV=2 - [HXK2_HUMAN]	4.47	13.2176			1	2	3	4		Not phosphorylated	13.09	43.3412			1	7	9	12		Not phosphorylated
P53701	Cytochrome c-type heme lyase OS=Homo sapiens GN=HCCS PE=1 SV=1 - [CCHL_HUMAN]	15.3	15.0799	3.7522		1	2	2	4		Not phosphorylated	14.18	19.064	3.21801		1	3	3	6		Not phosphorylated
P53985	Monocarboxylate transporter 1 OS=Homo sapiens GN=SLC16A1 PE=1 SV=3 - [MOT1_HUMAN]	6.6		18.5969		1	2	2	4	2	S467 (2)	6.6	3.64076	12.7267		1	3	3	4		Not phosphorylated
P54577	Tyrosine--tRNA ligase, cytoplasmic OS=Homo sapiens GN=YARS PE=1 SV=4 - [SYYC_HUMAN]	6.82	7.53604	7.9993		1	3	3	4		Not phosphorylated	9.09	22.1633	8.15088		1	4	4	8		Not phosphorylated
P55145	Mesencephalic astrocyte-derived neurotrophic factor OS=Homo sapiens GN=MANF PE=1 SV=3 - [MANF_HUMAN]	17.03	8.02336	8.70567		1	3	3	4		Not phosphorylated	17.03	20.6973	7.38427		1	3	3	7		Not phosphorylated
P57088	Transmembrane protein 33 OS=Homo sapiens GN=TMEM33 PE=1 SV=2 - [TMM33_HUMAN]	15.38	12.9122	4.1142		1	2	2	4		Not phosphorylated	9.31	10.7476	3.29239		1	2	2	4		Not phosphorylated
P60520	Gamma-aminobutyric acid receptor-associated protein-like 2 OS=Homo sapiens GN=GABARAPL2 PE=1 SV=1 - [GBRL2_HUMAN]	22.22	11.8132	4.17765		1	2	2	4		Not phosphorylated	22.22	11.1925			1	2	2	3		Not phosphorylated
P61011	Signal recognition particle 54 kDa protein OS=Homo sapiens GN=SRP54 PE=1 SV=1 - [SRP54_HUMAN]	12.7	18.4811			1	4	4	4		Not phosphorylated	15.67	29.5097	3.22723		1	5	5	7		Not phosphorylated
P61160	Actin-related protein 2 OS=Homo sapiens GN=ACTR2 PE=1 SV=1 - [ARP2_HUMAN]	6.09	7.82869	7.50423		1	2	2	4		Not phosphorylated	20.3	12.0338	10.4721		1	6	6	6		Not phosphorylated
P62633	Cellular nucleic acid-binding protein OS=Homo sapiens GN=CNBP PE=1 SV=1 - [CNBP_HUMAN]	28.25	9.57019	4.29093	3.76512	1	3	3	4		Not phosphorylated	16.38	9.68431	3.20123		1	2	2	3		Not phosphorylated
P62753	40S ribosomal protein S6 OS=Homo sapiens GN=RPS6 PE=1 SV=1 - [RS6_HUMAN]	11.65	12.9422	3.6445		1	2	2	4		Not phosphorylated	11.65	19.1701	3.3605		1	2	2	6		Not phosphorylated
P62841	40S ribosomal protein S15 OS=Homo sapiens GN=RPS15 PE=1 SV=2 - [RS15_HUMAN]	31.72	16.5278		3.54631	1	3	3	4		Not phosphorylated	31.72	10.445			1	2	2	2		Not phosphorylated
P62899	60S ribosomal protein L31 OS=Homo sapiens GN=RPL31 PE=1 SV=1 - [RL31_HUMAN]	20	7.76443	8.23311		1	2	2	4		Not phosphorylated	18.4		7.60136		1	2	2	2		Not phosphorylated
P63000	Ras-related C3 botulinum toxin substrate 1 OS=Homo sapiens GN=RAC1 PE=1 SV=1 - [RAC1_HUMAN]	22.4	12.2247	3.76949		1	3	3	4		Not phosphorylated	7.81	6.79308			1	2	2	2		Not phosphorylated
P67812	Signal peptidase complex catalytic subunit SEC11A OS=Homo sapiens GN=SEC11A PE=1 SV=1 - [SC11A_HUMAN]	19.55	7.46899	3.66274	3.75142	2	3	3	4		Not phosphorylated	10.61	10.3045	3.30591		1	2	2	4		Not phosphorylated
P82673	28S ribosomal protein S35, mitochondrial OS=Homo sapiens GN=MRPS35 PE=1 SV=1 - [RT35_HUMAN]	7.12	11.5498	4.7408		1	2	2	4		Not phosphorylated	10.53	11.8062	4.464		1	3	3	4		Not phosphorylated
P82675	28S ribosomal protein S5, mitochondrial OS=Homo sapiens GN=MRPS5 PE=1 SV=2 - [RT05_HUMAN]	6.98	8.71176	8.43876		1	2	2	4		Not phosphorylated	12.09	14.8751			1	4	4	4		Not phosphorylated
P82912	28S ribosomal protein S11, mitochondrial OS=Homo sapiens GN=MRPS11 PE=1 SV=2 - [RT11_HUMAN]	23.2	15.9321	6.50482		1	2	2	4		Not phosphorylated	23.71	14.2788			1	3	3	3		Not phosphorylated
Q01844	RNA-binding protein EWS OS=Homo sapiens GN=EWSR1 PE=1 SV=1 - [EWS_HUMAN]	5.79	16.2706	3.73677		1	2	2	4		Not phosphorylated	5.79	27.073	4.58062		1	2	2	7		Not phosphorylated
Q02809	Procollagen-lysine,2-oxoglutarate 5-dioxygenase 1 OS=Homo sapiens GN=PLOD1 PE=1 SV=2 - [PLOD1_HUMAN]	4.26	9.89656	9.95607		1	2	2	4		Not phosphorylated	4.26	9.10548	12.8121		1	2	2	5		Not phosphorylated
Q06481	Amyloid-like protein 2 OS=Homo sapiens GN=APLP2 PE=1 SV=2 - [APLP2_HUMAN]	5.9	11.8202	4.57711		1	3	3	4		Not phosphorylated	4.06	7.68079			1	2	2	2		Not phosphorylated
Q07812	Apoptosis regulator BAX OS=Homo sapiens GN=BAX PE=1 SV=1 - [BAX_HUMAN]	23.96	8.0993	8.36945		1	3	3	4		Not phosphorylated	29.69	18.3901	7.26941		1	4	4	6		Not phosphorylated
Q07955	Serine/arginine-rich splicing factor 1 OS=Homo sapiens GN=SRSF1 PE=1 SV=2 - [SRSF1_HUMAN]	10.48	8.77973	7.82165		1	2	2	4		Not phosphorylated	14.92	11.1694	15.3118		1	3	3	7	3	S199 (3)
Q08209	Serine/threonine-protein phosphatase 2B catalytic subunit alpha isoform OS=Homo sapiens GN=PPP3CA PE=1 SV=1 - [PP2BA_HUMAN]	10.75	15.9292			1	3	3	4		Not phosphorylated	4.99	3.81058	3.48492		2	2	2	2		Not phosphorylated
Q08211	ATP-dependent RNA helicase A OS=Homo sapiens GN=DHX9 PE=1 SV=4 - [DHX9_HUMAN]	2.6	17.9824			1	2	2	4		Not phosphorylated	4.72	18.6479	3.4852		1	3	3	5		Not phosphorylated
Q13247	Serine/arginine-rich splicing factor 6 OS=Homo sapiens GN=SRSF6 PE=1 SV=2 - [SRSF6_HUMAN]	6.69	8.13423	7.18643		2	2	2	4	2	S303 (2)	9.3	4.02675	10.4527		2	3	3	4	2	S303 (1); S314 (1); S316 (1)
Q13286	Battenin OS=Homo sapiens GN=CLN3 PE=1 SV=1 - [CLN3_HUMAN]	3.65	4.08913	15.6243		1	3	3	4	2	S12 (2)	3.42	4.0605	5.67885		1	2	2	2	1	S12 (1)
Q13442	28 kDa heat- and acid-stable phosphoprotein OS=Homo sapiens GN=PDAP1 PE=1 SV=1 - [HAP28_HUMAN]	16.02	13.175	4.02304		1	2	2	4		Not phosphorylated	22.1	22.299	7.42217		1	3	3	7		Not phosphorylated
Q13451	Peptidyl-prolyl cis-trans isomerase FKBP5 OS=Homo sapiens GN=FKBP5 PE=1 SV=2 - [FKBP5_HUMAN]	7.88	15.7052	3.9937		1	2	2	4		Not phosphorylated	10.5	23.2982			1	3	3	5		Not phosphorylated
Q14444	Caprin-1 OS=Homo sapiens GN=CAPRIN1 PE=1 SV=2 - [CAPR1_HUMAN]	3.24	7.53778	7.409		1	2	2	4		Not phosphorylated	11.71	19.5734	3.71688		1	5	5	6		Not phosphorylated
Q14498	RNA-binding protein 39 OS=Homo sapiens GN=RBM39 PE=1 SV=2 - [RBM39_HUMAN]	6.42	10.0965	8.27636		1	2	2	4	3	S136 (3)	15.66	14.2167	15.4486		1	5	5	7	2	S136 (2)
Q16204	Coiled-coil domain-containing protein 6 OS=Homo sapiens GN=CCDC6 PE=1 SV=2 - [CCDC6_HUMAN]	8.86	4.85197	9.14399	5.16782	1	3	3	4	3	S240 (2); S244 (2); S367 (1)	12.45	9.89965	31.1324	6.60849	1	4	4	11	8	S240 (6); S244 (6); S367 (2)
Q16531	DNA damage-binding protein 1 OS=Homo sapiens GN=DDB1 PE=1 SV=1 - [DDB1_HUMAN]	6.49	9.34241	8.77203		1	3	3	4		Not phosphorylated	9.12	14.3922	12.9549		1	5	5	6		Not phosphorylated
Q16576	Histone-binding protein RBBP7 OS=Homo sapiens GN=RBBP7 PE=1 SV=1 - [RBBP7_HUMAN]	9.41	5.30054	14.4632		1	2	2	4		Not phosphorylated	12.24	16.1438	3.97698		1	2	3	5		Not phosphorylated
Q16643	Drebrin OS=Homo sapiens GN=DBN1 PE=1 SV=4 - [DREB_HUMAN]	5.24	17.1023	5.6852		1	2	2	4		Not phosphorylated	6.63	10.121	4.76105		1	3	3	3		Not phosphorylated
Q16864	V-type proton ATPase subunit F OS=Homo sapiens GN=ATP6V1F PE=1 SV=2 - [VATF_HUMAN]	44.54	19.0414			1	3	3	4		Not phosphorylated	30.25	11.9267	3.77412		1	2	2	4		Not phosphorylated
Q4G0J3	La-related protein 7 OS=Homo sapiens GN=LARP7 PE=1 SV=1 - [LARP7_HUMAN]	10.14	12.3985	5.05008		1	4	4	4	1	S261 (1)	12.2	11.9351	9.10961		1	5	5	5	1	S261 (1)
Q4G0N4	NAD kinase domain-containing protein 1 OS=Homo sapiens GN=NADKD1 PE=1 SV=2 - [NAKD1_HUMAN]	13.12	9.27869	9.17117		1	3	3	4		Not phosphorylated	10.18	13.3001			1	3	3	3		Not phosphorylated
Q4G176	Acyl-CoA synthetase family member 3, mitochondrial OS=Homo sapiens GN=ACSF3 PE=1 SV=3 - [ACSF3_HUMAN]	8.33	7.51778	7.6309		1	3	3	4		Not phosphorylated	6.08	7.96723			1	2	2	2		Not phosphorylated
Q58DX5	Inactive N-acetylated-alpha-linked acidic dipeptidase-like protein 2 OS=Homo sapiens GN=NAALADL2 PE=1 SV=3 - [NADL2_HUMAN]	5.66	9.10747	7.95113		1	3	3	4		Not phosphorylated	5.53	11.7627			1	3	3	3		Not phosphorylated
Q5RI15	Cytochrome c oxidase protein 20 homolog OS=Homo sapiens GN=COX20 PE=1 SV=2 - [COX20_HUMAN]	41.53	12.4496	3.65816		1	3	3	4		Not phosphorylated	22.03	11.8829			1	2	2	3		Not phosphorylated
Q6WKZ4	Rab11 family-interacting protein 1 OS=Homo sapiens GN=RAB11FIP1 PE=1 SV=2 - [RFIP1_HUMAN]	2.65	12.7476	5.02374		1	2	2	4		Not phosphorylated	6.63	11.516	3.93947	7.51111	2	5	5	6		Not phosphorylated
Q7L014	Probable ATP-dependent RNA helicase DDX46 OS=Homo sapiens GN=DDX46 PE=1 SV=2 - [DDX46_HUMAN]	4.36	13.642	3.50118		1	3	3	4		Not phosphorylated	5.63	16.7219			1	4	4	4		Not phosphorylated
Q7L2J0	7SK snRNA methylphosphate capping enzyme OS=Homo sapiens GN=MEPCE PE=1 SV=1 - [MEPCE_HUMAN]	9.14	4.12946	13.5666		1	3	3	4	1	T213 (1)	6.39	4.19225	14.8197		1	3	3	5	3	S60 (1); T213 (1); S216 (1); S217 (1)
Q7L8L6	FAST kinase domain-containing protein 5 OS=Homo sapiens GN=FASTKD5 PE=1 SV=1 - [FAKD5_HUMAN]	6.15	13.8968	3.85864		1	3	3	4		Not phosphorylated	3.93	7.27372			1	2	2	2		Not phosphorylated
Q7Z4W1	L-xylulose reductase OS=Homo sapiens GN=DCXR PE=1 SV=2 - [DCXR_HUMAN]	11.48	9.54724	8.0841		1	2	2	4		Not phosphorylated	15.98	8.90342	10.9526		1	3	3	5		Not phosphorylated
Q8IXM3	39S ribosomal protein L41, mitochondrial OS=Homo sapiens GN=MRPL41 PE=1 SV=1 - [RM41_HUMAN]	35.04	13.3234	4.69473		1	2	2	4		Not phosphorylated	35.04	7.9762	4.2283		1	2	2	3		Not phosphorylated
Q8N128	Protein FAM177A1 OS=Homo sapiens GN=FAM177A1 PE=1 SV=1 - [F177A_HUMAN]	24.88	12.6409	3.60008		1	3	3	4		Not phosphorylated	12.68	7.02255			1	2	2	2		Not phosphorylated
Q8N4Q0	Zinc-binding alcohol dehydrogenase domain-containing protein 2 OS=Homo sapiens GN=ZADH2 PE=1 SV=1 - [ZADH2_HUMAN]	11.67	13.7999	4.97408		1	2	2	4		Not phosphorylated	9.28	9.25694			1	2	2	2		Not phosphorylated
Q8N983	39S ribosomal protein L43, mitochondrial OS=Homo sapiens GN=MRPL43 PE=1 SV=1 - [RM43_HUMAN]	20.93	11.4434	3.97439		1	4	4	4		Not phosphorylated	10.23	7.73034	3.88675		1	2	2	3		Not phosphorylated
Q8TAE8	Growth arrest and DNA damage-inducible proteins-interacting protein 1 OS=Homo sapiens GN=GADD45GIP1 PE=1 SV=1 - [G45IP_HUMAN]	16.22	4.70543	9.4027	3.67379	1	3	3	4		Not phosphorylated	16.22	3.48728	8.12622		1	2	2	3		Not phosphorylated
Q8WVQ1	Soluble calcium-activated nucleotidase 1 OS=Homo sapiens GN=CANT1 PE=1 SV=1 - [CANT1_HUMAN]	14.21	8.01616	9.56252		1	3	3	4		Not phosphorylated	6.23	3.8636	3.39886		1	2	2	2		Not phosphorylated
Q8WXX5	DnaJ homolog subfamily C member 9 OS=Homo sapiens GN=DNAJC9 PE=1 SV=1 - [DNJC9_HUMAN]	11.92	13.0701	4.73121		1	2	2	4		Not phosphorylated	11.92	8.02206			1	2	2	2		Not phosphorylated
Q92520	Protein FAM3C OS=Homo sapiens GN=FAM3C PE=1 SV=1 - [FAM3C_HUMAN]	18.06	11.6288	5.10335		1	3	3	4		Not phosphorylated	12.78	12.7299	4.23899		1	2	2	4		Not phosphorylated
Q92616	Translational activator GCN1 OS=Homo sapiens GN=GCN1L1 PE=1 SV=6 - [GCN1L_HUMAN]	2.21	16.6973			1	4	4	4		Not phosphorylated	2.36	15.0699			1	4	4	4		Not phosphorylated
Q92823	Neuronal cell adhesion molecule OS=Homo sapiens GN=NRCAM PE=1 SV=3 - [NRCAM_HUMAN]	4.68	18.1646			1	4	4	4		Not phosphorylated	4.37	15.7719			1	4	4	4		Not phosphorylated
Q92841	Probable ATP-dependent RNA helicase DDX17 OS=Homo sapiens GN=DDX17 PE=1 SV=2 - [DDX17_HUMAN]	5.08	15.5234			1	1	3	4		Not phosphorylated	7.27	27.0798			1	3	4	9		Not phosphorylated
Q96A57	Transmembrane protein 230 OS=Homo sapiens GN=TMEM230 PE=1 SV=1 - [TM230_HUMAN]	14.17		15.2846	3.82822	1	3	3	4		Not phosphorylated	12.5		14.767		1	2	2	3		Not phosphorylated
Q96DH6	RNA-binding protein Musashi homolog 2 OS=Homo sapiens GN=MSI2 PE=1 SV=1 - [MSI2H_HUMAN]	9.45	9.30899	8.2478		1	2	2	4		Not phosphorylated	9.45	12.4937	8.04798		1	2	2	5		Not phosphorylated
Q96FZ7	Charged multivesicular body protein 6 OS=Homo sapiens GN=CHMP6 PE=1 SV=3 - [CHMP6_HUMAN]	13.43	12.8987	4.30089		1	2	2	4		Not phosphorylated	13.43	16.286	3.83435		1	2	2	5		Not phosphorylated
Q96T51	RUN and FYVE domain-containing protein 1 OS=Homo sapiens GN=RUFY1 PE=1 SV=2 - [RUFY1_HUMAN]	5.37	12.0786	4.11046		1	3	3	4		Not phosphorylated	5.93	12.2175	4.03272		1	3	3	4		Not phosphorylated
Q99471	Prefoldin subunit 5 OS=Homo sapiens GN=PFDN5 PE=1 SV=2 - [PFD5_HUMAN]	33.77	9.89986	9.61264		1	3	3	4		Not phosphorylated	21.43	16.147	8.98588		1	2	2	5		Not phosphorylated
Q99758	ATP-binding cassette sub-family A member 3 OS=Homo sapiens GN=ABCA3 PE=1 SV=2 - [ABCA3_HUMAN]	2.41	13.3131	4.74695		1	3	3	4		Not phosphorylated	2.41	12.2447			1	3	3	3		Not phosphorylated
Q9BQ52	Zinc phosphodiesterase ELAC protein 2 OS=Homo sapiens GN=ELAC2 PE=1 SV=2 - [RNZ2_HUMAN]	5.08	16.8508			1	3	3	4		Not phosphorylated	5.57	18.3278			1	4	4	5		Not phosphorylated
Q9BQ95	Evolutionarily conserved signaling intermediate in Toll pathway, mitochondrial OS=Homo sapiens GN=ECSIT PE=1 SV=1 - [ECSIT_HUMAN]	13.46	12.055	3.88628		1	3	3	4		Not phosphorylated	19.72	18.2281	3.67967		1	4	4	5		Not phosphorylated
Q9BRT2	Mitochondrial nucleoid factor 1 OS=Homo sapiens GN=MNF1 PE=1 SV=1 - [MNF1_HUMAN]	19.84	11.9934	4.27225		1	2	2	4		Not phosphorylated	19.84		7.62372		1	2	2	2		Not phosphorylated
Q9BT78	COP9 signalosome complex subunit 4 OS=Homo sapiens GN=COPS4 PE=1 SV=1 - [CSN4_HUMAN]	15.52	18.2149			1	4	4	4		Not phosphorylated	15.02	16.3802	3.4109		1	4	4	5		Not phosphorylated
Q9C0C2	182 kDa tankyrase-1-binding protein OS=Homo sapiens GN=TNKS1BP1 PE=1 SV=4 - [TB182_HUMAN]	3.59	9.85594	10.9992		1	3	3	4	1	S893 (1)	5.84	13.8015	35.3166		1	7	7	10	3	S601 (1); S893 (1); S1666 (1)
Q9C0C4	Semaphorin-4C OS=Homo sapiens GN=SEMA4C PE=1 SV=2 - [SEM4C_HUMAN]	6.72	9.63081	9.13586		1	3	3	4	1	S760 (1)	3.48	8.20267			1	2	2	2		Not phosphorylated
Q9GZT8	NIF3-like protein 1 OS=Homo sapiens GN=NIF3L1 PE=1 SV=2 - [NIF3L_HUMAN]	11.14	7.64165	7.91373		1	3	3	4		Not phosphorylated	7.69	7.27024	3.81969		1	2	2	3		Not phosphorylated
Q9H3P7	Golgi resident protein GCP60 OS=Homo sapiens GN=ACBD3 PE=1 SV=4 - [GCP60_HUMAN]	10.04	19.9089			1	3	3	4		Not phosphorylated	13.64	24.5461	8.31571		1	4	4	8		Not phosphorylated
Q9H6R3	Acyl-CoA synthetase short-chain family member 3, mitochondrial OS=Homo sapiens GN=ACSS3 PE=2 SV=1 - [ACSS3_HUMAN]	6.71	7.43562	8.34358		1	3	3	4		Not phosphorylated	4.08	8.51677			1	2	2	2		Not phosphorylated
Q9H936	Mitochondrial glutamate carrier 1 OS=Homo sapiens GN=SLC25A22 PE=1 SV=1 - [GHC1_HUMAN]	11.46	13.7159	4.9522		1	2	2	4		Not phosphorylated	8.67	12.9311	3.81419		1	2	2	4		Not phosphorylated
Q9HAV4	Exportin-5 OS=Homo sapiens GN=XPO5 PE=1 SV=1 - [XPO5_HUMAN]	4.07	9.17447	8.33204		1	3	3	4		Not phosphorylated	9.88	36.0857	7.74765		1	7	7	10		Not phosphorylated
Q9HBH1	Peptide deformylase, mitochondrial OS=Homo sapiens GN=PDF PE=1 SV=1 - [DEFM_HUMAN]	13.58	13.2441	3.51872		1	2	2	4		Not phosphorylated	18.93	13.6755	6.7627		1	3	3	5		Not phosphorylated
Q9HD26	Golgi-associated PDZ and coiled-coil motif-containing protein OS=Homo sapiens GN=GOPC PE=1 SV=1 - [GOPC_HUMAN]	8.87	15.6764	5.85553		1	2	2	4		Not phosphorylated	5.84	5.00276	3.44309		1	2	2	2		Not phosphorylated
Q9NR46	Endophilin-B2 OS=Homo sapiens GN=SH3GLB2 PE=1 SV=1 - [SHLB2_HUMAN]	9.11	15.7532			1	4	4	4		Not phosphorylated	12.91	22.3728	7.36287		1	4	4	8		Not phosphorylated
Q9NYF8	Bcl-2-associated transcription factor 1 OS=Homo sapiens GN=BCLAF1 PE=1 SV=2 - [BCLF1_HUMAN]	4.35	5.64139	13.6331		1	3	3	4	2	S177 (2)	9.02	9.44756	31.911		1	7	7	9	5	S177 (3); S290 (1); S397 (1)
Q9NYL9	Tropomodulin-3 OS=Homo sapiens GN=TMOD3 PE=1 SV=1 - [TMOD3_HUMAN]	13.35	12.0746	4.53586		1	3	3	4		Not phosphorylated	22.73	24.895	10.5921		1	5	5	9		Not phosphorylated
Q9NZ08	Endoplasmic reticulum aminopeptidase 1 OS=Homo sapiens GN=ERAP1 PE=1 SV=3 - [ERAP1_HUMAN]	2.76	12.4471	4.2942		1	2	2	4		Not phosphorylated	2.76	8.22699	3.9344		1	2	2	3		Not phosphorylated
Q9NZT2	Opioid growth factor receptor OS=Homo sapiens GN=OGFR PE=1 SV=3 - [OGFR_HUMAN]	10.64	14.4186	4.27251		1	4	4	4	2	S315 (1); S378 (1)	7.53	14.6568			1	3	3	3		Not phosphorylated
Q9UBF2	Coatomer subunit gamma-2 OS=Homo sapiens GN=COPG2 PE=1 SV=1 - [COPG2_HUMAN]	5.4	10.0748	8.90645		1	2	3	4		Not phosphorylated	9.99	26.3915	4.69337		1	4	5	7		Not phosphorylated
Q9UHB6	LIM domain and actin-binding protein 1 OS=Homo sapiens GN=LIMA1 PE=1 SV=1 - [LIMA1_HUMAN]	6.72	3.53936	15.9159		1	3	3	4		Not phosphorylated	8.7	3.65793	13.5592		1	4	4	4	1	S490 (1)
Q9UHX1	Poly(U)-binding-splicing factor PUF60 OS=Homo sapiens GN=PUF60 PE=1 SV=1 - [PUF60_HUMAN]	11.45	17.458			1	4	4	4		Not phosphorylated	17.17	22.0449	8.37153		1	6	6	7		Not phosphorylated
Q9UM47	Neurogenic locus notch homolog protein 3 OS=Homo sapiens GN=NOTCH3 PE=1 SV=2 - [NOTC3_HUMAN]	3.06	15.1973	6.08495		1	3	3	4		Not phosphorylated	2.41	9.63747			1	2	2	2		Not phosphorylated
Q9UNM6	26S proteasome non-ATPase regulatory subunit 13 OS=Homo sapiens GN=PSMD13 PE=1 SV=2 - [PSD13_HUMAN]	9.31	12.2761	3.51271		1	3	3	4		Not phosphorylated	13.56	23.0575			1	4	4	6		Not phosphorylated
Q9Y263	Phospholipase A-2-activating protein OS=Homo sapiens GN=PLAA PE=1 SV=2 - [PLAP_HUMAN]	9.18	18.2711			1	4	4	4		Not phosphorylated	14.59	28.8237	4.23911		1	7	7	8		Not phosphorylated
Q9Y282	Endoplasmic reticulum-Golgi intermediate compartment protein 3 OS=Homo sapiens GN=ERGIC3 PE=1 SV=1 - [ERGI3_HUMAN]	10.97	9.04245	10.5402		1	3	3	4		Not phosphorylated	10.97	17.5123	4.70879		1	3	3	5		Not phosphorylated
Q9Y365	PCTP-like protein OS=Homo sapiens GN=STARD10 PE=1 SV=2 - [PCTL_HUMAN]	9.97	8.4299	9.24151		1	2	2	4		Not phosphorylated	9.97	22.3263	4.16119		1	2	2	6		Not phosphorylated
Q9Y3I0	tRNA-splicing ligase RtcB homolog OS=Homo sapiens GN=C22orf28 PE=1 SV=1 - [RTCB_HUMAN]	10.89	13.0068	5.00212		1	4	4	4		Not phosphorylated	9.9	16.1754	10.6181		1	4	4	7		Not phosphorylated
Q9Y520	Protein PRRC2C OS=Homo sapiens GN=PRRC2C PE=1 SV=4 - [PRC2C_HUMAN]	2.59	5.04517	15.0751		1	3	3	4	2	T2673 (2)	1.83		14.1907		1	3	3	3	3	S878 (1); S2105 (1); T2673 (1)
Q9Y606	tRNA pseudouridine synthase A, mitochondrial OS=Homo sapiens GN=PUS1 PE=1 SV=3 - [TRUA_HUMAN]	5.39	12.028	3.97121		1	2	2	4		Not phosphorylated	5.39	3.59988	8.00827		1	2	2	3		Not phosphorylated
A0MZ66	Shootin-1 OS=Homo sapiens GN=KIAA1598 PE=1 SV=4 - [SHOT1_HUMAN]	7.29	9.04796	3.74875		1	3	3	3	1	S506 (1)	8.72	9.51035	6.56685		1	4	4	4	1	S506 (1)
O00592	Podocalyxin OS=Homo sapiens GN=PODXL PE=1 SV=2 - [PODXL_HUMAN]	4.12	4.04334	8.2111		1	2	2	3		Not phosphorylated	4.12	3.97168	8.21101		1	2	2	3		Not phosphorylated
O14657	Torsin-1B OS=Homo sapiens GN=TOR1B PE=1 SV=2 - [TOR1B_HUMAN]	8.93	8.28295	3.53145		1	2	2	3		Not phosphorylated	8.93	7.87704	4.30935		1	2	2	3		Not phosphorylated
O14744	Protein arginine N-methyltransferase 5 OS=Homo sapiens GN=PRMT5 PE=1 SV=4 - [ANM5_HUMAN]	7.22	3.8785	7.75077		1	3	3	3		Not phosphorylated	6.91	7.45486	3.64208		1	3	3	3		Not phosphorylated
O15212	Prefoldin subunit 6 OS=Homo sapiens GN=PFDN6 PE=1 SV=1 - [PFD6_HUMAN]	20.16	8.95867	4.40663		1	2	2	3		Not phosphorylated	20.16	3.90685	8.11863		1	2	2	3		Not phosphorylated
O15372	Eukaryotic translation initiation factor 3 subunit H OS=Homo sapiens GN=EIF3H PE=1 SV=1 - [EIF3H_HUMAN]	13.35	12.1649			1	3	3	3		Not phosphorylated	18.75	28.6898			1	4	4	6		Not phosphorylated
O43264	Centromere/kinetochore protein zw10 homolog OS=Homo sapiens GN=ZW10 PE=1 SV=3 - [ZW10_HUMAN]	5.78	13.2454			1	3	3	3		Not phosphorylated	3.47	8.06696			1	2	2	2		Not phosphorylated
O43292	Glycosylphosphatidylinositol anchor attachment 1 protein OS=Homo sapiens GN=GPAA1 PE=1 SV=3 - [GPAA1_HUMAN]	4.19	8.44178	3.74331		1	2	2	3		Not phosphorylated	4.19	8.41682	4.25002		1	2	2	3		Not phosphorylated
O43396	Thioredoxin-like protein 1 OS=Homo sapiens GN=TXNL1 PE=1 SV=3 - [TXNL1_HUMAN]	12.11	8.26868	5.75266		1	2	2	3		Not phosphorylated	12.11	13.5274	4.9757		1	2	2	4		Not phosphorylated
O43491	Band 4.1-like protein 2 OS=Homo sapiens GN=EPB41L2 PE=1 SV=1 - [E41L2_HUMAN]	4.58	13.1924			1	3	3	3		Not phosphorylated	4.48	12.2908			1	3	3	3		Not phosphorylated
O60232	Sjoegren syndrome/scleroderma autoantigen 1 OS=Homo sapiens GN=SSSCA1 PE=1 SV=1 - [SSA27_HUMAN]	15.08	16.6951			1	2	2	3		Not phosphorylated	15.08	13.982			1	3	3	3		Not phosphorylated
O60256	Phosphoribosyl pyrophosphate synthase-associated protein 2 OS=Homo sapiens GN=PRPSAP2 PE=1 SV=1 - [KPRB_HUMAN]	9.76	8.3094	4.15193		1	2	2	3		Not phosphorylated	8.4	7.56131			1	2	2	2		Not phosphorylated
O60936	Nucleolar protein 3 OS=Homo sapiens GN=NOL3 PE=1 SV=1 - [NOL3_HUMAN]	17.35	10.547	5.69911		1	2	2	3		Not phosphorylated	13.24	9.30666			1	2	2	2		Not phosphorylated
O75165	DnaJ homolog subfamily C member 13 OS=Homo sapiens GN=DNAJC13 PE=1 SV=5 - [DJC13_HUMAN]	1.87	12.896			1	3	3	3		Not phosphorylated	4.81	26.5139	3.69308		1	7	7	7		Not phosphorylated
O75694	Nuclear pore complex protein Nup155 OS=Homo sapiens GN=NUP155 PE=1 SV=1 - [NU155_HUMAN]	3.59	14.3406			1	3	3	3		Not phosphorylated	5.32	22.3015			1	5	5	5		Not phosphorylated
O94979	Protein transport protein Sec31A OS=Homo sapiens GN=SEC31A PE=1 SV=3 - [SC31A_HUMAN]	3.44		13.3854		1	3	3	3		Not phosphorylated	6.56	7.51409	11.806		1	5	5	5	1	S527 (1)
O95070	Protein YIF1A OS=Homo sapiens GN=YIF1A PE=1 SV=2 - [YIF1A_HUMAN]	9.22	11.5203			1	2	2	3		Not phosphorylated	9.22	7.32129			1	2	2	2		Not phosphorylated
O95218	Zinc finger Ran-binding domain-containing protein 2 OS=Homo sapiens GN=ZRANB2 PE=1 SV=2 - [ZRAB2_HUMAN]	14.24		8.82432	3.94622	1	3	3	3	2	S153 (1); S188 (1)	15.15	8.72465	10.6643	4.22588	1	4	4	5	4	S153 (1); S188 (3)
O95684	FGFR1 oncogene partner OS=Homo sapiens GN=FGFR1OP PE=1 SV=1 - [FR1OP_HUMAN]	6.52		14.13		1	2	2	3	3	S156 (2); S160 (3)	11.03	4.92921	4.46254		1	2	2	2		Not phosphorylated
O95793	Double-stranded RNA-binding protein Staufen homolog 1 OS=Homo sapiens GN=STAU1 PE=1 SV=2 - [STAU1_HUMAN]	6.76	12.8173			1	3	3	3		Not phosphorylated	10.75	23.942	3.6029		1	5	5	7		Not phosphorylated
O95865	N(G),N(G)-dimethylarginine dimethylaminohydrolase 2 OS=Homo sapiens GN=DDAH2 PE=1 SV=1 - [DDAH2_HUMAN]	15.44	18.1315			1	2	2	3		Not phosphorylated	21.05	12.9293			1	3	3	3		Not phosphorylated
O96011	Peroxisomal membrane protein 11B OS=Homo sapiens GN=PEX11B PE=1 SV=1 - [PX11B_HUMAN]	9.27	12.2969			1	2	2	3		Not phosphorylated	9.27	8.76323	3.81803		1	2	2	3		Not phosphorylated
P07711	Cathepsin L1 OS=Homo sapiens GN=CTSL1 PE=1 SV=2 - [CATL1_HUMAN]	10.51	4.03071	3.79318	3.80316	1	2	2	3		Not phosphorylated	14.71	11.6474	3.99643		1	3	3	4		Not phosphorylated
P11172	Uridine 5'-monophosphate synthase OS=Homo sapiens GN=UMPS PE=1 SV=1 - [UMPS_HUMAN]	5.63	7.40978	3.81954		1	2	2	3		Not phosphorylated	5.63	7.8252	3.24318		1	2	2	3		Not phosphorylated
P11216	Glycogen phosphorylase, brain form OS=Homo sapiens GN=PYGB PE=1 SV=5 - [PYGB_HUMAN]	5.58	4.27664	9.9456		1	3	3	3		Not phosphorylated	6.52	11.6438	12.7362		1	4	4	6		Not phosphorylated
P11766	Alcohol dehydrogenase class-3 OS=Homo sapiens GN=ADH5 PE=1 SV=4 - [ADHX_HUMAN]	9.63	15.2866			1	2	2	3		Not phosphorylated	9.63	11.152			1	2	2	2		Not phosphorylated
P13798	Acylamino-acid-releasing enzyme OS=Homo sapiens GN=APEH PE=1 SV=4 - [ACPH_HUMAN]	3.83	7.9942	3.72837		1	2	2	3		Not phosphorylated	3.83	3.78151	3.9527		1	2	2	2		Not phosphorylated
P14735	Insulin-degrading enzyme OS=Homo sapiens GN=IDE PE=1 SV=4 - [IDE_HUMAN]	3.93	7.66651	3.80625		1	3	3	3		Not phosphorylated	3.83	3.95412	7.58498		1	3	3	3		Not phosphorylated
P16070	CD44 antigen OS=Homo sapiens GN=CD44 PE=1 SV=3 - [CD44_HUMAN]	3.91	12.1581			1	2	2	3		Not phosphorylated	5.26	11.3325	4.02341		1	3	3	4	1	S706 (1)
P17050	Alpha-N-acetylgalactosaminidase OS=Homo sapiens GN=NAGA PE=1 SV=2 - [NAGAB_HUMAN]	5.35	3.80911	7.20769		1	2	2	3		Not phosphorylated	5.35	3.47592	3.28778		1	2	2	2		Not phosphorylated
P17174	Aspartate aminotransferase, cytoplasmic OS=Homo sapiens GN=GOT1 PE=1 SV=3 - [AATC_HUMAN]	11.86	9.45302	3.49944		1	3	3	3		Not phosphorylated	15.25	22.7058			1	4	4	5		Not phosphorylated
P18124	60S ribosomal protein L7 OS=Homo sapiens GN=RPL7 PE=1 SV=1 - [RL7_HUMAN]	16.53	5.81767	7.59997		1	3	3	3		Not phosphorylated	16.53	8.202	7.57042		1	3	3	4		Not phosphorylated
P18621	60S ribosomal protein L17 OS=Homo sapiens GN=RPL17 PE=1 SV=3 - [RL17_HUMAN]	16.3	5.40178	7.95727		1	2	2	3		Not phosphorylated	16.3	10.4838	8.97817		1	2	2	4		Not phosphorylated
P18827	Syndecan-1 OS=Homo sapiens GN=SDC1 PE=1 SV=3 - [SDC1_HUMAN]	11.61	10.317	4.04695		1	2	2	3		Not phosphorylated	11.61	15.1592	9.60041		1	2	2	5		Not phosphorylated
P19105	Myosin regulatory light chain 12A OS=Homo sapiens GN=MYL12A PE=1 SV=2 - [ML12A_HUMAN]	16.96	14.6187			2	2	2	3		Not phosphorylated	16.96	9.9623	4.52874		3	2	2	3		Not phosphorylated
P20700	Lamin-B1 OS=Homo sapiens GN=LMNB1 PE=1 SV=2 - [LMNB1_HUMAN]	7	14.4514			1	3	3	3		Not phosphorylated	6.48	8.57903	3.62214		2	3	3	3		Not phosphorylated
P30533	Alpha-2-macroglobulin receptor-associated protein OS=Homo sapiens GN=LRPAP1 PE=1 SV=1 - [AMRP_HUMAN]	9.8	15.9046			1	2	2	3		Not phosphorylated	8.96	9.414			1	2	2	2		Not phosphorylated
P33527	Multidrug resistance-associated protein 1 OS=Homo sapiens GN=ABCC1 PE=1 SV=3 - [MRP1_HUMAN]	3.46	8.86634	4.22027		1	3	3	3		Not phosphorylated	1.96	8.362	4.07277		1	2	2	4		Not phosphorylated
P35658	Nuclear pore complex protein Nup214 OS=Homo sapiens GN=NUP214 PE=1 SV=2 - [NU214_HUMAN]	1.87	4.35487	11.099		1	2	2	3	1	S430 (1)	3.06	12.4149	9.9508		1	4	4	5	1	S430 (1)
P35908	Keratin, type II cytoskeletal 2 epidermal OS=Homo sapiens GN=KRT2 PE=1 SV=2 - [K22E_HUMAN]	4.07	13.1123			1	1	2	3		Not phosphorylated	8.92	16.11	3.65844		1	4	5	6		Not phosphorylated
P35914	Hydroxymethylglutaryl-CoA lyase, mitochondrial OS=Homo sapiens GN=HMGCL PE=1 SV=2 - [HMGCL_HUMAN]	12	11.3792			1	3	3	3		Not phosphorylated	8	8.56963			1	2	2	2		Not phosphorylated
P37235	Hippocalcin-like protein 1 OS=Homo sapiens GN=HPCAL1 PE=1 SV=3 - [HPCL1_HUMAN]	12.95	8.59625	3.98169		1	2	2	3		Not phosphorylated	12.95	16.9242	3.60908		2	2	2	5		Not phosphorylated
P37837	Transaldolase OS=Homo sapiens GN=TALDO1 PE=1 SV=2 - [TALDO_HUMAN]	7.12	7.60652	3.87434		1	2	2	3		Not phosphorylated	10.09	3.81561	6.95768		1	3	3	3		Not phosphorylated
P39687	Acidic leucine-rich nuclear phosphoprotein 32 family member A OS=Homo sapiens GN=ANP32A PE=1 SV=1 - [AN32A_HUMAN]	17.27	9.33623	3.74334		2	2	3	3		Not phosphorylated	27.31	22.4917	7.21386		1	4	5	7		Not phosphorylated
P42566	Epidermal growth factor receptor substrate 15 OS=Homo sapiens GN=EPS15 PE=1 SV=2 - [EPS15_HUMAN]	4.8	8.93483	4.33973		1	3	3	3	1	S814 (1)	10.16	18.6589	4.53512		1	5	5	5	1	S814 (1)
P54105	Methylosome subunit pICln OS=Homo sapiens GN=CLNS1A PE=1 SV=1 - [ICLN_HUMAN]	17.3	15.3408			1	2	2	3	1	S102 (1)	30.38	19.7907	3.93498		1	3	3	5	1	S102 (1)
P55268	Laminin subunit beta-2 OS=Homo sapiens GN=LAMB2 PE=1 SV=2 - [LAMB2_HUMAN]	2.34	8.29131	3.98871		1	3	3	3		Not phosphorylated	2.28	13.2289			1	3	3	3		Not phosphorylated
P56589	Peroxisomal biogenesis factor 3 OS=Homo sapiens GN=PEX3 PE=1 SV=1 - [PEX3_HUMAN]	7.51	5.01956	8.90792		1	2	2	3		Not phosphorylated	7.51	7.83783	4.71224		1	2	2	3		Not phosphorylated
P60510	Serine/threonine-protein phosphatase 4 catalytic subunit OS=Homo sapiens GN=PPP4C PE=1 SV=1 - [PP4C_HUMAN]	8.14	8.24122	3.51919		1	1	2	3		Not phosphorylated	8.14	7.47021	7.29615		1	1	2	4		Not phosphorylated
P60660	Myosin light polypeptide 6 OS=Homo sapiens GN=MYL6 PE=1 SV=2 - [MYL6_HUMAN]	27.81	12.1557			1	3	3	3		Not phosphorylated	35.1	18.3893	6.74673		2	4	4	7		Not phosphorylated
P61163	Alpha-centractin OS=Homo sapiens GN=ACTR1A PE=1 SV=1 - [ACTZ_HUMAN]	8.78	8.84951	4.68209		1	2	2	3		Not phosphorylated	12.77	16.6551	4.50216		1	2	3	5		Not phosphorylated
P61221	ATP-binding cassette sub-family E member 1 OS=Homo sapiens GN=ABCE1 PE=1 SV=1 - [ABCE1_HUMAN]	5.51	4.38466	8.70112		1	2	2	3		Not phosphorylated	15.03	22.9453	3.30477		1	5	5	6		Not phosphorylated
P62750	60S ribosomal protein L23a OS=Homo sapiens GN=RPL23A PE=1 SV=1 - [RL23A_HUMAN]	25	8.35516	3.5849		1	3	3	3		Not phosphorylated	15.38	3.69656	3.23542		1	2	2	2		Not phosphorylated
P63151	Serine/threonine-protein phosphatase 2A 55 kDa regulatory subunit B alpha isoform OS=Homo sapiens GN=PPP2R2A PE=1 SV=1 - [2ABA_HUMAN]	5.59	7.38769	3.89683		3	2	2	3		Not phosphorylated	19.02	18.4575	7.57291		1	5	5	7		Not phosphorylated
P68036	Ubiquitin-conjugating enzyme E2 L3 OS=Homo sapiens GN=UBE2L3 PE=1 SV=1 - [UB2L3_HUMAN]	29.87	8.99537	4.38211		1	3	3	3		Not phosphorylated	24.03	13.7833			1	2	2	3		Not phosphorylated
P78347	General transcription factor II-I OS=Homo sapiens GN=GTF2I PE=1 SV=2 - [GTF2I_HUMAN]	2.91	9.14427	3.8132		1	2	2	3		Not phosphorylated	8.72	34.8457	7.50129		1	5	5	10		Not phosphorylated
P99999	Cytochrome c OS=Homo sapiens GN=CYCS PE=1 SV=2 - [CYC_HUMAN]	14.29	6.16088	9.33308		1	2	2	3		Not phosphorylated	14.29	8.348	3.27209		1	2	2	3		Not phosphorylated
Q00325	Phosphate carrier protein, mitochondrial OS=Homo sapiens GN=SLC25A3 PE=1 SV=2 - [MPCP_HUMAN]	8.84		7.27283	3.45814	1	3	3	3		Not phosphorylated	10.22	10.6856	7.43327		1	3	3	5		Not phosphorylated
Q00613	Heat shock factor protein 1 OS=Homo sapiens GN=HSF1 PE=1 SV=1 - [HSF1_HUMAN]	7.56		13.7294		1	2	2	3	2	S303 (2); S307 (2)	5.48	4.05978	13.0446		1	2	2	4	3	S303 (3); S307 (3)
Q01581	Hydroxymethylglutaryl-CoA synthase, cytoplasmic OS=Homo sapiens GN=HMGCS1 PE=1 SV=2 - [HMCS1_HUMAN]	11.54	9.49745	5.76777		1	3	3	3	1	S495 (1)	14.04	16.4148	4.23152		1	4	4	5	1	S495 (1)
Q04323	UBX domain-containing protein 1 OS=Homo sapiens GN=UBXN1 PE=1 SV=2 - [UBXN1_HUMAN]	20.2	13.9745			1	3	3	3		Not phosphorylated	10.44	18.2727	4.94812		1	2	2	5		Not phosphorylated
Q08945	FACT complex subunit SSRP1 OS=Homo sapiens GN=SSRP1 PE=1 SV=1 - [SSRP1_HUMAN]	3.39	3.92873	7.38573		1	2	2	3		Not phosphorylated	8.89	20.5886	8.13136		1	4	4	7	1	S444 (1)
Q12797	Aspartyl/asparaginyl beta-hydroxylase OS=Homo sapiens GN=ASPH PE=1 SV=3 - [ASPH_HUMAN]	6.46	14.3416			1	3	3	3		Not phosphorylated	6.46	24.3817			1	3	3	5		Not phosphorylated
Q12955	Ankyrin-3 OS=Homo sapiens GN=ANK3 PE=1 SV=3 - [ANK3_HUMAN]	1.46	13.617			1	3	3	3		Not phosphorylated	0.91	11.6213			1	3	3	3		Not phosphorylated
Q12981	Vesicle transport protein SEC20 OS=Homo sapiens GN=BNIP1 PE=1 SV=3 - [SEC20_HUMAN]	19.74	8.13544	4.61585		1	3	3	3		Not phosphorylated	11.4	7.24443			1	2	2	2		Not phosphorylated
Q13243	Serine/arginine-rich splicing factor 5 OS=Homo sapiens GN=SRSF5 PE=1 SV=1 - [SRSF5_HUMAN]	9.93	4.65027	8.58862		1	2	2	3		Not phosphorylated	9.93	13.1347	8.38482		1	2	2	5		Not phosphorylated
Q13636	Ras-related protein Rab-31 OS=Homo sapiens GN=RAB31 PE=1 SV=1 - [RAB31_HUMAN]	15.46	9.26218	4.94339		1	2	2	3		Not phosphorylated	13.92	7.64524	4.59115		1	2	2	3		Not phosphorylated
Q13795	ADP-ribosylation factor-related protein 1 OS=Homo sapiens GN=ARFRP1 PE=1 SV=1 - [ARFRP_HUMAN]	15.42	10.0282	5.11585		1	2	2	3		Not phosphorylated	15.42	12.7699			1	2	2	3		Not phosphorylated
Q14573	Inositol 1,4,5-trisphosphate receptor type 3 OS=Homo sapiens GN=ITPR3 PE=1 SV=2 - [ITPR3_HUMAN]	1.95	9.29064	5.00011		1	3	3	3	1	S934 (1)	4.27	25.0334	4.39799		1	7	7	7	1	S2670 (1)
Q14C86	GTPase-activating protein and VPS9 domain-containing protein 1 OS=Homo sapiens GN=GAPVD1 PE=1 SV=2 - [GAPD1_HUMAN]	3.59	9.42637	5.16175		1	3	3	3		Not phosphorylated	3.86	10.8975	6.77012		1	4	4	4		Not phosphorylated
Q15008	26S proteasome non-ATPase regulatory subunit 6 OS=Homo sapiens GN=PSMD6 PE=1 SV=1 - [PSMD6_HUMAN]	9.51	7.50304	3.71019		1	3	3	3		Not phosphorylated	15.68	14.309	7.42773		1	5	5	6		Not phosphorylated
Q15021	Condensin complex subunit 1 OS=Homo sapiens GN=NCAPD2 PE=1 SV=3 - [CND1_HUMAN]	3.5	13.7863			1	3	3	3		Not phosphorylated	4.64	16.0115			1	4	4	4		Not phosphorylated
Q15369	Transcription elongation factor B polypeptide 1 OS=Homo sapiens GN=TCEB1 PE=1 SV=1 - [ELOC_HUMAN]	30.36	9.98648	6.48437		1	2	2	3		Not phosphorylated	30.36	15.5682	9.73849		1	2	2	5		Not phosphorylated
Q15435	Protein phosphatase 1 regulatory subunit 7 OS=Homo sapiens GN=PPP1R7 PE=1 SV=1 - [PP1R7_HUMAN]	13.33	5.08741	9.68419		1	3	3	3		Not phosphorylated	11.11	8.8376	7.28888		1	3	3	4	1	S24 (1); S27 (1)
Q16186	Proteasomal ubiquitin receptor ADRM1 OS=Homo sapiens GN=ADRM1 PE=1 SV=2 - [ADRM1_HUMAN]	13.02	4.06501	4.7524	3.57032	1	3	3	3		Not phosphorylated	8.6	7.2656	7.26528		1	2	2	4		Not phosphorylated
Q16512	Serine/threonine-protein kinase N1 OS=Homo sapiens GN=PKN1 PE=1 SV=2 - [PKN1_HUMAN]	4.14	8.65148		3.47434	1	3	3	3		Not phosphorylated	3.61	3.73775	8.98694		1	2	2	3		Not phosphorylated
Q16795	NADH dehydrogenase [ubiquinone] 1 alpha subcomplex subunit 9, mitochondrial OS=Homo sapiens GN=NDUFA9 PE=1 SV=2 - [NDUA9_HUMAN]	14.85	13.7188			1	3	3	3		Not phosphorylated	12.2	11.9561	3.35763		1	3	3	4		Not phosphorylated
Q53T59	HCLS1-binding protein 3 OS=Homo sapiens GN=HS1BP3 PE=1 SV=1 - [H1BP3_HUMAN]	9.44	8.98423	5.04529		1	2	2	3	1	S249 (1)	13.78	13.3068	8.17999		1	3	3	5	1	S249 (1)
Q5H9R7	Serine/threonine-protein phosphatase 6 regulatory subunit 3 OS=Homo sapiens GN=PPP6R3 PE=1 SV=2 - [PP6R3_HUMAN]	2.98	8.04708	4.73003		1	2	2	3		Not phosphorylated	4.12	8.58165	8.57085		1	2	2	4		Not phosphorylated
Q69YL0	Uncharacterized protein DKFZp762I1415 OS=Homo sapiens PE=4 SV=1 - [YC029_HUMAN]	29.29	8.72118	3.89678		1	2	2	3		Not phosphorylated	28.28	12.246	3.96756		1	2	2	4		Not phosphorylated
Q7L576	Cytoplasmic FMR1-interacting protein 1 OS=Homo sapiens GN=CYFIP1 PE=1 SV=1 - [CYFP1_HUMAN]	1.84	4.04771	7.4445		1	2	2	3		Not phosphorylated	2	8.18475			2	2	2	2		Not phosphorylated
Q7Z4V5	Hepatoma-derived growth factor-related protein 2 OS=Homo sapiens GN=HDGFRP2 PE=1 SV=1 - [HDGR2_HUMAN]	4.47	3.61009	8.69582		1	2	2	3	1	S240 (1)	6.26	4.08487	16.5506		1	3	3	5	3	S240 (2); S664 (1)
Q86Y82	Syntaxin-12 OS=Homo sapiens GN=STX12 PE=1 SV=1 - [STX12_HUMAN]	10.51	4.54386	10.2607		1	2	2	3		Not phosphorylated	20.29	9.83286	6.88361		1	4	4	4	2	S142 (1); T234 (1)
Q8IY81	pre-rRNA processing protein FTSJ3 OS=Homo sapiens GN=FTSJ3 PE=1 SV=2 - [RRMJ3_HUMAN]	6.14	9.36751	4.43439		1	3	3	3		Not phosphorylated	6.14	9.35934	3.60622		1	3	3	3		Not phosphorylated
Q8NBN3	Transmembrane protein 87A OS=Homo sapiens GN=TMEM87A PE=1 SV=3 - [TM87A_HUMAN]	5.05	9.01489	4.02167		1	2	2	3		Not phosphorylated	6.85	13.0931	3.44632		1	3	3	4		Not phosphorylated
Q8NFA0	Ubiquitin carboxyl-terminal hydrolase 32 OS=Homo sapiens GN=USP32 PE=1 SV=1 - [UBP32_HUMAN]	2.12	3.77097	11.5617		2	2	2	3	1	S1376 (1)	4.11	12.2564	14.8071		1	5	5	6	2	S1372 (1); S1376 (1)
Q8TAT6	Nuclear protein localization protein 4 homolog OS=Homo sapiens GN=NPLOC4 PE=1 SV=3 - [NPL4_HUMAN]	8.22	9.27324	6.05011		1	3	3	3		Not phosphorylated	8.22	23.142	4.974		1	3	3	6		Not phosphorylated
Q8TDW5	Synaptotagmin-like protein 5 OS=Homo sapiens GN=SYTL5 PE=1 SV=1 - [SYTL5_HUMAN]	6.3		15.8472		1	2	2	3	1	S147 (1)	6.3		8.94186		1	2	2	2	1	S147 (1)
Q8WVC0	RNA polymerase-associated protein LEO1 OS=Homo sapiens GN=LEO1 PE=1 SV=1 - [LEO1_HUMAN]	8.11	9.32837	4.96389		1	3	3	3	1	S630 (1)	8.11	9.40386	9.26917		1	3	3	4		Not phosphorylated
Q8WVX9	Fatty acyl-CoA reductase 1 OS=Homo sapiens GN=FAR1 PE=1 SV=1 - [FACR1_HUMAN]	4.85	9.72393	4.77319		1	2	2	3		Not phosphorylated	6.99	11.3957	4.5986		1	3	3	4		Not phosphorylated
Q8WWA1	Transmembrane protein 40 OS=Homo sapiens GN=TMEM40 PE=1 SV=2 - [TMM40_HUMAN]	7.3		13.9743		1	2	2	3	2	S137 (2)	7.3		12.1417		1	2	2	3	1	S137 (1)
Q92643	GPI-anchor transamidase OS=Homo sapiens GN=PIGK PE=1 SV=2 - [GPI8_HUMAN]	8.86	12.1194			1	3	3	3	1	T301 (1); S306 (1)	6.33	11.1173	3.503		1	2	2	4		Not phosphorylated
Q92947	Glutaryl-CoA dehydrogenase, mitochondrial OS=Homo sapiens GN=GCDH PE=1 SV=1 - [GCDH_HUMAN]	7.76	8.97268	3.84606		1	2	2	3		Not phosphorylated	7.76	8.05791			1	2	2	2		Not phosphorylated
Q96CN7	Isochorismatase domain-containing protein 1 OS=Homo sapiens GN=ISOC1 PE=1 SV=3 - [ISOC1_HUMAN]	9.73	4.29983	8.40295		1	2	2	3		Not phosphorylated	13.42	7.41458	11.4218		1	3	3	5		Not phosphorylated
Q96KA5	Cleft lip and palate transmembrane protein 1-like protein OS=Homo sapiens GN=CLPTM1L PE=1 SV=1 - [CLP1L_HUMAN]	7.25	9.00589	3.85721		1	2	2	3		Not phosphorylated	6.69		8.13258		1	2	2	2		Not phosphorylated
Q96SU4	Oxysterol-binding protein-related protein 9 OS=Homo sapiens GN=OSBPL9 PE=1 SV=2 - [OSBL9_HUMAN]	6.93	9.56054	4.21611		1	3	3	3		Not phosphorylated	3.94	3.83768	4.12973		1	2	2	2		Not phosphorylated
Q96TC7	Regulator of microtubule dynamics protein 3 OS=Homo sapiens GN=FAM82A2 PE=1 SV=2 - [RMD3_HUMAN]	15.53		10.5489	3.62551	1	3	3	3	2	S46 (1); S212 (1)	15.96	7.85837	16.8694		1	3	3	5	2	S212 (2)
Q99747	Gamma-soluble NSF attachment protein OS=Homo sapiens GN=NAPG PE=1 SV=1 - [SNAG_HUMAN]	15.06	10.7396	6.41819		1	2	2	3		Not phosphorylated	12.18	19.2968	6.09904		1	3	3	5		Not phosphorylated
Q9BPX5	Actin-related protein 2/3 complex subunit 5-like protein OS=Homo sapiens GN=ARPC5L PE=1 SV=1 - [ARP5L_HUMAN]	16.34	8.49529	4.66961		1	2	2	3		Not phosphorylated	16.34	11.5065	7.2243		1	2	2	5		Not phosphorylated
Q9BUR5	Apolipoprotein O OS=Homo sapiens GN=APOO PE=1 SV=1 - [APOO_HUMAN]	13.13	7.65325	3.77081		1	2	2	3		Not phosphorylated	13.13	11.417	3.24968		1	2	2	4		Not phosphorylated
Q9BW92	Threonine--tRNA ligase, mitochondrial OS=Homo sapiens GN=TARS2 PE=1 SV=1 - [SYTM_HUMAN]	5.15	8.10094	4.32881		1	3	3	3		Not phosphorylated	3.06	8.18755			1	2	2	2		Not phosphorylated
Q9BX95	Sphingosine-1-phosphate phosphatase 1 OS=Homo sapiens GN=SGPP1 PE=1 SV=2 - [SGPP1_HUMAN]	2.95	5.14322	9.07029		1	2	2	3	3	S112 (3)	2.95	4.05238	9.43767		1	2	2	3	2	S112 (2)
Q9BZE1	39S ribosomal protein L37, mitochondrial OS=Homo sapiens GN=MRPL37 PE=1 SV=2 - [RM37_HUMAN]	12.53	9.67599	3.48104		1	3	3	3		Not phosphorylated	16.31	17.5616	8.95859		1	4	4	6		Not phosphorylated
Q9C010	cAMP-dependent protein kinase inhibitor beta OS=Homo sapiens GN=PKIB PE=2 SV=1 - [IPKB_HUMAN]	47.44	11.8436	6.06713		1	2	2	3		Not phosphorylated	47.44	18.0377			1	2	2	4		Not phosphorylated
Q9H089	Large subunit GTPase 1 homolog OS=Homo sapiens GN=LSG1 PE=1 SV=2 - [LSG1_HUMAN]	4.1	4.77825	7.23328		1	2	2	3		Not phosphorylated	7.45	7.81601	10.6402		1	4	4	5		Not phosphorylated
Q9H0P0	Cytosolic 5'-nucleotidase 3 OS=Homo sapiens GN=NT5C3 PE=1 SV=3 - [5NT3_HUMAN]	9.23	8.5899	3.83383		1	2	2	3		Not phosphorylated	9.23	8.69363			1	2	2	2		Not phosphorylated
Q9H1K1	Iron-sulfur cluster assembly enzyme ISCU, mitochondrial OS=Homo sapiens GN=ISCU PE=1 SV=2 - [ISCU_HUMAN]	17.37	3.85869	8.8559		1	2	2	3		Not phosphorylated	17.37	7.39608	3.45404		1	2	2	3		Not phosphorylated
Q9H3K2	Growth hormone-inducible transmembrane protein OS=Homo sapiens GN=GHITM PE=1 SV=2 - [GHITM_HUMAN]	3.48	8.14581	3.50965		1	2	2	3		Not phosphorylated	3.48	3.39818	3.3097		1	2	2	2		Not phosphorylated
Q9H3U1	Protein unc-45 homolog A OS=Homo sapiens GN=UNC45A PE=1 SV=1 - [UN45A_HUMAN]	3.28	8.47643	4.22695		1	2	2	3		Not phosphorylated	8.79	25.5754	7.92121		1	5	5	8		Not phosphorylated
Q9HB71	Calcyclin-binding protein OS=Homo sapiens GN=CACYBP PE=1 SV=2 - [CYBP_HUMAN]	29.39	10.2759	4.1427		1	3	3	3		Not phosphorylated	23.25	11.3055			1	3	3	3		Not phosphorylated
Q9HBH5	Retinol dehydrogenase 14 OS=Homo sapiens GN=RDH14 PE=1 SV=1 - [RDH14_HUMAN]	16.07	15.0335			1	3	3	3		Not phosphorylated	22.02	24.3977			1	4	4	5		Not phosphorylated
Q9NQ88	Fructose-2,6-bisphosphatase TIGAR OS=Homo sapiens GN=TIGAR PE=1 SV=1 - [TIGAR_HUMAN]	21.11	13.3995			1	3	3	3		Not phosphorylated	12.96	11.9163			1	2	2	3		Not phosphorylated
Q9NRW7	Vacuolar protein sorting-associated protein 45 OS=Homo sapiens GN=VPS45 PE=1 SV=1 - [VPS45_HUMAN]	7.02		11.5539		1	3	3	3		Not phosphorylated	6.49	8.08795	7.12009		1	3	3	4		Not phosphorylated
Q9NUM4	Transmembrane protein 106B OS=Homo sapiens GN=TMEM106B PE=1 SV=2 - [T106B_HUMAN]	15.33	12.3964			1	3	3	3		Not phosphorylated	20.8	14.5856			1	4	4	4		Not phosphorylated
Q9NV96	Cell cycle control protein 50A OS=Homo sapiens GN=TMEM30A PE=1 SV=1 - [CC50A_HUMAN]	9.14	8.46694	4.25028		1	2	2	3		Not phosphorylated	9.14	9.17107			1	2	2	2		Not phosphorylated
Q9NVV4	Poly(A) RNA polymerase, mitochondrial OS=Homo sapiens GN=MTPAP PE=1 SV=1 - [PAPD1_HUMAN]	9.11	9.41106	4.09722		1	3	3	3		Not phosphorylated	8.42	13.251			1	3	3	3		Not phosphorylated
Q9NWW5	Ceroid-lipofuscinosis neuronal protein 6 OS=Homo sapiens GN=CLN6 PE=1 SV=1 - [CLN6_HUMAN]	10.29	9.11348	4.17072		1	2	2	3	1	S31 (1)	10.29	8.44738			1	2	2	2		Not phosphorylated
Q9NY27	Serine/threonine-protein phosphatase 4 regulatory subunit 2 OS=Homo sapiens GN=PPP4R2 PE=1 SV=3 - [PP4R2_HUMAN]	13.67	4.69995	11.9021		1	3	3	3	1	S226 (1)	13.67	8.641	12.0283		1	3	3	4	1	S226 (1)
Q9NZJ6	Hexaprenyldihydroxybenzoate methyltransferase, mitochondrial OS=Homo sapiens GN=COQ3 PE=1 SV=3 - [COQ3_HUMAN]	8.13	9.30776	5.32696		1	2	2	3		Not phosphorylated	8.94	8.59623	4.20657		1	2	2	3		Not phosphorylated
Q9P289	Serine/threonine-protein kinase MST4 OS=Homo sapiens GN=MST4 PE=1 SV=2 - [MST4_HUMAN]	6.97		9.48399		2	1	2	3		Not phosphorylated	12.74	17.2192	12.8192		1	4	4	7	1	T172 (1)
Q9P2R7	Succinyl-CoA ligase [ADP-forming] subunit beta, mitochondrial OS=Homo sapiens GN=SUCLA2 PE=1 SV=3 - [SUCB1_HUMAN]	4.54	4.15139	3.9128	3.52436	1	2	2	3		Not phosphorylated	4.75	3.97765	3.20398		1	2	2	2		Not phosphorylated
Q9UHV9	Prefoldin subunit 2 OS=Homo sapiens GN=PFDN2 PE=1 SV=1 - [PFD2_HUMAN]	16.88	7.92524	4.2146		1	2	2	3		Not phosphorylated	16.88	12.0832	3.522		1	2	2	4		Not phosphorylated
Q9UI12	V-type proton ATPase subunit H OS=Homo sapiens GN=ATP6V1H PE=1 SV=1 - [VATH_HUMAN]	6.21	15.8513			1	2	2	3		Not phosphorylated	12.63	12.0405	6.91381		1	4	4	5		Not phosphorylated
Q9UJ70	N-acetyl-D-glucosamine kinase OS=Homo sapiens GN=NAGK PE=1 SV=4 - [NAGK_HUMAN]	8.43	8.64551	4.54837		1	2	2	3		Not phosphorylated	9.01	12.1361	4.22561		1	2	2	4		Not phosphorylated
Q9UKS6	Protein kinase C and casein kinase substrate in neurons protein 3 OS=Homo sapiens GN=PACSIN3 PE=1 SV=2 - [PACN3_HUMAN]	7.08	5.57188	10.3183		1	2	2	3		Not phosphorylated	10.38	14.568	13.7808		1	4	4	6	1	S319 (1)
Q9UL15	BAG family molecular chaperone regulator 5 OS=Homo sapiens GN=BAG5 PE=1 SV=1 - [BAG5_HUMAN]	9.84	12.1328			1	3	3	3		Not phosphorylated	13.65	19.2485			1	4	4	4		Not phosphorylated
Q9UNF1	Melanoma-associated antigen D2 OS=Homo sapiens GN=MAGED2 PE=1 SV=2 - [MAGD2_HUMAN]	5.78	12.1844			1	2	2	3		Not phosphorylated	5.78	11.8867			1	2	2	3		Not phosphorylated
Q9UPN9	E3 ubiquitin-protein ligase TRIM33 OS=Homo sapiens GN=TRIM33 PE=1 SV=3 - [TRI33_HUMAN]	3.28	3.85	7.77621		2	3	3	3		Not phosphorylated	7.81	15.4016	8.1226		2	6	6	6		Not phosphorylated
Q9Y266	Nuclear migration protein nudC OS=Homo sapiens GN=NUDC PE=1 SV=1 - [NUDC_HUMAN]	7.25	7.64136	4.80405		1	2	2	3		Not phosphorylated	7.85	8.52358	7.62434		1	2	2	4		Not phosphorylated
Q9Y295	Developmentally-regulated GTP-binding protein 1 OS=Homo sapiens GN=DRG1 PE=1 SV=1 - [DRG1_HUMAN]	10.08	7.72037	3.49088		1	3	3	3		Not phosphorylated	28.34	26.1898	7.70075		1	7	7	8		Not phosphorylated
Q9Y3D9	28S ribosomal protein S23, mitochondrial OS=Homo sapiens GN=MRPS23 PE=1 SV=2 - [RT23_HUMAN]	13.68	7.81609	3.63379		1	2	2	3		Not phosphorylated	18.95	6.93245	3.24331		1	3	3	3		Not phosphorylated
Q9Y3F4	Serine-threonine kinase receptor-associated protein OS=Homo sapiens GN=STRAP PE=1 SV=1 - [STRAP_HUMAN]	8.86	4.47905	10.6689		1	2	2	3		Not phosphorylated	8.86	10.0733	9.40314		1	2	2	4		Not phosphorylated
Q9Y639	Neuroplastin OS=Homo sapiens GN=NPTN PE=1 SV=2 - [NPTN_HUMAN]	7.29	12.3092			1	2	2	3		Not phosphorylated	7.29	8.19765			1	2	2	2		Not phosphorylated
Q9Y676	28S ribosomal protein S18b, mitochondrial OS=Homo sapiens GN=MRPS18B PE=1 SV=1 - [RT18B_HUMAN]	20.54	4.39481	7.90661		1	3	3	3		Not phosphorylated	10.47	10.3346	3.24917		1	2	2	4		Not phosphorylated
Q9Y6Q5	AP-1 complex subunit mu-2 OS=Homo sapiens GN=AP1M2 PE=1 SV=4 - [AP1M2_HUMAN]	5.44	8.38365	5.19908		1	2	2	3		Not phosphorylated	5.44	8.2633	8.2852		1	2	2	4		Not phosphorylated
A6NDG6	Phosphoglycolate phosphatase OS=Homo sapiens GN=PGP PE=1 SV=1 - [PGP_HUMAN]	9.66	10.1951			1	2	2	2		Not phosphorylated	14.02	23.5652	4.8075		1	3	3	6		Not phosphorylated
C4AMC7	Putative WAS protein family homolog 3 OS=Homo sapiens GN=WASH3P PE=2 SV=2 - [WASH3_HUMAN]	6.7	5.4194	3.91253		5	2	2	2		Not phosphorylated	7.56	10.0145			3	2	2	2		Not phosphorylated
O14545	TRAF-type zinc finger domain-containing protein 1 OS=Homo sapiens GN=TRAFD1 PE=1 SV=1 - [TRAD1_HUMAN]	4.47	3.79306	4.23408		1	2	2	2	1	S415 (1)	4.64		12.0229		1	2	2	3	2	S415 (2)
O14773	Tripeptidyl-peptidase 1 OS=Homo sapiens GN=TPP1 PE=1 SV=2 - [TPP1_HUMAN]	4.97	8.36569			1	2	2	2		Not phosphorylated	4.97	7.55683			1	2	2	2		Not phosphorylated
O15240	Neurosecretory protein VGF OS=Homo sapiens GN=VGF PE=1 SV=2 - [VGF_HUMAN]	4.88	8.18696			1	2	2	2		Not phosphorylated	7.97	14.2645			1	3	3	3		Not phosphorylated
O15551	Claudin-3 OS=Homo sapiens GN=CLDN3 PE=1 SV=1 - [CLD3_HUMAN]	13.64	4.67201	3.88476		4	2	2	2		Not phosphorylated	13.64	7.21925	3.60848		1	2	2	3		Not phosphorylated
O43143	Putative pre-mRNA-splicing factor ATP-dependent RNA helicase DHX15 OS=Homo sapiens GN=DHX15 PE=1 SV=2 - [DHX15_HUMAN]	3.14		7.94306		1	2	2	2		Not phosphorylated	6.16	14.1129			1	4	4	4		Not phosphorylated
O43765	Small glutamine-rich tetratricopeptide repeat-containing protein alpha OS=Homo sapiens GN=SGTA PE=1 SV=1 - [SGTA_HUMAN]	8.95	8.19799			1	2	2	2		Not phosphorylated	8.95	7.5839			1	2	2	2		Not phosphorylated
O43815	Striatin OS=Homo sapiens GN=STRN PE=1 SV=4 - [STRN_HUMAN]	4.62	12.4889			1	2	2	2		Not phosphorylated	8.08	14.4036	3.30925		1	4	4	4		Not phosphorylated
O43896	Kinesin-like protein KIF1C OS=Homo sapiens GN=KIF1C PE=1 SV=3 - [KIF1C_HUMAN]	1.81	3.59044	3.72977		4	2	2	2	1	S1033 (1)	1.81	3.465	3.42002		4	2	2	2	1	S1033 (1)
O75506	Heat shock factor-binding protein 1 OS=Homo sapiens GN=HSBP1 PE=1 SV=1 - [HSBP1_HUMAN]	57.89	9.17419			1	2	2	2		Not phosphorylated	50	9.59009			1	2	2	2		Not phosphorylated
O75643	U5 small nuclear ribonucleoprotein 200 kDa helicase OS=Homo sapiens GN=SNRNP200 PE=1 SV=2 - [U520_HUMAN]	1.22	8.06914			1	2	2	2		Not phosphorylated	2.86	16.4997			1	4	4	4		Not phosphorylated
O75882	Attractin OS=Homo sapiens GN=ATRN PE=1 SV=2 - [ATRN_HUMAN]	1.96	8.60812			1	2	2	2		Not phosphorylated	1.96	12.7			1	2	2	3		Not phosphorylated
O95486	Protein transport protein Sec24A OS=Homo sapiens GN=SEC24A PE=1 SV=2 - [SC24A_HUMAN]	2.74	9.22703			1	2	2	2		Not phosphorylated	3.93	12.3021			1	2	3	3		Not phosphorylated
O95487	Protein transport protein Sec24B OS=Homo sapiens GN=SEC24B PE=1 SV=2 - [SC24B_HUMAN]	2.68	7.43953			1	2	2	2		Not phosphorylated	3.71	11.4911			1	2	3	3		Not phosphorylated
P00374	Dihydrofolate reductase OS=Homo sapiens GN=DHFR PE=1 SV=2 - [DYR_HUMAN]	18.18	9.08349			1	2	2	2		Not phosphorylated	18.18	16.1			1	2	2	4		Not phosphorylated
P06280	Alpha-galactosidase A OS=Homo sapiens GN=GLA PE=1 SV=1 - [AGAL_HUMAN]	6.76	4.21273	4.05085		1	2	2	2		Not phosphorylated	10.72	12.7016	3.34798		1	3	3	4		Not phosphorylated
P06493	Cyclin-dependent kinase 1 OS=Homo sapiens GN=CDK1 PE=1 SV=3 - [CDK1_HUMAN]	8.42	7.92678			1	1	2	2		Not phosphorylated	12.46	19.6341	10.6743		1	3	4	8	1	T14 (1); Y15 (1)
P17706	Tyrosine-protein phosphatase non-receptor type 2 OS=Homo sapiens GN=PTPN2 PE=1 SV=2 - [PTN2_HUMAN]	7.71	8.0676			1	2	2	2		Not phosphorylated	8.19	4.97632	3.48895		1	2	2	2	1	S304 (1)
P17812	CTP synthase 1 OS=Homo sapiens GN=CTPS1 PE=1 SV=2 - [PYRG1_HUMAN]	5.08	9.36268			1	2	2	2		Not phosphorylated	9.48	13.4233	3.83881		1	3	4	4		Not phosphorylated
P18615	Negative elongation factor E OS=Homo sapiens GN=RDBP PE=1 SV=3 - [NELFE_HUMAN]	8.68	8.65838			1	2	2	2		Not phosphorylated	16.32	13.7712	8.60305		1	4	4	5		Not phosphorylated
P24941	Cyclin-dependent kinase 2 OS=Homo sapiens GN=CDK2 PE=1 SV=2 - [CDK2_HUMAN]	8.39	7.46323			2	1	2	2		Not phosphorylated	8.39	10.7861	10.6743		2	1	2	6	1	T14 (1); Y15 (1)
P25789	Proteasome subunit alpha type-4 OS=Homo sapiens GN=PSMA4 PE=1 SV=1 - [PSA4_HUMAN]	13.03	4.44687	3.66592		1	2	2	2		Not phosphorylated	12.26	8.14485	3.47422		1	2	2	3		Not phosphorylated
P26572	Alpha-1,3-mannosyl-glycoprotein 2-beta-N-acetylglucosaminyltransferase OS=Homo sapiens GN=MGAT1 PE=2 SV=2 - [MGAT1_HUMAN]	5.62		7.84967		1	2	2	2		Not phosphorylated	5.62	7.08553	3.83138		1	2	2	3		Not phosphorylated
P28799	Granulins OS=Homo sapiens GN=GRN PE=1 SV=2 - [GRN_HUMAN]	4.55	3.82736	3.68401		1	2	2	2		Not phosphorylated	4.55	11.3383			1	2	2	3		Not phosphorylated
P35580	Myosin-10 OS=Homo sapiens GN=MYH10 PE=1 SV=3 - [MYH10_HUMAN]	1.42	9.38947			1	2	2	2		Not phosphorylated	3.59	24.1504			1	5	5	5		Not phosphorylated
P36507	Dual specificity mitogen-activated protein kinase kinase 2 OS=Homo sapiens GN=MAP2K2 PE=1 SV=1 - [MP2K2_HUMAN]	6.75	4.40394		3.84282	1	2	2	2		Not phosphorylated	16.25	13.6311			1	3	3	3		Not phosphorylated
P40818	Ubiquitin carboxyl-terminal hydrolase 8 OS=Homo sapiens GN=USP8 PE=1 SV=1 - [UBP8_HUMAN]	1.52		11.1779		1	2	2	2		Not phosphorylated	1.52	4.13283	9.8471		1	2	2	5		Not phosphorylated
P41743	Protein kinase C iota type OS=Homo sapiens GN=PRKCI PE=1 SV=2 - [KPCI_HUMAN]	8.72	4.94664	4.50704		1	2	2	2		Not phosphorylated	6.54		8.28929		1	2	2	2		Not phosphorylated
P42224	Signal transducer and activator of transcription 1-alpha/beta OS=Homo sapiens GN=STAT1 PE=1 SV=2 - [STAT1_HUMAN]	4	9.05147			1	2	2	2		Not phosphorylated	7.2	13.7172	11.0103		1	4	4	6		Not phosphorylated
P43246	DNA mismatch repair protein Msh2 OS=Homo sapiens GN=MSH2 PE=1 SV=1 - [MSH2_HUMAN]	3	10.1362			1	2	2	2		Not phosphorylated	4.82	12.1224			1	3	3	3		Not phosphorylated
P46199	Translation initiation factor IF-2, mitochondrial OS=Homo sapiens GN=MTIF2 PE=1 SV=2 - [IF2M_HUMAN]	3.03	3.7371	4.25766		1	2	2	2		Not phosphorylated	4.13	9.8831	4.29946		1	2	2	3		Not phosphorylated
P48634	Protein PRRC2A OS=Homo sapiens GN=PRRC2A PE=1 SV=3 - [PRC2A_HUMAN]	2.04	4.618	4.183		1	2	2	2		Not phosphorylated	1.58	4.29463	4.50697		1	2	2	2		Not phosphorylated
P49406	39S ribosomal protein L19, mitochondrial OS=Homo sapiens GN=MRPL19 PE=1 SV=2 - [RM19_HUMAN]	7.53	3.85386	3.4856		1	2	2	2		Not phosphorylated	7.19	4.06695	3.63719		1	2	2	2		Not phosphorylated
P50851	Lipopolysaccharide-responsive and beige-like anchor protein OS=Homo sapiens GN=LRBA PE=1 SV=4 - [LRBA_HUMAN]	0.94	9.53378			1	2	2	2		Not phosphorylated	4.16	39.568			1	8	8	10		Not phosphorylated
P52735	Guanine nucleotide exchange factor VAV2 OS=Homo sapiens GN=VAV2 PE=1 SV=2 - [VAV2_HUMAN]	4.1	9.83901			1	2	2	2		Not phosphorylated	3.53	8.40828			1	2	2	2		Not phosphorylated
P53004	Biliverdin reductase A OS=Homo sapiens GN=BLVRA PE=1 SV=2 - [BIEA_HUMAN]	10.47		7.93539		1	2	2	2		Not phosphorylated	9.46	7.25647			1	2	2	2		Not phosphorylated
P53041	Serine/threonine-protein phosphatase 5 OS=Homo sapiens GN=PPP5C PE=1 SV=1 - [PPP5_HUMAN]	6.41	9.69189			1	2	2	2		Not phosphorylated	6.41	9.64836			1	2	2	2		Not phosphorylated
P53992	Protein transport protein Sec24C OS=Homo sapiens GN=SEC24C PE=1 SV=3 - [SC24C_HUMAN]	2.83	4.17831	3.50045		1	2	2	2		Not phosphorylated	2.83	8.44867	3.83991		1	2	2	3		Not phosphorylated
P54725	UV excision repair protein RAD23 homolog A OS=Homo sapiens GN=RAD23A PE=1 SV=1 - [RD23A_HUMAN]	11.85		5.32246	3.44831	1	1	2	2		Not phosphorylated	12.95		8.55459		1	2	2	2	1	S123 (1)
P62495	Eukaryotic peptide chain release factor subunit 1 OS=Homo sapiens GN=ETF1 PE=1 SV=3 - [ERF1_HUMAN]	5.26	7.89578			1	2	2	2		Not phosphorylated	12.36	15.2275	4.05499		1	4	4	5		Not phosphorylated
P78344	Eukaryotic translation initiation factor 4 gamma 2 OS=Homo sapiens GN=EIF4G2 PE=1 SV=1 - [IF4G2_HUMAN]	3.86	4.56808	4.60662		1	2	2	2	1	T508 (1)	6.39	14.4123	8.15681		1	3	3	5		Not phosphorylated
Q00169	Phosphatidylinositol transfer protein alpha isoform OS=Homo sapiens GN=PITPNA PE=1 SV=2 - [PIPNA_HUMAN]	15.56	11.4724			1	2	2	2		Not phosphorylated	15.56	10.5534			1	2	2	2		Not phosphorylated
Q13151	Heterogeneous nuclear ribonucleoprotein A0 OS=Homo sapiens GN=HNRNPA0 PE=1 SV=1 - [ROA0_HUMAN]	11.8	5.05244	4.55101		1	2	2	2		Not phosphorylated	11.8	9.48529			1	2	2	2		Not phosphorylated
Q13557	Calcium/calmodulin-dependent protein kinase type II subunit delta OS=Homo sapiens GN=CAMK2D PE=1 SV=3 - [KCC2D_HUMAN]	4.41	4.31559	4.68782		1	2	2	2		Not phosphorylated	7.01	8.61548	4.3191		1	3	3	3		Not phosphorylated
Q13586	Stromal interaction molecule 1 OS=Homo sapiens GN=STIM1 PE=1 SV=3 - [STIM1_HUMAN]	5.69	5.23417	5.98401		1	2	2	2	1	S618 (1)	4.38	8.95291			1	2	2	2		Not phosphorylated
Q13618	Cullin-3 OS=Homo sapiens GN=CUL3 PE=1 SV=2 - [CUL3_HUMAN]	4.69	8.83655			1	2	2	2		Not phosphorylated	3.26	8.10695	4.33002		1	2	2	3		Not phosphorylated
Q14118	Dystroglycan OS=Homo sapiens GN=DAG1 PE=1 SV=2 - [DAG1_HUMAN]	4.69	8.60798			1	2	2	2		Not phosphorylated	3.24	8.1387			1	2	2	2		Not phosphorylated
Q14542	Equilibrative nucleoside transporter 2 OS=Homo sapiens GN=SLC29A2 PE=1 SV=3 - [S29A2_HUMAN]	6.36	9.07298			1	2	2	2		Not phosphorylated	6.36	7.85707			1	2	2	2		Not phosphorylated
Q14BN4	Sarcolemmal membrane-associated protein OS=Homo sapiens GN=SLMAP PE=1 SV=1 - [SLMAP_HUMAN]	3.02	8.40742			1	2	2	2		Not phosphorylated	4.71	11.7495			1	3	3	3		Not phosphorylated
Q15121	Astrocytic phosphoprotein PEA-15 OS=Homo sapiens GN=PEA15 PE=1 SV=2 - [PEA15_HUMAN]	18.46	4.40663	3.69139		1	2	2	2		Not phosphorylated	28.46	7.65051	7.46868		1	3	3	4	1	S116 (1)
Q15436	Protein transport protein Sec23A OS=Homo sapiens GN=SEC23A PE=1 SV=2 - [SC23A_HUMAN]	3.79	4.63757	3.56234		1	2	2	2		Not phosphorylated	5.75	12.4932	3.57383		1	1	3	4		Not phosphorylated
Q16595	Frataxin, mitochondrial OS=Homo sapiens GN=FXN PE=1 SV=2 - [FRDA_HUMAN]	13.81	9.00907			1	2	2	2		Not phosphorylated	13.81	7.10471			1	2	2	2		Not phosphorylated
Q16719	Kynureninase OS=Homo sapiens GN=KYNU PE=1 SV=1 - [KYNU_HUMAN]	3.44	4.06669	5.05552		1	2	2	2		Not phosphorylated	9.89	11.8052	7.12422		1	4	4	5		Not phosphorylated
Q24JP5	Transmembrane protein 132A OS=Homo sapiens GN=TMEM132A PE=2 SV=1 - [T132A_HUMAN]	3.42	10.0705			1	2	2	2		Not phosphorylated	3.42	14.6763			1	2	2	3		Not phosphorylated
Q53H96	Pyrroline-5-carboxylate reductase 3 OS=Homo sapiens GN=PYCRL PE=1 SV=2 - [P5CR3_HUMAN]	9.12	7.33687			1	2	2	2		Not phosphorylated	9.85	7.75967			1	2	2	2		Not phosphorylated
Q5T160	Probable arginine--tRNA ligase, mitochondrial OS=Homo sapiens GN=RARS2 PE=1 SV=1 - [SYRM_HUMAN]	4.33	3.81263	3.52349		1	2	2	2		Not phosphorylated	5.19	7.75547			1	2	2	2		Not phosphorylated
Q5TFE4	5'-nucleotidase domain-containing protein 1 OS=Homo sapiens GN=NT5DC1 PE=1 SV=1 - [NT5D1_HUMAN]	7.91	8.64575			1	2	2	2		Not phosphorylated	7.47	8.42376			1	2	2	2		Not phosphorylated
Q5U5X0	LYR motif-containing protein 7 OS=Homo sapiens GN=LYRM7 PE=1 SV=1 - [LYRM7_HUMAN]	25	5.04497	3.99571		1	2	2	2		Not phosphorylated	25	11.5384			1	2	2	3		Not phosphorylated
Q5VYK3	Proteasome-associated protein ECM29 homolog OS=Homo sapiens GN=ECM29 PE=1 SV=2 - [ECM29_HUMAN]	2.17	9.26439			1	2	2	2		Not phosphorylated	4.5	28.1062			1	6	6	7		Not phosphorylated
Q6DKK2	Tetratricopeptide repeat protein 19, mitochondrial OS=Homo sapiens GN=TTC19 PE=1 SV=4 - [TTC19_HUMAN]	5.79	3.9998	3.50143		1	2	2	2		Not phosphorylated	5.79	8.30525			1	2	2	2		Not phosphorylated
Q6NXG1	Epithelial splicing regulatory protein 1 OS=Homo sapiens GN=ESRP1 PE=1 SV=2 - [ESRP1_HUMAN]	4.7	9.58312			1	2	2	2		Not phosphorylated	6.46	13.4724	6.71909		1	3	3	5		Not phosphorylated
Q6P1M3	Lethal(2) giant larvae protein homolog 2 OS=Homo sapiens GN=LLGL2 PE=1 SV=2 - [L2GL2_HUMAN]	4.61	4.67655	4.35375		1	2	2	2		Not phosphorylated	2.84	8.09664			1	2	2	2		Not phosphorylated
Q6P4A8	Phospholipase B-like 1 OS=Homo sapiens GN=PLBD1 PE=1 SV=2 - [PLBL1_HUMAN]	5.24	7.66734			1	2	2	2		Not phosphorylated	5.24	7.90487			1	2	2	2		Not phosphorylated
Q6PKG0	La-related protein 1 OS=Homo sapiens GN=LARP1 PE=1 SV=2 - [LARP1_HUMAN]	5.11	4.90148	6.16451		1	2	2	2	1	S90 (1)	8.85	16.9584	5.30107	3.08787	1	4	4	6	2	S90 (1); S521 (1)
Q6UWP7	Lysocardiolipin acyltransferase 1 OS=Homo sapiens GN=LCLAT1 PE=1 SV=1 - [LCLT1_HUMAN]	8.21		8.63618		1	2	2	2		Not phosphorylated	5.56	7.06441			1	2	2	2		Not phosphorylated
Q70J99	Protein unc-13 homolog D OS=Homo sapiens GN=UNC13D PE=1 SV=1 - [UN13D_HUMAN]	3.39	9.05429			1	2	2	2		Not phosphorylated	4.22	4.25943	3.95966		1	2	2	2		Not phosphorylated
Q86VM9	Zinc finger CCCH domain-containing protein 18 OS=Homo sapiens GN=ZC3H18 PE=1 SV=2 - [ZCH18_HUMAN]	2.62	5.05318	4.15451		1	2	2	2	1	S46 (1)	5.14	8.28215	12.1984		1	5	5	5	1	S46 (1)
Q8IV08	Phospholipase D3 OS=Homo sapiens GN=PLD3 PE=1 SV=1 - [PLD3_HUMAN]	7.35	9.55736			1	2	2	2		Not phosphorylated	7.35	9.00242	4.01177		1	2	2	3		Not phosphorylated
Q8IZP0	Abl interactor 1 OS=Homo sapiens GN=ABI1 PE=1 SV=4 - [ABI1_HUMAN]	4.92	4.9256		3.3089	1	2	2	2		Not phosphorylated	5.12	5.44701	3.5023		1	2	2	2		Not phosphorylated
Q8N1F7	Nuclear pore complex protein Nup93 OS=Homo sapiens GN=NUP93 PE=1 SV=2 - [NUP93_HUMAN]	3.54	7.85302			1	2	2	2		Not phosphorylated	4.15	8.66645			1	2	2	2		Not phosphorylated
Q8NCA5	Protein FAM98A OS=Homo sapiens GN=FAM98A PE=1 SV=1 - [FA98A_HUMAN]	5.59	9.94045			1	2	2	2		Not phosphorylated	10.4	21.2835			1	4	4	4		Not phosphorylated
Q8NE62	Choline dehydrogenase, mitochondrial OS=Homo sapiens GN=CHDH PE=2 SV=2 - [CHDH_HUMAN]	4.71	4.17309	3.89741		1	2	2	2		Not phosphorylated	4.21	7.23572			1	2	2	2		Not phosphorylated
Q92522	Histone H1x OS=Homo sapiens GN=H1FX PE=1 SV=1 - [H1X_HUMAN]	9.86	3.91587	4.22732		1	2	2	2	1	S31 (1)	10.33	3.42985	12.0639		1	3	3	4	1	S31 (1)
Q92620	Pre-mRNA-splicing factor ATP-dependent RNA helicase PRP16 OS=Homo sapiens GN=DHX38 PE=1 SV=2 - [PRP16_HUMAN]	2.2	8.77279			1	2	2	2		Not phosphorylated	6.6	25.9174	3.53928		1	6	6	7		Not phosphorylated
Q92734	Protein TFG OS=Homo sapiens GN=TFG PE=1 SV=2 - [TFG_HUMAN]	9	5.74957		3.24373	1	2	2	2		Not phosphorylated	10.25	14.8484			1	2	2	3		Not phosphorylated
Q969S9	Ribosome-releasing factor 2, mitochondrial OS=Homo sapiens GN=GFM2 PE=1 SV=1 - [RRF2M_HUMAN]	3.85	4.08803	3.73609		1	2	2	2		Not phosphorylated	5.91	11.8896			1	3	3	3		Not phosphorylated
Q96GS4	Uncharacterized protein C17orf59 OS=Homo sapiens GN=C17orf59 PE=1 SV=2 - [CQ059_HUMAN]	8.4	8.66794			1	2	2	2		Not phosphorylated	13.73	13.6035			1	3	3	3		Not phosphorylated
Q96HP4	Oxidoreductase NAD-binding domain-containing protein 1 OS=Homo sapiens GN=OXNAD1 PE=1 SV=1 - [OXND1_HUMAN]	11.22	8.28619			1	2	2	2		Not phosphorylated	11.22	7.60385			1	2	2	2		Not phosphorylated
Q96KG9	N-terminal kinase-like protein OS=Homo sapiens GN=SCYL1 PE=1 SV=1 - [NTKL_HUMAN]	3.47	8.83712			1	2	2	2		Not phosphorylated	5.57	15.0576	3.44397		1	3	3	4		Not phosphorylated
Q96LA8	Protein arginine N-methyltransferase 6 OS=Homo sapiens GN=PRMT6 PE=1 SV=1 - [ANM6_HUMAN]	5.87	11.4473			1	2	2	2		Not phosphorylated	9.6	15.1759	4.30778		1	3	3	4		Not phosphorylated
Q99674	Cell growth regulator with EF hand domain protein 1 OS=Homo sapiens GN=CGREF1 PE=2 SV=2 - [CGRE1_HUMAN]	13.62	10.7059			1	2	2	2		Not phosphorylated	13.62	9.397			1	2	2	2		Not phosphorylated
Q9BUH6	Uncharacterized protein C9orf142 OS=Homo sapiens GN=C9orf142 PE=1 SV=2 - [CI142_HUMAN]	14.71	4.51176	4.59054		1	2	2	2	1	S148 (1)	12.25	4.37877	8.39072		1	3	3	3	1	S148 (1)
Q9BVS5	tRNA (adenine(58)-N(1))-methyltransferase, mitochondrial OS=Homo sapiens GN=TRMT61B PE=1 SV=2 - [TR61B_HUMAN]	8.81	10.5098			1	2	2	2		Not phosphorylated	8.81	9.51786			1	2	2	2		Not phosphorylated
Q9BY32	Inosine triphosphate pyrophosphatase OS=Homo sapiens GN=ITPA PE=1 SV=2 - [ITPA_HUMAN]	19.07	8.2503			1	2	2	2		Not phosphorylated	19.07	19.0972			1	2	2	4		Not phosphorylated
Q9NTJ3	Structural maintenance of chromosomes protein 4 OS=Homo sapiens GN=SMC4 PE=1 SV=2 - [SMC4_HUMAN]	3.03	4.79112	4.68019		1	2	2	2		Not phosphorylated	1.94	8.70485			1	2	2	2		Not phosphorylated
Q9NVH0	Exonuclease 3'-5' domain-containing protein 2 OS=Homo sapiens GN=EXD2 PE=1 SV=2 - [EXD2_HUMAN]	4.35		8.72808		1	2	2	2		Not phosphorylated	4.35	7.88943			1	2	2	2		Not phosphorylated
Q9NX47	E3 ubiquitin-protein ligase MARCH5 OS=Homo sapiens GN=MARCH5 PE=1 SV=1 - [MARH5_HUMAN]	11.87	8.50659			1	2	2	2		Not phosphorylated	10.43	7.37853			1	2	2	2		Not phosphorylated
Q9UBT2	SUMO-activating enzyme subunit 2 OS=Homo sapiens GN=UBA2 PE=1 SV=2 - [SAE2_HUMAN]	4.53	8.08559			1	2	2	2		Not phosphorylated	6.25	12.4915			1	3	3	3		Not phosphorylated
Q9UFN0	Protein NipSnap homolog 3A OS=Homo sapiens GN=NIPSNAP3A PE=1 SV=2 - [NPS3A_HUMAN]	13.36	8.15521			1	2	2	2		Not phosphorylated	13.36	7.86803	3.52336		1	2	2	3		Not phosphorylated
Q9UKM7	Endoplasmic reticulum mannosyl-oligosaccharide 1,2-alpha-mannosidase OS=Homo sapiens GN=MAN1B1 PE=1 SV=2 - [MA1B1_HUMAN]	5.15	10.6639			1	2	2	2		Not phosphorylated	4.15	13.3817			1	2	2	3		Not phosphorylated
Q9UNS2	COP9 signalosome complex subunit 3 OS=Homo sapiens GN=COPS3 PE=1 SV=3 - [CSN3_HUMAN]	7.57	9.89756			1	2	2	2		Not phosphorylated	7.57	17.5577			1	2	2	4		Not phosphorylated
Q9Y2H0	Disks large-associated protein 4 OS=Homo sapiens GN=DLGAP4 PE=1 SV=3 - [DLGP4_HUMAN]	3.73	4.57231	4.59348		1	2	2	2		Not phosphorylated	3.23	3.66288	7.7979		1	2	2	3		Not phosphorylated
Q9Y2W6	Tudor and KH domain-containing protein OS=Homo sapiens GN=TDRKH PE=1 SV=2 - [TDRKH_HUMAN]	4.46	4.26754	3.9992		1	2	2	2		Not phosphorylated	7.84	12.1951			1	3	3	3		Not phosphorylated
Q9Y696	Chloride intracellular channel protein 4 OS=Homo sapiens GN=CLIC4 PE=1 SV=4 - [CLIC4_HUMAN]	15.02	8.88457			1	2	2	2		Not phosphorylated	13.04	14.1886			1	2	2	3		Not phosphorylated
Q9Y6D9	Mitotic spindle assembly checkpoint protein MAD1 OS=Homo sapiens GN=MAD1L1 PE=1 SV=2 - [MD1L1_HUMAN]	3.2	7.42296			1	2	2	2		Not phosphorylated	5.15	12.3092			1	3	3	3		Not phosphorylated

## Sheet: MCF7_Cyto_Phospho
MCF7 Cytoplasmic Extracts R2
Phosphorylated proteins		Control										RA
Accession	Description	ΣCoverage	Score Trypsin digestion, No enrichment	Score Trypsin digestion, Phospho-enrichment	Score Chymotrypsin digestion, Phospho-enrichment	Σ# Proteins	Σ# Unique Peptides	Σ# Peptides	Σ# PSMs	Σ# Phospho-PSMs	Phosphosites (#PSMs)	ΣCoverage	Score Trypsin digestion, No enrichment	Score Trypsin digestion, Phospho-enrichment	Score Chymotrypsin digestion, Phospho-enrichment	Σ# Proteins	Σ# Unique Peptides	Σ# Peptides	Σ# PSMs	Σ# Phospho-PSMs	Phosphosites
P07900	Heat shock protein HSP 90-alpha OS=Homo sapiens GN=HSP90AA1 PE=1 SV=5 - [HS90A_HUMAN]	37.84	216.356	225.565	11.8966	1	18	23	102	26	S231 (4); S263 (22)	37.57	222.125	162.111	13.7841	1	17	22	96	17	S231 (6); S263 (11)
Q9H1E3	Nuclear ubiquitous casein and cyclin-dependent kinase substrate 1 OS=Homo sapiens GN=NUCKS1 PE=1 SV=1 - [NUCKS_HUMAN]	33.74	25.4019	58.2227		1	7	7	17	17	S19 (10); S79 (2); S113 (1); S214 (4)	26.75	29.7305	84.6291		1	9	9	25	22	S19 (12); S79 (2); S214 (8)
Q09666	Neuroblast differentiation-associated protein AHNAK OS=Homo sapiens GN=AHNAK PE=1 SV=2 - [AHNK_HUMAN]	26.96	443.999	434.613	3.71412	1	83	83	189	14	S216 (3); S5110 (1); S5448 (1); S5731 (2); S5739 (1); S5752 (2); S5763 (1); S5841 (3)	31.39	496.103	528.864		1	96	96	238	18	S216 (4); S5110 (1); S5448 (2); S5731 (3); S5739 (2); S5752 (1); S5763 (3); S5782 (1); S5841 (2)
Q8TAA9	Vang-like protein 1 OS=Homo sapiens GN=VANGL1 PE=1 SV=1 - [VANG1_HUMAN]	11.26	13.3015	12.4931	38.5052	1	4	4	17	11	S520 (9); S523 (10)	11.64	14.1854	12.008		1	4	4	6		Not phosphorylated
Q9UQ35	Serine/arginine repetitive matrix protein 2 OS=Homo sapiens GN=SRRM2 PE=1 SV=2 - [SRRM2_HUMAN]	7.49	11.4156	72.5367		1	12	12	18	11	S295 (2); S351 (2); S353 (2); S377 (3); S398 (1); T1003 (2); S1014 (1); T1531 (1); S2702 (1); S2706 (1)	8.65	11.0918	77.1253		1	15	15	22	15	S295 (2); S297 (1); S351 (3); S353 (3); S377 (3); S404 (1); S408 (1); S876 (1); S1404 (1); T1531 (1); S1762 (1); S1764 (1); S2581 (1); S2702 (1); S2706 (1)
O15173	Membrane-associated progesterone receptor component 2 OS=Homo sapiens GN=PGRMC2 PE=1 SV=1 - [PGRC2_HUMAN]	35.87	55.8515	81.4878	4.4653	1	6	6	30	10	S90 (1); T211 (9)	33.18	36.6605	63.6777		1	5	5	22	7	S90 (1); T211 (6)
P06748	Nucleophosmin OS=Homo sapiens GN=NPM1 PE=1 SV=2 - [NPM_HUMAN]	41.16	125.859	127.599	35.3808	1	10	10	56	10	S70 (5); S125 (4); T234 (1)	35.71	151.294	206.479	23.8937	1	8	8	74	30	S70 (7); S125 (13)
Q9H8Y8	Golgi reassembly-stacking protein 2 OS=Homo sapiens GN=GORASP2 PE=1 SV=3 - [GORS2_HUMAN]	19.03	36.8557	44.905		1	5	5	18	7	T222 (2); T225 (2); T415 (2); S451 (2)	19.03	25.4646	51.3154		1	5	5	17	7	T222 (3); T225 (2); T415 (2); S451 (1)
Q05655	Protein kinase C delta type OS=Homo sapiens GN=PRKCD PE=1 SV=2 - [KPCD_HUMAN]	18.2	31.671	57.4286		1	8	8	17	7	S664 (7)	9.76	28.827	33.0266		1	5	5	12	6	S664 (6)
P35221	Catenin alpha-1 OS=Homo sapiens GN=CTNNA1 PE=1 SV=1 - [CTNA1_HUMAN]	41.39	206.782	178.975	9.45606	1	27	27	81	7	S641 (6); S652 (1)	42.6	145.661	104.866	11.5002	1	22	25	57	6	S641 (5); S655 (1)
Q6ZRV2	Protein FAM83H OS=Homo sapiens GN=FAM83H PE=1 SV=3 - [FA83H_HUMAN]	11.37	11.949	30.8289		1	10	10	10	7	S523 (1); S892 (2); S914 (1); S925 (1); S936 (1); S1003 (1)	13.91	26.0288	37.7958		1	13	13	15	8	S523 (2); S647 (1); S892 (2); S914 (1); S925 (1); S1003 (1)
P25788	Proteasome subunit alpha type-3 OS=Homo sapiens GN=PSMA3 PE=1 SV=2 - [PSA3_HUMAN]	16.47	22.4662	7.89987	14.0967	1	4	4	10	7	S250 (7)	14.9	15.1549	8.31728	9.80533	1	4	4	8	5	S250 (5)
Q58FF7	Putative heat shock protein HSP 90-beta-3 OS=Homo sapiens GN=HSP90AB3P PE=5 SV=1 - [H90B3_HUMAN]	18.93	35.9979	47.5641		1	3	11	24	7	S205 (7)	14.07	48.2254	78.867		1	2	8	35	14	S205 (14)
P20020	Plasma membrane calcium-transporting ATPase 1 OS=Homo sapiens GN=ATP2B1 PE=1 SV=3 - [AT2B1_HUMAN]	19.16	123.74	64.4464		2	11	17	40	7	S1193 (7)	14.07	75.0268	47.392		2	7	11	29	2	S1193 (2)
P05387	60S acidic ribosomal protein P2 OS=Homo sapiens GN=RPLP2 PE=1 SV=1 - [RLA2_HUMAN]	84.35	92.673	33.1807		1	6	6	27	7	S102 (7); S105 (7)	55.65	87.232	30.9175		1	5	5	28	6	S102 (6); S105 (6)
Q14247	Src substrate cortactin OS=Homo sapiens GN=CTTN PE=1 SV=2 - [SRC8_HUMAN]	16.91	40.9418	65.0497		1	8	8	23	6	T401 (2); S405 (4)	18.73	63.707	64.5573		1	9	9	29	5	S405 (4); S418 (1)
P35222	Catenin beta-1 OS=Homo sapiens GN=CTNNB1 PE=1 SV=1 - [CTNB1_HUMAN]	22.66	90.9217	84.7154	3.22091	1	12	14	38	6	S552 (2); S675 (4)	20.61	72.0377	58.1584		1	12	13	30	2	S675 (2)
O95817	BAG family molecular chaperone regulator 3 OS=Homo sapiens GN=BAG3 PE=1 SV=3 - [BAG3_HUMAN]	15.65	20.2778	59.2991		1	7	7	18	6	S275 (1); S279 (1); S289 (1); S377 (4); S386 (2)	19.65	15.873	52.6332		1	8	8	16	5	S279 (1); S189 (3); S377 (1)
P46379	Large proline-rich protein BAG6 OS=Homo sapiens GN=BAG6 PE=1 SV=2 - [BAG6_HUMAN]	14.05	31.7017	44.3215		1	10	10	17	6	S113 (2); S964 (2); S973 (3)	11.66	25.8917	40.1358		1	8	8	16	5	S964 (3); S973 (4)
Q15637	Splicing factor 1 OS=Homo sapiens GN=SF1 PE=1 SV=4 - [SF01_HUMAN]	6.26	4.23835	26.7765		1	3	3	7	5	S80 (5); S82 (2)	6.26	3.90869	12.9941		1	2	2	4	3	S80 (3); S82 (2)
Q86UE4	Protein LYRIC OS=Homo sapiens GN=MTDH PE=1 SV=2 - [LYRIC_HUMAN]	19.76	45.6677	26.7999		1	8	8	15	5	S426 (5)	18.38	35.9069	32.3366		1	7	7	15	5	S426 (5)
Q9H3N1	Thioredoxin-related transmembrane protein 1 OS=Homo sapiens GN=TMX1 PE=1 SV=1 - [TMX1_HUMAN]	16.43	29.6401	24.6818		1	4	4	11	5	S247 (5)	16.43	11.2938	25.3337		1	3	3	9	4	S247 (4)
P02765	Alpha-2-HS-glycoprotein OS=Homo sapiens GN=AHSG PE=1 SV=1 - [FETUA_HUMAN]	3.54	8.16646	20.8209		1	2	2	7	5	S138 (5)	3.54	11.3657	24.1523		1	2	2	9	7	S138 (7)
Q9UPT8	Zinc finger CCCH domain-containing protein 4 OS=Homo sapiens GN=ZC3H4 PE=1 SV=3 - [ZC3H4_HUMAN]	7.6	15.0627	23.1628	6.63195	1	5	5	8	5	S1114 (2); S1269 (1); S1275 (3)	6.14	5.21588	44.0215	7.83221	1	5	5	12	6	S1269 (3); S1275 (5)
Q9Y618	Nuclear receptor corepressor 2 OS=Homo sapiens GN=NCOR2 PE=1 SV=2 - [NCOR2_HUMAN]	4.51		25.6888	12.8256	1	4	4	7	4	T1391 (2); S2065 (2)	6.06	4.78384	26.224	3.15237	1	7	7	8	4	S1025 (1); T1391 (1); S2234 (1); S2269 (1)
P83916	Chromobox protein homolog 1 OS=Homo sapiens GN=CBX1 PE=1 SV=1 - [CBX1_HUMAN]	27.03	39.6897	36.2199		1	4	5	15	4	S89 (4)	27.03	40.4473	25.19		1	4	5	13	1	S89 (1)
P78536	Disintegrin and metalloproteinase domain-containing protein 17 OS=Homo sapiens GN=ADAM17 PE=1 SV=1 - [ADA17_HUMAN]	3.4	9.14952	13.0059		1	2	2	5	4	S791 (4)	3.4	9.84044	12.3362		1	2	2	5	3	S791 (3)
A0FGR8	Extended synaptotagmin-2 OS=Homo sapiens GN=ESYT2 PE=1 SV=1 - [ESYT2_HUMAN]	20.09	58.2409	80.0227	3.96001	1	13	13	33	4	S758 (3); S761 (2)	15.31	40.4577	15.4882	6.80708	1	8	8	16	2	S758 (1); S761 (2)
P27824	Calnexin OS=Homo sapiens GN=CANX PE=1 SV=2 - [CALX_HUMAN]	37.84	191.464	124.855	33.3163	1	23	23	81	4	S554 (3); S564 (1); S583 (1)	26.01	122.171	78.6131	16.1442	1	15	15	54	3	S554 (1); S564 (2)
Q9BTU6	Phosphatidylinositol 4-kinase type 2-alpha OS=Homo sapiens GN=PI4K2A PE=1 SV=1 - [P4K2A_HUMAN]	6.26	3.66421	26.0172		1	2	2	5	4	S47 (4); S51 (4)	11.48	12.0048	22.9241		1	4	4	7	3	S47 (3); S51 (3)
P05455	Lupus La protein OS=Homo sapiens GN=SSB PE=1 SV=2 - [LA_HUMAN]	23.77	37.7488	29.1961		1	8	8	16	4	S366 (4)	30.15	64.0272	33.6757		1	12	12	24	3	S366 (3)
Q13200	26S proteasome non-ATPase regulatory subunit 2 OS=Homo sapiens GN=PSMD2 PE=1 SV=3 - [PSMD2_HUMAN]	21.15	77.0754	37.7558		1	13	13	24	4	S16 (4)	17.62	68.5231	21.1445		1	12	12	21	2	S16 (2)
P49736	DNA replication licensing factor MCM2 OS=Homo sapiens GN=MCM2 PE=1 SV=4 - [MCM2_HUMAN]	25.66	77.2103	60.7442		1	15	15	30	4	S139 (4)	29.65	115.866	101.322		1	19	19	49	12	S40 (1); S41 (4); S139 (8)
P29692	Elongation factor 1-delta OS=Homo sapiens GN=EEF1D PE=1 SV=5 - [EF1D_HUMAN]	49.82	61.3975	29.4225		1	7	9	20	4	S133 (2); S162 (2)	45.55	73.1764	27.5629		1	7	9	22	6	S133 (3); S162 (3)
O94826	Mitochondrial import receptor subunit TOM70 OS=Homo sapiens GN=TOMM70A PE=1 SV=1 - [TOM70_HUMAN]	38.32	84.3264	76.1828		1	13	13	34	3	S91 (3)	24.18	40.4367	36.5926		1	8	8	18	3	S91 (3)
Q9UK76	Hematological and neurological expressed 1 protein OS=Homo sapiens GN=HN1 PE=1 SV=3 - [HN1_HUMAN]	35.71	25.4075	29.6254		1	5	5	11	3	S88 (3)	35.71	22.8017	22.3279		1	5	5	9	1	S88 (1)
Q7Z3C6	Autophagy-related protein 9A OS=Homo sapiens GN=ATG9A PE=1 SV=3 - [ATG9A_HUMAN]	7.51	4.57769	18.7491		1	3	3	5	3	S828 (3)	5.36		8.63028		1	2	2	2	1	S828 (1)
P21860	Receptor tyrosine-protein kinase erbB-3 OS=Homo sapiens GN=ERBB3 PE=1 SV=1 - [ERBB3_HUMAN]	6.26	13.1563	13.1238	3.89897	1	5	5	7	3	S686 (2); S982 (1)	5.66	3.95722	11.5629		1	4	4	4	2	S686 (1); S982 (1)
Q96TA1	Niban-like protein 1 OS=Homo sapiens GN=FAM129B PE=1 SV=3 - [NIBL1_HUMAN]	22.52	39.5314	26.0172		1	9	9	15	3	S665 (1); S681 (1); S692 (1); S696 (2)	16.76	24.5212	17.3988		1	7	7	10	4	S665 (3); S681 (1); S696 (1)
O43719	HIV Tat-specific factor 1 OS=Homo sapiens GN=HTATSF1 PE=1 SV=1 - [HTSF1_HUMAN]	11.52	16.5877	13.7908		1	5	5	6	3	S642 (1); S676 (1); S702 (1)	8.21	14.3634	27.9144		1	5	5	10	8	S676 (2); S702 (4); S714 (2)
Q9HCH5	Synaptotagmin-like protein 2 OS=Homo sapiens GN=SYTL2 PE=1 SV=3 - [SYTL2_HUMAN]	8.99	9.53964	13.94	4.61985	1	5	5	6	3	S535 (3)	5.67	4.63889	16.6645		1	4	4	5	4	S154 (1); S511 (1); S535 (2)
Q86X29	Lipolysis-stimulated lipoprotein receptor OS=Homo sapiens GN=LSR PE=1 SV=4 - [LSR_HUMAN]	11.09	7.53305	30.0736		1	5	5	8	3	S493 (2); Y535 (1)	14.02	11.4265	25.7947		1	7	7	9	4	S493 (3); S643 (1); S646 (1)
O94874	E3 UFM1-protein ligase 1 OS=Homo sapiens GN=UFL1 PE=1 SV=2 - [UFL1_HUMAN]	16.75	39.4119	36.9823		1	10	10	17	3	S458 (3)	16.37	33.4575	17.6767		1	10	10	12	2	S458 (2)
Q8N1F8	Serine/threonine-protein kinase 11-interacting protein OS=Homo sapiens GN=STK11IP PE=1 SV=3 - [S11IP_HUMAN]	4.82	9.10641	20.0409		1	4	4	7	3	S398 (2); S772 (1)	2.73	7.75202	4.49255		1	2	2	3	1	S398 (1)
Q8NC44	Protein FAM134A OS=Homo sapiens GN=FAM134A PE=1 SV=3 - [F134A_HUMAN]	3.87	4.92977	10.649	10.816	1	2	2	5	3	S385 (3)	3.87	4.26607	8.67345	6.68214	1	2	2	5	4	S385 (4)
Q00839	Heterogeneous nuclear ribonucleoprotein U OS=Homo sapiens GN=HNRNPU PE=1 SV=6 - [HNRPU_HUMAN]	19.27	72.5016	46.9072		1	8	8	26	3	S271 (3)	20.36	65.3112	38.3678		1	9	9	24	1	S271 (1)
P11717	Cation-independent mannose-6-phosphate receptor OS=Homo sapiens GN=IGF2R PE=1 SV=3 - [MPRI_HUMAN]	11.16	54.4287	40.5715		1	17	17	22	3	S2409 (2); S2484 (1)	4.94	30.4895	17.6817		1	9	9	13	1	S2484 (1)
Q16204	Coiled-coil domain-containing protein 6 OS=Homo sapiens GN=CCDC6 PE=1 SV=2 - [CCDC6_HUMAN]	8.86	4.85197	9.14399	5.16782	1	3	3	4	3	S240 (2); S244 (2); S367 (1)	12.45	9.89965	31.1324	6.60849	1	4	4	11	8	S240 (6); S244 (6); S367 (2)
Q13283	Ras GTPase-activating protein-binding protein 1 OS=Homo sapiens GN=G3BP1 PE=1 SV=1 - [G3BP1_HUMAN]	19.96	48.1773	34.8116	3.34538	1	6	6	19	3	S232 (3)	13.73	44.9152	40.7883		1	4	4	19	1	S232 (1)
O60841	Eukaryotic translation initiation factor 5B OS=Homo sapiens GN=EIF5B PE=1 SV=4 - [IF2P_HUMAN]	7.05	19.1131	21.5087		1	5	5	8	3	S214 (3)	11.89	53.5467	20.9005		1	8	8	16	3	S214 (3)
Q9H0X4	Protein ITFG3 OS=Homo sapiens GN=ITFG3 PE=1 SV=1 - [ITFG3_HUMAN]	9.24	9.39919	16.8358		1	4	4	6	3	S21 (3)	6.88	3.50179	14.6032		1	4	4	5	2	S21 (2)
Q9UNE7	E3 ubiquitin-protein ligase CHIP OS=Homo sapiens GN=STUB1 PE=1 SV=2 - [CHIP_HUMAN]	22.44	13.972	20.5824		1	4	4	7	3	S19 (3)	26.4	20.9858	15.2498		1	6	6	8	3	S19 (3)
O43399	Tumor protein D54 OS=Homo sapiens GN=TPD52L2 PE=1 SV=2 - [TPD54_HUMAN]	31.55	40.2336	20.4838		1	5	5	12	3	S166 (3)	40.78	23.6923	26.4159		1	7	7	12	1	S166 (1)
O95684	FGFR1 oncogene partner OS=Homo sapiens GN=FGFR1OP PE=1 SV=1 - [FR1OP_HUMAN]	6.52		14.13		1	2	2	3	3	S156 (2); S160 (3)	11.03	4.92921	4.46254		1	2	2	2		Not phosphorylated
Q14498	RNA-binding protein 39 OS=Homo sapiens GN=RBM39 PE=1 SV=2 - [RBM39_HUMAN]	6.42	10.0965	8.27636		1	2	2	4	3	S136 (3)	15.66	14.2167	15.4486		1	5	5	7	2	S136 (2)
P08069	Insulin-like growth factor 1 receptor OS=Homo sapiens GN=IGF1R PE=1 SV=1 - [IGF1R_HUMAN]	6.66	14.9527	8.57228	10.9155	1	7	7	8	3	S1339 (3)	4.54	17.4806	8.21311		1	4	4	6		Not phosphorylated
Q9BX95	Sphingosine-1-phosphate phosphatase 1 OS=Homo sapiens GN=SGPP1 PE=1 SV=2 - [SGPP1_HUMAN]	2.95	5.14322	9.07029		1	2	2	3	3	S112 (3)	2.95	4.05238	9.43767		1	2	2	3	2	S112 (2)
Q9H4G0	Band 4.1-like protein 1 OS=Homo sapiens GN=EPB41L1 PE=1 SV=2 - [E41L1_HUMAN]	14.98	23.352	15.5552	3.20041	1	8	8	9	2	T475 (1); S546 (1); T550 (1)	14.76	20.0351	19.9905		1	8	8	9	1	T475 (1)
Q99460	26S proteasome non-ATPase regulatory subunit 1 OS=Homo sapiens GN=PSMD1 PE=1 SV=2 - [PSMD1_HUMAN]	17.31	52.9451	49.1027		1	9	9	22	2	T311 (2); T315 (2)	12.49	41.5446	12.1503		1	7	7	13		Not phosphorylated
Q9Y520	Protein PRRC2C OS=Homo sapiens GN=PRRC2C PE=1 SV=4 - [PRC2C_HUMAN]	2.59	5.04517	15.0751		1	3	3	4	2	T2673 (2)	1.83		14.1907		1	3	3	3	3	S878 (1); S2105 (1); T2673 (1)
P13861	cAMP-dependent protein kinase type II-alpha regulatory subunit OS=Homo sapiens GN=PRKAR2A PE=1 SV=2 - [KAP2_HUMAN]	12.38	10.0383	8.75746		1	3	3	4	2	S99 (2)	18.32	7.05433	15.1392		1	5	5	6	1	S99 (1)
P10644	cAMP-dependent protein kinase type I-alpha regulatory subunit OS=Homo sapiens GN=PRKAR1A PE=1 SV=1 - [KAP0_HUMAN]	21.78	25.6452	17.5705		1	7	7	10	2	S83 (2)	15.49	20.1684	19.3448		1	5	5	10	5	S83 (5)
Q86UP2	Kinectin OS=Homo sapiens GN=KTN1 PE=1 SV=1 - [KTN1_HUMAN]	19.38	90.4765	35.6518		1	17	17	28	2	S75 (2)	16.43	54.3157	33.4194		1	14	14	21	1	S75 (1)
P14923	Junction plakoglobin OS=Homo sapiens GN=JUP PE=1 SV=3 - [PLAK_HUMAN]	27.25	48.4021	61.2792		1	12	14	25	2	S665 (2)	32.35	69.7161	30.5092		1	14	15	23	1	S665 (1)
O15320	Cutaneous T-cell lymphoma-associated antigen 5 OS=Homo sapiens GN=CTAGE5 PE=1 SV=4 - [CTGE5_HUMAN]	11.82	12.5465	20.7476	4.38256	1	8	8	9	2	S635 (2)	12.69	15.6976	21.6006		1	8	8	10	3	S635 (1); S647 (2)
P60174	Triosephosphate isomerase OS=Homo sapiens GN=TPI1 PE=1 SV=3 - [TPIS_HUMAN]	36.71	93.2075	63.5645	8.15346	1	11	11	37	2	S58 (2)	45.8	79.1318	60.3132	3.09562	1	12	12	33	4	S58 (4)
Q9H1B7	Interferon regulatory factor 2-binding protein-like OS=Homo sapiens GN=IRF2BPL PE=1 SV=1 - [I2BPL_HUMAN]	8.54	9.57085	17.3996		1	6	6	6	2	S547 (2)	6.66	14.1901	15.0601		1	5	5	7	2	S547 (2)
Q15758	Neutral amino acid transporter B(0) OS=Homo sapiens GN=SLC1A5 PE=1 SV=2 - [AAAT_HUMAN]	21.44	45.4226	30.7879	15.5482	1	7	7	21	2	S535 (1); S539 (1)	18.11	25.343	21.5743		1	5	5	10		Not phosphorylated
Q5ZPR3	CD276 antigen OS=Homo sapiens GN=CD276 PE=1 SV=1 - [CD276_HUMAN]	36.7	42.0751	25.1134	15.576	1	10	10	17	2	S525 (2)	28.84	43.0544	21.0361	3.8231	1	7	7	15	2	S525 (2)
P53985	Monocarboxylate transporter 1 OS=Homo sapiens GN=SLC16A1 PE=1 SV=3 - [MOT1_HUMAN]	6.6		18.5969		1	2	2	4	2	S467 (2)	6.6	3.64076	12.7267		1	3	3	4		Not phosphorylated
Q96TC7	Regulator of microtubule dynamics protein 3 OS=Homo sapiens GN=FAM82A2 PE=1 SV=2 - [RMD3_HUMAN]	15.53		10.5489	3.62551	1	3	3	3	2	S46 (1); S212 (1)	15.96	7.85837	16.8694		1	3	3	5	2	S212 (2)
P23588	Eukaryotic translation initiation factor 4B OS=Homo sapiens GN=EIF4B PE=1 SV=2 - [IF4B_HUMAN]	16.53	19.4679	25.3993	4.64381	1	6	6	10	2	S459 (1); S597 (1)	19.48	24.0347	36.9081	3.97924	1	8	8	15	3	S93 (1); S445 (1); S597 (1)
Q96S66	Chloride channel CLIC-like protein 1 OS=Homo sapiens GN=CLCC1 PE=1 SV=1 - [CLCC1_HUMAN]	24.68	35.5064	30.952	12.798	1	10	10	17	2	S438 (1); S532 (1)	18.51	29.4703	18.3451		1	6	6	11	2	S438 (1); S532 (1)
P42858	Huntingtin OS=Homo sapiens GN=HTT PE=1 SV=2 - [HD_HUMAN]	1.08	4.31892	22.5479		1	2	2	5	2	S432 (2)	1.21	3.589	24.8393		1	2	2	6		Not phosphorylated
P18031	Tyrosine-protein phosphatase non-receptor type 1 OS=Homo sapiens GN=PTPN1 PE=1 SV=1 - [PTN1_HUMAN]	25.06	59.0122	44.117		1	7	7	22	2	S352 (2)	20	60.5554	35.9127		1	6	6	22	2	S352 (2)
P49585	Choline-phosphate cytidylyltransferase A OS=Homo sapiens GN=PCYT1A PE=1 SV=2 - [PCY1A_HUMAN]	8.17	4.26491		13.4304	1	2	2	5	2	S347 (2)	8.17	5.60646		10.3765	1	2	2	4	3	S343 (1); S347 (3)
P05783	Keratin, type I cytoskeletal 18 OS=Homo sapiens GN=KRT18 PE=1 SV=2 - [K1C18_HUMAN]	49.53	601.886	243.402	52.7645	1	19	19	178	2	S34 (1); S42 (1)	54.88	574.076	251.539	36.3877	1	24	24	183	1	S100 (1)
Q9NZT2	Opioid growth factor receptor OS=Homo sapiens GN=OGFR PE=1 SV=3 - [OGFR_HUMAN]	10.64	14.4186	4.27251		1	4	4	4	2	S315 (1); S378 (1)	7.53	14.6568			1	3	3	3		Not phosphorylated
Q00613	Heat shock factor protein 1 OS=Homo sapiens GN=HSF1 PE=1 SV=1 - [HSF1_HUMAN]	7.56		13.7294		1	2	2	3	2	S303 (2); S307 (2)	5.48	4.05978	13.0446		1	2	2	4	3	S303 (3); S307 (3)
Q13247	Serine/arginine-rich splicing factor 6 OS=Homo sapiens GN=SRSF6 PE=1 SV=2 - [SRSF6_HUMAN]	6.69	8.13423	7.18643		2	2	2	4	2	S303 (2)	9.3	4.02675	10.4527		2	3	3	4	2	S303 (1); S314 (1); S316 (1)
O14745	Na(+)/H(+) exchange regulatory cofactor NHE-RF1 OS=Homo sapiens GN=SLC9A3R1 PE=1 SV=4 - [NHRF1_HUMAN]	43.3	63.1136	42.9979	12.036	1	10	10	27	2	S280 (2)	35.2	52.5276	36.2739	9.38422	1	9	9	27	1	S280 (1)
O60716	Catenin delta-1 OS=Homo sapiens GN=CTNND1 PE=1 SV=1 - [CTND1_HUMAN]	22.21	57.9576	59.5234	3.28679	1	15	15	27	2	S268 (1); S920 (1)	18.49	38.3643	50.5957		1	13	13	21	4	S252 (1); S349 (2); S352 (2)
Q8IWB9	Testis-expressed sequence 2 protein OS=Homo sapiens GN=TEX2 PE=1 SV=2 - [TEX2_HUMAN]	5.41		5.32269	24.6817	1	3	3	6	2	S222 (1); S295 (1)	5.94		11.7022	6.88635	1	4	4	5	1	S732 (1)
O95674	Phosphatidate cytidylyltransferase 2 OS=Homo sapiens GN=CDS2 PE=1 SV=1 - [CDS2_HUMAN]	15.96	9.5893	26.1892		1	5	5	7	2	S21 (1); S33 (1)	11.69	14.5017	18.4726		1	4	4	7	1	S33 (1)
P00558	Phosphoglycerate kinase 1 OS=Homo sapiens GN=PGK1 PE=1 SV=3 - [PGK1_HUMAN]	36.21	130.197	63.7883	3.75247	1	10	10	40	2	S203 (2)	37.89	111.225	53.1571		1	10	10	37	1	S203 (1)
Q7Z406	Myosin-14 OS=Homo sapiens GN=MYH14 PE=1 SV=2 - [MYH14_HUMAN]	10.53	69.2023	15.2454	10.4418	1	12	12	19	2	S1969 (2)	11.78	77.927	8.84282		1	16	16	19	1	T1422 (1)
Q9BUJ2	Heterogeneous nuclear ribonucleoprotein U-like protein 1 OS=Homo sapiens GN=HNRNPUL1 PE=1 SV=2 - [HNRL1_HUMAN]	8.64	14.5755	25.3994		1	4	4	8	2	S194 (1); T209 (1)	11.21	25.7644	14.8772		1	7	7	9	1	S194 (1)
Q9NYF8	Bcl-2-associated transcription factor 1 OS=Homo sapiens GN=BCLAF1 PE=1 SV=2 - [BCLF1_HUMAN]	4.35	5.64139	13.6331		1	3	3	4	2	S177 (2)	9.02	9.44756	31.911		1	7	7	9	5	S177 (3); S290 (1); S397 (1)
P67809	Nuclease-sensitive element-binding protein 1 OS=Homo sapiens GN=YBX1 PE=1 SV=3 - [YBOX1_HUMAN]	35.19	67.8867	43.6538	15.3178	1	7	9	26	2	S176 (2)	34.57	73.2172	48.8546	3.23555	1	6	8	27	3	S165 (1); S176 (2)
P51858	Hepatoma-derived growth factor OS=Homo sapiens GN=HDGF PE=1 SV=1 - [HDGF_HUMAN]	39.58	50.8219	29.654		1	8	8	16	2	S165 (2)	47.92	60.8014	30.6909	3.21226	1	11	11	22	8	S165 (8)
Q1KMD3	Heterogeneous nuclear ribonucleoprotein U-like protein 2 OS=Homo sapiens GN=HNRNPUL2 PE=1 SV=1 - [HNRL2_HUMAN]	9.77	9.39153	13.8121		1	4	4	5	2	S161 (2)	5.62	12.2422	7.7884		1	3	3	5	1	S161 (1)
O95218	Zinc finger Ran-binding domain-containing protein 2 OS=Homo sapiens GN=ZRANB2 PE=1 SV=2 - [ZRAB2_HUMAN]	14.24		8.82432	3.94622	1	3	3	3	2	S153 (1); S188 (1)	15.15	8.72465	10.6643	4.22588	1	4	4	5	4	S153 (1); S188 (3)
Q9NQC3	Reticulon-4 OS=Homo sapiens GN=RTN4 PE=1 SV=2 - [RTN4_HUMAN]	9.4	58.8861	90.9843	19.9065	1	8	8	36	2	S15 (2)	8.05	61.1975	35.1768	20.2633	1	9	9	28	1	S15 (1)
Q9UBM7	7-dehydrocholesterol reductase OS=Homo sapiens GN=DHCR7 PE=1 SV=1 - [DHCR7_HUMAN]	13.47	33.3604	21.463		1	5	5	12	2	S14 (2)	13.47	26.4501	16.3824		1	4	4	10	1	S14 (1)
Q8WWA1	Transmembrane protein 40 OS=Homo sapiens GN=TMEM40 PE=1 SV=2 - [TMM40_HUMAN]	7.3		13.9743		1	2	2	3	2	S137 (2)	7.3		12.1417		1	2	2	3	1	S137 (1)
Q13286	Battenin OS=Homo sapiens GN=CLN3 PE=1 SV=1 - [CLN3_HUMAN]	3.65	4.08913	15.6243		1	3	3	4	2	S12 (2)	3.42	4.0605	5.67885		1	2	2	2	1	S12 (1)
Q8TBA6	Golgin subfamily A member 5 OS=Homo sapiens GN=GOLGA5 PE=1 SV=3 - [GOGA5_HUMAN]	22.98	52.4449	20.0829		1	10	10	15	2	S116 (2)	17.78	29.5783	14.8281		1	8	8	10	1	S116 (1)
Q9NX63	Coiled-coil-helix-coiled-coil-helix domain-containing protein 3, mitochondrial OS=Homo sapiens GN=CHCHD3 PE=1 SV=1 - [CHCH3_HUMAN]	20.7	18.6489	26.9549	4.49684	1	4	4	10	1	Y49 (1)	12.78	20.7591	20.3576		1	3	3	9		Not phosphorylated
Q9NZB2	Constitutive coactivator of PPAR-gamma-like protein 1 OS=Homo sapiens GN=FAM120A PE=1 SV=2 - [F120A_HUMAN]	11.99	35.485	4.87971		2	8	8	9	1	T952 (1); S690 (1)	15.56	29.9008	12.2938		1	9	9	10		Not phosphorylated
P78344	Eukaryotic translation initiation factor 4 gamma 2 OS=Homo sapiens GN=EIF4G2 PE=1 SV=1 - [IF4G2_HUMAN]	3.86	4.56808	4.60662		1	2	2	2	1	T508 (1)	6.39	14.4123	8.15681		1	3	3	5		Not phosphorylated
Q92643	GPI-anchor transamidase OS=Homo sapiens GN=PIGK PE=1 SV=2 - [GPI8_HUMAN]	8.86	12.1194			1	3	3	3	1	T301 (1); S306 (1)	6.33	11.1173	3.503		1	2	2	4		Not phosphorylated
Q92688	Acidic leucine-rich nuclear phosphoprotein 32 family member B OS=Homo sapiens GN=ANP32B PE=1 SV=1 - [AN32B_HUMAN]	15.94	17.7264	7.91568		1	2	3	6	1	T244 (1)	15.94	17.8631	8.20963		1	2	3	6	1	T244 (1)
Q5JTV8	Torsin-1A-interacting protein 1 OS=Homo sapiens GN=TOR1AIP1 PE=1 SV=2 - [TOIP1_HUMAN]	14.58	17.1565	12.9515		1	5	5	7	1	T220 (1)	4.46	7.50778	3.61819		1	2	2	3		Not phosphorylated
Q7L2J0	7SK snRNA methylphosphate capping enzyme OS=Homo sapiens GN=MEPCE PE=1 SV=1 - [MEPCE_HUMAN]	9.14	4.12946	13.5666		1	3	3	4	1	T213 (1)	6.39	4.19225	14.8197		1	3	3	5	3	S60 (1); T213 (1); S216 (1); S217 (1)
Q13185	Chromobox protein homolog 3 OS=Homo sapiens GN=CBX3 PE=1 SV=4 - [CBX3_HUMAN]	28.96	44.2422	27.7875		1	4	5	15	1	S95 (1)	34.97	50.7693	32.7866		1	5	6	19	2	S95 (2)
Q14573	Inositol 1,4,5-trisphosphate receptor type 3 OS=Homo sapiens GN=ITPR3 PE=1 SV=2 - [ITPR3_HUMAN]	1.95	9.29064	5.00011		1	3	3	3	1	S934 (1)	4.27	25.0334	4.39799		1	7	7	7	1	S2670 (1)
Q6PKG0	La-related protein 1 OS=Homo sapiens GN=LARP1 PE=1 SV=2 - [LARP1_HUMAN]	5.11	4.90148	6.16451		1	2	2	2	1	S90 (1)	8.85	16.9584	5.30107	3.08787	1	4	4	6	2	S90 (1); S521 (1)
Q9C0C2	182 kDa tankyrase-1-binding protein OS=Homo sapiens GN=TNKS1BP1 PE=1 SV=4 - [TB182_HUMAN]	3.59	9.85594	10.9992		1	3	3	4	1	S893 (1)	5.84	13.8015	35.3166		1	7	7	10	3	S601 (1); S893 (1); S1666 (1)
P42566	Epidermal growth factor receptor substrate 15 OS=Homo sapiens GN=EPS15 PE=1 SV=2 - [EPS15_HUMAN]	4.8	8.93483	4.33973		1	3	3	3	1	S814 (1)	10.16	18.6589	4.53512		1	5	5	5	1	S814 (1)
Q9C0C4	Semaphorin-4C OS=Homo sapiens GN=SEMA4C PE=1 SV=2 - [SEM4C_HUMAN]	6.72	9.63081	9.13586		1	3	3	4	1	S760 (1)	3.48	8.20267			1	2	2	2		Not phosphorylated
Q01105	Protein SET OS=Homo sapiens GN=SET PE=1 SV=3 - [SET_HUMAN]	25.52	39.5854	23.0603		1	6	6	13	1	S7 (1)	25.86	44.5064	29.7544		1	6	6	17	2	S7 (2)
Q12959	Disks large homolog 1 OS=Homo sapiens GN=DLG1 PE=1 SV=2 - [DLG1_HUMAN]	12.06	13.4878	11.5599	5.14676	1	6	6	7	1	S687 (1)	6.08	10.9874	3.98622	3.53645	1	4	4	5		Not phosphorylated
P25205	DNA replication licensing factor MCM3 OS=Homo sapiens GN=MCM3 PE=1 SV=3 - [MCM3_HUMAN]	29.58	126.713	62.1899		1	15	15	40	1	S672 (1)	36.14	130.984	47.0705	3.04272	1	17	17	40		Not phosphorylated
P16615	Sarcoplasmic/endoplasmic reticulum calcium ATPase 2 OS=Homo sapiens GN=ATP2A2 PE=1 SV=1 - [AT2A2_HUMAN]	32.92	205.749	184.487	8.01626	1	21	26	88	1	S663 (1)	31.86	206.131	88.8873	4.00726	1	18	23	71		Not phosphorylated
Q8IV36	Protein HID1 OS=Homo sapiens GN=HID1 PE=1 SV=1 - [HID1_HUMAN]	8.5	8.49225	15.2416		1	4	4	6	1	S653 (1)	5.84	24.2667	15.7408		1	3	3	10	3	S653 (3)
Q96AE4	Far upstream element-binding protein 1 OS=Homo sapiens GN=FUBP1 PE=1 SV=3 - [FUBP1_HUMAN]	12.58	13.8063	9.05857	3.34925	1	5	5	6	1	S630 (1à	13.35	20.0139	12.3943		1	6	6	8		Not phosphorylated
Q8WVC0	RNA polymerase-associated protein LEO1 OS=Homo sapiens GN=LEO1 PE=1 SV=1 - [LEO1_HUMAN]	8.11	9.32837	4.96389		1	3	3	3	1	S630 (1)	8.11	9.40386	9.26917		1	3	3	4		Not phosphorylated
Q13586	Stromal interaction molecule 1 OS=Homo sapiens GN=STIM1 PE=1 SV=3 - [STIM1_HUMAN]	5.69	5.23417	5.98401		1	2	2	2	1	S618 (1)	4.38	8.95291			1	2	2	2		Not phosphorylated
O95470	Sphingosine-1-phosphate lyase 1 OS=Homo sapiens GN=SGPL1 PE=1 SV=3 - [SGPL1_HUMAN]	17.43	34.7121	12.4113	10.8373	1	6	6	13	1	S564 (1)	14.61	15.4838	11.7543	3.5798	1	5	5	8		Not phosphorylated
P19338	Nucleolin OS=Homo sapiens GN=NCL PE=1 SV=3 - [NUCL_HUMAN]	22.96	109.048	45.4344	12.3979	1	12	12	36	1	S563 (1)	23.66	125.523	53.4098	6.10917	1	13	13	44	2	S67 (1); S563 (1)
A0MZ66	Shootin-1 OS=Homo sapiens GN=KIAA1598 PE=1 SV=4 - [SHOT1_HUMAN]	7.29	9.04796	3.74875		1	3	3	3	1	S506 (1)	8.72	9.51035	6.56685		1	4	4	4	1	S506 (1)
Q01581	Hydroxymethylglutaryl-CoA synthase, cytoplasmic OS=Homo sapiens GN=HMGCS1 PE=1 SV=2 - [HMCS1_HUMAN]	11.54	9.49745	5.76777		1	3	3	3	1	S495 (1)	14.04	16.4148	4.23152		1	4	4	5	1	S495 (1)
P50402	Emerin OS=Homo sapiens GN=EMD PE=1 SV=1 - [EMD_HUMAN]	27.95	21.7748	42.9216	9.57389	1	7	7	15	1	S49 (1)	28.74	23.8298	22.0836		1	5	5	10		Not phosphorylated
Q86VM9	Zinc finger CCCH domain-containing protein 18 OS=Homo sapiens GN=ZC3H18 PE=1 SV=2 - [ZCH18_HUMAN]	2.62	5.05318	4.15451		1	2	2	2	1	S46 (1)	5.14	8.28215	12.1984		1	5	5	5	1	S46 (1)
O43290	U4/U6.U5 tri-snRNP-associated protein 1 OS=Homo sapiens GN=SART1 PE=1 SV=1 - [SNUT1_HUMAN]	9.63	13.4433	5.37684		1	4	4	4	1	S448 (1)	7.63	8.70931	4.88449		1	3	3	3	1	S448 (1)
P35658	Nuclear pore complex protein Nup214 OS=Homo sapiens GN=NUP214 PE=1 SV=2 - [NU214_HUMAN]	1.87	4.35487	11.099		1	2	2	3	1	S430 (1)	3.06	12.4149	9.9508		1	4	4	5	1	S430 (1)
O14545	TRAF-type zinc finger domain-containing protein 1 OS=Homo sapiens GN=TRAFD1 PE=1 SV=1 - [TRAD1_HUMAN]	4.47	3.79306	4.23408		1	2	2	2	1	S415 (1)	4.64		12.0229		1	2	2	3	2	S415 (2)
Q01813	6-phosphofructokinase type C OS=Homo sapiens GN=PFKP PE=1 SV=2 - [K6PP_HUMAN]	22.83	61.9591	21.8356		1	10	11	18	1	S386 (1)	20.28	68.1067	30.3834		1	10	11	22	2	S386 (2)
P51991	Heterogeneous nuclear ribonucleoprotein A3 OS=Homo sapiens GN=HNRNPA3 PE=1 SV=2 - [ROA3_HUMAN]	6.61	5.52023	12.9326	7.04424	1	2	2	4	1	S358 (1)	10.58	11.0241	6.30289	3.83712	1	3	3	4		Not phosphorylated
P82094	TATA element modulatory factor OS=Homo sapiens GN=TMF1 PE=1 SV=2 - [TMF1_HUMAN]	8.6	18.117	18.8412	4.30782	1	5	5	8	1	S344 (1)	7.78	12.3936	5.65943	3.39562	1	5	5	5		Not phosphorylated
Q15459	Splicing factor 3A subunit 1 OS=Homo sapiens GN=SF3A1 PE=1 SV=1 - [SF3A1_HUMAN]	10.47	8.36911	16.7002		1	5	5	6	1	S329 (1)	3.4	7.40903	3.6517		1	2	2	3		Not phosphorylated
Q01650	Large neutral amino acids transporter small subunit 1 OS=Homo sapiens GN=SLC7A5 PE=1 SV=2 - [LAT1_HUMAN]	16.57	63.3088	37.9101	3.82666	1	5	5	23	1	S31 (1)	10.26	53.0026	26.3955		1	3	3	19	2	S31 (2)
Q9NWW5	Ceroid-lipofuscinosis neuronal protein 6 OS=Homo sapiens GN=CLN6 PE=1 SV=1 - [CLN6_HUMAN]	10.29	9.11348	4.17072		1	2	2	3	1	S31 (1)	10.29	8.44738			1	2	2	2		Not phosphorylated
Q92522	Histone H1x OS=Homo sapiens GN=H1FX PE=1 SV=1 - [H1X_HUMAN]	9.86	3.91587	4.22732		1	2	2	2	1	S31 (1)	10.33	3.42985	12.0639		1	3	3	4	1	S31 (1)
P42167	Lamina-associated polypeptide 2, isoforms beta/gamma OS=Homo sapiens GN=TMPO PE=1 SV=2 - [LAP2B_HUMAN]	22.69	19.9405	16.7956		1	6	6	10	1	S306 (1)	15.64	4.41125	11.1673		2	4	4	4		Not phosphorylated
Q8WVM8	Sec1 family domain-containing protein 1 OS=Homo sapiens GN=SCFD1 PE=1 SV=4 - [SCFD1_HUMAN]	29.28	79.0864	52.3852		1	11	11	26	1	S303 (1)	26.64	77.6186	20.3681		1	10	10	20		Not phosphorylated
P07910	Heterogeneous nuclear ribonucleoproteins C1/C2 OS=Homo sapiens GN=HNRNPC PE=1 SV=4 - [HNRPC_HUMAN]	18.63	11.905	3.91462		1	4	4	4	1	S299 (1)	9.48	7.6077			1	2	2	2	1	S299 (1)
P08559	Pyruvate dehydrogenase E1 component subunit alpha, somatic form, mitochondrial OS=Homo sapiens GN=PDHA1 PE=1 SV=3 - [ODPA_HUMAN]	34.62	72.1017	56.4901	3.71204	1	8	8	30	1	S293 (1)	30.51	48.1947	37.4361		1	7	7	21	2	S293 (2)
Q9Y624	Junctional adhesion molecule A OS=Homo sapiens GN=F11R PE=1 SV=1 - [JAM1_HUMAN]	29.1	31.1722	16.7151		1	5	5	11	1	S284 (1)	18.06	16.2698	3.96554		1	3	3	5		Not phosphorylated
P27816	Microtubule-associated protein 4 OS=Homo sapiens GN=MAP4 PE=1 SV=3 - [MAP4_HUMAN]	4.17	8.66812	13.3781		1	3	3	5	1	S280 (1); S1073 (1)	11.63	16.7705	20.7984		1	8	8	9	3	S280 (1); S636 (1); S1073 (1)
Q13501	Sequestosome-1 OS=Homo sapiens GN=SQSTM1 PE=1 SV=1 - [SQSTM_HUMAN]	20	15.326	19.2653		1	4	4	7	1	S272 (1)	25.68	15.2864	30.4671		1	6	6	10	1	T269 (1)
Q13439	Golgin subfamily A member 4 OS=Homo sapiens GN=GOLGA4 PE=1 SV=1 - [GOGA4_HUMAN]	7.49	38.4526	30.8572		1	11	11	16	1	S266 (1)	7.22	47.9795	10.3185		1	11	11	14	1	S266 (1)
Q4G0J3	La-related protein 7 OS=Homo sapiens GN=LARP7 PE=1 SV=1 - [LARP7_HUMAN]	10.14	12.3985	5.05008		1	4	4	4	1	S261 (1)	12.2	11.9351	9.10961		1	5	5	5	1	S261 (1)
Q53T59	HCLS1-binding protein 3 OS=Homo sapiens GN=HS1BP3 PE=1 SV=1 - [H1BP3_HUMAN]	9.44	8.98423	5.04529		1	2	2	3	1	S249 (1)	13.78	13.3068	8.17999		1	3	3	5	1	S249 (1)
P15311	Ezrin OS=Homo sapiens GN=EZR PE=1 SV=4 - [EZRI_HUMAN]	24.91	74.4966	36.4965		1	7	9	24	1	S243 (1)	15.53	73.1423	30.758		1	4	7	22		Not phosphorylated
Q7Z4V5	Hepatoma-derived growth factor-related protein 2 OS=Homo sapiens GN=HDGFRP2 PE=1 SV=1 - [HDGR2_HUMAN]	4.47	3.61009	8.69582		1	2	2	3	1	S240 (1)	6.26	4.08487	16.5506		1	3	3	5	3	S240 (2); S664 (1)
Q8NE71	ATP-binding cassette sub-family F member 1 OS=Homo sapiens GN=ABCF1 PE=1 SV=2 - [ABCF1_HUMAN]	8.76	23.8145			1	5	5	5	1	S228 (1)	15.38	37.5268	18.1716		1	8	8	12	2	S228 (2)
Q9NY27	Serine/threonine-protein phosphatase 4 regulatory subunit 2 OS=Homo sapiens GN=PPP4R2 PE=1 SV=3 - [PP4R2_HUMAN]	13.67	4.69995	11.9021		1	3	3	3	1	S226 (1)	13.67	8.641	12.0283		1	3	3	4	1	S226 (1)
P08727	Keratin, type I cytoskeletal 19 OS=Homo sapiens GN=KRT19 PE=1 SV=4 - [K1C19_HUMAN]	61.75	397.763	169.052	14.8593	1	21	21	121	1	S22 (1)	62.5	535.152	151.571	9.0317	1	20	22	153		Not phosphorylated
P21333	Filamin-A OS=Homo sapiens GN=FLNA PE=1 SV=4 - [FLNA_HUMAN]	27.88	232.852	136.544	4.16168	1	39	41	79	1	S2152 (1)	33.89	285.219	184.371	2.83808	1	51	53	109	3	S1459 (2); S2152 (1)
P21291	Cysteine and glycine-rich protein 1 OS=Homo sapiens GN=CSRP1 PE=1 SV=3 - [CSRP1_HUMAN]	15.54	12.3047	3.81516	4.23495	1	3	3	5	1	S192 (1)	24.35	17.7777	4.10455		1	3	3	5		Not phosphorylated
Q7Z6Z7	E3 ubiquitin-protein ligase HUWE1 OS=Homo sapiens GN=HUWE1 PE=1 SV=3 - [HUWE1_HUMAN]	2.67	36.6196	32.7292		1	7	7	15	1	S1907 (1)	5.72	54.9085	39.3932		1	15	15	22	4	S1395 (1); S1907 (3)
Q9BXB4	Oxysterol-binding protein-related protein 11 OS=Homo sapiens GN=OSBPL11 PE=1 SV=2 - [OSB11_HUMAN]	8.3	22.1649	5.57292		1	4	4	6	1	S189 (1)	4.15	3.77847	8.9805		1	2	2	3	2	S181 (1); S189 (1)
P62070	Ras-related protein R-Ras2 OS=Homo sapiens GN=RRAS2 PE=1 SV=1 - [RRAS2_HUMAN]	21.57	14.5148	10.3718		1	2	3	5	1	S186 (1)	13.73	19.7707			1	1	2	6		Not phosphorylated
P27708	CAD protein OS=Homo sapiens GN=CAD PE=1 SV=3 - [PYR1_HUMAN]	4.94	31.2796	12.0373		1	6	6	10	1	S1859 (1)	6.11	34.0914	11.1898		1	9	9	11	2	S1859 (2)
Q16890	Tumor protein D53 OS=Homo sapiens GN=TPD52L1 PE=1 SV=1 - [TPD53_HUMAN]	27.94	17.8328	5.01074	5.21267	1	3	3	6	1	S174 (1)	35.78	16.5145	11.9255	3.18785	1	5	5	8	1	S149 (1)
Q99613	Eukaryotic translation initiation factor 3 subunit C OS=Homo sapiens GN=EIF3C PE=1 SV=1 - [EIF3C_HUMAN]	8	22.7954	8.64334		1	5	5	7	1	S166 (1)	10.08	34.5946	14.5112		1	7	7	12	3	S166 (3)
P16949	Stathmin OS=Homo sapiens GN=STMN1 PE=1 SV=3 - [STMN1_HUMAN]	17.45	11.752	8.75473		1	3	3	5	1	S16 (1)	16.11		8.09645		1	2	2	2	2	S16 (1); S63 (1)
Q9BUH6	Uncharacterized protein C9orf142 OS=Homo sapiens GN=C9orf142 PE=1 SV=2 - [CI142_HUMAN]	14.71	4.51176	4.59054		1	2	2	2	1	S148 (1)	12.25	4.37877	8.39072		1	3	3	3	1	S148 (1)
Q14160	Protein scribble homolog OS=Homo sapiens GN=SCRIB PE=1 SV=4 - [SCRIB_HUMAN]	13.68	31.863	39.3134		1	9	11	16	1	S1475 (1)	12.76	20.3738	58.8091		1	10	12	19	8	S1226 (1); S1348 (3); S1475 (1); S1508 (2); S1566 (1)
Q8TDW5	Synaptotagmin-like protein 5 OS=Homo sapiens GN=SYTL5 PE=1 SV=1 - [SYTL5_HUMAN]	6.3		15.8472		1	2	2	3	1	S147 (1)	6.3		8.94186		1	2	2	2	1	S147 (1)
Q14847	LIM and SH3 domain protein 1 OS=Homo sapiens GN=LASP1 PE=1 SV=2 - [LASP1_HUMAN]	19.16	19.9432	19.4382		1	4	4	10	1	S146 (1)	14.18	19.6174	19.1392		1	3	3	10	1	S146 (1)
P54578	Ubiquitin carboxyl-terminal hydrolase 14 OS=Homo sapiens GN=USP14 PE=1 SV=3 - [UBP14_HUMAN]	23.28	40.2325	8.3964	4.39018	1	8	8	12	1	S143 (1)	22.47	52.4339	22.115		1	7	7	18	2	S143 (2)
Q8NFA0	Ubiquitin carboxyl-terminal hydrolase 32 OS=Homo sapiens GN=USP32 PE=1 SV=1 - [UBP32_HUMAN]	2.12	3.77097	11.5617		2	2	2	3	1	S1376 (1)	4.11	12.2564	14.8071		1	5	5	6	2	S1372 (1); S1376 (1)
Q9NQP4	Prefoldin subunit 4 OS=Homo sapiens GN=PFDN4 PE=1 SV=1 - [PFD4_HUMAN]	30.6	13.2744	8.82614	3.97127	1	3	3	6	1	S125 (1)	30.6	16.0743	13.8507	3.41592	1	4	4	8	2	S125 (2)
Q12846	Syntaxin-4 OS=Homo sapiens GN=STX4 PE=1 SV=2 - [STX4_HUMAN]	11.78	8.45045	12.6347		1	3	3	5	1	S117 (1)	15.15	12.6405			1	3	3	3		Not phosphorylated
Q9NX40	OCIA domain-containing protein 1 OS=Homo sapiens GN=OCIAD1 PE=1 SV=1 - [OCAD1_HUMAN]	20.41	23.512	9.51928	3.42448	1	3	3	8	1	S108 (1)	17.55	24.5529	3.93404		1	3	3	7	1	S108 (1)
P24534	Elongation factor 1-beta OS=Homo sapiens GN=EEF1B2 PE=1 SV=3 - [EF1B_HUMAN]	29.33	29.0629	17.5316		1	3	5	10	1	S106 (1)	20	25.8822	33.3373		1	2	4	12	2	S95 (2)
O43896	Kinesin-like protein KIF1C OS=Homo sapiens GN=KIF1C PE=1 SV=3 - [KIF1C_HUMAN]	1.81	3.59044	3.72977		4	2	2	2	1	S1033 (1)	1.81	3.465	3.42002		4	2	2	2	1	S1033 (1)
P54105	Methylosome subunit pICln OS=Homo sapiens GN=CLNS1A PE=1 SV=1 - [ICLN_HUMAN]	17.3	15.3408			1	2	2	3	1	S102 (1)	30.38	19.7907	3.93498		1	3	3	5	1	S102 (1)
P05787	Keratin, type II cytoskeletal 8 OS=Homo sapiens GN=KRT8 PE=1 SV=7 - [K2C8_HUMAN]	61.08	690.571	355.72	56.7724	1	28	29	247		Not phosphorylated	62.73	785.375	317.463	36.9442	1	29	32	271	3	S274 (1); S330 (1); S475 (1)
P49327	Fatty acid synthase OS=Homo sapiens GN=FASN PE=1 SV=3 - [FAS_HUMAN]	33.33	431.97	190.285	11.1047	1	52	52	139		Not phosphorylated	29.31	355.631	171.879	9.34814	1	49	49	129	2	T2204 (2)
P04406	Glyceraldehyde-3-phosphate dehydrogenase OS=Homo sapiens GN=GAPDH PE=1 SV=3 - [G3P_HUMAN]	70.15	308.04	158.526	51.1359	1	23	23	112		Not phosphorylated	61.49	179.902	93.7467	27.0966	1	18	18	71	1	T184 (1)
P68363	Tubulin alpha-1B chain OS=Homo sapiens GN=TUBA1B PE=1 SV=1 - [TBA1B_HUMAN]	60.31	283.796	118.33	37.3326	1	1	19	95		Not phosphorylated	57.65	234.489	85.1115	30.4949	1	1	17	82	1	S48 (1)
Q9BQE3	Tubulin alpha-1C chain OS=Homo sapiens GN=TUBA1C PE=1 SV=1 - [TBA1C_HUMAN]	57.24	271.455		37.3326	1	2	18	89		Not phosphorylated	54.57	240.768	72.1848	29.0759	1	3	17	80	1	S48 (1)
Q71U36	Tubulin alpha-1A chain OS=Homo sapiens GN=TUBA1A PE=1 SV=1 - [TBA1A_HUMAN]	57.43	232.15	109.502	37.3326	1	1	18	81		Not phosphorylated	54.77	179.05	77.7764	30.4949	1	1	16	66	1	S48 (1)
Q9NZM1	Myoferlin OS=Homo sapiens GN=MYOF PE=1 SV=1 - [MYOF_HUMAN]	24.16	182.632	116.64		1	34	34	70		Not phosphorylated	19.31	144.707	96.0145		1	28	28	59	1	S174 (1)
O75369	Filamin-B OS=Homo sapiens GN=FLNB PE=1 SV=2 - [FLNB_HUMAN]	24.6	210.324	87.566	3.23997	1	36	38	66		Not phosphorylated	29.71	230.487	128.52		1	43	45	85	1	S2478 (1)
P63104	14-3-3 protein zeta/delta OS=Homo sapiens GN=YWHAZ PE=1 SV=1 - [1433Z_HUMAN]	41.63	138.308	80.8047	3.6805	1	10	11	47		Not phosphorylated	39.18	102.638	80.6558	3.14579	1	9	10	41	1	S207 (1)
Q15149	Plectin OS=Homo sapiens GN=PLEC PE=1 SV=3 - [PLEC_HUMAN]	8.03	99.9471	68.3239	3.19049	1	24	25	38		Not phosphorylated	21.93	392.925	185.174		1	73	74	135	4	S1435 (1); T4030 (1); S4626 (1); S4642 (1)
P80723	Brain acid soluble protein 1 OS=Homo sapiens GN=BASP1 PE=1 SV=2 - [BASP1_HUMAN]	66.96	65.6284	67.1359		1	12	12	27		Not phosphorylated	64.76	63.4884	47.0537		1	10	10	24	1	T36 (1)
Q13263	Transcription intermediary factor 1-beta OS=Homo sapiens GN=TRIM28 PE=1 SV=5 - [TIF1B_HUMAN]	27.78	56.5733	72.0797		1	12	12	27		Not phosphorylated	39.52	97.9629	89.6142		1	18	18	42	2	S473 (1); T541 (1)
Q15365	Poly(rC)-binding protein 1 OS=Homo sapiens GN=PCBP1 PE=1 SV=2 - [PCBP1_HUMAN]	46.63	78.2121	38.1882	3.31861	1	7	9	26		Not phosphorylated	50	84.9365	32.4212		1	7	9	28	1	S173 (1)
P45880	Voltage-dependent anion-selective channel protein 2 OS=Homo sapiens GN=VDAC2 PE=1 SV=2 - [VDAC2_HUMAN]	33.33	80.1095	33.2407	6.94972	1	7	8	25		Not phosphorylated	33.67	73.7554	26.2058	2.98631	1	7	7	23	1	S115 (1)
O00264	Membrane-associated progesterone receptor component 1 OS=Homo sapiens GN=PGRMC1 PE=1 SV=3 - [PGRC1_HUMAN]	30.77	38.6026	43.4626	23.0103	1	7	7	24		Not phosphorylated	30.26	39.8871	36.0407	3.58958	1	6	6	19	3	S57 (3)
Q96RP9	Elongation factor G, mitochondrial OS=Homo sapiens GN=GFM1 PE=1 SV=2 - [EFGM_HUMAN]	28.76	60.409	44.4726		1	13	13	24		Not phosphorylated	22.5	59.3873	19.117		1	12	12	20	1	Y735 (1); T739 (1)
P15924	Desmoplakin OS=Homo sapiens GN=DSP PE=1 SV=3 - [DESP_HUMAN]	5.92	57.5237	25.0197		1	10	10	21		Not phosphorylated	11.84	83.7049	60.7052		1	21	21	34	1	S2825 (1)
P53621	Coatomer subunit alpha OS=Homo sapiens GN=COPA PE=1 SV=2 - [COPA_HUMAN]	16.67	71.5192	21.3968		1	13	13	21		Not phosphorylated	18.63	84.5198	31.2352		1	15	15	26	1	S173 (1)
P23396	40S ribosomal protein S3 OS=Homo sapiens GN=RPS3 PE=1 SV=2 - [RS3_HUMAN]	36.21	33.4866	27.1653		1	7	7	15		Not phosphorylated	41.15	51.8214	32.9277		1	8	8	22	1	T221 (1)
Q15067	Peroxisomal acyl-coenzyme A oxidase 1 OS=Homo sapiens GN=ACOX1 PE=1 SV=3 - [ACOX1_HUMAN]	16.97	46.4966	26.2238		1	7	7	15		Not phosphorylated	14.55	16.8669	4.81215		1	5	5	5	1	S26 (1)
Q9UJZ1	Stomatin-like protein 2 OS=Homo sapiens GN=STOML2 PE=1 SV=1 - [STML2_HUMAN]	27.25	44.9773	31.7761		1	5	5	15		Not phosphorylated	27.81	46.7535	32.4387		1	5	5	16	1	T327 (1)
P22626	Heterogeneous nuclear ribonucleoproteins A2/B1 OS=Homo sapiens GN=HNRNPA2B1 PE=1 SV=2 - [ROA2_HUMAN]	24.36	53.4236	9.97514	4.30409	1	5	5	14		Not phosphorylated	26.35	34.8314	4.66779	9.32039	1	5	5	11	2	S259 (2)
O60437	Periplakin OS=Homo sapiens GN=PPL PE=1 SV=4 - [PEPL_HUMAN]	6.49	39.2565	18.3787		1	9	9	13		Not phosphorylated	11.62	53.8855	38.861		1	16	16	22	1	S1657 (1)
O76024	Wolframin OS=Homo sapiens GN=WFS1 PE=1 SV=2 - [WFS1_HUMAN]	8.65	25.3745	22.1047		1	5	5	11		Not phosphorylated	11.24	21.8212	18.3734		1	7	7	10	1	S32 (1)
P41252	Isoleucine--tRNA ligase, cytoplasmic OS=Homo sapiens GN=IARS PE=1 SV=2 - [SYIC_HUMAN]	7.37	23.0978	26.6095		1	7	7	11		Not phosphorylated	13.23	35.6439	27.4063	2.81096	1	11	11	16	1	S1047 (1)
Q00341	Vigilin OS=Homo sapiens GN=HDLBP PE=1 SV=2 - [VIGLN_HUMAN]	8.36	31.9913	18.7971		1	7	7	11		Not phosphorylated	19.87	90.3379	19.798		1	16	16	25	1	S31 (1)
Q9Y277	Voltage-dependent anion-selective channel protein 3 OS=Homo sapiens GN=VDAC3 PE=1 SV=1 - [VDAC3_HUMAN]	37.81	21.2216	17.7936	11.9883	1	8	8	11		Not phosphorylated	39.58	30.0344	15.1318	3.46573	1	8	8	12	1	Y22 (1)
Q12906	Interleukin enhancer-binding factor 3 OS=Homo sapiens GN=ILF3 PE=1 SV=3 - [ILF3_HUMAN]	7.72	30.6973	14.0401		1	4	4	10		Not phosphorylated	7.83	28.7396	16.8675		1	5	5	11	1	S382 (1)
Q6P4Q7	Metal transporter CNNM4 OS=Homo sapiens GN=CNNM4 PE=1 SV=3 - [CNNM4_HUMAN]	8.39	35.9001	10.8113		1	4	4	9		Not phosphorylated	16.77	37.1927	14.1468		1	8	8	11	1	S664 (1)
O00330	Pyruvate dehydrogenase protein X component, mitochondrial OS=Homo sapiens GN=PDHX PE=1 SV=3 - [ODPX_HUMAN]	12.57	23.3101	12.9598		1	4	4	8		Not phosphorylated	9.58	13.3796			1	3	3	3	1	S364 (1); T369 (1)
O14786	Neuropilin-1 OS=Homo sapiens GN=NRP1 PE=1 SV=3 - [NRP1_HUMAN]	7.26	21.3736	14.7404		1	4	4	8		Not phosphorylated	7.26	9.44518	15.7954		1	4	4	6	1	S894 (1)
O15027	Protein transport protein Sec16A OS=Homo sapiens GN=SEC16A PE=1 SV=3 - [SC16A_HUMAN]	4.04	11.4602	9.17799	11.1982	1	5	5	8		Not phosphorylated	7.8	23.6898	27.3331		1	8	8	13	2	S1220 (1); S1905 (1)
Q7Z2W4	Zinc finger CCCH-type antiviral protein 1 OS=Homo sapiens GN=ZC3HAV1 PE=1 SV=3 - [ZCCHV_HUMAN]	9.31	21.8551	13.7587		1	5	5	7		Not phosphorylated	14.41	35.5153	25.4828		1	8	8	12	2	S257 (1); S284 (1)
Q9UNZ2	NSFL1 cofactor p47 OS=Homo sapiens GN=NSFL1C PE=1 SV=2 - [NSF1C_HUMAN]	19.19	29.3802	5.31644		1	4	4	7		Not phosphorylated	22.7	34.8572	20.6513		1	6	6	12	1	S114 (1)
Q14103	Heterogeneous nuclear ribonucleoprotein D0 OS=Homo sapiens GN=HNRNPD PE=1 SV=1 - [HNRPD_HUMAN]	12.96	17.797	8.95694		1	3	3	6		Not phosphorylated	12.96	26.0902	13.8519		1	3	3	9	1	S83 (1)
Q32MZ4	Leucine-rich repeat flightless-interacting protein 1 OS=Homo sapiens GN=LRRFIP1 PE=1 SV=2 - [LRRF1_HUMAN]	9.78	22.1497	5.35872		1	5	5	6		Not phosphorylated	11.26	34.0782	14.5412		1	6	6	11	2	S714 (2)
Q92615	La-related protein 4B OS=Homo sapiens GN=LARP4B PE=1 SV=3 - [LAR4B_HUMAN]	9.62	8.64189	19.8471		1	3	3	6		Not phosphorylated	8.94	4.69479	8.35541	4.35694	1	3	3	4	1	T732 (1); S736 (1)
O76094	Signal recognition particle 72 kDa protein OS=Homo sapiens GN=SRP72 PE=1 SV=3 - [SRP72_HUMAN]	8.94	8.79361	12.0766		1	4	4	5		Not phosphorylated	11.03	12.5778	12.5158		1	4	4	6	1	S630 (1); T633 (1)
P31350	Ribonucleoside-diphosphate reductase subunit M2 OS=Homo sapiens GN=RRM2 PE=1 SV=1 - [RIR2_HUMAN]	7.97	14.7936	4.06905		1	2	2	5		Not phosphorylated	7.97	11.0318	8.52674		1	2	2	5	1	S20 (1)
P50914	60S ribosomal protein L14 OS=Homo sapiens GN=RPL14 PE=1 SV=4 - [RL14_HUMAN]	15.35	8.53307	10.6676		1	3	3	5		Not phosphorylated	19.53	14.8829	17.4592		1	4	4	9	1	S139 (1)
Q08J23	tRNA (cytosine(34)-C(5))-methyltransferase OS=Homo sapiens GN=NSUN2 PE=1 SV=2 - [NSUN2_HUMAN]	7.43	9.06249	12.6052		1	4	4	5		Not phosphorylated	14.6	21.5604	26.321		1	7	7	11	2	S743 (2)
Q8TE77	Protein phosphatase Slingshot homolog 3 OS=Homo sapiens GN=SSH3 PE=1 SV=2 - [SSH3_HUMAN]	11.99	14.7018	9.27251		1	5	5	5		Not phosphorylated	13.2	17.9415	17.9098		1	6	6	8	2	S37 (2)
Q92538	Golgi-specific brefeldin A-resistance guanine nucleotide exchange factor 1 OS=Homo sapiens GN=GBF1 PE=1 SV=2 - [GBF1_HUMAN]	4.2	9.64064	13.6069		1	4	4	5		Not phosphorylated	4.2	14.6479	18.4438		1	4	4	7	1	Y1316 (1)
Q96G23	Ceramide synthase 2 OS=Homo sapiens GN=CERS2 PE=1 SV=1 - [CERS2_HUMAN]	9.47	10.6136	13.9262		1	2	2	5		Not phosphorylated	11.84	34.0508	9.0073		1	3	3	9	1	S341 (1)
O00461	Golgi integral membrane protein 4 OS=Homo sapiens GN=GOLIM4 PE=1 SV=1 - [GOLI4_HUMAN]	6.9	14.8983	4.43241		1	3	3	4		Not phosphorylated	5.17	8.85279	7.27583		1	3	3	4	1	S538 (1)
P49321	Nuclear autoantigenic sperm protein OS=Homo sapiens GN=NASP PE=1 SV=2 - [NASP_HUMAN]	5.71	8.12147	9.79149		1	3	3	4		Not phosphorylated	14.21	24.7429	8.44341		1	7	7	8	1	S451 (1)
Q07955	Serine/arginine-rich splicing factor 1 OS=Homo sapiens GN=SRSF1 PE=1 SV=2 - [SRSF1_HUMAN]	10.48	8.77973	7.82165		1	2	2	4		Not phosphorylated	14.92	11.1694	15.3118		1	3	3	7	3	S199 (3)
Q9UHB6	LIM domain and actin-binding protein 1 OS=Homo sapiens GN=LIMA1 PE=1 SV=1 - [LIMA1_HUMAN]	6.72	3.53936	15.9159		1	3	3	4		Not phosphorylated	8.7	3.65793	13.5592		1	4	4	4	1	S490 (1)
O94979	Protein transport protein Sec31A OS=Homo sapiens GN=SEC31A PE=1 SV=3 - [SC31A_HUMAN]	3.44		13.3854		1	3	3	3		Not phosphorylated	6.56	7.51409	11.806		1	5	5	5	1	S527 (1)
P16070	CD44 antigen OS=Homo sapiens GN=CD44 PE=1 SV=3 - [CD44_HUMAN]	3.91	12.1581			1	2	2	3		Not phosphorylated	5.26	11.3325	4.02341		1	3	3	4	1	S706 (1)
Q08945	FACT complex subunit SSRP1 OS=Homo sapiens GN=SSRP1 PE=1 SV=1 - [SSRP1_HUMAN]	3.39	3.92873	7.38573		1	2	2	3		Not phosphorylated	8.89	20.5886	8.13136		1	4	4	7	1	S444 (1)
Q15435	Protein phosphatase 1 regulatory subunit 7 OS=Homo sapiens GN=PPP1R7 PE=1 SV=1 - [PP1R7_HUMAN]	13.33	5.08741	9.68419		1	3	3	3		Not phosphorylated	11.11	8.8376	7.28888		1	3	3	4	1	S24 (1); S27 (1)
Q86Y82	Syntaxin-12 OS=Homo sapiens GN=STX12 PE=1 SV=1 - [STX12_HUMAN]	10.51	4.54386	10.2607		1	2	2	3		Not phosphorylated	20.29	9.83286	6.88361		1	4	4	4	2	S142 (1); T234 (1)
Q9P289	Serine/threonine-protein kinase MST4 OS=Homo sapiens GN=MST4 PE=1 SV=2 - [MST4_HUMAN]	6.97		9.48399		2	1	2	3		Not phosphorylated	12.74	17.2192	12.8192		1	4	4	7	1	T172 (1)
Q9UKS6	Protein kinase C and casein kinase substrate in neurons protein 3 OS=Homo sapiens GN=PACSIN3 PE=1 SV=2 - [PACN3_HUMAN]	7.08	5.57188	10.3183		1	2	2	3		Not phosphorylated	10.38	14.568	13.7808		1	4	4	6	1	S319 (1)
P06493	Cyclin-dependent kinase 1 OS=Homo sapiens GN=CDK1 PE=1 SV=3 - [CDK1_HUMAN]	8.42	7.92678			1	1	2	2		Not phosphorylated	12.46	19.6341	10.6743		1	3	4	8	1	T14 (1); Y15 (1)
P17706	Tyrosine-protein phosphatase non-receptor type 2 OS=Homo sapiens GN=PTPN2 PE=1 SV=2 - [PTN2_HUMAN]	7.71	8.0676			1	2	2	2		Not phosphorylated	8.19	4.97632	3.48895		1	2	2	2	1	S304 (1)
P24941	Cyclin-dependent kinase 2 OS=Homo sapiens GN=CDK2 PE=1 SV=2 - [CDK2_HUMAN]	8.39	7.46323			2	1	2	2		Not phosphorylated	8.39	10.7861	10.6743		2	1	2	6	1	T14 (1); Y15 (1)
P54725	UV excision repair protein RAD23 homolog A OS=Homo sapiens GN=RAD23A PE=1 SV=1 - [RD23A_HUMAN]	11.85		5.32246	3.44831	1	1	2	2		Not phosphorylated	12.95		8.55459		1	2	2	2	1	S123 (1)
Q15121	Astrocytic phosphoprotein PEA-15 OS=Homo sapiens GN=PEA15 PE=1 SV=2 - [PEA15_HUMAN]	18.46	4.40663	3.69139		1	2	2	2		Not phosphorylated	28.46	7.65051	7.46868		1	3	3	4	1	S116 (1)

## Sheet: MCF7_Nuc_All
MCF7 Nuclear Extract R2
All Proteins		Control										RA
Accession	Description	ΣCoverage	Score Trypsin digestion, No enrichment	Score Trypsin digestion, Phospho-enrichment	Score Chymotrypsin digestion, Phospho-enrichment	Σ# Proteins	Σ# Unique Peptides	Σ# Peptides	Σ# PSMs	Σ# Phospho-PSMs	Phosphosites (#PSMs)	ΣCoverage	Score Trypsin digestion, No enrichment	Score Trypsin digestion, Phospho-enrichment	Score Chymotrypsin digestion, Phospho-enrichment	Σ# Proteins	Σ# Unique Peptides	Σ# Peptides	Σ# PSMs	Σ# Phospho-PSMs	Phosphosites
Q09666	Neuroblast differentiation-associated protein AHNAK OS=Homo sapiens GN=AHNAK PE=1 SV=2 - [AHNK_HUMAN]	50.15	1025.27	845.731		1	150	150	430	31	S93 (1); S216 (6); S511 (1); S5110 (1); S5448 (3); S5731 (2); S5739 (2); S5752 (1); S5763 (4); S5841 (10)	37.89	871.647	66.9134	16.821	1	115	115	233	10	S177 (1); S216 (1); S5448 (1); S5731 (2); S5752 (1); S5782 (2); S5841 (2)
P06748	Nucleophosmin OS=Homo sapiens GN=NPM1 PE=1 SV=2 - [NPM_HUMAN]	51.36	1071.85	974.541	160.47	1	11	11	424	229	S70 (40); S125 (189)	40.48	699.364	85.8437	256.113	1	20	20	224	106	S70 (19); S112 (1); S125 (86)
Q14980	Nuclear mitotic apparatus protein 1 OS=Homo sapiens GN=NUMA1 PE=1 SV=2 - [NUMA1_HUMAN]	47	588.168	454.663	4.34019	1	73	73	226	10	S169 (1); S1225 (1); S1757 (7); S2003 (1)	36.69	493.387	9.39869	4.55406	1	55	55	118	4	S169 (1); S1757 (3)
P21333	Filamin-A OS=Homo sapiens GN=FLNA PE=1 SV=4 - [FLNA_HUMAN]	48.13	540.795	409.339	4.45996	1	79	81	216	4	S1459 (2); S2152 (2)	45.15	527.516	2.70106	43.134	1	67	71	137	1	S1459 (1)
P78527	DNA-dependent protein kinase catalytic subunit OS=Homo sapiens GN=PRKDC PE=1 SV=3 - [PRKDC_HUMAN]	29.41	571.273	266.249		1	84	84	197		Not phosphorylated	25.12	573.737		7.34896	1	70	70	141		Not phosphorylated
O43707	Alpha-actinin-4 OS=Homo sapiens GN=ACTN4 PE=1 SV=2 - [ACTN4_HUMAN]	60.04	585.593	256.135		1	32	44	193		Not phosphorylated	60.7	623.312		34.3498	1	34	46	158		Not phosphorylated
Q9UQ35	Serine/arginine repetitive matrix protein 2 OS=Homo sapiens GN=SRRM2 PE=1 SV=2 - [SRRM2_HUMAN]	29.22	197.927	458.335	50.5548	1	62	62	160	61	S295 (5); S297 (5); S351 (4); S353 (4); S377 (11); S864 (1); T866 (2); S876 (3); S952 (1); S954 (1); T1003 (1); S1124 (4); S1132 (3); S1179 (1); S1311 (1); S1320 (1); S1387 (4); S1404 (3); T1413 (2); T1531 (1); S1762 (2); S1764 (2); S1913 (1); S1916 (1); S1975 (1); S1987 OR S1999 OR S2011 (2); S2121 (2); S2123 (1); S2132 (2); S2272 (2); S2398 (1); S2581 (1); S2702 (1); S2706 (1)	21.88	222.523	45.6384	103.329	1	44	44	93	34	S295 (2); S297 (1); S351 (2); S353 (2); S377 (9); S398 (1); S952 (2); S954 (2); S1124 (2); S1132 (1); S1270 (2); S1271 (2); S1311 (1); S1320 (1); S1387 (1); S1552 (1); S2032 (4); T2034 (4); S2044 (1); S2046 (1); S2121 (5)
P09651	Heterogeneous nuclear ribonucleoprotein A1 OS=Homo sapiens GN=HNRNPA1 PE=1 SV=5 - [ROA1_HUMAN]	65.05	496.573	182.49	45.4012	1	23	23	156		Not phosphorylated	59.41	394.64	11.7988	74.2128	1	16	23	110		Not phosphorylated
Q00839	Heterogeneous nuclear ribonucleoprotein U OS=Homo sapiens GN=HNRNPU PE=1 SV=6 - [HNRPU_HUMAN]	39.64	395.758	290.267	3.86798	1	24	24	153	10	S271 (10)	33.09	310.584	10.9803	36.4325	1	20	20	86	2	S271 (2)
P22626	Heterogeneous nuclear ribonucleoproteins A2/B1 OS=Homo sapiens GN=HNRNPA2B1 PE=1 SV=2 - [ROA2_HUMAN]	61.47	434.789	189.305	78.9705	1	22	22	146	4	S259 (3); S344 (1)	62.61	320.629	9.14997	74.0996	1	19	21	90	2	S259 (2)
Q08211	ATP-dependent RNA helicase A OS=Homo sapiens GN=DHX9 PE=1 SV=4 - [DHX9_HUMAN]	39.45	402.604	225.079		1	36	36	141		Not phosphorylated	35.91	282.332		6.97135	1	33	33	69		Not phosphorylated
O75369	Filamin-B OS=Homo sapiens GN=FLNB PE=1 SV=2 - [FLNB_HUMAN]	43.2	369.99	227.275		1	64	66	135	1	S2478 (1)	32.51	384.579			1	42	46	91		Not phosphorylated
Q01082	Spectrin beta chain, non-erythrocytic 1 OS=Homo sapiens GN=SPTBN1 PE=1 SV=2 - [SPTB2_HUMAN]	40.99	378.481	241.932		1	63	66	134		Not phosphorylated	37.14	406.068	2.49117	4.44731	1	59	60	94	1	S2138 (1)
Q13813	Spectrin alpha chain, non-erythrocytic 1 OS=Homo sapiens GN=SPTAN1 PE=1 SV=3 - [SPTN1_HUMAN]	40.25	382.476	221.733		1	68	68	131		Not phosphorylated	39.56	425.247			1	67	67	98		Not phosphorylated
Q15149	Plectin OS=Homo sapiens GN=PLEC PE=1 SV=3 - [PLEC_HUMAN]	22.72	326.737	226.868		1	76	77	131	1	S4642 (1)	11.32	201.144		4.7599	1	40	40	50		Not phosphorylated
P14866	Heterogeneous nuclear ribonucleoprotein L OS=Homo sapiens GN=HNRNPL PE=1 SV=2 - [HNRPL_HUMAN]	46.86	403.941	190.768		1	15	15	126		Not phosphorylated	56.2	275.891	6.32912	22.5683	1	20	20	70		Not phosphorylated
Q15233	Non-POU domain-containing octamer-binding protein OS=Homo sapiens GN=NONO PE=1 SV=4 - [NONO_HUMAN]	40.55	288.688	210.172		1	15	15	120	3	T450 (3)	26.33	211.112		12.0995	1	8	8	56		Not phosphorylated
Q12906	Interleukin enhancer-binding factor 3 OS=Homo sapiens GN=ILF3 PE=1 SV=3 - [ILF3_HUMAN]	47.99	314.615	183.254	9.53759	1	27	31	115	6	S382 (4); S384 (1); S792 (1)	49.22	227.173	7.32465	16.34	1	24	27	61		Not phosphorylated
O75643	U5 small nuclear ribonucleoprotein 200 kDa helicase OS=Homo sapiens GN=SNRNP200 PE=1 SV=2 - [U520_HUMAN]	33.15	342.276	157.26		1	51	51	113	1	S225 (1)	27.48	302.448	9.34659		1	42	42	75	5	S225 (5)
P46940	Ras GTPase-activating-like protein IQGAP1 OS=Homo sapiens GN=IQGAP1 PE=1 SV=1 - [IQGA1_HUMAN]	37.05	309.644	156.554	8.26169	1	40	40	102		Not phosphorylated	32.83	258.686		5.08228	1	35	36	60		Not phosphorylated
P12814	Alpha-actinin-1 OS=Homo sapiens GN=ACTN1 PE=1 SV=2 - [ACTN1_HUMAN]	42.71	287.286	149.229		1	17	29	100		Not phosphorylated	40.25	313.884			1	15	27	75		Not phosphorylated
P58107	Epiplakin OS=Homo sapiens GN=EPPK1 PE=1 SV=2 - [EPIPL_HUMAN]	33.73	309.85	161.579		1	40	41	100	1	S2716 OR S3250 OR S3784 OR S4318 OR S4852 (1)	17.37	99.1205			1	18	18	22		Not phosphorylated
P07355	Annexin A2 OS=Homo sapiens GN=ANXA2 PE=1 SV=2 - [ANXA2_HUMAN]	57.82	264.518	119.558		1	17	17	89		Not phosphorylated	47.49	165.414	11.0862	15.1839	1	17	17	49		Not phosphorylated
O60506	Heterogeneous nuclear ribonucleoprotein Q OS=Homo sapiens GN=SYNCRIP PE=1 SV=2 - [HNRPQ_HUMAN]	46.07	252.345	127.864	4.54084	1	16	21	88		Not phosphorylated	39.17	180.5	2.65391	6.64814	1	15	17	47		Not phosphorylated
Q8IYB3	Serine/arginine repetitive matrix protein 1 OS=Homo sapiens GN=SRRM1 PE=1 SV=2 - [SRRM1_HUMAN]	31.08	102.418	253.508		1	25	25	85	59	S186 (1); S187 (1); T220 (1); S260 (6); S389 (5); S393 (3); S402 (8); T406 (8); S429 (11); S431 (12); S450 (2); S452 (2); S463 (1); S560 (1); S562 (1); T581 (1); S583 (1); S605 (2); S607 (3); S636 (1); S638 (3); S713 (1); S738 (2); S740 (2); S769 (7); S775 (1); T872 (1); S874 (4);	19.36	84.9565	68.3201		1	17	17	41	26	S393 (2); S402 (3); T406 (3); S429 (1); S431 (1); S463 (4); S465 (3); S560 (2); S562 (2); S605 (2); S607 (5); T614 (2); S616 (2); S769 (2); T872 (2); S874 (5)
P23246	Splicing factor, proline- and glutamine-rich OS=Homo sapiens GN=SFPQ PE=1 SV=2 - [SFPQ_HUMAN]	31.4	211.584	141.871	5.23113	1	15	15	82		Not phosphorylated	24.47	164.574		28.1034	1	12	12	46		Not phosphorylated
P51659	Peroxisomal multifunctional enzyme type 2 OS=Homo sapiens GN=HSD17B4 PE=1 SV=3 - [DHB4_HUMAN]	47.55	230.242	134.821		1	24	24	82		Not phosphorylated	47.69	136.426		3.56122	1	20	20	35		Not phosphorylated
Q6P2Q9	Pre-mRNA-processing-splicing factor 8 OS=Homo sapiens GN=PRPF8 PE=1 SV=2 - [PRP8_HUMAN]	22.48	245.305	93.0624		1	33	33	77		Not phosphorylated	22.14	239.584			1	35	35	59		Not phosphorylated
P61978	Heterogeneous nuclear ribonucleoprotein K OS=Homo sapiens GN=HNRNPK PE=1 SV=1 - [HNRPK_HUMAN]	45.36	183.889	123.387	7.95949	1	19	19	76	1	S284 (1)	37.37	213.239	7.88202	17.0557	1	13	13	60	1	S284 (1)
Q14676	Mediator of DNA damage checkpoint protein 1 OS=Homo sapiens GN=MDC1 PE=1 SV=3 - [MDC1_HUMAN]	27.57	197.162	133.258	3.95049	1	32	32	76	7	T725 (1); S780 (6)	16.66	122.657	9.57363	4.13692	1	19	19	31	3	S168 (2); T725 (1)
P23284	Peptidyl-prolyl cis-trans isomerase B OS=Homo sapiens GN=PPIB PE=1 SV=2 - [PPIB_HUMAN]	42.59	181.925	104.769	4.15545	1	10	10	75		Not phosphorylated	43.98	102.068	2.63582	31.5284	1	12	12	38		Not phosphorylated
Q02880	DNA topoisomerase 2-beta OS=Homo sapiens GN=TOP2B PE=1 SV=3 - [TOP2B_HUMAN]	27.61	188.012	127.695	10.2886	1	27	31	74	9	S1413 (5); S1466 (4)	25.03	196.513	14.4557	13.3976	1	24	28	55	6	S1400 (2); S1413 (3); S1466 (3)
O43390	Heterogeneous nuclear ribonucleoprotein R OS=Homo sapiens GN=HNRNPR PE=1 SV=1 - [HNRPR_HUMAN]	34.91	171.578	124.471		1	14	19	73		Not phosphorylated	28.12	161.554	2.44118		1	11	13	42		Not phosphorylated
P19338	Nucleolin OS=Homo sapiens GN=NCL PE=1 SV=3 - [NUCL_HUMAN]	20.7	208.431	103.591	4.32204	1	14	14	73	2	S67 (1); S563 (1)	27.18	186.55	11.3945	26.4818	1	17	17	57	1	S67 (1)
P54886	Delta-1-pyrroline-5-carboxylate synthase OS=Homo sapiens GN=ALDH18A1 PE=1 SV=2 - [P5CS_HUMAN]	39.75	214.481	89.115		1	23	23	73		Not phosphorylated	25.41	86.8735		4.77399	1	14	14	24		Not phosphorylated
P31943	Heterogeneous nuclear ribonucleoprotein H OS=Homo sapiens GN=HNRNPH1 PE=1 SV=4 - [HNRH1_HUMAN]	49.44	227.827	87.9913	8.44175	1	10	14	72	5	S104 (5)	42.54	161.291		35.4364	1	11	16	46	2	S104 (2)
P51991	Heterogeneous nuclear ribonucleoprotein A3 OS=Homo sapiens GN=HNRNPA3 PE=1 SV=2 - [ROA3_HUMAN]	36.77	162.897	119.285	38.0808	1	17	17	72	7	S358 (3); Y360 (3); S366 (1)	35.45	159.013	6.01897	37.6957	1	15	16	47	2	S358 (2)
P02545	Prelamin-A/C OS=Homo sapiens GN=LMNA PE=1 SV=1 - [LMNA_HUMAN]	42.47	179.754	109.247		1	26	26	68	1	S390 (1)	29.67	146.092	2.63118		1	15	15	36	1	S390 (1)
P55072	Transitional endoplasmic reticulum ATPase OS=Homo sapiens GN=VCP PE=1 SV=4 - [TERA_HUMAN]	44.67	184.023	109.885		1	24	24	67		Not phosphorylated	39.83	161.676		7.78038	1	24	24	39		Not phosphorylated
P11142	Heat shock cognate 71 kDa protein OS=Homo sapiens GN=HSPA8 PE=1 SV=1 - [HSP7C_HUMAN]	35.76	166.018	112.408		1	14	17	66		Not phosphorylated	33.44	148.457			1	12	14	38		Not phosphorylated
Q7KZF4	Staphylococcal nuclease domain-containing protein 1 OS=Homo sapiens GN=SND1 PE=1 SV=1 - [SND1_HUMAN]	39.34	171.107	108.693	4.18478	1	24	24	64		Not phosphorylated	24.95	116.382		3.8341	1	16	16	30		Not phosphorylated
P11388	DNA topoisomerase 2-alpha OS=Homo sapiens GN=TOP2A PE=1 SV=3 - [TOP2A_HUMAN]	24.69	194.549	63.619		1	22	26	61	2	S1106 (1); S1213 (1)	21.95	140.922	7.82991		1	19	23	37	4	S1106 (4)
P17844	Probable ATP-dependent RNA helicase DDX5 OS=Homo sapiens GN=DDX5 PE=1 SV=1 - [DDX5_HUMAN]	36.81	164.664	69.3037	4.57167	1	14	17	59		Not phosphorylated	39.09	140.971		20.7155	1	16	21	42		Not phosphorylated
Q15029	116 kDa U5 small nuclear ribonucleoprotein component OS=Homo sapiens GN=EFTUD2 PE=1 SV=1 - [U5S1_HUMAN]	39.4	163.076	91.0629		1	24	24	59		Not phosphorylated	27.47	112.567			1	17	17	27		Not phosphorylated
Q15393	Splicing factor 3B subunit 3 OS=Homo sapiens GN=SF3B3 PE=1 SV=4 - [SF3B3_HUMAN]	28.51	169.618	91.2622		1	23	23	59		Not phosphorylated	23.75	163.636			1	20	20	39		Not phosphorylated
Q9NYF8	Bcl-2-associated transcription factor 1 OS=Homo sapiens GN=BCLAF1 PE=1 SV=2 - [BCLF1_HUMAN]	27.83	122.937	136.01		1	19	20	59	15	S177 (9); S385 (1); S397 (2); S496 (2); S531 (1)	17.61	77.684	46.23	18.1013	1	15	15	34	11	S177 (3); S290 (1); S385 (2); S397 (5)
P18754	Regulator of chromosome condensation OS=Homo sapiens GN=RCC1 PE=1 SV=1 - [RCC1_HUMAN]	54.16	189.991	77.8505	4.58207	1	16	16	58		Not phosphorylated	55.11	155.454	2.40436	4.16922	1	14	14	37	1	S11 (1)
Q1KMD3	Heterogeneous nuclear ribonucleoprotein U-like protein 2 OS=Homo sapiens GN=HNRNPUL2 PE=1 SV=1 - [HNRL2_HUMAN]	37.88	165.733	93.0718		1	23	23	58	1	S161 (1)	31.86	147.68	6.82863		1	17	17	38	2	S161 (2)
P08107	Heat shock 70 kDa protein 1A/1B OS=Homo sapiens GN=HSPA1A PE=1 SV=5 - [HSP71_HUMAN]	46.65	151.788	100.181		2	17	19	57		Not phosphorylated	38.07	137.195		7.95007	2	15	16	35		Not phosphorylated
Q13263	Transcription intermediary factor 1-beta OS=Homo sapiens GN=TRIM28 PE=1 SV=5 - [TIF1B_HUMAN]	41.92	162.38	117.306		1	17	17	57		Not phosphorylated	35.21	155.168			1	15	15	35		Not phosphorylated
Q9UKV3	Apoptotic chromatin condensation inducer in the nucleus OS=Homo sapiens GN=ACIN1 PE=1 SV=2 - [ACINU_HUMAN]	26.47	120.78	130.534		1	21	21	57	13	S478 (5); S490 (5); S710 (1); S838 (1); S1004 (1)	22	93.8848	17.388		1	17	17	28	4	S478 (1); S710 (1); S1004 (2)
Q12905	Interleukin enhancer-binding factor 2 OS=Homo sapiens GN=ILF2 PE=1 SV=2 - [ILF2_HUMAN]	62.31	163.919	82.6538		1	13	13	56		Not phosphorylated	62.31	104.87		6.86067	1	15	15	28		Not phosphorylated
Q9NR30	Nucleolar RNA helicase 2 OS=Homo sapiens GN=DDX21 PE=1 SV=5 - [DDX21_HUMAN]	37.68	164.316	92.2031		1	21	22	56	9	S71 (3); S89 (1); S121 (5)	40.87	166.101	6.78027	6.90214	1	22	26	44	3	S121 (3)
P11387	DNA topoisomerase 1 OS=Homo sapiens GN=TOP1 PE=1 SV=2 - [TOP1_HUMAN]	28.5	133.056	86.0321		1	16	16	54		Not phosphorylated	24.84	130.887	4.48046	4.00329	1	14	14	36		Not phosphorylated
Q9Y5B9	FACT complex subunit SPT16 OS=Homo sapiens GN=SUPT16H PE=1 SV=1 - [SP16H_HUMAN]	32.38	149.828	78.0907		1	24	24	53		Not phosphorylated	20.73	99.5698			1	14	14	24		Not phosphorylated
P35637	RNA-binding protein FUS OS=Homo sapiens GN=FUS PE=1 SV=1 - [FUS_HUMAN]	26.43	129.34	78.3666	7.68931	1	10	11	50		Not phosphorylated	28.14	82.6553		24.7074	1	10	11	27		Not phosphorylated
Q07955	Serine/arginine-rich splicing factor 1 OS=Homo sapiens GN=SRSF1 PE=1 SV=2 - [SRSF1_HUMAN]	39.52	101.982	82.8558		1	10	10	49	9	S199 (7); S201 (2); S205 (2)	34.27	81.9282			1	9	9	23	2	S199 (1); S205 (1)
Q13151	Heterogeneous nuclear ribonucleoprotein A0 OS=Homo sapiens GN=HNRNPA0 PE=1 SV=1 - [ROA0_HUMAN]	46.56	158.632	61.3355	19.5361	1	11	11	49		Not phosphorylated	50.49	109.664		38.8502	1	14	14	32		Not phosphorylated
Q92841	Probable ATP-dependent RNA helicase DDX17 OS=Homo sapiens GN=DDX17 PE=1 SV=2 - [DDX17_HUMAN]	35.12	127.676	57.9692	9.88619	1	15	18	49		Not phosphorylated	31.14	135.151		6.6787	1	13	18	38		Not phosphorylated
Q99729	Heterogeneous nuclear ribonucleoprotein A/B OS=Homo sapiens GN=HNRNPAB PE=1 SV=2 - [ROAA_HUMAN]	18.67	146.134	58.2809		1	7	7	49		Not phosphorylated	26.2	112.912	2.37877	8.49939	1	7	8	31		Not phosphorylated
O00571	ATP-dependent RNA helicase DDX3X OS=Homo sapiens GN=DDX3X PE=1 SV=3 - [DDX3X_HUMAN]	34.14	137.307	61.0268		1	16	17	48	1	S594 (1)	29	117.918			1	14	15	30		Not phosphorylated
P12956	X-ray repair cross-complementing protein 6 OS=Homo sapiens GN=XRCC6 PE=1 SV=2 - [XRCC6_HUMAN]	38.75	118.316	77.7773	4.2252	1	19	19	48		Not phosphorylated	39.74	137.247			1	16	16	36		Not phosphorylated
P34897	Serine hydroxymethyltransferase, mitochondrial OS=Homo sapiens GN=SHMT2 PE=1 SV=3 - [GLYM_HUMAN]	43.25	159.716	60.9904		1	13	14	48		Not phosphorylated	33.13	94.966	2.62653		1	10	11	24		Not phosphorylated
Q8IY81	pre-rRNA processing protein FTSJ3 OS=Homo sapiens GN=FTSJ3 PE=1 SV=2 - [RRMJ3_HUMAN]	34.47	142.363	74.5672	3.87703	1	18	18	48		Not phosphorylated	31.4	138.315	2.56652		1	16	16	32	1	S644 (1)
O14979	Heterogeneous nuclear ribonucleoprotein D-like OS=Homo sapiens GN=HNRPDL PE=1 SV=3 - [HNRDL_HUMAN]	20.71	117.606	71.3576	15.3522	1	10	10	47	1	S241 (1)	23.1	108.169		18.3678	1	10	11	31		Not phosphorylated
P07910	Heterogeneous nuclear ribonucleoproteins C1/C2 OS=Homo sapiens GN=HNRNPC PE=1 SV=4 - [HNRPC_HUMAN]	44.12	151.239	63.465		1	10	10	47	6	S233 (2); S260 (4)	44.44	118.889		8.64232	1	11	11	29	3	S260 (1); S299 (2)
Q8TAQ2	SWI/SNF complex subunit SMARCC2 OS=Homo sapiens GN=SMARCC2 PE=1 SV=1 - [SMRC2_HUMAN]	21.66	114.69	92.7876		1	12	18	47	6	S304 (1); S306 (1); S347 (5)	20.92	119.249	2.63516		1	12	16	29		Not phosphorylated
P13010	X-ray repair cross-complementing protein 5 OS=Homo sapiens GN=XRCC5 PE=1 SV=3 - [XRCC5_HUMAN]	32.92	141.842	72.9898		1	16	16	46		Not phosphorylated	26.64	102.589		7.21865	1	14	14	25		Not phosphorylated
Q14498	RNA-binding protein 39 OS=Homo sapiens GN=RBM39 PE=1 SV=2 - [RBM39_HUMAN]	39.43	101.991	88.4407	4.32428	1	16	16	46	10	S136 (10)	31.32	95.6131	5.16638	7.59723	1	12	12	28	1	S97 (1)
Q99714	3-hydroxyacyl-CoA dehydrogenase type-2 OS=Homo sapiens GN=HSD17B10 PE=1 SV=3 - [HCD2_HUMAN]	82.38	146.786	70.2506		1	13	13	46		Not phosphorylated	54.41	74.4525			1	8	8	16		Not phosphorylated
P52272	Heterogeneous nuclear ribonucleoprotein M OS=Homo sapiens GN=HNRNPM PE=1 SV=3 - [HNRPM_HUMAN]	29.86	118.248	73.8527		1	14	14	45		Not phosphorylated	24.38	94.4974			1	12	12	24		Not phosphorylated
P05787	Keratin, type II cytoskeletal 8 OS=Homo sapiens GN=KRT8 PE=1 SV=7 - [K2C8_HUMAN]	38.3	126.523	51.518	9.91124	1	15	16	44		Not phosphorylated	33.33	125.002		12.2491	1	11	11	33		Not phosphorylated
P15311	Ezrin OS=Homo sapiens GN=EZR PE=1 SV=4 - [EZRI_HUMAN]	26.96	130.543	65.1328		1	8	13	44		Not phosphorylated	24.57	139.386		3.55479	3	7	12	33		Not phosphorylated
Q9Y2W1	Thyroid hormone receptor-associated protein 3 OS=Homo sapiens GN=THRAP3 PE=1 SV=2 - [TR150_HUMAN]	27.33	82.4125	88.324	19.669	1	22	23	44	15	S243 (2); S248 (2); S253 (1); S315 (2); S320 (3); S672 (3); S928 (4)	18.12	61.0867	14.7929	60.79	1	17	17	35	10	S243 (2); S312 (1); S928 (6); S939 (1)
O43290	U4/U6.U5 tri-snRNP-associated protein 1 OS=Homo sapiens GN=SART1 PE=1 SV=1 - [SNUT1_HUMAN]	36.63	106.676	81.0848		1	20	20	43		Not phosphorylated	37.38	106.364	3.70999	8.62764	1	20	20	29	1	S448 (1)
P46087	Putative ribosomal RNA methyltransferase NOP2 OS=Homo sapiens GN=NOP2 PE=1 SV=2 - [NOP2_HUMAN]	26.97	87.6923	80.8442	5.38774	1	16	16	43	6	S67 (2); S732 (4)	23.28	73.9085	3.75077	8.46205	1	14	14	22	2	S732 (1); S786 (1)
P55795	Heterogeneous nuclear ribonucleoprotein H2 OS=Homo sapiens GN=HNRNPH2 PE=1 SV=1 - [HNRH2_HUMAN]	29.84	119.799	66.6879		1	7	10	43	4	S104 (4)	27.39	104.986			1	7	11	30		Not phosphorylated
Q14103	Heterogeneous nuclear ribonucleoprotein D0 OS=Homo sapiens GN=HNRNPD PE=1 SV=1 - [HNRPD_HUMAN]	29.58	116.387	62.9971	7.71535	1	13	13	43		Not phosphorylated	20.56	84.2507	2.95639	10.9729	1	8	9	25		Not phosphorylated
P31942	Heterogeneous nuclear ribonucleoprotein H3 OS=Homo sapiens GN=HNRNPH3 PE=1 SV=2 - [HNRH3_HUMAN]	54.91	136.965	68.1415		1	9	9	42		Not phosphorylated	47.4	92.5635			1	8	8	20		Not phosphorylated
P26599	Polypyrimidine tract-binding protein 1 OS=Homo sapiens GN=PTBP1 PE=1 SV=1 - [PTBP1_HUMAN]	36.72	137.618	58.1498		1	9	9	41		Not phosphorylated	40.49	120.127		15.3568	1	13	13	29		Not phosphorylated
Q13523	Serine/threonine-protein kinase PRP4 homolog OS=Homo sapiens GN=PRPF4B PE=1 SV=3 - [PRP4B_HUMAN]	20.95	82.3939	98.9135		1	16	16	41	6	S20 (1); S277 (1); S431 (1); S437 (1); Y849 (3)	16.19	61.8857	16.1255		1	12	12	20	3	S23 (1); S431 (1); Y849 (1)
Q14204	Cytoplasmic dynein 1 heavy chain 1 OS=Homo sapiens GN=DYNC1H1 PE=1 SV=5 - [DYHC1_HUMAN]	10.42	120.922	52.6618		1	31	31	41		Not phosphorylated	12.29	172.735			1	37	37	42		Not phosphorylated
Q92945	Far upstream element-binding protein 2 OS=Homo sapiens GN=KHSRP PE=1 SV=4 - [FUBP2_HUMAN]	39.52	116.954	53.9597		1	16	16	41		Not phosphorylated	35.02	133.745			1	15	15	33		Not phosphorylated
P40926	Malate dehydrogenase, mitochondrial OS=Homo sapiens GN=MDH2 PE=1 SV=3 - [MDHM_HUMAN]	42.9	109.505	54.7993		1	10	10	39		Not phosphorylated	37.57	63.5049		7.7902	1	9	9	18		Not phosphorylated
Q8TCS8	Polyribonucleotide nucleotidyltransferase 1, mitochondrial OS=Homo sapiens GN=PNPT1 PE=1 SV=2 - [PNPT1_HUMAN]	30.01	119.902	46.3387		1	16	16	39		Not phosphorylated	13.67	55.2502			1	7	7	14		Not phosphorylated
O75533	Splicing factor 3B subunit 1 OS=Homo sapiens GN=SF3B1 PE=1 SV=3 - [SF3B1_HUMAN]	25.46	111.883	45.2451		1	22	22	38		Not phosphorylated	26.23	127.419			1	21	21	31		Not phosphorylated
P12532	Creatine kinase U-type, mitochondrial OS=Homo sapiens GN=CKMT1A PE=1 SV=1 - [KCRU_HUMAN]	34.29	102.447	51.8561	17.5494	1	10	10	38		Not phosphorylated	39.33	63.1261		16.7492	1	11	11	19		Not phosphorylated
P26368	Splicing factor U2AF 65 kDa subunit OS=Homo sapiens GN=U2AF2 PE=1 SV=4 - [U2AF2_HUMAN]	25.89	119.87	45.9465	8.68909	1	7	7	38		Not phosphorylated	28.63	87.7614		7.70321	1	8	8	23		Not phosphorylated
P40939	Trifunctional enzyme subunit alpha, mitochondrial OS=Homo sapiens GN=HADHA PE=1 SV=2 - [ECHA_HUMAN]	27.39	117.385	52.1015		1	14	14	38		Not phosphorylated	21.36	78.6707			1	10	10	19		Not phosphorylated
P42704	Leucine-rich PPR motif-containing protein, mitochondrial OS=Homo sapiens GN=LRPPRC PE=1 SV=3 - [LPPRC_HUMAN]	21.45	119.372	42.6836		1	20	20	38		Not phosphorylated	9.68	42.0598			1	9	9	10		Not phosphorylated
P63267	Actin, gamma-enteric smooth muscle OS=Homo sapiens GN=ACTG2 PE=1 SV=1 - [ACTH_HUMAN]	21.01	99.3212	51.5006		4	1	7	38		Not phosphorylated	16.49	63.4383		15.0309	4	3	6	21		Not phosphorylated
Q9NTI5	Sister chromatid cohesion protein PDS5 homolog B OS=Homo sapiens GN=PDS5B PE=1 SV=1 - [PDS5B_HUMAN]	19.7	89.9015	86.1925		1	19	20	38	15	S1166 (3); S1182 (1); S1283 (6); T1381 (1); S1283 (6)	15.27	86.5279	9.80637		1	13	14	22	4	S1358 (4)
O76021	Ribosomal L1 domain-containing protein 1 OS=Homo sapiens GN=RSL1D1 PE=1 SV=3 - [RL1D1_HUMAN]	28.57	67.4232	78.2716		1	9	9	37	6	S361 (4); S427 (2)	23.67	67.5872	5.84601	8.59765	1	9	9	21		Not phosphorylated
P09874	Poly [ADP-ribose] polymerase 1 OS=Homo sapiens GN=PARP1 PE=1 SV=4 - [PARP1_HUMAN]	25.05	119.507	42.3934		1	17	17	37		Not phosphorylated	21.6	88.1679		3.38114	1	16	16	21		Not phosphorylated
P38159	RNA-binding motif protein, X chromosome OS=Homo sapiens GN=RBMX PE=1 SV=3 - [RBMX_HUMAN]	26.6	74.8075	84.6277		1	8	8	37	15	S88 (1); S208 (14)	20.2	36.6804	2.34901	11.3217	1	8	8	13	2	S88 (1); S208 (1)
Q99459	Cell division cycle 5-like protein OS=Homo sapiens GN=CDC5L PE=1 SV=2 - [CDC5L_HUMAN]	27.93	89.0482	76.4317		1	17	17	37		Not phosphorylated	25.56	94.3472			1	14	14	22		Not phosphorylated
Q13838	Spliceosome RNA helicase DDX39B OS=Homo sapiens GN=DDX39B PE=1 SV=1 - [DX39B_HUMAN]	42.99	103.59	56.3774		1	6	11	36		Not phosphorylated	36.45	120.347			1	5	10	29		Not phosphorylated
Q96AE4	Far upstream element-binding protein 1 OS=Homo sapiens GN=FUBP1 PE=1 SV=3 - [FUBP1_HUMAN]	31.21	107.506	40.2375		1	12	13	36		Not phosphorylated	34.32	80.9625		10.8009	1	15	15	23		Not phosphorylated
P43243	Matrin-3 OS=Homo sapiens GN=MATR3 PE=1 SV=2 - [MATR3_HUMAN]	37.78	81.6307	62.6858		1	19	19	35		Not phosphorylated	24.79	107.536			1	14	14	25		Not phosphorylated
P68104	Elongation factor 1-alpha 1 OS=Homo sapiens GN=EEF1A1 PE=1 SV=1 - [EF1A1_HUMAN]	29.22	64.4813	87.4071		2	3	7	35		Not phosphorylated	38.96	80.8449	3.85467	22.1392	2	5	11	27		Not phosphorylated
Q07021	Complement component 1 Q subcomponent-binding protein, mitochondrial OS=Homo sapiens GN=C1QBP PE=1 SV=1 - [C1QBP_HUMAN]	51.42	95.277	50.2651		1	8	8	35		Not phosphorylated	31.56	72.798		7.64409	1	7	7	20		Not phosphorylated
Q15424	Scaffold attachment factor B1 OS=Homo sapiens GN=SAFB PE=1 SV=4 - [SAFB1_HUMAN]	16.39	108.738	63.5891		1	7	13	35		Not phosphorylated	16.39	99.8218			1	7	14	24		Not phosphorylated
P12270	Nucleoprotein TPR OS=Homo sapiens GN=TPR PE=1 SV=3 - [TPR_HUMAN]	14.43	80.7377	64.388		1	23	23	34		Not phosphorylated	11.17	96.2122			1	19	19	23		Not phosphorylated
Q8WXF1	Paraspeckle component 1 OS=Homo sapiens GN=PSPC1 PE=1 SV=1 - [PSPC1_HUMAN]	33.65	91.285	56.0317		1	10	10	34		Not phosphorylated	23.33	77.9096		3.89407	1	7	7	19		Not phosphorylated
O00267	Transcription elongation factor SPT5 OS=Homo sapiens GN=SUPT5H PE=1 SV=1 - [SPT5H_HUMAN]	28.98	103.819	48.0204		1	18	18	33	5	S666 (5)	16.01	62.6977	5.59406		1	10	10	17	3	S666 (3)
O95994	Anterior gradient protein 2 homolog OS=Homo sapiens GN=AGR2 PE=1 SV=1 - [AGR2_HUMAN]	43.43	110.709	35.1841	9.04777	1	7	7	33		Not phosphorylated	34.86	55.3743		4.03257	1	5	5	13		Not phosphorylated
P25205	DNA replication licensing factor MCM3 OS=Homo sapiens GN=MCM3 PE=1 SV=3 - [MCM3_HUMAN]	28.34	104.558	40.0657		1	16	16	33		Not phosphorylated	30.82	95.7106	3.19206		1	16	16	22		Not phosphorylated
P35241	Radixin OS=Homo sapiens GN=RDX PE=1 SV=1 - [RADI_HUMAN]	23.5	95.8816	51.0831		1	6	11	33		Not phosphorylated	19.38	105.771		3.55479	3	5	10	25		Not phosphorylated
Q14683	Structural maintenance of chromosomes protein 1A OS=Homo sapiens GN=SMC1A PE=1 SV=2 - [SMC1A_HUMAN]	18.17	104.768	37.5692		1	18	18	32		Not phosphorylated	17.36	97.8789		3.63249	1	16	16	24		Not phosphorylated
Q9BR76	Coronin-1B OS=Homo sapiens GN=CORO1B PE=1 SV=1 - [COR1B_HUMAN]	37.22	82.2376	66.0255		1	11	11	32		Not phosphorylated	26.38	54.1776			1	6	6	12		Not phosphorylated
Q9BZZ5	Apoptosis inhibitor 5 OS=Homo sapiens GN=API5 PE=1 SV=3 - [API5_HUMAN]	28.63	74.3369	67.0497		1	11	11	32	3	S464 (3)	21.37	56.7264			1	7	7	14		Not phosphorylated
Q9NVP1	ATP-dependent RNA helicase DDX18 OS=Homo sapiens GN=DDX18 PE=1 SV=2 - [DDX18_HUMAN]	35.22	106.823	29.1531		1	14	14	32		Not phosphorylated	29.85	101.259			1	14	14	25		Not phosphorylated
P10809	60 kDa heat shock protein, mitochondrial OS=Homo sapiens GN=HSPD1 PE=1 SV=2 - [CH60_HUMAN]	43.98	77.4265	55.0396		1	16	16	31		Not phosphorylated	34.73	44.3539	15.3203		1	12	12	15		Not phosphorylated
Q05639	Elongation factor 1-alpha 2 OS=Homo sapiens GN=EEF1A2 PE=1 SV=1 - [EF1A2_HUMAN]	37.15	62.8307	66.5257		1	4	8	31		Not phosphorylated	38.66	66.4049	3.85467	17.5353	1	5	11	23		Not phosphorylated
Q13283	Ras GTPase-activating protein-binding protein 1 OS=Homo sapiens GN=G3BP1 PE=1 SV=1 - [G3BP1_HUMAN]	37.12	76.3757	56.8672	4.26578	1	11	11	31	1	S232 (1)	27.68	59.6237	9.66902	7.53161	1	9	9	18	1	S232 (1)
Q7L014	Probable ATP-dependent RNA helicase DDX46 OS=Homo sapiens GN=DDX46 PE=1 SV=2 - [DDX46_HUMAN]	18.53	93.116	46.1292		1	14	14	31		Not phosphorylated	18.23	112.796			1	14	14	26		Not phosphorylated
Q9H307	Pinin OS=Homo sapiens GN=PNN PE=1 SV=4 - [PININ_HUMAN]	27.34	64.1276	60.4751		1	16	16	31	9	S100 (2); S347 (7)	23.85	62.6871	6.49491		1	12	12	18	3	S100 (2); S347 (1)
Q9UHX1	Poly(U)-binding-splicing factor PUF60 OS=Homo sapiens GN=PUF60 PE=1 SV=1 - [PUF60_HUMAN]	32.38	93.2316	46.5301		1	11	11	31		Not phosphorylated	34.53	86.5104	3.06682	4.28722	1	10	10	22		Not phosphorylated
P35659	Protein DEK OS=Homo sapiens GN=DEK PE=1 SV=1 - [DEK_HUMAN]	23.47	72.967	41.8019		1	10	10	30	1	S32 (1)	22.13	54.3867		7.36914	1	8	8	17		Not phosphorylated
P51532	Transcription activator BRG1 OS=Homo sapiens GN=SMARCA4 PE=1 SV=2 - [SMCA4_HUMAN]	12.75	97.9758	27.9854		1	10	15	30	1	S1452 (1)	9.71	68.1591			1	9	14	17		Not phosphorylated
Q96SI9	Spermatid perinuclear RNA-binding protein OS=Homo sapiens GN=STRBP PE=1 SV=1 - [STRBP_HUMAN]	25	81.5264	32.9964		1	9	13	30		Not phosphorylated	19.2	56.1501			1	8	11	16		Not phosphorylated
Q9NX58	Cell growth-regulating nucleolar protein OS=Homo sapiens GN=LYAR PE=1 SV=2 - [LYAR_HUMAN]	34.83	93.69	33.3954		1	12	12	30		Not phosphorylated	33.77	57.6342			1	8	8	14		Not phosphorylated
O94906	Pre-mRNA-processing factor 6 OS=Homo sapiens GN=PRPF6 PE=1 SV=1 - [PRP6_HUMAN]	22.21	80.8631	39.5277		1	15	15	29		Not phosphorylated	21.04	94.6133		3.431	1	16	16	25		Not phosphorylated
Q07065	Cytoskeleton-associated protein 4 OS=Homo sapiens GN=CKAP4 PE=1 SV=2 - [CKAP4_HUMAN]	39.7	78.0406	49.2026		1	17	17	29		Not phosphorylated	13.46	23.6046			1	6	6	6		Not phosphorylated
Q9BXP5	Serrate RNA effector molecule homolog OS=Homo sapiens GN=SRRT PE=1 SV=1 - [SRRT_HUMAN]	19.98	58.9303	57.8538		1	11	11	29	8	S67 (8); S74 (8)	9.82	37.3481			1	5	5	9		Not phosphorylated
Q9H0A0	N-acetyltransferase 10 OS=Homo sapiens GN=NAT10 PE=1 SV=2 - [NAT10_HUMAN]	21.27	77.2787	45.0809		1	15	15	29		Not phosphorylated	15.9	74.0831			1	13	13	19		Not phosphorylated
Q9Y230	RuvB-like 2 OS=Homo sapiens GN=RUVBL2 PE=1 SV=3 - [RUVB2_HUMAN]	36.93	74.267	44.6459		1	13	13	29		Not phosphorylated	23.54	43.5436			1	8	8	11		Not phosphorylated
O43143	Putative pre-mRNA-splicing factor ATP-dependent RNA helicase DHX15 OS=Homo sapiens GN=DHX15 PE=1 SV=2 - [DHX15_HUMAN]	21.01	71.5147	42.3865		1	12	12	28		Not phosphorylated	17.36	68.8726			1	10	10	18		Not phosphorylated
P52597	Heterogeneous nuclear ribonucleoprotein F OS=Homo sapiens GN=HNRNPF PE=1 SV=3 - [HNRPF_HUMAN]	26.75	96.5245	45.7922		1	5	6	28		Not phosphorylated	33.25	78.36		12.2484	1	7	9	20		Not phosphorylated
P62995	Transformer-2 protein homolog beta OS=Homo sapiens GN=TRA2B PE=1 SV=1 - [TRA2B_HUMAN]	26.39	64.2389	57.374		1	6	8	28	5	S95 (4); S97 (3); S99 (2); S264 (1); S266 (1)	26.74	45.5777		7.17992	1	5	7	13	1	S264 (1); S266 (1)
Q12789	General transcription factor 3C polypeptide 1 OS=Homo sapiens GN=GTF3C1 PE=1 SV=4 - [TF3C1_HUMAN]	14.08	77.0299	42.0658		1	20	20	28	1	S1068 (1)	10.05	64.0648	3.48848		1	14	14	17	1	S1068 (1)
Q13435	Splicing factor 3B subunit 2 OS=Homo sapiens GN=SF3B2 PE=1 SV=2 - [SF3B2_HUMAN]	18.1	81.9295	49.4498		1	11	11	28		Not phosphorylated	14.75	81.5816	5.96442		1	8	8	21		Not phosphorylated
Q92922	SWI/SNF complex subunit SMARCC1 OS=Homo sapiens GN=SMARCC1 PE=1 SV=3 - [SMRC1_HUMAN]	15.29	69.8897	42.795		1	7	13	28	3	S328 (3); S330 (3)	11.13	69.1225			1	5	9	17		Not phosphorylated
Q96E11	Ribosome-recycling factor, mitochondrial OS=Homo sapiens GN=MRRF PE=1 SV=1 - [RRFM_HUMAN]	32.82	71.488	48.2854		1	5	5	28		Not phosphorylated	32.82	36.1815			1	5	5	9		Not phosphorylated
Q96I24	Far upstream element-binding protein 3 OS=Homo sapiens GN=FUBP3 PE=1 SV=2 - [FUBP3_HUMAN]	38.99	71.7097	43.5956		1	11	12	28		Not phosphorylated	23.6	31.629			1	7	7	8		Not phosphorylated
Q9UBU9	Nuclear RNA export factor 1 OS=Homo sapiens GN=NXF1 PE=1 SV=1 - [NXF1_HUMAN]	31.5	86.3095	36.6875		1	13	13	28		Not phosphorylated	24.07	65.7603			1	10	10	16		Not phosphorylated
O00148	ATP-dependent RNA helicase DDX39A OS=Homo sapiens GN=DDX39A PE=1 SV=2 - [DX39A_HUMAN]	33.96	75.5444	40.9468		1	4	9	27		Not phosphorylated	36.53	107.405			1	5	10	26		Not phosphorylated
O75083	WD repeat-containing protein 1 OS=Homo sapiens GN=WDR1 PE=1 SV=4 - [WDR1_HUMAN]	32.84	96.5703	40.3842		1	9	9	27		Not phosphorylated	26.73	72.6965			1	7	7	15		Not phosphorylated
P05783	Keratin, type I cytoskeletal 18 OS=Homo sapiens GN=KRT18 PE=1 SV=2 - [K1C18_HUMAN]	44.88	77.8083	44.2714	4.22008	1	12	12	27		Not phosphorylated	32.09	55.2895		3.92777	1	7	7	13		Not phosphorylated
P11021	78 kDa glucose-regulated protein OS=Homo sapiens GN=HSPA5 PE=1 SV=2 - [GRP78_HUMAN]	26.3	71.1338	44.6997		1	10	12	27		Not phosphorylated	22.78	53.3364	2.34052		1	8	10	14		Not phosphorylated
P51610	Host cell factor 1 OS=Homo sapiens GN=HCFC1 PE=1 SV=2 - [HCFC1_HUMAN]	11.01	76.4574	38.1318		1	14	14	27	1	S666 (1)	14	86.8607		7.01807	1	17	17	24	1	S1771 (1)
Q49A26	Putative oxidoreductase GLYR1 OS=Homo sapiens GN=GLYR1 PE=1 SV=3 - [GLYR1_HUMAN]	29.48	78.0425	42.82		1	12	12	27		Not phosphorylated	26.22	64.3225		3.27998	1	10	10	16		Not phosphorylated
Q8N163	DBIRD complex subunit KIAA1967 OS=Homo sapiens GN=KIAA1967 PE=1 SV=2 - [K1967_HUMAN]	29.58	78.843	38.3655		1	15	15	27		Not phosphorylated	18.53	49.6881			1	9	9	12		Not phosphorylated
Q9BUQ8	Probable ATP-dependent RNA helicase DDX23 OS=Homo sapiens GN=DDX23 PE=1 SV=3 - [DDX23_HUMAN]	18.17	71.6301	40.3098	4.61942	1	11	11	27	2	S107 (2); S109 (2)	13.29	59.3226		4.40973	1	8	8	16		Not phosphorylated
Q9UQ80	Proliferation-associated protein 2G4 OS=Homo sapiens GN=PA2G4 PE=1 SV=3 - [PA2G4_HUMAN]	36.29	66.0633	42.6746		1	11	11	27		Not phosphorylated	26.14	50.5489		3.78079	1	7	7	13		Not phosphorylated
P05388	60S acidic ribosomal protein P0 OS=Homo sapiens GN=RPLP0 PE=1 SV=1 - [RLA0_HUMAN]	50.16	63.2554	48.3674		1	10	10	26		Not phosphorylated	45.43	41.714		21.2853	1	9	9	16	4	S304 (4); S307 (4)
P11586	C-1-tetrahydrofolate synthase, cytoplasmic OS=Homo sapiens GN=MTHFD1 PE=1 SV=3 - [C1TC_HUMAN]	18.18	71.405	36.7739		1	12	12	26		Not phosphorylated	18.29	73.9144		4.15528	1	13	13	20		Not phosphorylated
P55265	Double-stranded RNA-specific adenosine deaminase OS=Homo sapiens GN=ADAR PE=1 SV=4 - [DSRAD_HUMAN]	19.09	83.6283	38.8168		1	13	13	26		Not phosphorylated	12.32	70.6088			1	9	9	17		Not phosphorylated
Q13247	Serine/arginine-rich splicing factor 6 OS=Homo sapiens GN=SRSF6 PE=1 SV=2 - [SRSF6_HUMAN]	19.48	38.9867	57.2972		1	6	8	26	14	S303 (6); S314 (8); S316 (8)	24.13	38.8477	13.3258	3.77522	1	7	9	17	3	S303 (1); S314 (1); S316 (1)
Q9BQG0	Myb-binding protein 1A OS=Homo sapiens GN=MYBBP1A PE=1 SV=2 - [MBB1A_HUMAN]	14.46	75.613	32.8198		1	13	13	26		Not phosphorylated	14.08	71.0882			1	12	12	18		Not phosphorylated
O43395	U4/U6 small nuclear ribonucleoprotein Prp3 OS=Homo sapiens GN=PRPF3 PE=1 SV=2 - [PRPF3_HUMAN]	27.09	73.9412	34.96		1	13	13	25	1	S619 (1)	18.74	38.3172	6.24752		1	10	10	12	4	S619 (4)
P05198	Eukaryotic translation initiation factor 2 subunit 1 OS=Homo sapiens GN=EIF2S1 PE=1 SV=3 - [IF2A_HUMAN]	31.75	77.2511	26.8307		1	8	8	25		Not phosphorylated	38.73	86.567			1	9	9	20		Not phosphorylated
P42166	Lamina-associated polypeptide 2, isoform alpha OS=Homo sapiens GN=TMPO PE=1 SV=2 - [LAP2A_HUMAN]	30.12	59.9398			1	9	13	25	2	T160 (2)	29.97	65.2943		3.3562	1	6	13	16		Not phosphorylated
Q9ULV4	Coronin-1C OS=Homo sapiens GN=CORO1C PE=1 SV=1 - [COR1C_HUMAN]	32.7	64.8088	50.824		1	10	10	25		Not phosphorylated	26.16	59.2467			1	6	6	13		Not phosphorylated
O75475	PC4 and SFRS1-interacting protein OS=Homo sapiens GN=PSIP1 PE=1 SV=1 - [PSIP1_HUMAN]	16.04	57.8189	49.6088		1	6	6	24		Not phosphorylated	16.23	45.2564		3.45906	1	7	7	12		Not phosphorylated
P26641	Elongation factor 1-gamma OS=Homo sapiens GN=EEF1G PE=1 SV=3 - [EF1G_HUMAN]	29.06	74.7428	27.1359		1	9	9	24		Not phosphorylated	26.09	57.0704			1	7	7	14		Not phosphorylated
P46013	Antigen KI-67 OS=Homo sapiens GN=MKI67 PE=1 SV=2 - [KI67_HUMAN]	8.78	71.8479	29.2754		1	18	18	24	3	S357 (2); S2466 (1)	7.68	72.7085		4.19491	1	17	17	20	1	S357 (1)
P60842	Eukaryotic initiation factor 4A-I OS=Homo sapiens GN=EIF4A1 PE=1 SV=1 - [IF4A1_HUMAN]	33	64.8432	40.1178		1	8	8	24		Not phosphorylated	28.57	63.1464		3.3679	2	8	8	16		Not phosphorylated
Q14151	Scaffold attachment factor B2 OS=Homo sapiens GN=SAFB2 PE=1 SV=1 - [SAFB2_HUMAN]	16.68	69.3256	46.1696		1	6	12	24		Not phosphorylated	11.02	53.94			1	2	9	12		Not phosphorylated
Q9UMS4	Pre-mRNA-processing factor 19 OS=Homo sapiens GN=PRPF19 PE=1 SV=1 - [PRP19_HUMAN]	40.08	83.688	25.9184		1	11	11	24		Not phosphorylated	34.72	63.1745		3.44199	1	8	8	15		Not phosphorylated
Q9UQE7	Structural maintenance of chromosomes protein 3 OS=Homo sapiens GN=SMC3 PE=1 SV=2 - [SMC3_HUMAN]	17.34	75.9344	27.9274		1	16	16	24		Not phosphorylated	15.37	67.8138			1	13	13	17		Not phosphorylated
P09012	U1 small nuclear ribonucleoprotein A OS=Homo sapiens GN=SNRPA PE=1 SV=3 - [SNRPA_HUMAN]	18.79	89.0935	19.4274		1	4	4	23		Not phosphorylated	18.79	58.478			1	4	4	11		Not phosphorylated
P29692	Elongation factor 1-delta OS=Homo sapiens GN=EEF1D PE=1 SV=5 - [EF1D_HUMAN]	50.53	71.7198	32.83		1	8	10	23	6	S133 (2); S162 (4)	41.99	71.382	8.44173		1	7	9	19	7	S133 (1); S162 (6)
P38646	Stress-70 protein, mitochondrial OS=Homo sapiens GN=HSPA9 PE=1 SV=2 - [GRP75_HUMAN]	23.42	82.9327	20.2693		1	12	12	23		Not phosphorylated	16.35	55.3916			1	9	9	14		Not phosphorylated
P42167	Lamina-associated polypeptide 2, isoforms beta/gamma OS=Homo sapiens GN=TMPO PE=1 SV=2 - [LAP2B_HUMAN]	29.52	41.7367	45.5746		1	5	9	23	3	T74 (1); T160 (2)	27.75	43.2632			1	1	8	11		Not phosphorylated
P62316	Small nuclear ribonucleoprotein Sm D2 OS=Homo sapiens GN=SNRPD2 PE=1 SV=1 - [SMD2_HUMAN]	46.61	68.0869	37.6337		1	5	5	23		Not phosphorylated	33.05	40.665			1	4	4	9		Not phosphorylated
Q00610	Clathrin heavy chain 1 OS=Homo sapiens GN=CLTC PE=1 SV=5 - [CLH1_HUMAN]	12.12	66.6042	33.3938		1	13	13	23		Not phosphorylated	15.52	82.1401			1	18	18	21		Not phosphorylated
Q12888	Tumor suppressor p53-binding protein 1 OS=Homo sapiens GN=TP53BP1 PE=1 SV=2 - [TP53B_HUMAN]	18.31	70.4925	28.394		1	18	18	23	2	S294 (1); S1094 (1)	11.26	60.7815	6.566		1	13	13	17	2	S500 (2)
Q13547	Histone deacetylase 1 OS=Homo sapiens GN=HDAC1 PE=1 SV=1 - [HDAC1_HUMAN]	38.38	82.4539	20.3899		1	8	11	23	4	S393 (2); S421 (2); S423 (2)	28.01	57.6931			1	5	7	14	1	S393 (1)
Q14839	Chromodomain-helicase-DNA-binding protein 4 OS=Homo sapiens GN=CHD4 PE=1 SV=2 - [CHD4_HUMAN]	12.24	83.9977	15.9251		2	13	16	23		Not phosphorylated	16.32	83.7372		9.16214	1	16	18	23	1	S428 (1)
Q14978	Nucleolar and coiled-body phosphoprotein 1 OS=Homo sapiens GN=NOLC1 PE=1 SV=2 - [NOLC1_HUMAN]	13.3	26.4189	39.0429	37.8313	1	9	9	23	14	S538 (1); S563 (1); S698 (12)	16.02	19.6903	5.58775	36.2876	1	9	9	14	6	S698 (6)
Q15717	ELAV-like protein 1 OS=Homo sapiens GN=ELAVL1 PE=1 SV=2 - [ELAV1_HUMAN]	25.77	65.6831	33.9125		1	6	6	23		Not phosphorylated	33.44	62.7805		7.34163	1	8	8	18		Not phosphorylated
Q6UB35	Monofunctional C1-tetrahydrofolate synthase, mitochondrial OS=Homo sapiens GN=MTHFD1L PE=1 SV=1 - [C1TM_HUMAN]	25.36	51.5986	39.3923		1	14	14	23		Not phosphorylated	9.3	26.1347			1	6	6	7		Not phosphorylated
Q86XP3	ATP-dependent RNA helicase DDX42 OS=Homo sapiens GN=DDX42 PE=1 SV=1 - [DDX42_HUMAN]	20.47	61.1485	34.8032		1	16	16	23		Not phosphorylated	26.65	80.491		3.24279	1	16	16	21		Not phosphorylated
Q92896	Golgi apparatus protein 1 OS=Homo sapiens GN=GLG1 PE=1 SV=2 - [GSLG1_HUMAN]	20.95	68.6616	34.6858		1	14	14	23		Not phosphorylated	8.74	29.988			1	6	6	7		Not phosphorylated
Q96T37	Putative RNA-binding protein 15 OS=Homo sapiens GN=RBM15 PE=1 SV=2 - [RBM15_HUMAN]	25.9	51.5923	44.2245		1	15	15	23	4	S109 (1); S294 (1); S670 (1); S674 (1); S741 (1)	13.41	33.2042	2.47879		1	7	7	9	1	S294 (1)
Q9Y265	RuvB-like 1 OS=Homo sapiens GN=RUVBL1 PE=1 SV=1 - [RUVB1_HUMAN]	31.58	60.8891	39.323		1	9	9	23		Not phosphorylated	37.72	73.9005			1	10	10	19		Not phosphorylated
Q9Y3I0	tRNA-splicing ligase RtcB homolog OS=Homo sapiens GN=C22orf28 PE=1 SV=1 - [RTCB_HUMAN]	29.31	67.6586	28.1101		1	11	11	23		Not phosphorylated	27.52	56.6811			1	10	10	14		Not phosphorylated
O15231	Zinc finger protein 185 OS=Homo sapiens GN=ZNF185 PE=1 SV=3 - [ZN185_HUMAN]	26.42	58.7158	38.6865		1	11	11	22	3	S465 (3)	25.54	49.842	2.45159		1	10	10	14		Not phosphorylated
O96019	Actin-like protein 6A OS=Homo sapiens GN=ACTL6A PE=1 SV=1 - [ACL6A_HUMAN]	26.34	67.056	26.8378		1	7	7	22		Not phosphorylated	23.78	42.3935		3.43569	1	6	6	11		Not phosphorylated
P35268	60S ribosomal protein L22 OS=Homo sapiens GN=RPL22 PE=1 SV=2 - [RL22_HUMAN]	50.78	64.9735	35.6734		1	4	4	22		Not phosphorylated	50.78	45.4724		3.9208	1	5	5	12		Not phosphorylated
P36578	60S ribosomal protein L4 OS=Homo sapiens GN=RPL4 PE=1 SV=5 - [RL4_HUMAN]	25.06	63.3047	34.3123		1	10	10	22	1	S295 (1)	23.89	48.1338			1	8	8	12		Not phosphorylated
P62701	40S ribosomal protein S4, X isoform OS=Homo sapiens GN=RPS4X PE=1 SV=2 - [RS4X_HUMAN]	28.9	64.7847	30.7629		1	6	6	22		Not phosphorylated	21.29	67.9501			1	4	4	16		Not phosphorylated
Q92878	DNA repair protein RAD50 OS=Homo sapiens GN=RAD50 PE=1 SV=1 - [RAD50_HUMAN]	15.93	55.3329	37.3676		1	15	15	22		Not phosphorylated	12.96	67.6741	3.86998		1	13	13	18	1	S635 (1)
Q96GQ7	Probable ATP-dependent RNA helicase DDX27 OS=Homo sapiens GN=DDX27 PE=1 SV=2 - [DDX27_HUMAN]	21.23	53.3121	30.2411		1	12	12	22		Not phosphorylated	10.3	34.8556			1	6	6	9		Not phosphorylated
Q96KR1	Zinc finger RNA-binding protein OS=Homo sapiens GN=ZFR PE=1 SV=2 - [ZFR_HUMAN]	20.2	65.0034	31.1352		1	14	14	22		Not phosphorylated	17.5	74.6604	2.69075		1	14	14	19	1	S1054 (1)
O00567	Nucleolar protein 56 OS=Homo sapiens GN=NOP56 PE=1 SV=4 - [NOP56_HUMAN]	27.44	55.5073	37.8116		1	10	10	21		Not phosphorylated	19.53	36.9762			1	7	7	9		Not phosphorylated
O60264	SWI/SNF-related matrix-associated actin-dependent regulator of chromatin subfamily A member 5 OS=Homo sapiens GN=SMARCA5 PE=1 SV=1 - [SMCA5_HUMAN]	13.02	62.1686	25.0828	4.33292	1	12	12	21		Not phosphorylated	12.55	50.3884		3.74718	1	10	10	13		Not phosphorylated
P08621	U1 small nuclear ribonucleoprotein 70 kDa OS=Homo sapiens GN=SNRNP70 PE=1 SV=2 - [RU17_HUMAN]	28.15	69.6745	20.633		1	8	8	21	2	S226 (2)	10.3	34.1206	4.04404		1	3	3	9	2	S410 (2)
P14678	Small nuclear ribonucleoprotein-associated proteins B and B' OS=Homo sapiens GN=SNRPB PE=1 SV=2 - [RSMB_HUMAN]	17.92	52.7454	32.3833		1	3	3	21		Not phosphorylated	20.83	60.5236		4.96695	2	5	5	16		Not phosphorylated
P41091	Eukaryotic translation initiation factor 2 subunit 3 OS=Homo sapiens GN=EIF2S3 PE=1 SV=3 - [IF2G_HUMAN]	30.08	49.9669	38.6399		1	8	8	21		Not phosphorylated	24.15	42.6099			1	7	7	10		Not phosphorylated
Q15365	Poly(rC)-binding protein 1 OS=Homo sapiens GN=PCBP1 PE=1 SV=2 - [PCBP1_HUMAN]	36.52	55.4917	29.6971		1	5	7	21		Not phosphorylated	26.69	40.3952		3.34363	1	4	6	11		Not phosphorylated
Q15459	Splicing factor 3A subunit 1 OS=Homo sapiens GN=SF3A1 PE=1 SV=1 - [SF3A1_HUMAN]	21.56	63.2742	27.5859		1	11	11	21	1	S329 (1)	19.8	62.7123			1	10	10	15	1	S329 (1)
Q16531	DNA damage-binding protein 1 OS=Homo sapiens GN=DDB1 PE=1 SV=1 - [DDB1_HUMAN]	17.63	50.0511	42.7522		1	12	12	21		Not phosphorylated	18.42	75.3656			1	12	12	19		Not phosphorylated
Q92499	ATP-dependent RNA helicase DDX1 OS=Homo sapiens GN=DDX1 PE=1 SV=2 - [DDX1_HUMAN]	21.49	67.2594	27.5501		1	10	10	21		Not phosphorylated	21.62	78.8134			1	11	11	18		Not phosphorylated
Q96PK6	RNA-binding protein 14 OS=Homo sapiens GN=RBM14 PE=1 SV=2 - [RBM14_HUMAN]	27.65	56.1734	37.6666	13.0915	1	11	11	21	1	S618 (1)	22.87	49.1701	2.39862	39.068	1	12	12	20	4	T206 (3); S215 (1); S582 (1)
Q9H0D6	5'-3' exoribonuclease 2 OS=Homo sapiens GN=XRN2 PE=1 SV=1 - [XRN2_HUMAN]	19.26	63.8313	21.9473		1	12	12	21		Not phosphorylated	23.47	59.1131		75.2806	1	17	17	32	17	S448 (1); S499 (16); S501 (16)
P23396	40S ribosomal protein S3 OS=Homo sapiens GN=RPS3 PE=1 SV=2 - [RS3_HUMAN]	39.51	44.7164	36.2156		1	7	7	20		Not phosphorylated	35.8	50.0009			1	7	7	13		Not phosphorylated
P23528	Cofilin-1 OS=Homo sapiens GN=CFL1 PE=1 SV=3 - [COF1_HUMAN]	44.58	56.3068	29.9326		1	5	5	20		Not phosphorylated	50.6	61.8006			1	6	6	16		Not phosphorylated
P27635	60S ribosomal protein L10 OS=Homo sapiens GN=RPL10 PE=1 SV=4 - [RL10_HUMAN]	29.44	47.5322	45.4795		1	5	5	20		Not phosphorylated	19.63	49.7729			1	3	3	11		Not phosphorylated
P35579	Myosin-9 OS=Homo sapiens GN=MYH9 PE=1 SV=4 - [MYH9_HUMAN]	12.19	80.615	13.1023		1	16	16	20		Not phosphorylated	18.21	135.562	2.67946		1	18	25	32	1	S1943 (1)
P62136	Serine/threonine-protein phosphatase PP1-alpha catalytic subunit OS=Homo sapiens GN=PPP1CA PE=1 SV=1 - [PP1A_HUMAN]	44.55	52.8912	38.3206		1	4	10	20		Not phosphorylated	37.58	56.1605			1	1	8	14		Not phosphorylated
P62140	Serine/threonine-protein phosphatase PP1-beta catalytic subunit OS=Homo sapiens GN=PPP1CB PE=1 SV=3 - [PP1B_HUMAN]	36.7	49.8034	37.3408		1	3	9	20		Not phosphorylated	30.58	43.8687			1	2	7	11		Not phosphorylated
Q14444	Caprin-1 OS=Homo sapiens GN=CAPRIN1 PE=1 SV=2 - [CAPR1_HUMAN]	23.7	61.8693	20.7635		1	9	9	20		Not phosphorylated	16.36	36.5189			1	6	6	9		Not phosphorylated
Q86V81	THO complex subunit 4 OS=Homo sapiens GN=ALYREF PE=1 SV=3 - [THOC4_HUMAN]	25.29	66.7193	26.0952		1	5	5	20		Not phosphorylated	26.07	56.7758		4.6967	1	6	6	13		Not phosphorylated
Q96T88	E3 ubiquitin-protein ligase UHRF1 OS=Homo sapiens GN=UHRF1 PE=1 SV=1 - [UHRF1_HUMAN]	23.33	67.112	24.2515		1	12	12	20		Not phosphorylated	22.32	82.4995			1	11	11	19		Not phosphorylated
Q9H0L4	Cleavage stimulation factor subunit 2 tau variant OS=Homo sapiens GN=CSTF2T PE=1 SV=1 - [CSTFT_HUMAN]	19.97	61.8448	27.689		1	4	7	20		Not phosphorylated	14.29	46.1715		6.72099	1	1	6	13		Not phosphorylated
O60934	Nibrin OS=Homo sapiens GN=NBN PE=1 SV=1 - [NBN_HUMAN]	23.61	38.5225	42.5427		1	12	12	19		Not phosphorylated	14.32	25.1637			1	6	6	6		Not phosphorylated
P05387	60S acidic ribosomal protein P2 OS=Homo sapiens GN=RPLP2 PE=1 SV=1 - [RLA2_HUMAN]	55.65	61.2188	18.1071		1	4	5	19	14	S102 (14); S105 (14)	59.13	61.1703		3.96933	1	5	6	16		Not phosphorylated
P20042	Eukaryotic translation initiation factor 2 subunit 2 OS=Homo sapiens GN=EIF2S2 PE=1 SV=2 - [IF2B_HUMAN]	40.24	49.0433	30.9086		1	10	10	19		Not phosphorylated	40.24	46.7914			1	9	9	12		Not phosphorylated
P24534	Elongation factor 1-beta OS=Homo sapiens GN=EEF1B2 PE=1 SV=3 - [EF1B_HUMAN]	42.67	61.1321	29.1425		1	5	7	19	1	S106 (1)	42.67	68.2915	7.0942		1	5	7	17	2	S106 (2)
P24752	Acetyl-CoA acetyltransferase, mitochondrial OS=Homo sapiens GN=ACAT1 PE=1 SV=1 - [THIL_HUMAN]	24.82	56.3329	25.7325		1	6	6	19		Not phosphorylated	21.08	28.5893			1	5	5	7		Not phosphorylated
P33240	Cleavage stimulation factor subunit 2 OS=Homo sapiens GN=CSTF2 PE=1 SV=1 - [CSTF2_HUMAN]	17.5	62.5931	21.485		1	3	6	19		Not phosphorylated	24.09	57.3055		6.72099	1	3	8	16		Not phosphorylated
P49756	RNA-binding protein 25 OS=Homo sapiens GN=RBM25 PE=1 SV=3 - [RBM25_HUMAN]	21.83	60.0586	19.6213		1	12	12	19	3	S583 (1); S677 (2)	17.44	52.2929	5.09364		1	9	9	15	3	S583 (2); S703 (1)
P62241	40S ribosomal protein S8 OS=Homo sapiens GN=RPS8 PE=1 SV=2 - [RS8_HUMAN]	32.69	47.8052	32.4818		1	5	5	19		Not phosphorylated	26.44	42.815			1	4	4	10		Not phosphorylated
P62424	60S ribosomal protein L7a OS=Homo sapiens GN=RPL7A PE=1 SV=2 - [RL7A_HUMAN]	22.93	47.516	23.226	4.1406	1	6	6	19		Not phosphorylated	18.42	33.156		3.7938	1	4	4	10		Not phosphorylated
Q08945	FACT complex subunit SSRP1 OS=Homo sapiens GN=SSRP1 PE=1 SV=1 - [SSRP1_HUMAN]	15.09	49.627	27.912		1	7	7	19		Not phosphorylated	18.9	52.6076		7.11276	1	9	9	15	1	S444 (1)
Q12830	Nucleosome-remodeling factor subunit BPTF OS=Homo sapiens GN=BPTF PE=1 SV=3 - [BPTF_HUMAN]	6.7	57.9721	23.1616		1	14	14	19		Not phosphorylated	6.43	54.6532			1	14	14	14		Not phosphorylated
Q12874	Splicing factor 3A subunit 3 OS=Homo sapiens GN=SF3A3 PE=1 SV=1 - [SF3A3_HUMAN]	23.95	52.133	32.3564		1	8	8	19		Not phosphorylated	20.16	49.9629			1	7	7	11		Not phosphorylated
Q14690	Protein RRP5 homolog OS=Homo sapiens GN=PDCD11 PE=1 SV=3 - [RRP5_HUMAN]	9.83	52.1087	21.5821		1	14	14	19		Not phosphorylated	9.67	54.7128			1	12	12	14		Not phosphorylated
Q53GS9	U4/U6.U5 tri-snRNP-associated protein 2 OS=Homo sapiens GN=USP39 PE=1 SV=2 - [SNUT2_HUMAN]	20.71	42.3996	34.1564		1	7	7	19		Not phosphorylated	15.58	37.1278			1	6	6	10	1	S82 (1)
Q6PJG2	ELM2 and SANT domain-containing protein 1 OS=Homo sapiens GN=ELMSAN1 PE=1 SV=2 - [EMSA1_HUMAN]	17.51	40.0139	36.817		1	13	13	19	1	S461 (1)	13.49	40.3611		3.55759	1	9	9	11		Not phosphorylated
Q8TDD1	ATP-dependent RNA helicase DDX54 OS=Homo sapiens GN=DDX54 PE=1 SV=2 - [DDX54_HUMAN]	16.91	52.7454	22.2293		1	10	10	19	1	S782 (1)	13.85	39.5325	2.86498		1	8	8	11	1	S782 (1)
Q92620	Pre-mRNA-splicing factor ATP-dependent RNA helicase PRP16 OS=Homo sapiens GN=DHX38 PE=1 SV=2 - [PRP16_HUMAN]	16.54	67.3514	11.5655		1	14	14	19		Not phosphorylated	13.04	74.7286			1	12	12	19		Not phosphorylated
Q92804	TATA-binding protein-associated factor 2N OS=Homo sapiens GN=TAF15 PE=1 SV=1 - [RBP56_HUMAN]	15.71	51.0734	31.4025		1	3	4	19		Not phosphorylated	16.55	37.5861		12.2797	1	5	6	12		Not phosphorylated
Q96EP5	DAZ-associated protein 1 OS=Homo sapiens GN=DAZAP1 PE=1 SV=1 - [DAZP1_HUMAN]	22.36	68.385	30.3409		1	5	5	19		Not phosphorylated	24.08	66.1737		3.3564	1	6	6	15		Not phosphorylated
Q9NWH9	SAFB-like transcription modulator OS=Homo sapiens GN=SLTM PE=1 SV=2 - [SLTM_HUMAN]	12.86	36.7794	39.3034		1	10	10	19	8	S289 (5); S553 (3)	14.02	52.9296	3.15385		1	10	10	14	4	S289 (2); S553 (2)
Q9Y2X3	Nucleolar protein 58 OS=Homo sapiens GN=NOP58 PE=1 SV=1 - [NOP58_HUMAN]	29.3	49.8892	33.0861		1	11	11	19	2	S502 (2)	27.98	56.8729	2.51426		1	10	10	14	2	S502 (2); S514 (1)
O15446	DNA-directed RNA polymerase I subunit RPA34 OS=Homo sapiens GN=CD3EAP PE=1 SV=1 - [RPA34_HUMAN]	28.24	51.9987	30.0734		1	7	7	18	2	S136 (2)	15.29	41.7409			1	5	5	10		Not phosphorylated
P04843	Dolichyl-diphosphooligosaccharide--protein glycosyltransferase subunit 1 OS=Homo sapiens GN=RPN1 PE=1 SV=1 - [RPN1_HUMAN]	32.29	44.8784	26.6947		1	12	12	18		Not phosphorylated	8.07	18.7195			1	4	4	5		Not phosphorylated
P21291	Cysteine and glycine-rich protein 1 OS=Homo sapiens GN=CSRP1 PE=1 SV=3 - [CSRP1_HUMAN]	41.97	47.3531	26.5776	9.31487	1	7	7	18	1	S192 (1)	36.79	51.0234	2.81085	11.8802	1	7	7	15	2	S192 (2)
P39023	60S ribosomal protein L3 OS=Homo sapiens GN=RPL3 PE=1 SV=2 - [RL3_HUMAN]	18.86	54.9245	27.0164		1	5	5	18		Not phosphorylated	23.57	54.9972		3.48476	2	6	6	13		Not phosphorylated
P49711	Transcriptional repressor CTCF OS=Homo sapiens GN=CTCF PE=1 SV=1 - [CTCF_HUMAN]	16.92	60.0776	23.8756		1	8	8	18		Not phosphorylated	7.84	39.6217			1	4	4	9		Not phosphorylated
P62829	60S ribosomal protein L23 OS=Homo sapiens GN=RPL23 PE=1 SV=1 - [RL23_HUMAN]	25	52.4915	27.053		1	2	2	18		Not phosphorylated	25	34.3377			1	2	2	8		Not phosphorylated
P62888	60S ribosomal protein L30 OS=Homo sapiens GN=RPL30 PE=1 SV=2 - [RL30_HUMAN]	51.3	41.4052	31.7923		1	6	6	18		Not phosphorylated	52.17	31.5359		3.8405	1	6	6	9		Not phosphorylated
P67809	Nuclease-sensitive element-binding protein 1 OS=Homo sapiens GN=YBX1 PE=1 SV=3 - [YBOX1_HUMAN]	29.94	55.3489	28.1474		1	4	6	18	2	S165 (1); S174 (1)	31.17	47.171	3.48207	4.11948	1	6	7	13	1	S165 (1)
Q86VM9	Zinc finger CCCH domain-containing protein 18 OS=Homo sapiens GN=ZC3H18 PE=1 SV=2 - [ZCH18_HUMAN]	13.75	43.2576	31.5307		1	9	9	18	2	S67 (2); S74 (1)	11.75	38.6925	14.7935		1	7	7	15	6	S46 (2); S67 (1); S74 (1); S83 (3)
Q92522	Histone H1x OS=Homo sapiens GN=H1FX PE=1 SV=1 - [H1X_HUMAN]	23.47	34.4801	33.4542		1	6	6	18		Not phosphorylated	27.7	35.2128	8.4644	9.03326	1	6	6	15	2	S31 (2)
Q9BUJ2	Heterogeneous nuclear ribonucleoprotein U-like protein 1 OS=Homo sapiens GN=HNRNPUL1 PE=1 SV=2 - [HNRL1_HUMAN]	16.71	43.1383	40.6023		1	10	10	18	3	S194 (3)	13.43	43.7204	3.68808		1	8	8	11		Not phosphorylated
Q9UHD8	Septin-9 OS=Homo sapiens GN=SEPT9 PE=1 SV=2 - [SEPT9_HUMAN]	28.16	40.1509	36.8283		1	13	13	18	2	S30 (2)	17.06	39.7638	12.5908	5.314	1	6	6	13	5	S30 (5)
O15020	Spectrin beta chain, non-erythrocytic 2 OS=Homo sapiens GN=SPTBN2 PE=1 SV=3 - [SPTN2_HUMAN]	9.41	58.7487	16.1422		1	11	14	17		Not phosphorylated	8.45	59.7872			1	13	14	14		Not phosphorylated
O75362	Zinc finger protein 217 OS=Homo sapiens GN=ZNF217 PE=1 SV=1 - [ZN217_HUMAN]	15.08	50.1832	25.3959		1	9	9	17	1	S407 (1)	16.89	68.2833			1	10	10	15		Not phosphorylated
P13995	Bifunctional methylenetetrahydrofolate dehydrogenase/cyclohydrolase, mitochondrial OS=Homo sapiens GN=MTHFD2 PE=1 SV=2 - [MTDC_HUMAN]	40.57	49.8588	21.0222		1	8	8	17		Not phosphorylated	28.86	38.2004			1	6	6	10		Not phosphorylated
P26358	DNA (cytosine-5)-methyltransferase 1 OS=Homo sapiens GN=DNMT1 PE=1 SV=2 - [DNMT1_HUMAN]	12.44	56.0475	16.2573		1	14	14	17		Not phosphorylated	10.71	62.1821		4.28923	1	12	12	17		Not phosphorylated
P63244	Guanine nucleotide-binding protein subunit beta-2-like 1 OS=Homo sapiens GN=GNB2L1 PE=1 SV=3 - [GBLP_HUMAN]	57.41	50.2927	26.2783		1	10	10	17		Not phosphorylated	44.48	45.2375		3.32675	1	9	9	11		Not phosphorylated
Q00341	Vigilin OS=Homo sapiens GN=HDLBP PE=1 SV=2 - [VIGLN_HUMAN]	11.91	50.6661	25.4978		1	10	10	17		Not phosphorylated	8.2	48.7035			1	7	7	11		Not phosphorylated
Q13185	Chromobox protein homolog 3 OS=Homo sapiens GN=CBX3 PE=1 SV=4 - [CBX3_HUMAN]	30.05	44.5039	33.0674		1	5	6	17		Not phosphorylated	22.95	36.316			1	3	4	8		Not phosphorylated
Q14011	Cold-inducible RNA-binding protein OS=Homo sapiens GN=CIRBP PE=1 SV=1 - [CIRBP_HUMAN]	34.3	58.6802	18.268		1	5	5	17		Not phosphorylated	33.14	60.866			1	4	4	14		Not phosphorylated
Q16698	2,4-dienoyl-CoA reductase, mitochondrial OS=Homo sapiens GN=DECR1 PE=1 SV=1 - [DECR_HUMAN]	35.52	45.7732	30.2265		1	7	7	17		Not phosphorylated	19.7	25.5229			1	4	4	6		Not phosphorylated
Q6UN15	Pre-mRNA 3'-end-processing factor FIP1 OS=Homo sapiens GN=FIP1L1 PE=1 SV=1 - [FIP1_HUMAN]	24.58	37.7435	35.7504		1	10	10	17	3	S492 (3)	12.79	21.0659	2.51622		1	5	5	6	1	S304 (1)
Q8NE71	ATP-binding cassette sub-family F member 1 OS=Homo sapiens GN=ABCF1 PE=1 SV=2 - [ABCF1_HUMAN]	17.99	47.8607	27.1081		1	11	11	17	1	S228 (1)	15.74	47.9944			1	8	8	10	3	S140 (2); S228 (1)
Q8WWY3	U4/U6 small nuclear ribonucleoprotein Prp31 OS=Homo sapiens GN=PRPF31 PE=1 SV=2 - [PRP31_HUMAN]	28.06	45.2339	22.1258	3.83162	1	8	8	17		Not phosphorylated	20.04	44.5213		7.69447	1	6	6	13		Not phosphorylated
Q92925	SWI/SNF-related matrix-associated actin-dependent regulator of chromatin subfamily D member 2 OS=Homo sapiens GN=SMARCD2 PE=1 SV=3 - [SMRD2_HUMAN]	21.28	46.4593	25.9861		1	8	9	17		Not phosphorylated	27.68	51.4536			1	8	9	12		Not phosphorylated
Q9BTC0	Death-inducer obliterator 1 OS=Homo sapiens GN=DIDO1 PE=1 SV=5 - [DIDO1_HUMAN]	11.21	43.9778	28.5311		1	14	14	17	1	S1456 (1)	10.71	66.9877			1	12	12	15		Not phosphorylated
Q9H6F5	Coiled-coil domain-containing protein 86 OS=Homo sapiens GN=CCDC86 PE=1 SV=1 - [CCD86_HUMAN]	28.06	14.2723	63.8969		1	8	8	17	10	S18 (4); S47 (3); S91 (3)	21.94	32.3596	11.1393		1	4	4	10	7	S18 (3); S80 (3); S91 (4)
Q9NRL2	Bromodomain adjacent to zinc finger domain protein 1A OS=Homo sapiens GN=BAZ1A PE=1 SV=2 - [BAZ1A_HUMAN]	8.48	53.8625	16.1499		1	10	10	17	2	S1413 (2)	7.97	41.6307			1	9	9	11		Not phosphorylated
Q9Y224	UPF0568 protein C14orf166 OS=Homo sapiens GN=C14orf166 PE=1 SV=1 - [CN166_HUMAN]	46.31	45.1454	26.5006		1	8	8	17		Not phosphorylated	32.79	32.4379			1	6	6	8		Not phosphorylated
Q9Y295	Developmentally-regulated GTP-binding protein 1 OS=Homo sapiens GN=DRG1 PE=1 SV=1 - [DRG1_HUMAN]	28.07	40.842	27.9172		1	7	7	17		Not phosphorylated	31.88	45.4128			1	8	8	11		Not phosphorylated
O60841	Eukaryotic translation initiation factor 5B OS=Homo sapiens GN=EIF5B PE=1 SV=4 - [IF2P_HUMAN]	15.41	47.2485	24.0634		1	11	11	16	3	S113 (1); S214 (1)	12.13	44.672			1	9	9	11	1	S214 (1)
O75534	Cold shock domain-containing protein E1 OS=Homo sapiens GN=CSDE1 PE=1 SV=2 - [CSDE1_HUMAN]	19.17	45.3298	25.1134		1	11	11	16		Not phosphorylated	19.67	58.9644			1	11	11	14		Not phosphorylated
P07900	Heat shock protein HSP 90-alpha OS=Homo sapiens GN=HSP90AA1 PE=1 SV=5 - [HS90A_HUMAN]	17.49	39.5275	25.3008		2	6	9	16		Not phosphorylated	16.26	44.3106	3.65206		2	4	9	13	1	S263 (1)
P09110	3-ketoacyl-CoA thiolase, peroxisomal OS=Homo sapiens GN=ACAA1 PE=1 SV=2 - [THIK_HUMAN]	30.19	38.0587	28.5951		1	7	7	16		Not phosphorylated	26.42	39.8988			1	6	6	9		Not phosphorylated
P09661	U2 small nuclear ribonucleoprotein A' OS=Homo sapiens GN=SNRPA1 PE=1 SV=2 - [RU2A_HUMAN]	30.2	58.5317	20.1316		1	4	4	16		Not phosphorylated	26.27	46.5281			1	4	4	11		Not phosphorylated
P15880	40S ribosomal protein S2 OS=Homo sapiens GN=RPS2 PE=1 SV=2 - [RS2_HUMAN]	27.99	50.4823	16.5533		1	6	6	16		Not phosphorylated	27.3	32.2455			1	6	6	8		Not phosphorylated
P42285	Superkiller viralicidic activity 2-like 2 OS=Homo sapiens GN=SKIV2L2 PE=1 SV=3 - [SK2L2_HUMAN]	16.12	44.2158	20.7528		1	11	11	16		Not phosphorylated	8.73	41.4139			1	6	6	10		Not phosphorylated
P80723	Brain acid soluble protein 1 OS=Homo sapiens GN=BASP1 PE=1 SV=2 - [BASP1_HUMAN]	64.76	36.9423	38.9901		1	10	10	16		Not phosphorylated	37	31.5592			1	5	5	7		Not phosphorylated
Q05048	Cleavage stimulation factor subunit 1 OS=Homo sapiens GN=CSTF1 PE=1 SV=1 - [CSTF1_HUMAN]	27.84	46.2555	29.5039		1	7	7	16		Not phosphorylated	21.58	42.4617			1	5	5	9		Not phosphorylated
Q07020	60S ribosomal protein L18 OS=Homo sapiens GN=RPL18 PE=1 SV=2 - [RL18_HUMAN]	26.06	32.8873	27.1387		1	5	5	16		Not phosphorylated	25.53	23.824			1	4	4	7		Not phosphorylated
Q07666	KH domain-containing, RNA-binding, signal transduction-associated protein 1 OS=Homo sapiens GN=KHDRBS1 PE=1 SV=1 - [KHDR1_HUMAN]	10.84	41.8152	31.0033		1	4	4	16		Not phosphorylated	10.84	31.1701			1	4	4	7		Not phosphorylated
Q13242	Serine/arginine-rich splicing factor 9 OS=Homo sapiens GN=SRSF9 PE=1 SV=1 - [SRSF9_HUMAN]	26.24	24.7989	32.7672		1	5	5	16	6	S104 (1); S211 (5); S216 (2)	21.27	17.892	5.55529	3.27396	1	5	5	8	3	S204 (1); S211 (2)
Q15084	Protein disulfide-isomerase A6 OS=Homo sapiens GN=PDIA6 PE=1 SV=1 - [PDIA6_HUMAN]	19.55	45.5932	21.03		1	7	7	16		Not phosphorylated	10.45	24.8399			1	3	3	6		Not phosphorylated
Q9BY44	Eukaryotic translation initiation factor 2A OS=Homo sapiens GN=EIF2A PE=1 SV=3 - [EIF2A_HUMAN]	21.71	36.1364	35.2194		1	8	8	16		Not phosphorylated	17.95	28.3363	5.39161		1	7	7	9		Not phosphorylated
Q9UN86	Ras GTPase-activating protein-binding protein 2 OS=Homo sapiens GN=G3BP2 PE=1 SV=2 - [G3BP2_HUMAN]	16.8	50.0066	22.373		1	6	6	16		Not phosphorylated	11.83	17.5185		3.91254	1	4	4	5		Not phosphorylated
O00422	Histone deacetylase complex subunit SAP18 OS=Homo sapiens GN=SAP18 PE=1 SV=1 - [SAP18_HUMAN]	41.18	34.8486	30.8117		1	5	5	15		Not phosphorylated	24.18	34.8294		3.41005	1	3	3	9		Not phosphorylated
O43660	Pleiotropic regulator 1 OS=Homo sapiens GN=PLRG1 PE=1 SV=1 - [PLRG1_HUMAN]	29.18	44.4436	28.0237		1	8	8	15		Not phosphorylated	21.4	45.6444		3.67581	1	6	6	11		Not phosphorylated
O43809	Cleavage and polyadenylation specificity factor subunit 5 OS=Homo sapiens GN=NUDT21 PE=1 SV=1 - [CPSF5_HUMAN]	41.41	39.1289	23.9981		1	7	7	15		Not phosphorylated	25.11	30.5603			1	5	5	8		Not phosphorylated
O60216	Double-strand-break repair protein rad21 homolog OS=Homo sapiens GN=RAD21 PE=1 SV=2 - [RAD21_HUMAN]	24.72	56.474	12.0589		1	9	9	15		Not phosphorylated	20.6	48.9506			1	8	8	11		Not phosphorylated
O60832	H/ACA ribonucleoprotein complex subunit 4 OS=Homo sapiens GN=DKC1 PE=1 SV=3 - [DKC1_HUMAN]	18.68	42.5798	18.9586		1	6	6	15		Not phosphorylated	18.68	35.0147	6.68862		1	6	6	12		Not phosphorylated
O75400	Pre-mRNA-processing factor 40 homolog A OS=Homo sapiens GN=PRPF40A PE=1 SV=2 - [PR40A_HUMAN]	13.27	43.5951	19.9995		1	9	9	15		Not phosphorylated	13.48	58.3878			1	9	9	14		Not phosphorylated
O95782	AP-2 complex subunit alpha-1 OS=Homo sapiens GN=AP2A1 PE=1 SV=3 - [AP2A1_HUMAN]	12.08	38.936	27.2843		1	4	8	15		Not phosphorylated	9.42	36.3461			1	3	7	9		Not phosphorylated
P04075	Fructose-bisphosphate aldolase A OS=Homo sapiens GN=ALDOA PE=1 SV=2 - [ALDOA_HUMAN]	40.66	52.5724	18.6933		1	7	8	15		Not phosphorylated	27.2	26.1171			1	4	5	6		Not phosphorylated
P04406	Glyceraldehyde-3-phosphate dehydrogenase OS=Homo sapiens GN=GAPDH PE=1 SV=3 - [G3P_HUMAN]	42.09	43.0789	22.0559		1	8	8	15		Not phosphorylated	45.97	39.256		11.7625	1	9	9	12		Not phosphorylated
P32969	60S ribosomal protein L9 OS=Homo sapiens GN=RPL9 PE=1 SV=1 - [RL9_HUMAN]	55.73	33.0596	27.1983		1	6	6	15		Not phosphorylated	25	13.6039		3.3637	1	4	4	5		Not phosphorylated
P35251	Replication factor C subunit 1 OS=Homo sapiens GN=RFC1 PE=1 SV=4 - [RFC1_HUMAN]	12.28	53.1539	18.1649		1	9	9	15		Not phosphorylated	12.37	45.6876			1	9	9	10		Not phosphorylated
P46777	60S ribosomal protein L5 OS=Homo sapiens GN=RPL5 PE=1 SV=3 - [RL5_HUMAN]	22.22	27.6387	31.8966		1	5	5	15		Not phosphorylated	27.27	43.5756		3.83503	1	6	6	12		Not phosphorylated
P51531	Probable global transcription activator SNF2L2 OS=Homo sapiens GN=SMARCA2 PE=1 SV=2 - [SMCA2_HUMAN]	9.62	44.6014	14.0285		1	5	10	15		Not phosphorylated	6.6	35.569			1	3	8	10		Not phosphorylated
P56182	Ribosomal RNA processing protein 1 homolog A OS=Homo sapiens GN=RRP1 PE=1 SV=1 - [RRP1_HUMAN]	18.44	45.9153	23.3037		1	6	6	15		Not phosphorylated	18.44	45.5692			1	7	7	11		Not phosphorylated
P61158	Actin-related protein 3 OS=Homo sapiens GN=ACTR3 PE=1 SV=3 - [ARP3_HUMAN]	33.73	40.6913	19.4622		1	9	9	15		Not phosphorylated	33.73	48.5744			1	8	8	12		Not phosphorylated
P61964	WD repeat-containing protein 5 OS=Homo sapiens GN=WDR5 PE=1 SV=1 - [WDR5_HUMAN]	37.72	53.4635	8.50667		1	7	7	15		Not phosphorylated	24.85	34.4745			1	5	5	9		Not phosphorylated
P68400	Casein kinase II subunit alpha OS=Homo sapiens GN=CSNK2A1 PE=1 SV=1 - [CSK21_HUMAN]	29.41	45.5823	22.9474		1	7	7	15		Not phosphorylated	29.67	44.6498			1	7	7	10		Not phosphorylated
P78347	General transcription factor II-I OS=Homo sapiens GN=GTF2I PE=1 SV=2 - [GTF2I_HUMAN]	15.23	48.526	11.3362		1	11	11	15		Not phosphorylated	11.12	36.9336			1	7	7	9		Not phosphorylated
P84103	Serine/arginine-rich splicing factor 3 OS=Homo sapiens GN=SRSF3 PE=1 SV=1 - [SRSF3_HUMAN]	28.66	34.1564	18.9637	4.28141	1	4	5	15	1	S138 (1); S140 (1)	21.95	44.3933	2.70869	8.1695	1	3	4	15		Not phosphorylated
Q01844	RNA-binding protein EWS OS=Homo sapiens GN=EWSR1 PE=1 SV=1 - [EWS_HUMAN]	10.98	50.272	20.4073		1	4	4	15		Not phosphorylated	12.96	60.001			1	5	5	14		Not phosphorylated
Q15366	Poly(rC)-binding protein 2 OS=Homo sapiens GN=PCBP2 PE=1 SV=1 - [PCBP2_HUMAN]	22.19	40.2008	21.1931		1	3	5	15		Not phosphorylated	12.05	32.3404			1	1	3	8		Not phosphorylated
Q5T200	Zinc finger CCCH domain-containing protein 13 OS=Homo sapiens GN=ZC3H13 PE=1 SV=1 - [ZC3HD_HUMAN]	7.19	8.34715	61.2208		1	11	11	15	12	S198 (1); S242 (1); T263 (6); S265 (5); S325 (1); S877 (1); S993 (2)	3.48	14.4161	6.5587		1	4	4	6	1	T263 (1); S265 (1)
Q86U86	Protein polybromo-1 OS=Homo sapiens GN=PBRM1 PE=1 SV=1 - [PB1_HUMAN]	13.85	47.2182	17.4275		1	14	14	15	2	S39 (1); S1179 (1)	11.55	46.9864			1	10	10	11		Not phosphorylated
Q8IYB8	ATP-dependent RNA helicase SUPV3L1, mitochondrial OS=Homo sapiens GN=SUPV3L1 PE=1 SV=1 - [SUV3_HUMAN]	12.85	38.7018	20.107		1	7	7	15		Not phosphorylated	12.85	35.4382			1	7	7	9		Not phosphorylated
[truncated: 673 more rows]

## Sheet: MCF7_Nuc_Phospho
MCF7 Nuclear Extract R2
[truncated: 204 more rows]

[truncated: 4 more sheets: BT474_Cyto_All, BT474_Cyto_Phosph, BT474_Nuc_All, BT474_Nuc_Phospho]
