# Supplementary material for: Phosphoproteome and Transcriptome of RA-Responsive and RA-Resistant Breast Cancer Cell Lines
Source: PLoS One. 2016 Jun 30;11(6):e0157290. doi: 10.1371/journal.pone.0157290 (PMC4928811; doi:10.1371/journal.pone.0157290)
Supplement: S3 Table — (XLSX) [file pone.0157290.s006.xlsx]

## Sheet: MCF7_Cyto_CTRL_Details
MCF7 Control Cytoplasmic Extract
Phosphopeptides details
Protein Name	Protein Accession	Peptide Start in Protein	Peptide Sequence	Site Probabilities on Protein Level	Modifications above Ambiguity	A2	Sequence	PSM Ambiguity	# Proteins	# Protein Groups	Protein Group Accessions	Modifications	Activation Type	?Score	?Cn	Rank	Search Engine Rank	phosphoRS Site Probabilities	XCorr	# Missed Cleavages	Isolation Interference [%]	Ion Inject Time [ms]	Charge	m/z [Da]	MH+ [Da]	?M [ppm]	RT [min]	First Scan	Last Scan	MS Order	Ions Matched	Spectrum File
>sp|A0FGR8|ESYT2_HUMAN Extended synaptotagmin-2 OS=Homo sapiens GN=ESYT2 PE=1 SV=1	A0FGR8	742	ASPGHISVKEPTPSIASDISLPIATQEL	S(743): 0.6; S(748): 3.2; T(753): 1; S(755): 95.8; S(758): 99.7; S(761): 99.7; T(766): 0	S(758): 99.7; S(761): 99.7;	High	ASPGHISVKEPTPsIAsDIsLPIATQEL	Unambiguous	1	1	A0FGR8	S14(Phospho); S17(Phospho); S20(Phospho)	CID	1	0	1	1	S(2): 0.6; S(7): 3.2; T(12): 1.0; S(14): 95.8; S(17): 99.7; S(20): 99.7; T(25): 0.0	5.356758118	1	2.626447201	56	3	1033.472656	3098.403415	-3.320677982	173.258665	37068	37068	MS2	0/0	LC_052313_MC757_05MC-ET-Cy-Chy_Enrich.raw
>sp|A0FGR8|ESYT2_HUMAN Extended synaptotagmin-2 OS=Homo sapiens GN=ESYT2 PE=1 SV=1	A0FGR8	742	ASPGHISVKEPTPSIASDISLPIATQEL	S(743): 0.1; S(748): 0.1; T(753): 1.6; S(755): 99.2; S(758): 99.2; S(761): 99.9; T(766): 0	S(755): 99.2; S(758): 99.2; S(761): 99.9;	High	ASPGHISVKEPTPsIAsDIsLPIATQEL	Unambiguous	1	1	A0FGR8	S14(Phospho); S17(Phospho); S20(Phospho)	CID	0.1203	0	1	1	S(2): 0.1; S(7): 0.1; T(12): 1.6; S(14): 99.2; S(17): 99.2; S(20): 99.9; T(25): 0.0	5.065114021	1	3.333974361	39	3	1033.473389	3098.405613	-2.61151553	172.717655	36956	36956	MS2	0/0	LC_052313_MC757_05MC-ET-Cy-Chy_Enrich.raw
>sp|A0FGR8|ESYT2_HUMAN Extended synaptotagmin-2 OS=Homo sapiens GN=ESYT2 PE=1 SV=1	A0FGR8	742	ASPGHISVKEPTPSIASDISLPIATQEL	S(743): 0; S(748): 0; T(753): 0; S(755): 1.9; S(758): 98; S(761): 100; T(766): 0	S(761): 100;	High	ASPGHISVKEPTPSIAsDIsLPIATQEL	Unambiguous	1	1	A0FGR8	S17(Phospho); S20(Phospho)	CID	1	0	1	1	S(2): 0.0; S(7): 0.0; T(12): 0.0; S(14): 1.9; S(17): 98.0; S(20): 100.0; T(25): 0.0	4.670544624	1	1.185715437	53	3	1006.817322	3018.437412	-3.300124074	171.3765983	36680	36680	MS2	0/0	LC_052313_MC757_05MC-ET-Cy-Chy_Enrich.raw
>sp|A0FGR8|ESYT2_HUMAN Extended synaptotagmin-2 OS=Homo sapiens GN=ESYT2 PE=1 SV=1	A0FGR8	751	EPTPSIASDISLPIATQELR	T(753): 0; S(755): 1.8; S(758): 98.3; S(761): 99.7; T(766): 0.3	S(761): 99.7;	High	EPTPSIAsDIsLPIATQELR	Unambiguous	1	1	A0FGR8	S8(Phospho); S11(Phospho)	CID	0.2395	0	1	1	T(3): 0.0; S(5): 1.8; S(8): 98.3; S(11): 99.7; T(16): 0.3	5.222510338	0	4.625398159	34	2	1149.533447	2298.059618	-3.083204933	172.5237067	36016	36016	MS2	0/0	LC_052313_MC757_05MC-ET-Cy-Ti_Enrich.raw
>sp|A0FGR8|ESYT2_HUMAN Extended synaptotagmin-2 OS=Homo sapiens GN=ESYT2 PE=1 SV=1	A0FGR8	751	EPTPSIASDISLPIATQELR	T(753): 0.6; S(755): 50; S(758): 50; S(761): 99.4; T(766): 0	S(761): 99.4;	High	EPTPSIAsDIsLPIATQELR	Unambiguous	1	1	A0FGR8	S8(Phospho); S11(Phospho)	CID	1	0	1	1	T(3): 0.6; S(5): 50.0; S(8): 50.0; S(11): 99.4; T(16): 0.0	4.24885416	0	12.43288422	71	3	766.6919556	2298.061313	-2.345390329	172.6543883	36044	36044	MS2	0/0	LC_052313_MC757_05MC-ET-Cy-Ti_Enrich.raw
>sp|A0FGR8|ESYT2_HUMAN Extended synaptotagmin-2 OS=Homo sapiens GN=ESYT2 PE=1 SV=1	A0FGR8	751	EPTPSIASDISLPIATQELR	T(753): 0; S(755): 0.4; S(758): 99.2; S(761): 87.2; T(766): 13.2	S(758): 99.2;	High	EPTPSIAsDIsLPIATQELR	Unambiguous	1	1	A0FGR8	S8(Phospho); S11(Phospho)	CID	1	0	1	1	T(3): 0.0; S(5): 0.4; S(8): 99.2; S(11): 87.2; T(16): 13.2	4.150583267	0	19.27296829	100	2	1149.533325	2298.059374	-3.189442996	173.0949867	36135	36135	MS2	0/0	LC_052313_MC757_05MC-ET-Cy-Ti_Enrich.raw
>sp|A0FGR8|ESYT2_HUMAN Extended synaptotagmin-2 OS=Homo sapiens GN=ESYT2 PE=1 SV=1	A0FGR8	688	SHMSGSPGPGGSNTAPSTPVIGGSDKPGMEEK	S(688): 0.4; S(691): 99.5; S(693): 84.9; S(699): 2.1; T(701): 13; S(704): 0.1; T(705): 0; S(711): 0	S(691): 99.5;	High	SHmsGsPGPGGSNTAPSTPVIGGSDKPGMEEK	Unambiguous	1	1	A0FGR8	M3(Oxidation); S4(Phospho); S6(Phospho)	CID	0.1337	0	1	1	S(1): 0.4; S(4): 99.5; S(6): 84.9; S(12): 2.1; T(14): 13.0; S(17): 0.1; T(18): 0.0; S(24): 0.0	5.010369778	0	40.09103012	100	3	1077.110718	3229.3176	-1.2504901	84.44444667	17243	17243	MS2	0/0	LC_052313_MC757_05MC-ET-Cy-Ti_Enrich.raw
>sp|A0FGR8|ESYT2_HUMAN Extended synaptotagmin-2 OS=Homo sapiens GN=ESYT2 PE=1 SV=1	A0FGR8	688	SHMSGSPGPGGSNTAPSTPVIGGSDKPGMEEK	S(688): 99.4; S(691): 85; S(693): 15.5; S(699): 0; T(701): 0; S(704): 0; T(705): 0; S(711): 0	S(688): 99.4;	High	sHMsGSPGPGGSNTAPSTPVIGGSDKPGMEEK	Unambiguous	1	1	A0FGR8	S1(Phospho); S4(Phospho)	CID	1	0	1	1	S(1): 99.4; S(4): 85.0; S(6): 15.5; S(12): 0.0; T(14): 0.0; S(17): 0.0; T(18): 0.0; S(24): 0.0	4.73259306	0	6.487644672	63	3	1071.778442	3213.320774	-1.851480752	89.73143667	18368	18368	MS2	0/0	LC_052313_MC757_05MC-ET-Cy-Ti_Enrich.raw
>sp|A0FGR8|ESYT2_HUMAN Extended synaptotagmin-2 OS=Homo sapiens GN=ESYT2 PE=1 SV=1	A0FGR8	736	SSSSLLASPGHISVK	S(736): 8.1; S(737): 8.1; S(738): 83.8; S(739): 100; S(743): 0; S(748): 0	S(739): 100;	High	SSssLLASPGHISVK	Unambiguous	1	1	A0FGR8	S3(Phospho); S4(Phospho)	CID	0.0847	0	1	1	S(1): 8.1; S(2): 8.1; S(3): 83.8; S(4): 100.0; S(8): 0.0; S(13): 0.0	4.251110077	0	5.917089939	100	2	815.3667603	1629.726244	-1.417055285	112.3936533	23324	23324	MS2	0/0	LC_052313_MC757_05MC-ET-Cy-Ti_Enrich.raw
>sp|A0MZ66|SHOT1_HUMAN Shootin-1 OS=Homo sapiens GN=KIAA1598 PE=1 SV=4	A0MZ66	467	SLDPENSETELER	S(467): 100; S(473): 0; T(475): 0	S(467): 100;	High	sLDPENSETELER	Unambiguous	1	1	A0MZ66	S1(Phospho)	CID	1	0	1	1	S(1): 100.0; S(7): 0.0; T(9): 0.0	4.257081509	0	26.55597687	100	2	799.8299561	1598.652635	-3.494699537	90.81677	18601	18601	MS2	0/0	LC_052313_MC757_05MC-ET-Cy-Ti_Enrich.raw
>sp|A2RU67|K1467_HUMAN Uncharacterized protein KIAA1467 OS=Homo sapiens GN=KIAA1467 PE=1 SV=1	A2RU67	52	SPLGEAPEPDSDAEVAEAAKPHLSEVTTEGYPSEPLGGLEQK	S(52): 0.1; S(62): 99.9; S(75): 0; T(78): 0; T(79): 0; Y(82): 0; S(84): 0	S(62): 99.9;	High	SPLGEAPEPDsDAEVAEAAKPHLSEVTTEGYPSEPLGGLEQK	Unambiguous	1	1	A2RU67	S11(Phospho)	CID	0.1094	0	1	1	S(1): 0.1; S(11): 99.9; S(24): 0.0; T(27): 0.0; T(28): 0.0; Y(31): 0.0; S(33): 0.0	6.584320068	0	15.27885818	100	4	1103.763672	4412.032858	-0.331973956	140.60424	29380	29380	MS2	0/0	LC_052313_MC757_05MC-ET-Cy-Ti_Enrich.raw
>sp|O00193|SMAP_HUMAN Small acidic protein OS=Homo sapiens GN=SMAP PE=1 SV=1	O00193	145	EESAEELQAAEHPDEVEDPK	S(147): 100	S(147): 100;	High	EEsAEELQAAEHPDEVEDPK	Unambiguous	1	1	O00193	S3(Phospho)	CID	1	0	1	1	S(3): 100.0	4.695922852	0	12.75324535	21	2	1166.475586	2331.943895	-2.683188482	86.35926833	17648	17648	MS2	0/0	LC_052313_MC757_05MC-ET-Cy-Ti_Enrich.raw
>sp|O00193|SMAP_HUMAN Small acidic protein OS=Homo sapiens GN=SMAP PE=1 SV=1	O00193	145	EESAEELQAAEHPDEVEDPK	S(147): 100	S(147): 100;	High	EEsAEELQAAEHPDEVEDPK	Unambiguous	1	1	O00193	S3(Phospho)	CID	1	0	1	1	S(3): 100.0	4.310436249	0	5.253921986	71	2	1166.476318	2331.94536	-2.055022957	135.9031717	32476	32476	MS2	0/0	LC_051613_MC757_05MC-ET-Cy-Ti_NoEnrich.raw
>sp|O00193|SMAP_HUMAN Small acidic protein OS=Homo sapiens GN=SMAP PE=1 SV=1	O00193	145	EESAEELQAAEHPDEVEDPK	S(147): 100	S(147): 100;	High	EEsAEELQAAEHPDEVEDPK	Unambiguous	1	1	O00193	S3(Phospho)	CID	1	0	1	1	S(3): 100.0	4.308857441	0	0	62	2	1166.475708	2331.944139	-2.578494173	136.4437817	32611	32611	MS2	0/0	LC_051613_MC757_05MC-ET-Cy-Ti_NoEnrich.raw
>sp|O00193|SMAP_HUMAN Small acidic protein OS=Homo sapiens GN=SMAP PE=1 SV=1	O00193	145	EESAEELQAAEHPDEVEDPK	S(147): 100	S(147): 100;	High	EEsAEELQAAEHPDEVEDPK	Unambiguous	1	1	O00193	S3(Phospho)	CID	1	0	1	1	S(3): 100.0	4.24773407	0	26.86785126	11	3	777.9869385	2331.946262	-1.668186088	86.35596333	17647	17647	MS2	0/0	LC_052313_MC757_05MC-ET-Cy-Ti_Enrich.raw
>sp|O00193|SMAP_HUMAN Small acidic protein OS=Homo sapiens GN=SMAP PE=1 SV=1	O00193	145	EESAEELQAAEHPDEVEDPK	S(147): 100	S(147): 100;	High	EEsAEELQAAEHPDEVEDPK	Unambiguous	1	1	O00193	S3(Phospho)	CID	1	0	1	1	S(3): 100.0	4.208636284	0	13.57465935	61	3	777.9864502	2331.944797	-2.296351127	135.860475	32466	32466	MS2	0/0	LC_051613_MC757_05MC-ET-Cy-Ti_NoEnrich.raw
>sp|O00203|AP3B1_HUMAN AP-3 complex subunit beta-1 OS=Homo sapiens GN=AP3B1 PE=1 SV=3	O00203	272	NFYESDDDQK	Y(274): 0; S(276): 100	S(276): 100;	High	NFYEsDDDQK	Unambiguous	1	1	O00203	S5(Phospho)	CID	1	0	1	1	Y(3): 0.0; S(5): 100.0	3.56730938	0	14.47348022	5	2	670.736145	1340.465013	-2.132753118	55.33524333	10886	10886	MS2	0/0	LC_052313_MC757_05MC-ET-Cy-Ti_Enrich.raw
>sp|O00264|PGRC1_HUMAN Membrane-associated progesterone receptor component 1 OS=Homo sapiens GN=PGRMC1 PE=1 SV=3	O00264	173	EGEEPTVYSDEEEPK	T(178): 0; Y(180): 99.7; S(181): 0.3	Y(180): 99.7;	High	EGEEPTVySDEEEPK	Unambiguous	1	1	O00264	Y8(Phospho)	CID	0.0256	0	1	1	T(6): 0.0; Y(8): 99.7; S(9): 0.3	3.903329849	0	7.31190443	17	2	909.3519897	1817.696703	-1.897691626	100.843965	24057	24057	MS2	0/0	LC_051613_MC757_05MC-ET-Cy-Ti_NoEnrich.raw
>sp|O00264|PGRC1_HUMAN Membrane-associated progesterone receptor component 1 OS=Homo sapiens GN=PGRMC1 PE=1 SV=3	O00264	48	GDQPAASGDSDDDEPPPLPR	S(54): 0; S(57): 100	S(57): 100;	High	GDQPAASGDsDDDEPPPLPR	Unambiguous	1	1	O00264	S10(Phospho)	CID	0.1501	0	1	1	S(7): 0.0; S(10): 100.0	5.328582287	0	0.950746179	14	2	1058.425781	2115.844286	-2.881317893	87.02916667	17791	17791	MS2	0/0	LC_052313_MC757_05MC-ET-Cy-Ti_Enrich.raw
>sp|O00264|PGRC1_HUMAN Membrane-associated progesterone receptor component 1 OS=Homo sapiens GN=PGRMC1 PE=1 SV=3	O00264	48	GDQPAASGDSDDDEPPPLPR	S(54): 0.5; S(57): 99.5	S(57): 99.5;	High	GDQPAASGDsDDDEPPPLPR	Unambiguous	1	1	O00264	S10(Phospho)	CID	0.1071	0	1	1	S(7): 0.5; S(10): 99.5	5.318045139	0	7.471723557	56	2	1058.427979	2115.84868	-0.804352771	134.357105	32111	32111	MS2	0/0	LC_051613_MC757_05MC-ET-Cy-Ti_NoEnrich.raw
>sp|O00264|PGRC1_HUMAN Membrane-associated progesterone receptor component 1 OS=Homo sapiens GN=PGRMC1 PE=1 SV=3	O00264	48	GDQPAASGDSDDDEPPPLPR	S(54): 0; S(57): 100	S(57): 100;	High	GDQPAASGDsDDDEPPPLPR	Unambiguous	1	1	O00264	S10(Phospho)	CID	0.1434	0	1	1	S(7): 0.0; S(10): 100.0	5.233844757	0	0.296487421	3	2	1058.427002	2115.846727	-1.727447316	87.554725	17903	17903	MS2	0/0	LC_052313_MC757_05MC-ET-Cy-Ti_Enrich.raw
>sp|O00264|PGRC1_HUMAN Membrane-associated progesterone receptor component 1 OS=Homo sapiens GN=PGRMC1 PE=1 SV=3	O00264	48	GDQPAASGDSDDDEPPPLPR	S(54): 1; S(57): 99	S(57): 99;	High	GDQPAASGDsDDDEPPPLPR	Unambiguous	1	1	O00264	S10(Phospho)	CID	0.1757	0	1	1	S(7): 1.0; S(10): 99.0	5.177319527	0	43.13238525	100	2	1058.427002	2115.846727	-1.727447316	85.42552167	17451	17451	MS2	0/0	LC_052313_MC757_05MC-ET-Cy-Ti_Enrich.raw
>sp|O00264|PGRC1_HUMAN Membrane-associated progesterone receptor component 1 OS=Homo sapiens GN=PGRMC1 PE=1 SV=3	O00264	48	GDQPAASGDSDDDEPPPLPR	S(54): 0.4; S(57): 99.6	S(57): 99.6;	High	GDQPAASGDsDDDEPPPLPR	Unambiguous	1	1	O00264	S10(Phospho)	CID	0.1443	0	1	1	S(7): 0.4; S(10): 99.6	4.990393639	0	0	44	2	1058.425049	2115.842821	-3.573641518	133.82938	31978	31978	MS2	0/0	LC_051613_MC757_05MC-ET-Cy-Ti_NoEnrich.raw
>sp|O00264|PGRC1_HUMAN Membrane-associated progesterone receptor component 1 OS=Homo sapiens GN=PGRMC1 PE=1 SV=3	O00264	48	GDQPAASGDSDDDEPPPLPR	S(54): 0; S(57): 100	S(57): 100;	High	GDQPAASGDsDDDEPPPLPR	Unambiguous	1	1	O00264	S10(Phospho)	CID	0.1582	0	1	1	S(7): 0.0; S(10): 100.0	4.930968285	0	9.260028839	62	2	1058.426514	2115.845751	-2.188995227	133.2728017	31849	31849	MS2	0/0	LC_051613_MC757_05MC-ET-Cy-Ti_NoEnrich.raw
>sp|O00264|PGRC1_HUMAN Membrane-associated progesterone receptor component 1 OS=Homo sapiens GN=PGRMC1 PE=1 SV=3	O00264	48	GDQPAASGDSDDDEPPPLPR	S(54): 0.5; S(57): 99.5	S(57): 99.5;	High	GDQPAASGDsDDDEPPPLPR	Unambiguous	1	1	O00264	S10(Phospho)	CID	0.1452	0	1	1	S(7): 0.5; S(10): 99.5	4.818082333	0	5.323976994	4	2	1058.42688	2115.846483	-1.842834254	88.07561167	18015	18015	MS2	0/0	LC_052313_MC757_05MC-ET-Cy-Ti_Enrich.raw
>sp|O00264|PGRC1_HUMAN Membrane-associated progesterone receptor component 1 OS=Homo sapiens GN=PGRMC1 PE=1 SV=3	O00264	48	GDQPAASGDSDDDEPPPLPR	S(54): 0.6; S(57): 99.4	S(57): 99.4;	High	GDQPAASGDsDDDEPPPLPR	Unambiguous	1	1	O00264	S10(Phospho)	CID	0.0727	0	1	1	S(7): 0.6; S(10): 99.4	4.402568817	0	1.356593966	21	3	705.9528198	2115.843906	-3.060753832	88.82723667	18176	18176	MS2	0/0	LC_052313_MC757_05MC-ET-Cy-Ti_Enrich.raw
>sp|O00264|PGRC1_HUMAN Membrane-associated progesterone receptor component 1 OS=Homo sapiens GN=PGRMC1 PE=1 SV=3	O00264	48	GDQPAASGDSDDDEPPPLPR	S(54): 0.1; S(57): 99.9	S(57): 99.9;	High	GDQPAASGDsDDDEPPPLPR	Unambiguous	1	1	O00264	S10(Phospho)	CID	0.1274	0	1	1	S(7): 0.1; S(10): 99.9	4.243346214	0	20.50437164	100	2	1058.431641	2115.856005	2.657236592	86.54522333	17688	17688	MS2	0/0	LC_052313_MC757_05MC-ET-Cy-Ti_Enrich.raw
>sp|O00264|PGRC1_HUMAN Membrane-associated progesterone receptor component 1 OS=Homo sapiens GN=PGRMC1 PE=1 SV=3	O00264	48	GDQPAASGDSDDDEPPPLPR	S(54): 0.7; S(57): 99.3	S(57): 99.3;	High	GDQPAASGDsDDDEPPPLPR	Unambiguous	1	1	O00264	S10(Phospho)	CID	1	0	1	1	S(7): 0.7; S(10): 99.3	4.202842236	0	3.183211565	38	3	705.9540405	2115.847568	-1.329948344	89.35443167	18288	18288	MS2	0/0	LC_052313_MC757_05MC-ET-Cy-Ti_Enrich.raw
>sp|O00264|PGRC1_HUMAN Membrane-associated progesterone receptor component 1 OS=Homo sapiens GN=PGRMC1 PE=1 SV=3	O00264	45	IVRGDQPAASGDSDDDEPPPLPR	S(54): 1; S(57): 99	S(57): 99;	High	IVRGDQPAASGDsDDDEPPPLPR	Unambiguous	1	1	O00264	S13(Phospho)	CID	0.096	0	1	1	S(10): 1.0; S(13): 99.0	6.458090305	1	47.41511917	100	3	828.7043457	2484.098484	-2.217480772	87.04974	17796	17796	MS2	0/0	LC_052313_MC757_05MC-ET-Cy-Ti_Enrich.raw
>sp|O00418|EF2K_HUMAN Eukaryotic elongation factor 2 kinase OS=Homo sapiens GN=EEF2K PE=1 SV=2	O00418	21	AGHDGDSDGDSDDEEGYFICPITDDPSSNQNVNSK	S(27): 100; S(31): 100; Y(37): 0; T(43): 0; S(47): 0; S(48): 0; S(54): 0	S(27): 100; S(31): 100;	High	AGHDGDsDGDsDDEEGYFIcPITDDPSSNQNVNSK	Unambiguous	1	1	O00418	S7(Phospho); S11(Phospho); C20(Carbamidomethyl)	CID	1	0	1	1	S(7): 100.0; S(11): 100.0; Y(17): 0.0; T(23): 0.0; S(27): 0.0; S(28): 0.0; S(34): 0.0	4.606464386	0	10.85721397	84	3	1306.47876	3917.421726	-1.570230002	135.0909417	28217	28217	MS2	0/0	LC_052313_MC757_05MC-ET-Cy-Ti_Enrich.raw
>sp|O00418|EF2K_HUMAN Eukaryotic elongation factor 2 kinase OS=Homo sapiens GN=EEF2K PE=1 SV=2	O00418	21	AGHDGDSDGDSDDEEGYFICPITDDPSSNQNVNSK	S(27): 100; S(31): 99.3; Y(37): 0.8; T(43): 0; S(47): 0; S(48): 0; S(54): 0	S(27): 100; S(31): 99.3;	High	AGHDGDsDGDsDDEEGYFIcPITDDPSSNQNVNSK	Unambiguous	1	1	O00418	S7(Phospho); S11(Phospho); C20(Carbamidomethyl)	CID	1	0	1	1	S(7): 100.0; S(11): 99.3; Y(17): 0.8; T(23): 0.0; S(27): 0.0; S(28): 0.0; S(34): 0.0	4.305388451	0	6.905105591	100	3	1306.482178	3917.43198	1.047281267	135.0498617	28208	28208	MS2	0/0	LC_052313_MC757_05MC-ET-Cy-Ti_Enrich.raw
>sp|O00418|EF2K_HUMAN Eukaryotic elongation factor 2 kinase OS=Homo sapiens GN=EEF2K PE=1 SV=2	O00418	434	ESENSGDSGYPSEK	S(435): 0; S(438): 0; S(441): 0; Y(443): 0.1; S(445): 99.9	S(445): 99.9;	High	ESENSGDSGYPsEK	Unambiguous	1	1	O00418	S12(Phospho)	CID	1	0	1	1	S(2): 0.0; S(5): 0.0; S(8): 0.0; Y(10): 0.1; S(12): 99.9	4.087924004	0	3.945601463	100	2	783.2846069	1565.561937	-1.299886491	32.18129	5574	5574	MS2	0/0	LC_052313_MC757_05MC-ET-Cy-Ti_Enrich.raw
>sp|O00418|EF2K_HUMAN Eukaryotic elongation factor 2 kinase OS=Homo sapiens GN=EEF2K PE=1 SV=2	O00418	467	KYESDEDSLGSSGR	Y(468): 0; S(470): 100; S(474): 100; S(477): 0; S(478): 0	S(470): 100; S(474): 100;	High	KYEsDEDsLGSSGR	Unambiguous	1	1	O00418	S4(Phospho); S8(Phospho)	CID	0.3846	0	1	1	Y(2): 0.0; S(4): 100.0; S(8): 100.0; S(11): 0.0; S(12): 0.0	6.504932404	1	15.34879589	72	2	845.3034668	1689.599657	-2.65525992	45.193185	8507	8507	MS2	0/0	LC_052313_MC757_05MC-ET-Cy-Ti_Enrich.raw
>sp|O00418|EF2K_HUMAN Eukaryotic elongation factor 2 kinase OS=Homo sapiens GN=EEF2K PE=1 SV=2	O00418	467	KYESDEDSLGSSGR	Y(468): 0; S(470): 100; S(474): 0; S(477): 0; S(478): 0	S(470): 100;	High	KYEsDEDSLGSSGR	Unambiguous	1	1	O00418	S4(Phospho)	CID	0.1515	0	1	1	Y(2): 0.0; S(4): 100.0; S(8): 0.0; S(11): 0.0; S(12): 0.0	5.812335014	1	25.73623085	100	2	805.3197021	1609.632128	-3.531628766	45.33006167	8537	8537	MS2	0/0	LC_052313_MC757_05MC-ET-Cy-Ti_Enrich.raw
>sp|O00418|EF2K_HUMAN Eukaryotic elongation factor 2 kinase OS=Homo sapiens GN=EEF2K PE=1 SV=2	O00418	10	LEGVDGGQSPR	S(18): 100	S(18): 100;	High	LEGVDGGQsPR	Unambiguous	1	1	O00418	S9(Phospho)	CID	1	0	1	1	S(9): 100.0	4.208076477	0	39.97003555	53	2	597.7608032	1194.51433	-0.663428364	47.74126167	9133	9133	MS2	0/0	LC_052313_MC757_05MC-ET-Cy-Ti_Enrich.raw
>sp|O00418|EF2K_HUMAN Eukaryotic elongation factor 2 kinase OS=Homo sapiens GN=EEF2K PE=1 SV=2	O00418	9	RLEGVDGGQSPRAGHDGDSDGDSDDEEGY	S(18): 0; S(27): 99.9; S(31): 99.7; Y(37): 0.4	S(27): 99.9; S(31): 99.7;	High	RLEGVDGGQSPRAGHDGDsDGDsDDEEGY	Unambiguous	1	1	O00418	S19(Phospho); S23(Phospho)	CID	1	0	1	1	S(10): 0.0; S(19): 99.9; S(23): 99.7; Y(29): 0.4	4.443980217	1	22.34684372	100	3	1051.383423	3152.135715	-0.966961954	73.06001333	15113	15113	MS2	0/0	LC_052313_MC757_05MC-ET-Cy-Chy_Enrich.raw
>sp|O00418|EF2K_HUMAN Eukaryotic elongation factor 2 kinase OS=Homo sapiens GN=EEF2K PE=1 SV=2	O00418	9	RLEGVDGGQSPRAGHDGDSDGDSDDEEGYF	S(18): 0; S(27): 100; S(31): 99.9; Y(37): 0.2	S(27): 100; S(31): 99.9;	High	RLEGVDGGQSPRAGHDGDsDGDsDDEEGYF	Unambiguous	1	1	O00418	S19(Phospho); S23(Phospho)	CID	1	0	1	1	S(10): 0.0; S(19): 100.0; S(23): 99.9; Y(29): 0.2	4.559819698	2	39.3651886	81	3	1100.405762	3299.202732	-1.349233167	106.906445	22892	22892	MS2	0/0	LC_052313_MC757_05MC-ET-Cy-Chy_Enrich.raw
>sp|O00461|GOLI4_HUMAN Golgi integral membrane protein 4 OS=Homo sapiens GN=GOLIM4 PE=1 SV=1	O00461	570	EENLPDENEEQKQSNQK	S(583): 100	S(583): 100;	High	EENLPDENEEQKQsNQK	Unambiguous	1	1	O00461	S14(Phospho)	CID	1	0	1	1	S(14): 100.0	5.062698364	1	45.71522903	100	2	1069.945435	2138.883593	-1.80925198	43.86955667	8205	8205	MS2	0/0	LC_052313_MC757_05MC-ET-Cy-Ti_Enrich.raw
>sp|O00505|IMA3_HUMAN Importin subunit alpha-3 OS=Homo sapiens GN=KPNA3 PE=1 SV=2	O00505	47	KKRNVPQEESLEDSDVDADF	S(56): 0; S(60): 100	S(60): 100;	High	KKRNVPQEESLEDsDVDADF	Unambiguous	1	1	O00505	S14(Phospho)	CID	1	0	1	1	S(10): 0.0; S(14): 100.0	4.933681011	1	13.48500156	51	3	801.0223389	2401.052463	-1.315651568	102.8924717	21998	21998	MS2	0/0	LC_052313_MC757_05MC-ET-Cy-Chy_Enrich.raw
>sp|O00505|IMA3_HUMAN Importin subunit alpha-3 OS=Homo sapiens GN=KPNA3 PE=1 SV=2	O00505	47	KKRNVPQEESLEDSDVDADF	S(56): 0.1; S(60): 99.9	S(60): 99.9;	High	KKRNVPQEESLEDsDVDADF	Unambiguous	1	1	O00505	S14(Phospho)	CID	1	0	1	1	S(10): 0.1; S(14): 99.9	4.403275967	1	6.886937141	60	3	801.0214233	2401.049717	-2.459561927	103.41819	22120	22120	MS2	0/0	LC_052313_MC757_05MC-ET-Cy-Chy_Enrich.raw
>sp|O00505|IMA3_HUMAN Importin subunit alpha-3 OS=Homo sapiens GN=KPNA3 PE=1 SV=2	O00505	50	NVPQEESLEDSDVDADFK	S(56): 0; S(60): 100	S(60): 100;	High	NVPQEESLEDsDVDADFK	Unambiguous	1	1	O00505	S11(Phospho)	CID	0.2166	0	1	1	S(7): 0.0; S(11): 100.0	5.310352325	0	20.11369896	100	2	1058.93103	2116.854784	-2.24312653	113.2314467	23512	23512	MS2	0/0	LC_052313_MC757_05MC-ET-Cy-Ti_Enrich.raw
>sp|O00505|IMA3_HUMAN Importin subunit alpha-3 OS=Homo sapiens GN=KPNA3 PE=1 SV=2	O00505	49	RNVPQEESLEDSDVDADFK	S(56): 0; S(60): 100	S(60): 100;	High	RNVPQEESLEDsDVDADFK	Unambiguous	1	1	O00505	S12(Phospho)	CID	0.2511	0	1	1	S(8): 0.0; S(12): 100.0	6.973034382	1	26.43144608	100	2	1136.983032	2272.958788	-0.820281866	102.412655	21117	21117	MS2	0/0	LC_052313_MC757_05MC-ET-Cy-Ti_Enrich.raw
>sp|O00505|IMA3_HUMAN Importin subunit alpha-3 OS=Homo sapiens GN=KPNA3 PE=1 SV=2	O00505	49	RNVPQEESLEDSDVDADFK	S(56): 0; S(60): 100	S(60): 100;	High	RNVPQEESLEDsDVDADFK	Unambiguous	1	1	O00505	S12(Phospho)	CID	0.3349	0	1	1	S(8): 0.0; S(12): 100.0	6.266034126	1	14.92026138	69	3	758.3248901	2272.960117	-0.23543741	102.3717383	21108	21108	MS2	0/0	LC_052313_MC757_05MC-ET-Cy-Ti_Enrich.raw
>sp|O00559|RCAS1_HUMAN Receptor-binding cancer antigen expressed on SiSo cells OS=Homo sapiens GN=EBAG9 PE=1 SV=1	O00559	34	KLSGDQITLPTTVDYSSVPK	S(36): 100; T(41): 0; T(44): 0; T(45): 0; Y(48): 0; S(49): 0; S(50): 0	S(36): 100;	High	KLsGDQITLPTTVDYSSVPK	Unambiguous	1	1	O00559	S3(Phospho)	CID	0.318	0	1	1	S(3): 100.0; T(8): 0.0; T(11): 0.0; T(12): 0.0; Y(15): 0.0; S(16): 0.0; S(17): 0.0	6.947462559	1	0.259640187	10	2	1115.052979	2229.09868	-2.880935154	135.3646983	28275	28275	MS2	0/0	LC_052313_MC757_05MC-ET-Cy-Ti_Enrich.raw
>sp|O00559|RCAS1_HUMAN Receptor-binding cancer antigen expressed on SiSo cells OS=Homo sapiens GN=EBAG9 PE=1 SV=1	O00559	34	KLSGDQITLPTTVDYSSVPK	S(36): 100; T(41): 0; T(44): 0; T(45): 0; Y(48): 0; S(49): 0; S(50): 0	S(36): 100;	High	KLsGDQITLPTTVDYSSVPK	Unambiguous	1	1	O00559	S3(Phospho)	CID	0.3881	0	1	1	S(3): 100.0; T(8): 0.0; T(11): 0.0; T(12): 0.0; Y(15): 0.0; S(16): 0.0; S(17): 0.0	5.718899727	1	37.27604675	34	2	1115.054565	2229.101854	-1.457116291	234.1114933	58897	58897	MS2	0/0	LC_051613_MC757_05MC-ET-Cy-Ti_NoEnrich.raw
>sp|O00559|RCAS1_HUMAN Receptor-binding cancer antigen expressed on SiSo cells OS=Homo sapiens GN=EBAG9 PE=1 SV=1	O00559	34	KLSGDQITLPTTVDYSSVPK	S(36): 100; T(41): 0; T(44): 0; T(45): 0; Y(48): 0; S(49): 0; S(50): 0	S(36): 100;	High	KLsGDQITLPTTVDYSSVPK	Unambiguous	1	1	O00559	S3(Phospho)	CID	0.284	0	1	1	S(3): 100.0; T(8): 0.0; T(11): 0.0; T(12): 0.0; Y(15): 0.0; S(16): 0.0; S(17): 0.0	5.001473904	1	22.81179619	100	2	1115.054199	2229.101122	-1.785689515	135.9178067	28392	28392	MS2	0/0	LC_052313_MC757_05MC-ET-Cy-Ti_Enrich.raw
>sp|O00629|IMA4_HUMAN Importin subunit alpha-4 OS=Homo sapiens GN=KPNA4 PE=1 SV=1	O00629	50	NVPHEDICEDSDIDGDYR	S(60): 100; Y(66): 0	S(60): 100;	High	NVPHEDIcEDsDIDGDYR	Unambiguous	1	1	O00629	C8(Carbamidomethyl); S11(Phospho)	CID	1	0	1	1	S(11): 100.0; Y(17): 0.0	5.160330772	0	33.43707275	100	2	1114.922241	2228.837206	-2.99730196	88.17470333	18037	18037	MS2	0/0	LC_052313_MC757_05MC-ET-Cy-Ti_Enrich.raw
>sp|O00629|IMA4_HUMAN Importin subunit alpha-4 OS=Homo sapiens GN=KPNA4 PE=1 SV=1	O00629	50	NVPHEDICEDSDIDGDYR	S(60): 100; Y(66): 0	S(60): 100;	High	NVPHEDIcEDsDIDGDYR	Unambiguous	1	1	O00629	C8(Carbamidomethyl); S11(Phospho)	CID	1	0	1	1	S(11): 100.0; Y(17): 0.0	4.761706829	0	29.36703491	100	3	743.6194458	2228.843784	-0.045829886	88.10922333	18023	18023	MS2	0/0	LC_052313_MC757_05MC-ET-Cy-Ti_Enrich.raw
>sp|O00629|IMA4_HUMAN Importin subunit alpha-4 OS=Homo sapiens GN=KPNA4 PE=1 SV=1	O00629	50	NVPHEDICEDSDIDGDYR	S(60): 100; Y(66): 0	S(60): 100;	High	NVPHEDIcEDsDIDGDYR	Unambiguous	1	1	O00629	C8(Carbamidomethyl); S11(Phospho)	CID	1	0	1	1	S(11): 100.0; Y(17): 0.0	4.064129829	0	41.0747757	100	3	743.6188354	2228.841953	-0.867357302	88.610265	18130	18130	MS2	0/0	LC_052313_MC757_05MC-ET-Cy-Ti_Enrich.raw
>sp|O14523|C2C2L_HUMAN C2 domain-containing protein 2-like OS=Homo sapiens GN=C2CD2L PE=1 SV=3	O14523	656	EAGLSQSHDDLSNATATPSVR	S(660): 0.1; S(662): 99.9; S(667): 0; T(670): 0; T(672): 0; S(674): 0	S(662): 99.9;	High	EAGLsQSHDDLSNATATPSVR	Unambiguous	1	1	O14523	S5(Phospho)	CID	0.0113	0	1	1	S(5): 0.1; S(7): 99.9; S(12): 0.0; T(15): 0.0; T(17): 0.0; S(19): 0.0	4.420182705	0	5.145327568	100	2	1118.495972	2235.984667	-1.424679101	86.24457833	17624	17624	MS2	0/0	LC_052313_MC757_05MC-ET-Cy-Ti_Enrich.raw
>sp|O14523|C2C2L_HUMAN C2 domain-containing protein 2-like OS=Homo sapiens GN=C2CD2L PE=1 SV=3	O14523	462	LDSPSRSPSK	S(464): 100; S(466): 94.6; S(468): 5.4; S(470): 0	S(464): 100;	High	LDsPsRSPSK	Unambiguous	1	1	O14523	S3(Phospho); S5(Phospho)	CID	1	0	1	1	S(3): 100.0; S(5): 94.6; S(7): 5.4; S(9): 0.0	3.663799763	1	35.1614418	100	2	617.2475586	1233.487841	-2.782947985	27.07993167	4357	4357	MS2	0/0	LC_052313_MC757_05MC-ET-Cy-Ti_Enrich.raw
>sp|O14545|TRAD1_HUMAN TRAF-type zinc finger domain-containing protein 1 OS=Homo sapiens GN=TRAFD1 PE=1 SV=1	O14545	407	LDSQPQETSPELPR	S(409): 0; T(414): 0.3; S(415): 99.7	S(415): 99.7;	High	LDSQPQETsPELPR	Unambiguous	1	1	O14545	S9(Phospho)	CID	0.0869	0	1	1	S(3): 0.0; T(8): 0.3; S(9): 99.7	4.721148014	0	17.53938293	58	2	838.8792114	1676.751146	-0.981701096	80.68648833	16447	16447	MS2	0/0	LC_052313_MC757_05MC-ET-Cy-Ti_Enrich.raw
>sp|O14545|TRAD1_HUMAN TRAF-type zinc finger domain-containing protein 1 OS=Homo sapiens GN=TRAFD1 PE=1 SV=1	O14545	407	LDSQPQETSPELPR	S(409): 0; T(414): 0.3; S(415): 99.7	S(415): 99.7;	High	LDSQPQETsPELPR	Unambiguous	1	1	O14545	S9(Phospho)	CID	0.0849	0	1	1	S(3): 0.0; T(8): 0.3; S(9): 99.7	4.358966827	0	23.87011337	90	2	838.8782349	1676.749193	-2.146530592	81.22460167	16561	16561	MS2	0/0	LC_052313_MC757_05MC-ET-Cy-Ti_Enrich.raw
>sp|O14579|COPE_HUMAN Coatomer subunit epsilon OS=Homo sapiens GN=COPE PE=1 SV=3	O14579	97	RDSIVAELDR	S(99): 100	S(99): 100;	High	RDsIVAELDR	Unambiguous	1	1	O14579	S3(Phospho)	CID	1	0	1	1	S(3): 100.0	4.354242325	1	10.5568819	100	2	627.2965698	1253.585863	-2.201102967	97.80303667	20107	20107	MS2	0/0	LC_052313_MC757_05MC-ET-Cy-Ti_Enrich.raw
>sp|O14617|AP3D1_HUMAN AP-3 complex subunit delta-1 OS=Homo sapiens GN=AP3D1 PE=1 SV=1	O14617	627	INEPLSDSESEDERPRAVF	S(632): 100; S(634): 100; S(636): 100	S(632): 100; S(634): 100; S(636): 100;	High	INEPLsDsEsEDERPRAVF	Unambiguous	1	1	O14617	S6(Phospho); S8(Phospho); S10(Phospho)	CID	1	0	1	1	S(6): 100.0; S(8): 100.0; S(10): 100.0	5.297227383	1	16.33191872	100	3	810.6470337	2429.926548	-1.434807066	132.0088933	28411	28411	MS2	0/0	LC_052313_MC757_05MC-ET-Cy-Chy_Enrich.raw
>sp|O14617|AP3D1_HUMAN AP-3 complex subunit delta-1 OS=Homo sapiens GN=AP3D1 PE=1 SV=1	O14617	627	INEPLSDSESEDERPRAVF	S(632): 100; S(634): 100; S(636): 100	S(632): 100; S(634): 100; S(636): 100;	High	INEPLsDsEsEDERPRAVF	Unambiguous	1	1	O14617	S6(Phospho); S8(Phospho); S10(Phospho)	CID	1	0	1	1	S(6): 100.0; S(8): 100.0; S(10): 100.0	4.613417149	1	20.72862816	100	3	810.6468506	2429.925998	-1.660870409	133.676005	28782	28782	MS2	0/0	LC_052313_MC757_05MC-ET-Cy-Chy_Enrich.raw
>sp|O14617|AP3D1_HUMAN AP-3 complex subunit delta-1 OS=Homo sapiens GN=AP3D1 PE=1 SV=1	O14617	627	INEPLSDSESEDERPRAVF	S(632): 100; S(634): 100; S(636): 100	S(632): 100; S(634): 100; S(636): 100;	High	INEPLsDsEsEDERPRAVF	Unambiguous	1	1	O14617	S6(Phospho); S8(Phospho); S10(Phospho)	CID	1	0	1	1	S(6): 100.0; S(8): 100.0; S(10): 100.0	4.392054558	1	9.627240181	54	3	810.6468506	2429.925998	-1.660870409	133.126365	28663	28663	MS2	0/0	LC_052313_MC757_05MC-ET-Cy-Chy_Enrich.raw
>sp|O14646|CHD1_HUMAN Chromodomain-helicase-DNA-binding protein 1 OS=Homo sapiens GN=CHD1 PE=1 SV=2	O14646	1363	SDEDDDKLSESK	S(1363): 100; S(1371): 88.7; S(1373): 11.3	S(1363): 100;	High	sDEDDDKLsESK	Unambiguous	1	1	O14646	S1(Phospho); S9(Phospho)	CID	1	0	1	1	S(1): 100.0; S(9): 88.7; S(11): 11.3	4.809919834	1	16.81595039	100	2	764.2593384	1527.5114	-1.442321273	34.05383	5967	5967	MS2	0/0	LC_052313_MC757_05MC-ET-Cy-Ti_Enrich.raw
>sp|O14681|EI24_HUMAN Etoposide-induced protein 2.4 homolog OS=Homo sapiens GN=EI24 PE=1 SV=4	O14681	324	FPSPHPSPAK	S(326): 100; S(330): 100	S(326): 100; S(330): 100;	High	FPsPHPsPAK	Unambiguous	1	1	O14681	S3(Phospho); S7(Phospho)	CID	1	0	1	1	S(3): 100.0; S(7): 100.0	3.553891182	0	4.898273468	46	2	612.7453613	1224.483446	-1.320772245	57.24831833	11336	11336	MS2	0/0	LC_052313_MC757_05MC-ET-Cy-Ti_Enrich.raw
>sp|O14681|EI24_HUMAN Etoposide-induced protein 2.4 homolog OS=Homo sapiens GN=EI24 PE=1 SV=4	O14681	316	SSSTSAEKFPSPHPSPAKL	S(316): 0; S(317): 0; S(318): 0; T(319): 0; S(320): 0; S(326): 100; S(330): 100	S(326): 100; S(330): 100;	High	SSSTSAEKFPsPHPsPAKL	Unambiguous	1	1	O14681	S11(Phospho); S15(Phospho)	CID	1	0	1	1	S(1): 0.0; S(2): 0.0; S(3): 0.0; T(4): 0.0; S(5): 0.0; S(11): 100.0; S(15): 100.0	4.894356251	1	7.329386711	23	3	705.6433105	2114.915378	-2.007129656	98.85827333	20998	20998	MS2	0/0	LC_052313_MC757_05MC-ET-Cy-Chy_Enrich.raw
>sp|O14681|EI24_HUMAN Etoposide-induced protein 2.4 homolog OS=Homo sapiens GN=EI24 PE=1 SV=4	O14681	316	SSSTSAEKFPSPHPSPAKL	S(316): 0; S(317): 0; S(318): 0; T(319): 0; S(320): 0; S(326): 100; S(330): 100	S(326): 100; S(330): 100;	High	SSSTSAEKFPsPHPsPAKL	Unambiguous	1	1	O14681	S11(Phospho); S15(Phospho)	CID	1	0	1	1	S(1): 0.0; S(2): 0.0; S(3): 0.0; T(4): 0.0; S(5): 0.0; S(11): 100.0; S(15): 100.0	4.684579849	1	7.116689205	66	3	705.6445313	2114.91904	-0.275566104	98.33431	20878	20878	MS2	0/0	LC_052313_MC757_05MC-ET-Cy-Chy_Enrich.raw
>sp|O14745|NHRF1_HUMAN Na(+)/H(+) exchange regulatory cofactor NHE-RF1 OS=Homo sapiens GN=SLC9A3R1 PE=1 SV=4	O14745	271	EALAEAALESPRPALVR	S(280): 100	S(280): 100;	High	EALAEAALEsPRPALVR	Unambiguous	1	1	O14745	S10(Phospho)	CID	1	0	1	1	S(10): 100.0	4.605724812	0	32.16980743	100	2	936.9807129	1872.954149	-2.062591202	122.6155833	25554	25554	MS2	0/0	LC_052313_MC757_05MC-ET-Cy-Ti_Enrich.raw
>sp|O14745|NHRF1_HUMAN Na(+)/H(+) exchange regulatory cofactor NHE-RF1 OS=Homo sapiens GN=SLC9A3R1 PE=1 SV=4	O14745	288	SASSDTSEELNSQDSPPK	S(288): 0; S(290): 0; S(291): 0; T(293): 0; S(294): 0; S(299): 0; S(302): 100	S(302): 100;	High	SASSDTSEELNSQDsPPK	Unambiguous	1	1	O14745	S15(Phospho)	CID	0.1128	0	1	1	S(1): 0.0; S(3): 0.0; S(4): 0.0; T(6): 0.0; S(7): 0.0; S(12): 0.0; S(15): 100.0	7.355252743	0	54.74682999	100	2	979.894043	1958.780809	-2.824707325	54.25968167	10620	10620	MS2	0/0	LC_052313_MC757_05MC-ET-Cy-Ti_Enrich.raw
>sp|O14745|NHRF1_HUMAN Na(+)/H(+) exchange regulatory cofactor NHE-RF1 OS=Homo sapiens GN=SLC9A3R1 PE=1 SV=4	O14745	288	SASSDTSEELNSQDSPPK	S(288): 0; S(290): 0; S(291): 0; T(293): 0; S(294): 0; S(299): 0; S(302): 100	S(302): 100;	High	SASSDTSEELNSQDsPPK	Unambiguous	1	1	O14745	S15(Phospho)	CID	0.1356	0	1	1	S(1): 0.0; S(3): 0.0; S(4): 0.0; T(6): 0.0; S(7): 0.0; S(12): 0.0; S(15): 100.0	7.303931713	0	0	57	2	979.8952637	1958.783251	-1.578314624	54.81355833	10749	10749	MS2	0/0	LC_052313_MC757_05MC-ET-Cy-Ti_Enrich.raw
>sp|O14745|NHRF1_HUMAN Na(+)/H(+) exchange regulatory cofactor NHE-RF1 OS=Homo sapiens GN=SLC9A3R1 PE=1 SV=4	O14745	288	SASSDTSEELNSQDSPPK	S(288): 50; S(290): 50; S(291): 0; T(293): 0; S(294): 0; S(299): 0; S(302): 100	S(302): 100;	High	SASSDtSEELNSQDsPPK	Unambiguous	1	1	O14745	T6(Phospho); S15(Phospho)	CID	0.2945	0	1	1	S(1): 50.0; S(3): 50.0; S(4): 0.0; T(6): 0.0; S(7): 0.0; S(12): 0.0; S(15): 100.0	6.692595482	0	9.229376793	54	2	1019.877991	2038.748705	-1.946524688	64.07333667	12858	12858	MS2	0/0	LC_052313_MC757_05MC-ET-Cy-Ti_Enrich.raw
>sp|O14745|NHRF1_HUMAN Na(+)/H(+) exchange regulatory cofactor NHE-RF1 OS=Homo sapiens GN=SLC9A3R1 PE=1 SV=4	O14745	288	SASSDTSEELNSQDSPPK	S(288): 49.7; S(290): 49.7; S(291): 0.5; T(293): 0; S(294): 0.1; S(299): 99.8; S(302): 0.1	S(299): 99.8;	High	SAssDTSEELNSQDSPPK	Unambiguous	1	1	O14745	S3(Phospho); S4(Phospho)	CID	0.05	0	1	1	S(1): 49.7; S(3): 49.7; S(4): 0.5; T(6): 0.0; S(7): 0.1; S(12): 99.8; S(15): 0.1	6.398564816	0	1.969431996	61	2	1019.876709	2038.746141	-3.203906125	65.17310833	13096	13096	MS2	0/0	LC_052313_MC757_05MC-ET-Cy-Ti_Enrich.raw
>sp|O14745|NHRF1_HUMAN Na(+)/H(+) exchange regulatory cofactor NHE-RF1 OS=Homo sapiens GN=SLC9A3R1 PE=1 SV=4	O14745	288	SASSDTSEELNSQDSPPK	S(288): 49.8; S(290): 49.8; S(291): 0.4; T(293): 0; S(294): 0; S(299): 0; S(302): 100	S(302): 100;	High	SASSDtSEELNSQDsPPK	Unambiguous	1	1	O14745	T6(Phospho); S15(Phospho)	CID	0.3391	0	1	1	S(1): 49.8; S(3): 49.8; S(4): 0.4; T(6): 0.0; S(7): 0.0; S(12): 0.0; S(15): 100.0	6.397750378	0	0.343554616	8	2	1019.87854	2038.749803	-1.407647898	63.49668333	12727	12727	MS2	0/0	LC_052313_MC757_05MC-ET-Cy-Ti_Enrich.raw
>sp|O14745|NHRF1_HUMAN Na(+)/H(+) exchange regulatory cofactor NHE-RF1 OS=Homo sapiens GN=SLC9A3R1 PE=1 SV=4	O14745	288	SASSDTSEELNSQDSPPK	S(288): 49.8; S(290): 49.8; S(291): 0.3; T(293): 0; S(294): 0; S(299): 0; S(302): 100	S(302): 100;	High	SASSDtSEELNSQDsPPK	Unambiguous	1	1	O14745	T6(Phospho); S15(Phospho)	CID	0.2805	0	1	1	S(1): 49.8; S(3): 49.8; S(4): 0.3; T(6): 0.0; S(7): 0.0; S(12): 0.0; S(15): 100.0	6.308794498	0	0.811666846	11	2	1019.877747	2038.748217	-2.186025671	62.91622167	12598	12598	MS2	0/0	LC_052313_MC757_05MC-ET-Cy-Ti_Enrich.raw
>sp|O14745|NHRF1_HUMAN Na(+)/H(+) exchange regulatory cofactor NHE-RF1 OS=Homo sapiens GN=SLC9A3R1 PE=1 SV=4	O14745	288	SASSDTSEELNSQDSPPK	S(288): 84.5; S(290): 7.8; S(291): 7.8; T(293): 0; S(294): 0; S(299): 0.1; S(302): 99.9	S(302): 99.9;	High	SASSDtSEELNSQDsPPK	Unambiguous	1	1	O14745	T6(Phospho); S15(Phospho)	CID	0.2804	0	1	1	S(1): 84.5; S(3): 7.8; S(4): 7.8; T(6): 0.0; S(7): 0.0; S(12): 0.1; S(15): 99.9	5.67262125	0	4.780487537	70	2	1019.877686	2038.748094	-2.245900934	64.57921667	12968	12968	MS2	0/0	LC_052313_MC757_05MC-ET-Cy-Ti_Enrich.raw
>sp|O14745|NHRF1_HUMAN Na(+)/H(+) exchange regulatory cofactor NHE-RF1 OS=Homo sapiens GN=SLC9A3R1 PE=1 SV=4	O14745	288	SASSDTSEELNSQDSPPK	S(288): 93.4; S(290): 6.6; S(291): 0; T(293): 0; S(294): 0; S(299): 0.5; S(302): 99.5	S(302): 99.5;	High	SASSDtSEELNSQDsPPK	Unambiguous	1	1	O14745	T6(Phospho); S15(Phospho)	CID	0.2444	0	1	1	S(1): 93.4; S(3): 6.6; S(4): 0.0; T(6): 0.0; S(7): 0.0; S(12): 0.5; S(15): 99.5	5.396620274	0	22.07350922	31	2	1019.876343	2038.745409	-3.563158545	62.36519333	12472	12472	MS2	0/0	LC_052313_MC757_05MC-ET-Cy-Ti_Enrich.raw
>sp|O14745|NHRF1_HUMAN Na(+)/H(+) exchange regulatory cofactor NHE-RF1 OS=Homo sapiens GN=SLC9A3R1 PE=1 SV=4	O14745	288	SASSDTSEELNSQDSPPK	S(288): 33.3; S(290): 33.3; S(291): 33.3; T(293): 0.8; S(294): 99.3; S(299): 0.1; S(302): 0	S(294): 99.3;	High	SASsDTsEELNSQDSPPK	Unambiguous	1	1	O14745	S4(Phospho); S7(Phospho)	CID	0.0195	0	1	1	S(1): 33.3; S(3): 33.3; S(4): 33.3; T(6): 0.8; S(7): 99.3; S(12): 0.1; S(15): 0.0	5.139809132	0	3.870007277	56	2	1019.878296	2038.749315	-1.647148622	61.746725	12333	12333	MS2	0/0	LC_052313_MC757_05MC-ET-Cy-Ti_Enrich.raw
>sp|O14745|NHRF1_HUMAN Na(+)/H(+) exchange regulatory cofactor NHE-RF1 OS=Homo sapiens GN=SLC9A3R1 PE=1 SV=4	O14745	288	SASSDTSEELNSQDSPPK	S(288): 85.1; S(290): 12.5; S(291): 2; T(293): 0.4; S(294): 0; S(299): 0.4; S(302): 99.6	S(302): 99.6;	High	SASSDtSEELNSQDsPPK	Unambiguous	1	1	O14745	T6(Phospho); S15(Phospho)	CID	0.1448	0	1	1	S(1): 85.1; S(3): 12.5; S(4): 2.0; T(6): 0.4; S(7): 0.0; S(12): 0.4; S(15): 99.6	4.353727818	0	0	67	2	1019.87616	2038.745043	-3.742784852	66.78548833	13470	13470	MS2	0/0	LC_052313_MC757_05MC-ET-Cy-Ti_Enrich.raw
>sp|O14745|NHRF1_HUMAN Na(+)/H(+) exchange regulatory cofactor NHE-RF1 OS=Homo sapiens GN=SLC9A3R1 PE=1 SV=4	O14745	288	SASSDTSEELNSQDSPPK	S(288): 6.2; S(290): 87.5; S(291): 6.2; T(293): 0.1; S(294): 100; S(299): 0; S(302): 0	S(294): 100;	High	SASsDTsEELNSQDSPPK	Unambiguous	1	1	O14745	S4(Phospho); S7(Phospho)	CID	0.1014	0	1	1	S(1): 6.2; S(3): 87.5; S(4): 6.2; T(6): 0.1; S(7): 100.0; S(12): 0.0; S(15): 0.0	4.236747265	0	29.22475433	100	2	1019.877686	2038.748094	-2.245900934	61.22987	12218	12218	MS2	0/0	LC_052313_MC757_05MC-ET-Cy-Ti_Enrich.raw
>sp|O14745|NHRF1_HUMAN Na(+)/H(+) exchange regulatory cofactor NHE-RF1 OS=Homo sapiens GN=SLC9A3R1 PE=1 SV=4	O14745	288	SASSDTSEELNSQDSPPK	S(288): 11.2; S(290): 79; S(291): 19.5; T(293): 78.8; S(294): 11.2; S(299): 0.7; S(302): 99.6	S(302): 99.6;	High	SASSDtSEELNsQDsPPK	Unambiguous	1	1	O14745	T6(Phospho); S12(Phospho); S15(Phospho)	CID	0.052	0	1	1	S(1): 11.2; S(3): 79.0; S(4): 19.5; T(6): 78.8; S(7): 11.2; S(12): 0.7; S(15): 99.6	4.232303619	0	0	100	2	1059.86145	2118.715624	-1.595555976	70.71647833	14384	14384	MS2	0/0	LC_052313_MC757_05MC-ET-Cy-Ti_Enrich.raw
>sp|O14974|MYPT1_HUMAN Protein phosphatase 1 regulatory subunit 12A OS=Homo sapiens GN=PPP1R12A PE=1 SV=1	O14974	298	KSPLIESTANMDNNQSQK	S(299): 100; S(304): 0; T(305): 0; S(313): 0	S(299): 100;	High	KsPLIESTANmDNNQSQK	Unambiguous	1	1	O14974	S2(Phospho); M11(Oxidation)	CID	1	0	1	1	S(2): 100.0; S(7): 0.0; T(8): 0.0; S(16): 0.0	4.954731464	1	13.96405697	33	3	700.9789429	2100.922275	-2.166637373	48.54088333	9347	9347	MS2	0/0	LC_052313_MC757_05MC-ET-Cy-Ti_Enrich.raw
>sp|O14976|GAK_HUMAN Cyclin-G-associated kinase OS=Homo sapiens GN=GAK PE=1 SV=2	O14976	824	DESEVSDEGGSPISSEGQEPR	S(826): 100; S(829): 100; S(834): 0; S(837): 0; S(838): 0	S(826): 100; S(829): 100;	High	DEsEVsDEGGSPISSEGQEPR	Unambiguous	1	1	O14976	S3(Phospho); S6(Phospho)	CID	0.346	0	1	1	S(3): 100.0; S(6): 100.0; S(11): 0.0; S(14): 0.0; S(15): 0.0	6.300767899	0	6.677414417	100	2	1175.929565	2350.851854	-3.334561729	90.03731333	18433	18433	MS2	0/0	LC_052313_MC757_05MC-ET-Cy-Ti_Enrich.raw
>sp|O14976|GAK_HUMAN Cyclin-G-associated kinase OS=Homo sapiens GN=GAK PE=1 SV=2	O14976	824	DESEVSDEGGSPISSEGQEPR	S(826): 100; S(829): 100; S(834): 0; S(837): 0; S(838): 0	S(826): 100; S(829): 100;	High	DEsEVsDEGGSPISSEGQEPR	Unambiguous	1	1	O14976	S3(Phospho); S6(Phospho)	CID	1	0	1	1	S(3): 100.0; S(6): 100.0; S(11): 0.0; S(14): 0.0; S(15): 0.0	6.159704208	0	0	71	2	1175.930542	2350.853807	-2.503743791	91.07769333	18657	18657	MS2	0/0	LC_052313_MC757_05MC-ET-Cy-Ti_Enrich.raw
>sp|O14976|GAK_HUMAN Cyclin-G-associated kinase OS=Homo sapiens GN=GAK PE=1 SV=2	O14976	824	DESEVSDEGGSPISSEGQEPR	S(826): 100; S(829): 100; S(834): 0; S(837): 0; S(838): 0	S(826): 100; S(829): 100;	High	DEsEVsDEGGSPISSEGQEPR	Unambiguous	1	1	O14976	S3(Phospho); S6(Phospho)	CID	1	0	1	1	S(3): 100.0; S(6): 100.0; S(11): 0.0; S(14): 0.0; S(15): 0.0	6.099478245	0	8.341358185	100	2	1175.929688	2350.852098	-3.230709412	91.64133167	18778	18778	MS2	0/0	LC_052313_MC757_05MC-ET-Cy-Ti_Enrich.raw
>sp|O14976|GAK_HUMAN Cyclin-G-associated kinase OS=Homo sapiens GN=GAK PE=1 SV=2	O14976	824	DESEVSDEGGSPISSEGQEPR	S(826): 100; S(829): 100; S(834): 0; S(837): 0; S(838): 0	S(826): 100; S(829): 100;	High	DEsEVsDEGGSPISSEGQEPR	Unambiguous	1	1	O14976	S3(Phospho); S6(Phospho)	CID	1	0	1	1	S(3): 100.0; S(6): 100.0; S(11): 0.0; S(14): 0.0; S(15): 0.0	6.08119297	0	2.38141489	55	2	1175.929443	2350.85161	-3.438414069	90.55669333	18544	18544	MS2	0/0	LC_052313_MC757_05MC-ET-Cy-Ti_Enrich.raw
>sp|O14976|GAK_HUMAN Cyclin-G-associated kinase OS=Homo sapiens GN=GAK PE=1 SV=2	O14976	824	DESEVSDEGGSPISSEGQEPR	S(826): 100; S(829): 100; S(834): 0; S(837): 0; S(838): 0	S(826): 100; S(829): 100;	High	DEsEVsDEGGSPISSEGQEPR	Unambiguous	1	1	O14976	S3(Phospho); S6(Phospho)	CID	0.2452	0	1	1	S(3): 100.0; S(6): 100.0; S(11): 0.0; S(14): 0.0; S(15): 0.0	5.263695717	0	0	100	2	1175.932129	2350.856981	-1.153667587	89.54609	18328	18328	MS2	0/0	LC_052313_MC757_05MC-ET-Cy-Ti_Enrich.raw
>sp|O15027|SC16A_HUMAN Protein transport protein Sec16A OS=Homo sapiens GN=SEC16A PE=1 SV=3	O15027	408	GSVSQPSTPSPPKPTGIFQTSANSSFEPVK	S(409): 1.8; S(411): 65.8; S(414): 66.7; T(415): 66.7; S(417): 99.1; T(422): 0; T(427): 0; S(428): 0; S(431): 0; S(432): 0	S(417): 99.1;	High	GSVsQPsTPsPPKPTGIFQTSANSSFEPVK	Unambiguous	1	1	O15027	S4(Phospho); S7(Phospho); S10(Phospho)	CID	0.1085	0	1	1	S(2): 1.8; S(4): 65.8; S(7): 66.7; T(8): 66.7; S(10): 99.1; T(15): 0.0; T(20): 0.0; S(21): 0.0; S(24): 0.0; S(25): 0.0	5.072712898	0	0.784244061	48	3	1100.477905	3299.419163	-3.631466357	146.73906	30657	30657	MS2	0/0	LC_052313_MC757_05MC-ET-Cy-Ti_Enrich.raw
>sp|O15027|SC16A_HUMAN Protein transport protein Sec16A OS=Homo sapiens GN=SEC16A PE=1 SV=3	O15027	408	GSVSQPSTPSPPKPTGIFQTSANSSFEPVK	S(409): 6.8; S(411): 6.8; S(414): 93.2; T(415): 93.2; S(417): 99.2; T(422): 0.8; T(427): 0; S(428): 0; S(431): 0; S(432): 0	S(417): 99.2;	High	GSVsQPsTPsPPKPTGIFQTSANSSFEPVK	Unambiguous	1	1	O15027	S4(Phospho); S7(Phospho); S10(Phospho)	CID	0.1324	0	1	1	S(2): 6.8; S(4): 6.8; S(7): 93.2; T(8): 93.2; S(10): 99.2; T(15): 0.8; T(20): 0.0; S(21): 0.0; S(24): 0.0; S(25): 0.0	4.912590981	0	19.09506226	100	3	1100.476563	3299.415134	-4.852390302	148.2905933	30980	30980	MS2	0/0	LC_052313_MC757_05MC-ET-Cy-Ti_Enrich.raw
>sp|O15027|SC16A_HUMAN Protein transport protein Sec16A OS=Homo sapiens GN=SEC16A PE=1 SV=3	O15027	407	RGSVSQPSTPSPPKPTGIF	S(409): 19.3; S(411): 80.7; S(414): 80.7; T(415): 19.3; S(417): 99.5; T(422): 0.4	S(417): 99.5;	High	RGSVSQPstPsPPKPTGIF	Unambiguous	1	1	O15027	S8(Phospho); T9(Phospho); S11(Phospho)	CID	0.1776	0	1	1	S(3): 19.3; S(5): 80.7; S(8): 80.7; T(9): 19.3; S(11): 99.5; T(16): 0.4	5.798100948	0	35.03387833	72	3	727.3114624	2179.919834	-1.307544858	132.0675883	28424	28424	MS2	0/0	LC_052313_MC757_05MC-ET-Cy-Chy_Enrich.raw
>sp|O15027|SC16A_HUMAN Protein transport protein Sec16A OS=Homo sapiens GN=SEC16A PE=1 SV=3	O15027	407	RGSVSQPSTPSPPKPTGIF	S(409): 0.2; S(411): 99.7; S(414): 90.8; T(415): 18.4; S(417): 89.7; T(422): 1.2	S(411): 99.7;	High	RGSVsQPsTPsPPKPTGIF	Unambiguous	1	1	O15027	S5(Phospho); S8(Phospho); S11(Phospho)	CID	0.0144	0	1	1	S(3): 0.2; S(5): 99.7; S(8): 90.8; T(9): 18.4; S(11): 89.7; T(16): 1.2	5.558068752	0	24.58189774	38	2	1090.463745	2179.920214	-1.133383511	130.9511883	28183	28183	MS2	0/0	LC_052313_MC757_05MC-ET-Cy-Chy_Enrich.raw
>sp|O15027|SC16A_HUMAN Protein transport protein Sec16A OS=Homo sapiens GN=SEC16A PE=1 SV=3	O15027	407	RGSVSQPSTPSPPKPTGIF	S(409): 0.4; S(411): 2.3; S(414): 98.7; T(415): 98.7; S(417): 100; T(422): 0	S(417): 100;	High	RGSVSQPstPsPPKPTGIF	Unambiguous	1	1	O15027	S8(Phospho); T9(Phospho); S11(Phospho)	CID	0.0746	0	1	1	S(3): 0.4; S(5): 2.3; S(8): 98.7; T(9): 98.7; S(11): 100.0; T(16): 0.0	5.357032776	0	15.32889366	18	3	727.3110962	2179.918735	-1.811524309	130.9477533	28182	28182	MS2	0/0	LC_052313_MC757_05MC-ET-Cy-Chy_Enrich.raw
>sp|O15027|SC16A_HUMAN Protein transport protein Sec16A OS=Homo sapiens GN=SEC16A PE=1 SV=3	O15027	407	RGSVSQPSTPSPPKPTGIF	S(409): 0.2; S(411): 0.6; S(414): 99; T(415): 99.8; S(417): 99.8; T(422): 0.6	S(414): 99; T(415): 99.8; S(417): 99.8;	High	RGSVsQPsTPsPPKPTGIF	Unambiguous	1	1	O15027	S5(Phospho); S8(Phospho); S11(Phospho)	CID	0.064	0	1	1	S(3): 0.2; S(5): 0.6; S(8): 99.0; T(9): 99.8; S(11): 99.8; T(16): 0.6	5.31315279	0	37.65742493	100	2	1090.46167	2179.916063	-3.037307886	130.45572	28077	28077	MS2	0/0	LC_052313_MC757_05MC-ET-Cy-Chy_Enrich.raw
>sp|O15027|SC16A_HUMAN Protein transport protein Sec16A OS=Homo sapiens GN=SEC16A PE=1 SV=3	O15027	407	RGSVSQPSTPSPPKPTGIF	S(409): 0.2; S(411): 0.4; S(414): 99.7; T(415): 99.7; S(417): 100; T(422): 0	S(414): 99.7; T(415): 99.7; S(417): 100;	High	RGSVSQPstPsPPKPTGIF	Unambiguous	1	1	O15027	S8(Phospho); T9(Phospho); S11(Phospho)	CID	1	0	1	1	S(3): 0.2; S(5): 0.4; S(8): 99.7; T(9): 99.7; S(11): 100.0; T(16): 0.0	5.245278358	0	2.867140055	13	3	727.3121948	2179.922031	-0.299587478	131.46887	28293	28293	MS2	0/0	LC_052313_MC757_05MC-ET-Cy-Chy_Enrich.raw
>sp|O15027|SC16A_HUMAN Protein transport protein Sec16A OS=Homo sapiens GN=SEC16A PE=1 SV=3	O15027	407	RGSVSQPSTPSPPKPTGIF	S(409): 0.4; S(411): 13.8; S(414): 86.5; T(415): 99.5; S(417): 99.5; T(422): 0.3	T(415): 99.5; S(417): 99.5;	High	RGSVsQPsTPsPPKPTGIF	Unambiguous	1	1	O15027	S5(Phospho); S8(Phospho); S11(Phospho)	CID	0.0148	0	1	1	S(3): 0.4; S(5): 13.8; S(8): 86.5; T(9): 99.5; S(11): 99.5; T(16): 0.3	4.718564034	0	19.25828362	100	2	1090.464478	2179.921678	-0.461411933	130.3256433	28050	28050	MS2	0/0	LC_052313_MC757_05MC-ET-Cy-Chy_Enrich.raw
>sp|O15027|SC16A_HUMAN Protein transport protein Sec16A OS=Homo sapiens GN=SEC16A PE=1 SV=3	O15027	1189	RSSLSSHSHQSQIYR	S(1190): 100; S(1191): 98.7; S(1193): 0.7; S(1194): 0.7; S(1196): 0; S(1199): 0; Y(1202): 0	S(1190): 100;	High	RssLSSHSHQSQIYR	Unambiguous	1	1	O15027	S2(Phospho); S3(Phospho)	CID	0.0413	0	1	1	S(2): 100.0; S(3): 98.7; S(5): 0.7; S(6): 0.7; S(8): 0.0; S(11): 0.0; Y(14): 0.0	5.094247341	1	30.44029236	47	3	644.9408569	1932.808018	-1.731030288	43.60742333	8143	8143	MS2	0/0	LC_052313_MC757_05MC-ET-Cy-Ti_Enrich.raw
>sp|O15027|SC16A_HUMAN Protein transport protein Sec16A OS=Homo sapiens GN=SEC16A PE=1 SV=3	O15027	1178	SLHSAHSLASR	S(1178): 100; S(1181): 99.9; S(1184): 0.1; S(1187): 0	S(1178): 100; S(1181): 99.9;	High	sLHsAHSLASR	Unambiguous	1	1	O15027	S1(Phospho); S4(Phospho)	CID	1	0	1	1	S(1): 100.0; S(4): 99.9; S(7): 0.1; S(10): 0.0	3.998706818	0	29.23641205	48	2	663.272522	1325.537767	-1.641578792	43.59256	8139	8139	MS2	0/0	LC_052313_MC757_05MC-ET-Cy-Ti_Enrich.raw
>sp|O15049|N4BP3_HUMAN NEDD4-binding protein 3 OS=Homo sapiens GN=N4BP3 PE=1 SV=3	O15049	169	AQLLHALSLDEGGPEPEPSLSDSSSGGSFGR	S(176): 100; S(187): 0; S(189): 0; S(191): 0; S(192): 0; S(193): 0; S(196): 0	S(176): 100;	High	AQLLHALsLDEGGPEPEPSLSDSSSGGSFGR	Unambiguous	1	1	O15049	S8(Phospho)	CID	1	0	1	1	S(8): 100.0; S(19): 0.0; S(21): 0.0; S(23): 0.0; S(24): 0.0; S(25): 0.0; S(28): 0.0	5.267562866	0	30.87248421	100	3	1059.815674	3177.432468	-1.540257951	151.934685	31736	31736	MS2	0/0	LC_052313_MC757_05MC-ET-Cy-Ti_Enrich.raw
>sp|O15049|N4BP3_HUMAN NEDD4-binding protein 3 OS=Homo sapiens GN=N4BP3 PE=1 SV=3	O15049	169	AQLLHALSLDEGGPEPEPSLSDSSSGGSFGR	S(176): 99.9; S(187): 0; S(189): 0; S(191): 0; S(192): 0; S(193): 0; S(196): 0	S(176): 99.9;	High	AQLLHALsLDEGGPEPEPSLSDSSSGGSFGR	Unambiguous	1	1	O15049	S8(Phospho)	CID	1	0	1	1	S(8): 99.9; S(19): 0.0; S(21): 0.0; S(23): 0.0; S(24): 0.0; S(25): 0.0; S(28): 0.0	4.105977535	0	25.06229591	100	3	1059.81543	3177.431736	-1.770765816	152.2501	31801	31801	MS2	0/0	LC_052313_MC757_05MC-ET-Cy-Ti_Enrich.raw
>sp|O15085|ARHGB_HUMAN Rho guanine nucleotide exchange factor 11 OS=Homo sapiens GN=ARHGEF11 PE=1 SV=1	O15085	663	SLENPTPPFTPK	S(663): 100; T(668): 100; T(672): 0	S(663): 100; T(668): 100;	High	sLENPtPPFTPK	Unambiguous	1	1	O15085	S1(Phospho); T6(Phospho)	CID	1	0	1	1	S(1): 100.0; T(6): 100.0; T(10): 0.0	4.498174667	0	12.82319355	100	2	744.3131714	1487.619066	-1.947505668	114.1008117	23703	23703	MS2	0/0	LC_052313_MC757_05MC-ET-Cy-Ti_Enrich.raw
>sp|O15085|ARHGB_HUMAN Rho guanine nucleotide exchange factor 11 OS=Homo sapiens GN=ARHGEF11 PE=1 SV=1	O15085	663	SLENPTPPFTPK	S(663): 100; T(668): 100; T(672): 0	S(663): 100; T(668): 100;	High	sLENPtPPFTPK	Unambiguous	1	1	O15085	S1(Phospho); T6(Phospho)	CID	1	0	1	1	S(1): 100.0; T(6): 100.0; T(10): 0.0	4.463424206	0	7.031276703	100	2	744.3135986	1487.619921	-1.373102327	113.5334033	23577	23577	MS2	0/0	LC_052313_MC757_05MC-ET-Cy-Ti_Enrich.raw
>sp|O15164|TIF1A_HUMAN Transcription intermediary factor 1-alpha OS=Homo sapiens GN=TRIM24 PE=1 SV=3	O15164	1017	NESEDNKFSDDSDDDFVQPR	S(1019): 0; S(1025): 100; S(1028): 100	S(1025): 100; S(1028): 100;	High	NESEDNKFsDDsDDDFVQPR	Unambiguous	1	1	O15164	S9(Phospho); S12(Phospho)	CID	0.4279	0	1	1	S(3): 0.0; S(9): 100.0; S(12): 100.0	6.52256918	1	6.031832218	50	2	1259.945068	2518.88286	-3.649713687	97.23026333	19984	19984	MS2	0/0	LC_052313_MC757_05MC-ET-Cy-Ti_Enrich.raw
>sp|O15164|TIF1A_HUMAN Transcription intermediary factor 1-alpha OS=Homo sapiens GN=TRIM24 PE=1 SV=3	O15164	1017	NESEDNKFSDDSDDDFVQPR	S(1019): 7.1; S(1025): 92.9; S(1028): 100	S(1028): 100;	High	NESEDNKFsDDsDDDFVQPR	Unambiguous	1	1	O15164	S9(Phospho); S12(Phospho)	CID	0.1984	0	1	1	S(3): 7.1; S(9): 92.9; S(12): 100.0	6.452819347	1	17.57649422	100	3	840.2999878	2518.88541	-2.637345497	96.65902	19862	19862	MS2	0/0	LC_052313_MC757_05MC-ET-Cy-Ti_Enrich.raw
>sp|O15164|TIF1A_HUMAN Transcription intermediary factor 1-alpha OS=Homo sapiens GN=TRIM24 PE=1 SV=3	O15164	1017	NESEDNKFSDDSDDDFVQPR	S(1019): 0; S(1025): 100; S(1028): 100	S(1025): 100; S(1028): 100;	High	NESEDNKFsDDsDDDFVQPR	Unambiguous	1	1	O15164	S9(Phospho); S12(Phospho)	CID	1	0	1	1	S(3): 0.0; S(9): 100.0; S(12): 100.0	5.901869297	1	16.57822227	100	2	1259.946533	2518.88579	-2.486620781	96.74439833	19880	19880	MS2	0/0	LC_052313_MC757_05MC-ET-Cy-Ti_Enrich.raw
>sp|O15164|TIF1A_HUMAN Transcription intermediary factor 1-alpha OS=Homo sapiens GN=TRIM24 PE=1 SV=3	O15164	1017	NESEDNKFSDDSDDDFVQPR	S(1019): 0.2; S(1025): 99.8; S(1028): 100	S(1025): 99.8; S(1028): 100;	High	NESEDNKFsDDsDDDFVQPR	Unambiguous	1	1	O15164	S9(Phospho); S12(Phospho)	CID	0.2209	0	1	1	S(3): 0.2; S(9): 99.8; S(12): 100.0	5.835281849	1	18.50559616	55	3	840.3017578	2518.89072	-0.529245866	97.68575667	20081	20081	MS2	0/0	LC_052313_MC757_05MC-ET-Cy-Ti_Enrich.raw
>sp|O15164|TIF1A_HUMAN Transcription intermediary factor 1-alpha OS=Homo sapiens GN=TRIM24 PE=1 SV=3	O15164	1017	NESEDNKFSDDSDDDFVQPR	S(1019): 0; S(1025): 100; S(1028): 100	S(1025): 100; S(1028): 100;	High	NESEDNKFsDDsDDDFVQPR	Unambiguous	1	1	O15164	S9(Phospho); S12(Phospho)	CID	0.1876	0	1	1	S(3): 0.0; S(9): 100.0; S(12): 100.0	5.485306263	1	0.551217496	23	3	840.3012695	2518.889255	-1.110789704	97.151105	19967	19967	MS2	0/0	LC_052313_MC757_05MC-ET-Cy-Ti_Enrich.raw
>sp|O15173|PGRC2_HUMAN Membrane-associated progesterone receptor component 2 OS=Homo sapiens GN=PGRMC2 PE=1 SV=1	O15173	79	GLGAGAGAGEESPATSLPR	S(90): 100; T(93): 0; S(94): 0	S(90): 100;	High	GLGAGAGAGEEsPATSLPR	Unambiguous	1	1	O15173	S12(Phospho)	CID	0.0099	0	1	1	S(12): 100.0; T(15): 0.0; S(16): 0.0	6.039670467	0	15.13228321	100	2	889.4083252	1777.809374	-1.332274095	92.37854	18936	18936	MS2	0/0	LC_052313_MC757_05MC-ET-Cy-Ti_Enrich.raw
>sp|O15173|PGRC2_HUMAN Membrane-associated progesterone receptor component 2 OS=Homo sapiens GN=PGRMC2 PE=1 SV=1	O15173	200	LLKPGEEPSEYTDEEDTK	S(208): 0; Y(210): 0.4; T(211): 99.5; T(216): 0	T(211): 99.5;	High	LLKPGEEPSEYtDEEDTK	Unambiguous	1	1	O15173	T12(Phospho)	CID	0.0678	0	1	1	S(9): 0.0; Y(11): 0.4; T(12): 99.5; T(17): 0.0	5.461183548	0	0	100	2	1080.463623	2159.919969	-3.195871304	115.1191633	27503	27503	MS2	0/0	LC_051613_MC757_05MC-ET-Cy-Ti_NoEnrich.raw
>sp|O15173|PGRC2_HUMAN Membrane-associated progesterone receptor component 2 OS=Homo sapiens GN=PGRMC2 PE=1 SV=1	O15173	200	LLKPGEEPSEYTDEEDTK	S(208): 0; Y(210): 0.3; T(211): 99.7; T(216): 0	T(211): 99.7;	High	LLKPGEEPSEYtDEEDTK	Unambiguous	1	1	O15173	T12(Phospho)	CID	0.083	0	1	1	S(9): 0.0; Y(11): 0.3; T(12): 99.7; T(17): 0.0	5.296575546	0	3.383555174	5	3	720.6455078	2159.92197	-2.269578516	115.5015417	27592	27592	MS2	0/0	LC_051613_MC757_05MC-ET-Cy-Ti_NoEnrich.raw
>sp|O15173|PGRC2_HUMAN Membrane-associated progesterone receptor component 2 OS=Homo sapiens GN=PGRMC2 PE=1 SV=1	O15173	200	LLKPGEEPSEYTDEEDTK	S(208): 99.3; Y(210): 8.4; T(211): 92.2; T(216): 0.1	S(208): 99.3;	High	LLKPGEEPsEYtDEEDTK	Unambiguous	1	1	O15173	S9(Phospho); T12(Phospho)	CID	0.1754	0	1	1	S(9): 99.3; Y(11): 8.4; T(12): 92.2; T(17): 0.1	4.391592026	0	5.479340553	49	2	1120.44751	2239.887743	-2.437795718	81.22067167	16560	16560	MS2	0/0	LC_052313_MC757_05MC-ET-Cy-Ti_Enrich.raw
>sp|O15173|PGRC2_HUMAN Membrane-associated progesterone receptor component 2 OS=Homo sapiens GN=PGRMC2 PE=1 SV=1	O15173	200	LLKPGEEPSEYTDEEDTK	S(208): 0.1; Y(210): 0.7; T(211): 99.2; T(216): 0	T(211): 99.2;	High	LLKPGEEPSEYtDEEDTK	Unambiguous	1	1	O15173	T12(Phospho)	CID	0.0421	0	1	1	S(9): 0.1; Y(11): 0.7; T(12): 99.2; T(17): 0.0	4.28431797	0	11.68951607	100	2	1080.463501	2159.919725	-3.308903933	76.45019833	15568	15568	MS2	0/0	LC_052313_MC757_05MC-ET-Cy-Ti_Enrich.raw
>sp|O15234|CASC3_HUMAN Protein CASC3 OS=Homo sapiens GN=CASC3 PE=1 SV=2	O15234	361	DPSPEADAPVLGSPEK	S(363): 100; S(373): 100	S(363): 100; S(373): 100;	High	DPsPEADAPVLGsPEK	Unambiguous	1	1	O15234	S3(Phospho); S13(Phospho)	CID	1	0	1	1	S(3): 100.0; S(13): 100.0	6.002109528	0	38.36979294	100	2	884.8553467	1768.703417	-2.542292044	103.6991433	21399	21399	MS2	0/0	LC_052313_MC757_05MC-ET-Cy-Ti_Enrich.raw
>sp|O15234|CASC3_HUMAN Protein CASC3 OS=Homo sapiens GN=CASC3 PE=1 SV=2	O15234	361	DPSPEADAPVLGSPEK	S(363): 100; S(373): 100	S(363): 100; S(373): 100;	High	DPsPEADAPVLGsPEK	Unambiguous	1	1	O15234	S3(Phospho); S13(Phospho)	CID	1	0	1	1	S(3): 100.0; S(13): 100.0	5.942122936	0	37.37509537	100	2	884.8557129	1768.704149	-2.128190151	103.1957517	21288	21288	MS2	0/0	LC_052313_MC757_05MC-ET-Cy-Ti_Enrich.raw
>sp|O15234|CASC3_HUMAN Protein CASC3 OS=Homo sapiens GN=CASC3 PE=1 SV=2	O15234	361	DPSPEADAPVLGSPEK	S(363): 100; S(373): 0	S(363): 100;	High	DPsPEADAPVLGSPEK	Unambiguous	1	1	O15234	S3(Phospho)	CID	1	0	1	1	S(3): 100.0; S(13): 0.0	4.439494133	0	9.69198513	100	2	844.8723755	1688.737474	-2.432553017	95.72226167	19657	19657	MS2	0/0	LC_052313_MC757_05MC-ET-Cy-Ti_Enrich.raw
>sp|O15234|CASC3_HUMAN Protein CASC3 OS=Homo sapiens GN=CASC3 PE=1 SV=2	O15234	354	LEQTSVRDPSPEADAPVLGSPEK	T(357): 0; S(358): 0; S(363): 100; S(373): 100	S(363): 100; S(373): 100;	High	LEQTSVRDPsPEADAPVLGsPEK	Unambiguous	1	1	O15234	S10(Phospho); S20(Phospho)	CID	0.2128	0	1	1	T(4): 0.0; S(5): 0.0; S(10): 100.0; S(20): 100.0	8.271186829	1	16.33900642	99	3	861.3841553	2582.137913	-1.743024517	99.73305667	20531	20531	MS2	0/0	LC_052313_MC757_05MC-ET-Cy-Ti_Enrich.raw
>sp|O15234|CASC3_HUMAN Protein CASC3 OS=Homo sapiens GN=CASC3 PE=1 SV=2	O15234	147	QSGDGQESTEPVENK	S(148): 100; S(154): 0; T(155): 0	S(148): 100;	High	QsGDGQESTEPVENK	Unambiguous	1	1	O15234	S2(Phospho)	CID	1	0	1	1	S(2): 100.0; S(8): 0.0; T(9): 0.0	4.273670197	0	10.48840237	100	2	842.8364258	1684.665575	-2.538995017	33.27748333	5805	5805	MS2	0/0	LC_052313_MC757_05MC-ET-Cy-Ti_Enrich.raw
>sp|O15234|CASC3_HUMAN Protein CASC3 OS=Homo sapiens GN=CASC3 PE=1 SV=2	O15234	353	RLEQTSVRDPSPEADAPVLGSPEK	T(357): 0; S(358): 0; S(363): 100; S(373): 100	S(363): 100; S(373): 100;	High	RLEQTSVRDPsPEADAPVLGsPEK	Unambiguous	1	1	O15234	S11(Phospho); S21(Phospho)	CID	0.1903	0	1	1	T(5): 0.0; S(6): 0.0; S(11): 100.0; S(21): 100.0	5.98610878	2	22.24962234	63	3	913.4173584	2738.237522	-2.195337197	95.18545167	19541	19541	MS2	0/0	LC_052313_MC757_05MC-ET-Cy-Ti_Enrich.raw
>sp|O15234|CASC3_HUMAN Protein CASC3 OS=Homo sapiens GN=CASC3 PE=1 SV=2	O15234	353	RLEQTSVRDPSPEADAPVLGSPEK	T(357): 0; S(358): 0; S(363): 100; S(373): 100	S(363): 100; S(373): 100;	High	RLEQTSVRDPsPEADAPVLGsPEK	Unambiguous	1	1	O15234	S11(Phospho); S21(Phospho)	CID	1	0	1	1	T(5): 0.0; S(6): 0.0; S(11): 100.0; S(21): 100.0	5.055164337	2	22.15351677	32	3	913.4182129	2738.240085	-1.259158444	94.66011667	19425	19425	MS2	0/0	LC_052313_MC757_05MC-ET-Cy-Ti_Enrich.raw
>sp|O15234|CASC3_HUMAN Protein CASC3 OS=Homo sapiens GN=CASC3 PE=1 SV=2	O15234	353	RLEQTSVRDPSPEADAPVLGSPEK	T(357): 0; S(358): 0.1; S(363): 99.9; S(373): 0	S(363): 99.9;	High	RLEQTSVRDPsPEADAPVLGSPEK	Unambiguous	1	1	O15234	S11(Phospho)	CID	1	0	1	1	T(5): 0.0; S(6): 0.1; S(11): 99.9; S(21): 0.0	4.817198277	2	51.15954208	100	3	886.7615356	2658.270054	-2.689198713	93.504195	19176	19176	MS2	0/0	LC_052313_MC757_05MC-ET-Cy-Ti_Enrich.raw
>sp|O15234|CASC3_HUMAN Protein CASC3 OS=Homo sapiens GN=CASC3 PE=1 SV=2	O15234	140	STVTGERQSGDGQESTEPVENK	S(140): 0; T(141): 0; T(143): 0.8; S(148): 99.2; S(154): 0; T(155): 0	S(148): 99.2;	High	STVTGERQsGDGQESTEPVENK	Unambiguous	1	1	O15234	S9(Phospho)	CID	0.1109	0	1	1	S(1): 0.0; T(2): 0.0; T(4): 0.8; S(9): 99.2; S(15): 0.0; T(16): 0.0	6.494706631	1	5.761255741	23	3	805.6798706	2415.025059	-2.399036637	42.094675	7784	7784	MS2	0/0	LC_052313_MC757_05MC-ET-Cy-Ti_Enrich.raw
>sp|O15234|CASC3_HUMAN Protein CASC3 OS=Homo sapiens GN=CASC3 PE=1 SV=2	O15234	140	STVTGERQSGDGQESTEPVENK	S(140): 0; T(141): 0; T(143): 0.1; S(148): 99.9; S(154): 0; T(155): 0	S(148): 99.9;	High	STVTGERQsGDGQESTEPVENK	Unambiguous	1	1	O15234	S9(Phospho)	CID	0.0986	0	1	1	S(1): 0.0; T(2): 0.0; T(4): 0.1; S(9): 99.9; S(15): 0.0; T(16): 0.0	5.684786797	1	70.05841827	61	3	805.6784668	2415.020847	-4.142887374	51.85629833	11573	11573	MS2	0/0	LC_051613_MC757_05MC-ET-Cy-Ti_NoEnrich.raw
>sp|O15530|PDPK1_HUMAN 3-phosphoinositide-dependent protein kinase 1 OS=Homo sapiens GN=PDPK1 PE=1 SV=1	O15530	239	ANSFVGTAQYVSPELLTEK	S(241): 100; T(245): 0; Y(248): 0; S(250): 0; T(255): 0	S(241): 100;	High	ANsFVGTAQYVSPELLTEK	Unambiguous	2	1	O15530	S3(Phospho)	CID	0.2337	0	1	1	S(3): 100.0; T(7): 0.0; Y(10): 0.0; S(12): 0.0; T(17): 0.0	6.464818478	0	13.65268993	100	2	1067.507202	2134.007128	-1.567297073	151.6000967	31667	31667	MS2	0/0	LC_052313_MC757_05MC-ET-Cy-Ti_Enrich.raw
>sp|O15530|PDPK1_HUMAN 3-phosphoinositide-dependent protein kinase 1 OS=Homo sapiens GN=PDPK1 PE=1 SV=1	O15530	239	ANSFVGTAQYVSPELLTEK	S(241): 99.9; T(245): 0.1; Y(248): 0; S(250): 0; T(255): 0	S(241): 99.9;	High	ANsFVGTAQYVSPELLTEK	Unambiguous	2	1	O15530	S3(Phospho)	CID	0.1175	0	1	1	S(3): 99.9; T(7): 0.1; Y(10): 0.0; S(12): 0.0; T(17): 0.0	4.512827873	0	22.77766418	36	2	1067.507568	2134.00786	-1.2240823	267.320925	67935	67935	MS2	0/0	LC_051613_MC757_05MC-ET-Cy-Ti_NoEnrich.raw
>sp|O43150|ASAP2_HUMAN Arf-GAP with SH3 domain; ANK repeat and PH domain-containing protein 2 OS=Homo sapiens GN=ASAP2 PE=1 SV=3	O43150	693	LLHEDLDESDDDMDEK	S(701): 100	S(701): 100;	High	LLHEDLDEsDDDMDEK	Unambiguous	1	1	O43150	S9(Phospho)	CID	1	0	1	1	S(9): 100.0	6.514642239	0	13.18527317	100	2	999.8773193	1998.747362	-2.466668984	86.14422667	17603	17603	MS2	0/0	LC_052313_MC757_05MC-ET-Cy-Ti_Enrich.raw
>sp|O43150|ASAP2_HUMAN Arf-GAP with SH3 domain; ANK repeat and PH domain-containing protein 2 OS=Homo sapiens GN=ASAP2 PE=1 SV=3	O43150	693	LLHEDLDESDDDMDEK	S(701): 100	S(701): 100;	High	LLHEDLDEsDDDMDEK	Unambiguous	1	1	O43150	S9(Phospho)	CID	1	0	1	1	S(9): 100.0	6.005132675	0	36.89847946	100	3	666.9206543	1998.74741	-2.442859639	86.23032	17621	17621	MS2	0/0	LC_052313_MC757_05MC-ET-Cy-Ti_Enrich.raw
>sp|O43150|ASAP2_HUMAN Arf-GAP with SH3 domain; ANK repeat and PH domain-containing protein 2 OS=Homo sapiens GN=ASAP2 PE=1 SV=3	O43150	693	LLHEDLDESDDDMDEK	S(701): 100	S(701): 100;	High	LLHEDLDEsDDDmDEK	Unambiguous	1	1	O43150	S9(Phospho); M13(Oxidation)	CID	1	0	1	1	S(9): 100.0	5.984848499	0	23.9523716	100	3	672.2525024	2014.742954	-2.111051324	69.408525	14107	14107	MS2	0/0	LC_052313_MC757_05MC-ET-Cy-Ti_Enrich.raw
>sp|O43150|ASAP2_HUMAN Arf-GAP with SH3 domain; ANK repeat and PH domain-containing protein 2 OS=Homo sapiens GN=ASAP2 PE=1 SV=3	O43150	693	LLHEDLDESDDDMDEK	S(701): 100	S(701): 100;	High	LLHEDLDEsDDDmDEK	Unambiguous	1	1	O43150	S9(Phospho); M13(Oxidation)	CID	1	0	1	1	S(9): 100.0	5.735790253	0	0	67	3	672.2523804	2014.742588	-2.292817329	69.54840167	14139	14139	MS2	0/0	LC_052313_MC757_05MC-ET-Cy-Ti_Enrich.raw
>sp|O43150|ASAP2_HUMAN Arf-GAP with SH3 domain; ANK repeat and PH domain-containing protein 2 OS=Homo sapiens GN=ASAP2 PE=1 SV=3	O43150	693	LLHEDLDESDDDMDEK	S(701): 100	S(701): 100;	High	LLHEDLDEsDDDmDEK	Unambiguous	1	1	O43150	S9(Phospho); M13(Oxidation)	CID	1	0	1	1	S(9): 100.0	5.160984993	0	10.98248863	100	2	1007.870911	2014.734545	-6.285012073	69.315505	14087	14087	MS2	0/0	LC_052313_MC757_05MC-ET-Cy-Ti_Enrich.raw
>sp|O43150|ASAP2_HUMAN Arf-GAP with SH3 domain; ANK repeat and PH domain-containing protein 2 OS=Homo sapiens GN=ASAP2 PE=1 SV=3	O43150	693	LLHEDLDESDDDMDEK	S(701): 100	S(701): 100;	High	LLHEDLDEsDDDmDEK	Unambiguous	1	1	O43150	S9(Phospho); M13(Oxidation)	CID	1	0	1	1	S(9): 100.0	4.649871826	0	0	100	2	1007.871033	2014.734789	-6.163833762	69.39540333	14104	14104	MS2	0/0	LC_052313_MC757_05MC-ET-Cy-Ti_Enrich.raw
>sp|O43150|ASAP2_HUMAN Arf-GAP with SH3 domain; ANK repeat and PH domain-containing protein 2 OS=Homo sapiens GN=ASAP2 PE=1 SV=3	O43150	693	LLHEDLDESDDDMDEK	S(701): 100	S(701): 100;	High	LLHEDLDEsDDDmDEK	Unambiguous	1	1	O43150	S9(Phospho); M13(Oxidation)	CID	1	0	1	1	S(9): 100.0	4.569088459	0	29.8593998	100	2	1007.872864	2014.738451	-4.346162616	69.28131167	14080	14080	MS2	0/0	LC_052313_MC757_05MC-ET-Cy-Ti_Enrich.raw
>sp|O43237|DC1L2_HUMAN Cytoplasmic dynein 1 light intermediate chain 2 OS=Homo sapiens GN=DYNC1LI2 PE=1 SV=1	O43237	180	DFQDYMEPEEGCQGSPQR	Y(184): 0; S(194): 100	S(194): 100;	High	DFQDYmEPEEGcQGsPQR	Unambiguous	1	1	O43237	M6(Oxidation); C12(Carbamidomethyl); S15(Phospho)	CID	1	0	1	1	Y(5): 0.0; S(15): 100.0	4.78357172	0	43.03046799	100	2	1134.911011	2268.814745	-2.779616819	81.67535167	16659	16659	MS2	0/0	LC_052313_MC757_05MC-ET-Cy-Ti_Enrich.raw
>sp|O43237|DC1L2_HUMAN Cytoplasmic dynein 1 light intermediate chain 2 OS=Homo sapiens GN=DYNC1LI2 PE=1 SV=1	O43237	180	DFQDYMEPEEGCQGSPQR	Y(184): 0; S(194): 100	S(194): 100;	High	DFQDYMEPEEGcQGsPQR	Unambiguous	1	1	O43237	C12(Carbamidomethyl); S15(Phospho)	CID	1	0	1	1	Y(5): 0.0; S(15): 100.0	4.328264236	0	7.557651043	100	2	1126.915894	2252.82451	-0.721676552	112.812505	23418	23418	MS2	0/0	LC_052313_MC757_05MC-ET-Cy-Ti_Enrich.raw
>sp|O43290|SNUT1_HUMAN U4/U6.U5 tri-snRNP-associated protein 1 OS=Homo sapiens GN=SART1 PE=1 SV=1	O43290	446	RVSEVEEEK	S(448): 100	S(448): 100;	High	RVsEVEEEK	Unambiguous	1	1	O43290	S3(Phospho)	CID	1	0	1	1	S(3): 100.0	3.587245226	1	42.58372116	100	2	592.7619629	1184.516649	-2.434021296	34.87316333	6142	6142	MS2	0/0	LC_052313_MC757_05MC-ET-Cy-Ti_Enrich.raw
>sp|O43318|M3K7_HUMAN Mitogen-activated protein kinase kinase kinase 7 OS=Homo sapiens GN=MAP3K7 PE=1 SV=1	O43318	437	RRSIQDLTVTGTEPGQVSSR	S(439): 100; T(444): 0; T(446): 0; T(448): 0; S(454): 0; S(455): 0	S(439): 100;	High	RRsIQDLTVTGTEPGQVSSR	Unambiguous	1	1	O43318	S3(Phospho)	CID	1	0	1	1	S(3): 100.0; T(8): 0.0; T(10): 0.0; T(12): 0.0; S(18): 0.0; S(19): 0.0	5.42672205	2	20.48695564	100	3	756.3740234	2267.107517	-2.88704327	85.611185	17490	17490	MS2	0/0	LC_052313_MC757_05MC-ET-Cy-Ti_Enrich.raw
>sp|O43318|M3K7_HUMAN Mitogen-activated protein kinase kinase kinase 7 OS=Homo sapiens GN=MAP3K7 PE=1 SV=1	O43318	439	SIQDLTVTGTEPGQVSSR	S(439): 100; T(444): 0; T(446): 0; T(448): 0; S(454): 0; S(455): 0	S(439): 100;	High	sIQDLTVTGTEPGQVSSR	Unambiguous	1	1	O43318	S1(Phospho)	CID	0.2238	0	1	1	S(1): 100.0; T(6): 0.0; T(8): 0.0; T(10): 0.0; S(16): 0.0; S(17): 0.0	5.048086166	0	29.45191002	100	2	977.9567261	1954.906176	-2.888512827	106.5644283	22023	22023	MS2	0/0	LC_052313_MC757_05MC-ET-Cy-Ti_Enrich.raw
>sp|O43395|PRPF3_HUMAN U4/U6 small nuclear ribonucleoprotein Prp3 OS=Homo sapiens GN=PRPF3 PE=1 SV=2	O43395	613	GDDDEESDEEAVK	S(619): 100	S(619): 100;	High	GDDDEEsDEEAVK	Unambiguous	1	1	O43395	S7(Phospho)	CID	1	0	1	1	S(7): 100.0	4.83868742	0	3.069196463	51	2	759.260376	1517.513475	-1.915611902	37.87863	6790	6790	MS2	0/0	LC_052313_MC757_05MC-ET-Cy-Ti_Enrich.raw
>sp|O43395|PRPF3_HUMAN U4/U6 small nuclear ribonucleoprotein Prp3 OS=Homo sapiens GN=PRPF3 PE=1 SV=2	O43395	613	GDDDEESDEEAVK	S(619): 100	S(619): 100;	High	GDDDEEsDEEAVK	Unambiguous	1	1	O43395	S7(Phospho)	CID	1	0	1	1	S(7): 100.0	3.952483416	0	23.46817017	100	2	759.2602539	1517.513231	-2.076494251	37.406795	6689	6689	MS2	0/0	LC_052313_MC757_05MC-ET-Cy-Ti_Enrich.raw
>sp|O43399|TPD54_HUMAN Tumor protein D54 OS=Homo sapiens GN=TPD52L2 PE=1 SV=2	O43399	16	GLLSDSMTDVPVDTGVAAR	S(19): 0; S(21): 0.7; T(23): 99.3; T(29): 0	T(23): 99.3;	High	GLLSDSmtDVPVDTGVAAR	Unambiguous	1	1	O43399	M7(Oxidation); T8(Phospho)	CID	0.0447	0	1	1	S(4): 0.0; S(6): 0.7; T(8): 99.3; T(14): 0.0	5.135464191	0	46.78620529	100	2	1000.453308	1999.89934	-2.493980054	127.6941217	26651	26651	MS2	0/0	LC_052313_MC757_05MC-ET-Cy-Ti_Enrich.raw
>sp|O43598|RCL_HUMAN Deoxyribonucleoside 5'-monophosphate N-glycosidase OS=Homo sapiens GN=RCL PE=1 SV=1	O43598	159	EADPPGQVAASPDPTT	S(169): 100; T(173): 0; T(174): 0	S(169): 100;	High	EADPPGQVAAsPDPTT	Unambiguous	1	1	O43598	S11(Phospho)	CID	1	0	1	1	S(11): 100.0; T(15): 0.0; T(16): 0.0	4.652329445	0	39.32572556	40	2	816.8408813	1632.674486	-2.747776562	65.98513167	13528	13528	MS2	0/0	LC_052313_MC757_05MC-ET-Cy-Chy_Enrich.raw
>sp|O43719|HTSF1_HUMAN HIV Tat-specific factor 1 OS=Homo sapiens GN=HTATSF1 PE=1 SV=1	O43719	635	EKVFDDESDEKEDEEY	S(642): 100; Y(650): 0	S(642): 100;	High	EKVFDDEsDEKEDEEY	Unambiguous	1	1	O43719	S8(Phospho)	CID	1	0	1	1	S(8): 100.0; Y(16): 0.0	5.540116787	1	15.66282845	47	2	1043.386475	2085.765673	-1.932000945	79.16911333	16439	16439	MS2	0/0	LC_052313_MC757_05MC-ET-Cy-Chy_Enrich.raw
>sp|O43719|HTSF1_HUMAN HIV Tat-specific factor 1 OS=Homo sapiens GN=HTATSF1 PE=1 SV=1	O43719	635	EKVFDDESDEKEDEEY	S(642): 100; Y(650): 0	S(642): 100;	High	EKVFDDEsDEKEDEEY	Unambiguous	1	1	O43719	S8(Phospho)	CID	1	0	1	1	S(8): 100.0; Y(16): 0.0	5.503805637	1	43.35385132	100	2	1043.383789	2085.760301	-4.507131041	80.77376333	16784	16784	MS2	0/0	LC_052313_MC757_05MC-ET-Cy-Chy_Enrich.raw
>sp|O43719|HTSF1_HUMAN HIV Tat-specific factor 1 OS=Homo sapiens GN=HTATSF1 PE=1 SV=1	O43719	635	EKVFDDESDEKEDEEY	S(642): 100; Y(650): 0	S(642): 100;	High	EKVFDDEsDEKEDEEY	Unambiguous	1	1	O43719	S8(Phospho)	CID	1	0	1	1	S(8): 100.0; Y(16): 0.0	5.201789856	1	35.16134644	100	2	1043.388062	2085.768846	-0.410339394	81.28258833	16893	16893	MS2	0/0	LC_052313_MC757_05MC-ET-Cy-Chy_Enrich.raw
>sp|O43719|HTSF1_HUMAN HIV Tat-specific factor 1 OS=Homo sapiens GN=HTATSF1 PE=1 SV=1	O43719	635	EKVFDDESDEKEDEEY	S(642): 100; Y(650): 0	S(642): 100;	High	EKVFDDEsDEKEDEEY	Unambiguous	1	1	O43719	S8(Phospho)	CID	1	0	1	1	S(8): 100.0; Y(16): 0.0	4.923305988	1	59.41966248	100	2	1043.387451	2085.767626	-0.995593289	79.69445833	16552	16552	MS2	0/0	LC_052313_MC757_05MC-ET-Cy-Chy_Enrich.raw
>sp|O43719|HTSF1_HUMAN HIV Tat-specific factor 1 OS=Homo sapiens GN=HTATSF1 PE=1 SV=1	O43719	591	ELEENDSENSEFEDDGSEK	S(597): 99.8; S(600): 98.6; S(607): 1.6	S(597): 99.8;	High	ELEENDsENsEFEDDGSEK	Unambiguous	1	1	O43719	S7(Phospho); S10(Phospho)	CID	1	0	1	1	S(7): 99.8; S(10): 98.6; S(17): 1.6	5.260015011	0	14.2628336	100	2	1181.386108	2361.76494	-6.559976762	91.02104667	18645	18645	MS2	0/0	LC_052313_MC757_05MC-ET-Cy-Ti_Enrich.raw
>sp|O43719|HTSF1_HUMAN HIV Tat-specific factor 1 OS=Homo sapiens GN=HTATSF1 PE=1 SV=1	O43719	591	ELEENDSENSEFEDDGSEK	S(597): 100; S(600): 100; S(607): 100	S(597): 100; S(600): 100; S(607): 100;	High	ELEENDsENsEFEDDGsEK	Unambiguous	1	1	O43719	S7(Phospho); S10(Phospho); S17(Phospho)	CID	1	0	1	1	S(7): 100.0; S(10): 100.0; S(17): 100.0	4.485916615	0	22.47528839	100	2	1221.372925	2441.738573	-3.354704191	111.3083183	23083	23083	MS2	0/0	LC_052313_MC757_05MC-ET-Cy-Ti_Enrich.raw
>sp|O43719|HTSF1_HUMAN HIV Tat-specific factor 1 OS=Homo sapiens GN=HTATSF1 PE=1 SV=1	O43719	520	ESEDDLNKESEEEVGPTK	S(521): 0; S(529): 100; T(536): 0	S(529): 100;	High	ESEDDLNKEsEEEVGPTK	Unambiguous	1	1	O43719	S10(Phospho)	CID	0.2121	0	1	1	S(2): 0.0; S(10): 100.0; T(17): 0.0	4.623738766	1	16.36923599	50	2	1057.932861	2114.858446	-3.104824232	55.28151333	10874	10874	MS2	0/0	LC_052313_MC757_05MC-ET-Cy-Ti_Enrich.raw
>sp|O43719|HTSF1_HUMAN HIV Tat-specific factor 1 OS=Homo sapiens GN=HTATSF1 PE=1 SV=1	O43719	520	ESEDDLNKESEEEVGPTK	S(521): 100; S(529): 99.6; T(536): 0.4	S(521): 100; S(529): 99.6;	High	EsEDDLNKEsEEEVGPTK	Unambiguous	1	1	O43719	S2(Phospho); S10(Phospho)	CID	1	0	1	1	S(2): 100.0; S(10): 99.6; T(17): 0.4	4.499700069	1	15.27260113	98	3	732.2800293	2194.825535	-2.64652442	61.608905	12302	12302	MS2	0/0	LC_052313_MC757_05MC-ET-Cy-Ti_Enrich.raw
>sp|O43719|HTSF1_HUMAN HIV Tat-specific factor 1 OS=Homo sapiens GN=HTATSF1 PE=1 SV=1	O43719	520	ESEDDLNKESEEEVGPTK	S(521): 0; S(529): 100; T(536): 0	S(529): 100;	High	ESEDDLNKEsEEEVGPTK	Unambiguous	1	1	O43719	S10(Phospho)	CID	1	0	1	1	S(2): 0.0; S(10): 100.0; T(17): 0.0	4.251439571	1	34.80661011	55	3	705.6246948	2114.859531	-2.59169806	55.24842333	10866	10866	MS2	0/0	LC_052313_MC757_05MC-ET-Cy-Ti_Enrich.raw
>sp|O43719|HTSF1_HUMAN HIV Tat-specific factor 1 OS=Homo sapiens GN=HTATSF1 PE=1 SV=1	O43719	520	ESEDDLNKESEEEVGPTK	S(521): 100; S(529): 100; T(536): 0	S(521): 100; S(529): 100;	High	EsEDDLNKEsEEEVGPTK	Unambiguous	1	1	O43719	S2(Phospho); S10(Phospho)	CID	1	0	1	1	S(2): 100.0; S(10): 100.0; T(17): 0.0	3.885486364	1	0	100	2	1097.917236	2194.827196	-1.889562767	61.67420167	12316	12316	MS2	0/0	LC_052313_MC757_05MC-ET-Cy-Ti_Enrich.raw
>sp|O43719|HTSF1_HUMAN HIV Tat-specific factor 1 OS=Homo sapiens GN=HTATSF1 PE=1 SV=1	O43719	520	ESEDDLNKESEEEVGPTKESEEDDSEK	S(521): 0; S(529): 100; T(536): 86.1; S(539): 14; S(544): 99.9	S(529): 100; S(544): 99.9;	High	ESEDDLNKEsEEEVGPTKEsEEDDsEK	Unambiguous	1	1	O43719	S10(Phospho); S20(Phospho); S25(Phospho)	CID	0.3243	0	1	1	S(2): 0.0; S(10): 100.0; T(17): 86.1; S(20): 14.0; S(25): 99.9	6.26082468	2	8.00056839	100	3	1108.394775	3323.169773	-3.379718429	62.74719333	12561	12561	MS2	0/0	LC_052313_MC757_05MC-ET-Cy-Ti_Enrich.raw
>sp|O43719|HTSF1_HUMAN HIV Tat-specific factor 1 OS=Homo sapiens GN=HTATSF1 PE=1 SV=1	O43719	484	ESEEGNPVRGSEEDSPKK	S(485): 0.1; S(494): 99.9; S(498): 100	S(494): 99.9; S(498): 100;	High	ESEEGNPVRGsEEDsPKK	Unambiguous	1	1	O43719	S11(Phospho); S15(Phospho)	CID	1	0	1	1	S(2): 0.1; S(11): 99.9; S(15): 100.0	4.311087608	2	0.385951459	25	3	711.9497681	2133.834751	-1.257056471	35.29148167	6231	6231	MS2	0/0	LC_052313_MC757_05MC-ET-Cy-Ti_Enrich.raw
>sp|O43719|HTSF1_HUMAN HIV Tat-specific factor 1 OS=Homo sapiens GN=HTATSF1 PE=1 SV=1	O43719	706	LFDEEEDSSEK	S(713): 100; S(714): 100	S(713): 100; S(714): 100;	High	LFDEEEDssEK	Unambiguous	1	1	O43719	S8(Phospho); S9(Phospho)	CID	1	0	1	1	S(8): 100.0; S(9): 100.0	5.330926418	0	20.35688972	59	2	744.2457886	1487.484301	-1.359860781	76.22317667	15520	15520	MS2	0/0	LC_052313_MC757_05MC-ET-Cy-Ti_Enrich.raw
>sp|O43719|HTSF1_HUMAN HIV Tat-specific factor 1 OS=Homo sapiens GN=HTATSF1 PE=1 SV=1	O43719	706	LFDEEEDSSEK	S(713): 100; S(714): 100	S(713): 100; S(714): 100;	High	LFDEEEDssEK	Unambiguous	1	1	O43719	S8(Phospho); S9(Phospho)	CID	1	0	1	1	S(8): 100.0; S(9): 100.0	5.226203918	0	15.70979214	100	2	744.2455444	1487.483812	-1.688121102	76.75985833	15632	15632	MS2	0/0	LC_052313_MC757_05MC-ET-Cy-Ti_Enrich.raw
>sp|O43719|HTSF1_HUMAN HIV Tat-specific factor 1 OS=Homo sapiens GN=HTATSF1 PE=1 SV=1	O43719	706	LFDEEEDSSEK	S(713): 100; S(714): 100	S(713): 100; S(714): 100;	High	LFDEEEDssEK	Unambiguous	1	1	O43719	S8(Phospho); S9(Phospho)	CID	1	0	1	1	S(8): 100.0; S(9): 100.0	5.080102921	0	28.50281525	100	2	744.2453003	1487.483324	-2.016381639	77.30203833	15744	15744	MS2	0/0	LC_052313_MC757_05MC-ET-Cy-Ti_Enrich.raw
>sp|O43719|HTSF1_HUMAN HIV Tat-specific factor 1 OS=Homo sapiens GN=HTATSF1 PE=1 SV=1	O43719	706	LFDEEEDSSEK	S(713): 100; S(714): 100	S(713): 100; S(714): 100;	High	LFDEEEDssEK	Unambiguous	1	1	O43719	S8(Phospho); S9(Phospho)	CID	1	0	1	1	S(8): 100.0; S(9): 100.0	4.383528233	0	46.60140228	100	2	744.2460938	1487.484911	-0.949535682	75.16016667	15299	15299	MS2	0/0	LC_052313_MC757_05MC-ET-Cy-Ti_Enrich.raw
>sp|O43719|HTSF1_HUMAN HIV Tat-specific factor 1 OS=Homo sapiens GN=HTATSF1 PE=1 SV=1	O43719	706	LFDEEEDSSEK	S(713): 0.3; S(714): 99.7	S(714): 99.7;	High	LFDEEEDSsEK	Unambiguous	1	1	O43719	S9(Phospho)	CID	0.1124	0	1	1	S(8): 0.3; S(9): 99.7	4.364338398	0	20.55597305	40	2	704.260376	1407.513475	-4.630127519	67.03308667	13528	13528	MS2	0/0	LC_052313_MC757_05MC-ET-Cy-Ti_Enrich.raw
>sp|O43719|HTSF1_HUMAN HIV Tat-specific factor 1 OS=Homo sapiens GN=HTATSF1 PE=1 SV=1	O43719	706	LFDEEEDSSEK	S(713): 100; S(714): 100	S(713): 100; S(714): 100;	High	LFDEEEDssEK	Unambiguous	1	1	O43719	S8(Phospho); S9(Phospho)	CID	1	0	1	1	S(8): 100.0; S(9): 100.0	4.354091167	0	63.42351913	100	2	744.2449341	1487.482592	-2.508772848	75.69791167	15411	15411	MS2	0/0	LC_052313_MC757_05MC-ET-Cy-Ti_Enrich.raw
>sp|O43719|HTSF1_HUMAN HIV Tat-specific factor 1 OS=Homo sapiens GN=HTATSF1 PE=1 SV=1	O43719	706	LFDEEEDSSEK	S(713): 100; S(714): 100	S(713): 100; S(714): 100;	High	LFDEEEDssEK	Unambiguous	1	1	O43719	S8(Phospho); S9(Phospho)	CID	1	0	1	1	S(8): 100.0; S(9): 100.0	3.768893719	0	21.2289505	100	2	744.2467651	1487.486254	-0.046821651	78.83328667	16061	16061	MS2	0/0	LC_052313_MC757_05MC-ET-Cy-Ti_Enrich.raw
>sp|O43719|HTSF1_HUMAN HIV Tat-specific factor 1 OS=Homo sapiens GN=HTATSF1 PE=1 SV=1	O43719	706	LFDEEEDSSEK	S(713): 100; S(714): 100	S(713): 100; S(714): 100;	High	LFDEEEDssEK	Unambiguous	1	1	O43719	S8(Phospho); S9(Phospho)	CID	1	0	1	1	S(8): 100.0; S(9): 100.0	3.560224533	0	58.23987198	100	2	744.2449341	1487.482592	-2.508772848	78.24388167	15939	15939	MS2	0/0	LC_052313_MC757_05MC-ET-Cy-Ti_Enrich.raw
>sp|O43719|HTSF1_HUMAN HIV Tat-specific factor 1 OS=Homo sapiens GN=HTATSF1 PE=1 SV=1	O43719	706	LFDEEEDSSEK	S(713): 100; S(714): 100	S(713): 100; S(714): 100;	High	LFDEEEDssEK	Unambiguous	1	1	O43719	S8(Phospho); S9(Phospho)	CID	1	0	1	1	S(8): 100.0; S(9): 100.0	3.54731369	0	36.46344376	100	2	744.2446899	1487.482103	-2.837033923	79.35745	16170	16170	MS2	0/0	LC_052313_MC757_05MC-ET-Cy-Ti_Enrich.raw
>sp|O43719|HTSF1_HUMAN HIV Tat-specific factor 1 OS=Homo sapiens GN=HTATSF1 PE=1 SV=1	O43719	696	LFEDDDSNEK	S(702): 100	S(702): 100;	High	LFEDDDsNEK	Unambiguous	1	1	O43719	S7(Phospho)	CID	1	0	1	1	S(7): 100.0	4.442254066	0	6.115636349	17	2	646.2390747	1291.470873	-1.370147771	62.21919333	12438	12438	MS2	0/0	LC_052313_MC757_05MC-ET-Cy-Ti_Enrich.raw
>sp|O43719|HTSF1_HUMAN HIV Tat-specific factor 1 OS=Homo sapiens GN=HTATSF1 PE=1 SV=1	O43719	696	LFEDDDSNEK	S(702): 100	S(702): 100;	High	LFEDDDsNEK	Unambiguous	1	1	O43719	S7(Phospho)	CID	1	0	1	1	S(7): 100.0	4.022199154	0	0	100	2	646.2387085	1291.47014	-1.937271125	61.66528333	12314	12314	MS2	0/0	LC_052313_MC757_05MC-ET-Cy-Ti_Enrich.raw
>sp|O43719|HTSF1_HUMAN HIV Tat-specific factor 1 OS=Homo sapiens GN=HTATSF1 PE=1 SV=1	O43719	672	LFEESDDKEDEDADGK	S(676): 100	S(676): 100;	High	LFEEsDDKEDEDADGK	Unambiguous	1	1	O43719	S5(Phospho)	CID	1	0	1	1	S(5): 100.0	5.910500526	1	26.50327492	100	2	961.3630981	1921.71892	-1.796636804	61.68802833	12319	12319	MS2	0/0	LC_052313_MC757_05MC-ET-Cy-Ti_Enrich.raw
>sp|O43719|HTSF1_HUMAN HIV Tat-specific factor 1 OS=Homo sapiens GN=HTATSF1 PE=1 SV=1	O43719	672	LFEESDDKEDEDADGK	S(676): 100	S(676): 100;	High	LFEEsDDKEDEDADGK	Unambiguous	1	1	O43719	S5(Phospho)	CID	1	0	1	1	S(5): 100.0	4.857962608	1	44.11695099	100	2	961.3622437	1921.717211	-2.685939057	87.47847667	20710	20710	MS2	0/0	LC_051613_MC757_05MC-ET-Cy-Ti_NoEnrich.raw
>sp|O43719|HTSF1_HUMAN HIV Tat-specific factor 1 OS=Homo sapiens GN=HTATSF1 PE=1 SV=1	O43719	510	NDCEENGLAKESEDDLNKESEEEVGPTK	S(521): 100; S(529): 100; T(536): 0	S(521): 100; S(529): 100;	High	NDcEENGLAKEsEDDLNKEsEEEVGPTK	Unambiguous	1	1	O43719	C3(Carbamidomethyl); S12(Phospho); S20(Phospho)	CID	1	0	1	1	S(12): 100.0; S(20): 100.0; T(27): 0.0	6.172124386	2	5.216468811	100	3	1109.100464	3325.286838	-3.247523887	76.8155	15644	15644	MS2	0/0	LC_052313_MC757_05MC-ET-Cy-Ti_Enrich.raw
>sp|O43719|HTSF1_HUMAN HIV Tat-specific factor 1 OS=Homo sapiens GN=HTATSF1 PE=1 SV=1	O43719	434	TEDGGEFEEGASENNAKESSPEK	T(434): 0; S(445): 0.2; S(452): 99.8; S(453): 100	S(452): 99.8; S(453): 100;	High	TEDGGEFEEGASENNAKEssPEK	Unambiguous	1	1	O43719	S19(Phospho); S20(Phospho)	CID	0.2899	0	1	1	T(1): 0.0; S(12): 0.2; S(19): 99.8; S(20): 100.0	6.764098644	1	4.666607857	69	2	1300.978638	2600.949999	-1.947184443	57.33771333	11357	11357	MS2	0/0	LC_052313_MC757_05MC-ET-Cy-Ti_Enrich.raw
>sp|O43719|HTSF1_HUMAN HIV Tat-specific factor 1 OS=Homo sapiens GN=HTATSF1 PE=1 SV=1	O43719	434	TEDGGEFEEGASENNAKESSPEK	T(434): 0; S(445): 0.6; S(452): 99.7; S(453): 99.7	S(452): 99.7; S(453): 99.7;	High	TEDGGEFEEGASENNAKEssPEK	Unambiguous	1	1	O43719	S19(Phospho); S20(Phospho)	CID	0.2208	0	1	1	T(1): 0.0; S(12): 0.6; S(19): 99.7; S(20): 99.7	5.570444107	1	5.568119049	100	3	867.6544189	2600.948704	-2.445151669	56.78928	11236	11236	MS2	0/0	LC_052313_MC757_05MC-ET-Cy-Ti_Enrich.raw
>sp|O43719|HTSF1_HUMAN HIV Tat-specific factor 1 OS=Homo sapiens GN=HTATSF1 PE=1 SV=1	O43719	434	TEDGGEFEEGASENNAKESSPEK	T(434): 0; S(445): 0.3; S(452): 99.7; S(453): 100	S(452): 99.7; S(453): 100;	High	TEDGGEFEEGASENNAKEssPEK	Unambiguous	1	1	O43719	S19(Phospho); S20(Phospho)	CID	0.1638	0	1	1	T(1): 0.0; S(12): 0.3; S(19): 99.7; S(20): 100.0	5.253669262	1	4.529081345	91	3	867.6542358	2600.948154	-2.656350707	57.85218	11471	11471	MS2	0/0	LC_052313_MC757_05MC-ET-Cy-Ti_Enrich.raw
>sp|O43719|HTSF1_HUMAN HIV Tat-specific factor 1 OS=Homo sapiens GN=HTATSF1 PE=1 SV=1	O43719	434	TEDGGEFEEGASENNAKESSPEK	T(434): 0; S(445): 0; S(452): 100; S(453): 100	S(452): 100; S(453): 100;	High	TEDGGEFEEGASENNAKEssPEK	Unambiguous	1	1	O43719	S19(Phospho); S20(Phospho)	CID	1	0	1	1	T(1): 0.0; S(12): 0.0; S(19): 100.0; S(20): 100.0	4.842631817	1	0.274780601	10	3	867.6559448	2600.953281	-0.68516315	57.24131	11334	11334	MS2	0/0	LC_052313_MC757_05MC-ET-Cy-Ti_Enrich.raw
>sp|O43719|HTSF1_HUMAN HIV Tat-specific factor 1 OS=Homo sapiens GN=HTATSF1 PE=1 SV=1	O43719	637	VFDDESDEK	S(642): 100	S(642): 100;	High	VFDDEsDEK	Unambiguous	1	1	O43719	S6(Phospho)	CID	1	0	1	1	S(6): 100.0	3.753062725	0	1.125630856	4	2	582.2094727	1163.411669	-2.057403724	44.264225	8294	8294	MS2	0/0	LC_052313_MC757_05MC-ET-Cy-Ti_Enrich.raw
>sp|O43719|HTSF1_HUMAN HIV Tat-specific factor 1 OS=Homo sapiens GN=HTATSF1 PE=1 SV=1	O43719	610	VLDEEGSER	S(616): 100	S(616): 100;	High	VLDEEGsER	Unambiguous	1	1	O43719	S7(Phospho)	CID	1	0	1	1	S(7): 100.0	3.451831579	0	28.02065086	30	2	557.2254028	1113.443529	-2.248210953	40.35732	8530	8530	MS2	0/0	LC_051613_MC757_05MC-ET-Cy-Ti_NoEnrich.raw
>sp|O43719|HTSF1_HUMAN HIV Tat-specific factor 1 OS=Homo sapiens GN=HTATSF1 PE=1 SV=1	O43719	610	VLDEEGSEREFDEDSDEK	S(616): 100; S(624): 100	S(616): 100; S(624): 100;	High	VLDEEGsEREFDEDsDEK	Unambiguous	1	1	O43719	S7(Phospho); S15(Phospho)	CID	1	0	1	1	S(7): 100.0; S(15): 100.0	5.518749237	1	0	100	2	1144.40979	2287.812303	-1.805148905	77.16177	15715	15715	MS2	0/0	LC_052313_MC757_05MC-ET-Cy-Ti_Enrich.raw
>sp|O43741|AAKB2_HUMAN 5'-AMP-activated protein kinase subunit beta-2 OS=Homo sapiens GN=PRKAB2 PE=1 SV=1	O43741	108	SHNDFVAILDLPEGEHQYK	S(108): 100; Y(125): 0	S(108): 100;	High	sHNDFVAILDLPEGEHQYK	Unambiguous	1	1	O43741	S1(Phospho)	CID	1	0	1	1	S(1): 100.0; Y(18): 0.0	5.079827785	0	36.39188385	100	3	764.680542	2292.027073	-2.731020725	155.9240133	32563	32563	MS2	0/0	LC_052313_MC757_05MC-ET-Cy-Ti_Enrich.raw
>sp|O43741|AAKB2_HUMAN 5'-AMP-activated protein kinase subunit beta-2 OS=Homo sapiens GN=PRKAB2 PE=1 SV=1	O43741	108	SHNDFVAILDLPEGEHQYK	S(108): 100; Y(125): 0	S(108): 100;	High	sHNDFVAILDLPEGEHQYK	Unambiguous	1	1	O43741	S1(Phospho)	CID	1	0	1	1	S(1): 100.0; Y(18): 0.0	4.765427113	0	13.37535095	100	3	764.6793213	2292.023411	-4.328787728	156.5683417	32697	32697	MS2	0/0	LC_052313_MC757_05MC-ET-Cy-Ti_Enrich.raw
>sp|O43765|SGTA_HUMAN Small glutamine-rich tetratricopeptide repeat-containing protein alpha OS=Homo sapiens GN=SGTA PE=1 SV=1	O43765	77	SPARTPPSEEDSAEAER	S(77): 100; T(81): 99.1; S(84): 0.9; S(88): 0	S(77): 100; T(81): 99.1;	High	sPARTPPsEEDSAEAER	Unambiguous	1	1	O43765	S1(Phospho); S8(Phospho)	CID	1	0	1	1	S(1): 100.0; T(5): 99.1; S(8): 0.9; S(12): 0.0	5.336848259	1	36.62089157	73	3	663.5917969	1988.760837	-1.355580294	43.95538333	8225	8225	MS2	0/0	LC_052313_MC757_05MC-ET-Cy-Ti_Enrich.raw
>sp|O43765|SGTA_HUMAN Small glutamine-rich tetratricopeptide repeat-containing protein alpha OS=Homo sapiens GN=SGTA PE=1 SV=1	O43765	77	SPARTPPSEEDSAEAER	S(77): 99.9; T(81): 50; S(84): 50; S(88): 0.1	S(77): 99.9;	High	sPARTPPsEEDSAEAER	Unambiguous	1	1	O43765	S1(Phospho); S8(Phospho)	CID	1	0	1	1	S(1): 99.9; T(5): 50.0; S(8): 50.0; S(12): 0.1	4.008690834	1	14.43817139	100	2	994.8832397	1988.759203	-2.177452055	44.09050333	8256	8256	MS2	0/0	LC_052313_MC757_05MC-ET-Cy-Ti_Enrich.raw
>sp|O43768|ENSA_HUMAN Alpha-endosulfine OS=Homo sapiens GN=ENSA PE=1 SV=1	O43768	64	YFDSGDYNMAK	Y(64): 0.1; S(67): 99.4; Y(70): 0.6	S(67): 99.4;	High	YFDsGDYNmAK	Unambiguous	1	1	O43768	S4(Phospho); M9(Oxidation)	CID	1	0	1	1	Y(1): 0.1; S(4): 99.4; Y(7): 0.6	4.033630371	0	5.981601238	100	2	703.7506714	1406.494066	-2.133778332	73.51305167	14961	14961	MS2	0/0	LC_052313_MC757_05MC-ET-Cy-Ti_Enrich.raw
>sp|O43815|STRN_HUMAN Striatin OS=Homo sapiens GN=STRN PE=1 SV=4	O43815	236	FLESAAADFSDEDEDDDVDGR	S(239): 0; S(245): 100	S(245): 100;	High	FLESAAADFsDEDEDDDVDGR	Unambiguous	1	1	O43815	S10(Phospho)	CID	0.318	0	1	1	S(4): 0.0; S(10): 100.0	6.762597084	0	6.252398968	28	2	1199.44519	2397.883104	-2.025978921	119.2697467	24830	24830	MS2	0/0	LC_052313_MC757_05MC-ET-Cy-Ti_Enrich.raw
>sp|O43815|STRN_HUMAN Striatin OS=Homo sapiens GN=STRN PE=1 SV=4	O43815	236	FLESAAADFSDEDEDDDVDGR	S(239): 0; S(245): 100	S(245): 100;	High	FLESAAADFsDEDEDDDVDGR	Unambiguous	1	1	O43815	S10(Phospho)	CID	0.2708	0	1	1	S(4): 0.0; S(10): 100.0	6.716585159	0	20.9650631	100	2	1199.443604	2397.87993	-3.349579205	118.8194633	24732	24732	MS2	0/0	LC_052313_MC757_05MC-ET-Cy-Ti_Enrich.raw
>sp|O43815|STRN_HUMAN Striatin OS=Homo sapiens GN=STRN PE=1 SV=4	O43815	236	FLESAAADFSDEDEDDDVDGR	S(239): 0; S(245): 100	S(245): 100;	High	FLESAAADFsDEDEDDDVDGR	Unambiguous	1	1	O43815	S10(Phospho)	CID	1	0	1	1	S(4): 0.0; S(10): 100.0	5.537265301	0	12.82409477	83	3	799.9655151	2397.881992	-2.489755485	119.065815	24787	24787	MS2	0/0	LC_052313_MC757_05MC-ET-Cy-Ti_Enrich.raw
>sp|O43815|STRN_HUMAN Striatin OS=Homo sapiens GN=STRN PE=1 SV=4	O43815	236	FLESAAADFSDEDEDDDVDGR	S(239): 0; S(245): 100	S(245): 100;	High	FLESAAADFsDEDEDDDVDGR	Unambiguous	1	1	O43815	S10(Phospho)	CID	0.327	0	1	1	S(4): 0.0; S(10): 100.0	5.291193485	0	22.06698799	100	2	1199.442261	2397.877245	-4.469551412	119.910475	24970	24970	MS2	0/0	LC_052313_MC757_05MC-ET-Cy-Ti_Enrich.raw
>sp|O43847|NRDC_HUMAN Nardilysin OS=Homo sapiens GN=NRD1 PE=1 SV=2	O43847	92	RGSLSNAGDPEIVK	S(94): 99.9; S(96): 0.1	S(94): 99.9;	High	RGsLSNAGDPEIVK	Unambiguous	1	1	O43847	S3(Phospho)	CID	1	0	1	1	S(3): 99.9; S(5): 0.1	4.39065218	1	32.09098816	100	2	761.8642578	1522.721239	-3.252923039	68.91469167	14002	14002	MS2	0/0	LC_052313_MC757_05MC-ET-Cy-Ti_Enrich.raw
>sp|O43896|KIF1C_HUMAN Kinesin-like protein KIF1C OS=Homo sapiens GN=KIF1C PE=1 SV=3	O43896	670	LYADSDSGDDSDK	Y(671): 0; S(674): 99.9; S(676): 99.4; S(680): 0.6	S(674): 99.9; S(676): 99.4;	High	LYADsDsGDDSDK	Unambiguous	1	1	O43896	S5(Phospho); S7(Phospho)	CID	0.1704	0	1	1	Y(2): 0.0; S(5): 99.9; S(7): 99.4; S(11): 0.6	4.926767826	0	9.592442513	100	2	774.2416992	1547.476122	-3.988095463	54.43751667	10660	10660	MS2	0/0	LC_052313_MC757_05MC-ET-Cy-Ti_Enrich.raw
>sp|O43896|KIF1C_HUMAN Kinesin-like protein KIF1C OS=Homo sapiens GN=KIF1C PE=1 SV=3	O43896	670	LYADSDSGDDSDK	Y(671): 0; S(674): 0.5; S(676): 99.5; S(680): 0	S(676): 99.5;	High	LYADSDsGDDSDK	Unambiguous	1	1	O43896	S7(Phospho)	CID	1	0	1	1	Y(2): 0.0; S(5): 0.5; S(7): 99.5; S(11): 0.0	3.607803822	0	0	100	2	734.2597656	1467.512255	-2.526500197	37.90394667	6796	6796	MS2	0/0	LC_052313_MC757_05MC-ET-Cy-Ti_Enrich.raw
>sp|O43896|KIF1C_HUMAN Kinesin-like protein KIF1C OS=Homo sapiens GN=KIF1C PE=1 SV=3	O43896	1031	RNSLDGGGR	S(1033): 100	S(1033): 100;	High	RNsLDGGGR	Unambiguous	1	1	O43896	S3(Phospho)	CID	1	0	1	1	S(3): 100.0	4.618200302	1	8.500109673	17	2	506.2206421	1011.434008	-2.763146475	26.70396	4269	4269	MS2	0/0	LC_052313_MC757_05MC-ET-Cy-Ti_Enrich.raw
>sp|O60231|DHX16_HUMAN Putative pre-mRNA-splicing factor ATP-dependent RNA helicase DHX16 OS=Homo sapiens GN=DHX16 PE=1 SV=2	O60231	99	LLEDSEESSEETVSR	S(103): 99.9; S(106): 91.9; S(107): 8.2; T(110): 0; S(112): 0	S(103): 99.9;	High	LLEDsEEsSEETVSR	Unambiguous	1	1	O60231	S5(Phospho); S8(Phospho)	CID	0.2076	0	1	1	S(5): 99.9; S(8): 91.9; S(9): 8.2; T(12): 0.0; S(14): 0.0	6.016515732	0	12.11868954	100	2	935.3533936	1869.69951	-2.365519486	88.54466333	18116	18116	MS2	0/0	LC_052313_MC757_05MC-ET-Cy-Ti_Enrich.raw
>sp|O60231|DHX16_HUMAN Putative pre-mRNA-splicing factor ATP-dependent RNA helicase DHX16 OS=Homo sapiens GN=DHX16 PE=1 SV=2	O60231	99	LLEDSEESSEETVSR	S(103): 100; S(106): 94.1; S(107): 5.9; T(110): 0; S(112): 0	S(103): 100;	High	LLEDsEEsSEETVSR	Unambiguous	1	1	O60231	S5(Phospho); S8(Phospho)	CID	0.1987	0	1	1	S(5): 100.0; S(8): 94.1; S(9): 5.9; T(12): 0.0; S(14): 0.0	5.99187088	0	10.18223	100	2	935.3535767	1869.699877	-2.169652861	88.02627	18005	18005	MS2	0/0	LC_052313_MC757_05MC-ET-Cy-Ti_Enrich.raw
>sp|O60231|DHX16_HUMAN Putative pre-mRNA-splicing factor ATP-dependent RNA helicase DHX16 OS=Homo sapiens GN=DHX16 PE=1 SV=2	O60231	99	LLEDSEESSEETVSR	S(103): 100; S(106): 50; S(107): 50; T(110): 0; S(112): 0	S(103): 100;	High	LLEDsEEsSEETVSR	Unambiguous	1	1	O60231	S5(Phospho); S8(Phospho)	CID	0.1076	0	1	1	S(5): 100.0; S(8): 50.0; S(9): 50.0; T(12): 0.0; S(14): 0.0	5.390404224	0	18.94800568	100	2	935.3529663	1869.698656	-2.822541908	86.99332	17784	17784	MS2	0/0	LC_052313_MC757_05MC-ET-Cy-Ti_Enrich.raw
>sp|O60231|DHX16_HUMAN Putative pre-mRNA-splicing factor ATP-dependent RNA helicase DHX16 OS=Homo sapiens GN=DHX16 PE=1 SV=2	O60231	153	QQTEKPESEDEWER	T(155): 0; S(160): 100	S(160): 100;	High	QQTEKPEsEDEWER	Unambiguous	1	1	O60231	S8(Phospho)	CID	1	0	1	1	T(3): 0.0; S(8): 100.0	4.166640282	0	10.54256153	68	3	624.253418	1870.745701	-1.855753964	55.30603	10880	10880	MS2	0/0	LC_052313_MC757_05MC-ET-Cy-Ti_Enrich.raw
>sp|O60256|KPRB_HUMAN Phosphoribosyl pyrophosphate synthase-associated protein 2 OS=Homo sapiens GN=PRPSAP2 PE=1 SV=1	O60256	205	LGIAVIHGEAQDAESDLVDGRHSPPMVR	S(219): 0.1; S(227): 99.9	S(227): 99.9;	High	LGIAVIHGEAQDAEsDLVDGRHSPPmVR	Unambiguous	1	1	O60256	S15(Phospho); M26(Oxidation)	CID	0.013	0	1	1	S(15): 0.1; S(23): 99.9	4.620147705	1	78.29025269	89	4	767.1175537	3065.448385	-0.914168467	128.2396	26766	26766	MS2	0/0	LC_052313_MC757_05MC-ET-Cy-Ti_Enrich.raw
>sp|O60271|JIP4_HUMAN C-Jun-amino-terminal kinase-interacting protein 4 OS=Homo sapiens GN=SPAG9 PE=1 SV=4	O60271	199	ERPISLGIFPLPAGDGLLTPDAQK	S(203): 100; T(217): 100	S(203): 100; T(217): 100;	High	ERPIsLGIFPLPAGDGLLtPDAQK	Unambiguous	1	1	O60271	S5(Phospho); T19(Phospho)	CID	1	0	1	1	S(5): 100.0; T(19): 100.0	5.492655754	0	14.58168888	100	3	889.1033936	2665.295627	-3.123813303	192.86226	40094	40094	MS2	0/0	LC_052313_MC757_05MC-ET-Cy-Ti_Enrich.raw
>sp|O60271|JIP4_HUMAN C-Jun-amino-terminal kinase-interacting protein 4 OS=Homo sapiens GN=SPAG9 PE=1 SV=4	O60271	199	ERPISLGIFPLPAGDGLLTPDAQK	S(203): 0; T(217): 100	T(217): 100;	High	ERPISLGIFPLPAGDGLLtPDAQK	Unambiguous	1	1	O60271	T19(Phospho)	CID	1	0	1	1	S(5): 0.0; T(19): 100.0	4.915194988	0	51.62046432	40	3	862.4517822	2585.340793	1.22658092	347.7999233	89556	89556	MS2	0/0	LC_051613_MC757_05MC-ET-Cy-Ti_NoEnrich.raw
>sp|O60271|JIP4_HUMAN C-Jun-amino-terminal kinase-interacting protein 4 OS=Homo sapiens GN=SPAG9 PE=1 SV=4	O60271	199	ERPISLGIFPLPAGDGLLTPDAQK	S(203): 0; T(217): 100	T(217): 100;	High	ERPISLGIFPLPAGDGLLtPDAQK	Unambiguous	1	1	O60271	T19(Phospho)	CID	1	0	1	1	S(5): 0.0; T(19): 100.0	4.380075932	0	0	100	3	862.4474487	2585.327793	-3.801977691	188.228685	39170	39170	MS2	0/0	LC_052313_MC757_05MC-ET-Cy-Ti_Enrich.raw
>sp|O60271|JIP4_HUMAN C-Jun-amino-terminal kinase-interacting protein 4 OS=Homo sapiens GN=SPAG9 PE=1 SV=4	O60271	327	NVSTGSAENEEK	S(329): 91.4; T(330): 9.5; S(332): 99.1	S(332): 99.1;	High	NVsTGsAENEEK	Unambiguous	1	1	O60271	S3(Phospho); S6(Phospho)	CID	0.1606	0	1	1	S(3): 91.4; T(4): 9.5; S(6): 99.1	4.419223309	0	27.16600037	100	2	712.7521362	1424.496996	-0.622998199	31.91858833	5519	5519	MS2	0/0	LC_052313_MC757_05MC-ET-Cy-Ti_Enrich.raw
>sp|O60353|FZD6_HUMAN Frizzled-6 OS=Homo sapiens GN=FZD6 PE=1 SV=2	O60353	612	EQDCGEPASPAASISR	S(620): 100; S(624): 50; S(626): 50	S(620): 100;	High	EQDcGEPAsPAAsISR	Unambiguous	1	1	O60353	C4(Carbamidomethyl); S9(Phospho); S13(Phospho)	CID	1	0	1	1	S(9): 100.0; S(13): 50.0; S(15): 50.0	4.723420143	0	13.49870205	100	2	917.8375244	1834.667772	-2.052192736	60.13060333	11981	11981	MS2	0/0	LC_052313_MC757_05MC-ET-Cy-Ti_Enrich.raw
>sp|O60353|FZD6_HUMAN Frizzled-6 OS=Homo sapiens GN=FZD6 PE=1 SV=2	O60353	612	EQDCGEPASPAASISR	S(620): 100; S(624): 0; S(626): 0	S(620): 100;	High	EQDcGEPAsPAASISR	Unambiguous	1	1	O60353	C4(Carbamidomethyl); S9(Phospho)	CID	0.1488	0	1	1	S(9): 100.0; S(13): 0.0; S(15): 0.0	4.569797516	0	29.65480232	100	2	877.8529663	1754.698656	-3.733007255	61.32397167	12239	12239	MS2	0/0	LC_052313_MC757_05MC-ET-Cy-Ti_Enrich.raw
>sp|O60353|FZD6_HUMAN Frizzled-6 OS=Homo sapiens GN=FZD6 PE=1 SV=2	O60353	612	EQDCGEPASPAASISRLSGEQVDGK	S(620): 100; S(624): 99.8; S(626): 1.9; S(629): 98.3	S(620): 100; S(624): 99.8;	High	EQDcGEPAsPAAsIsRLSGEQVDGK	Unambiguous	1	1	O60353	C4(Carbamidomethyl); S9(Phospho); S13(Phospho); S15(Phospho)	CID	1	0	1	1	S(9): 100.0; S(13): 99.8; S(15): 1.9; S(18): 98.3	4.619913101	1	12.01602745	100	3	943.3651733	2828.080967	-2.638372294	96.677775	19866	19866	MS2	0/0	LC_052313_MC757_05MC-ET-Cy-Ti_Enrich.raw
>sp|O60353|FZD6_HUMAN Frizzled-6 OS=Homo sapiens GN=FZD6 PE=1 SV=2	O60353	610	LREQDCGEPASPAASISR	S(620): 100; S(624): 6.8; S(626): 93.2	S(620): 100;	High	LREQDcGEPAsPAAsISR	Unambiguous	1	1	O60353	C6(Carbamidomethyl); S11(Phospho); S15(Phospho)	CID	1	0	1	1	S(11): 100.0; S(15): 6.8; S(17): 93.2	4.888077736	1	25.52495766	78	3	701.9553223	2103.851414	-2.525726432	59.25218167	11782	11782	MS2	0/0	LC_052313_MC757_05MC-ET-Cy-Ti_Enrich.raw
>sp|O60353|FZD6_HUMAN Frizzled-6 OS=Homo sapiens GN=FZD6 PE=1 SV=2	O60353	610	LREQDCGEPASPAASISRLSGEQVDGK	S(620): 99.8; S(624): 50.6; S(626): 50.6; S(629): 99	S(620): 99.8; S(629): 99;	High	LREQDcGEPAsPAAsIsRLSGEQVDGK	Unambiguous	1	1	O60353	C6(Carbamidomethyl); S11(Phospho); S15(Phospho); S17(Phospho)	CID	0.2649	0	1	1	S(11): 99.8; S(15): 50.6; S(17): 50.6; S(20): 99.0	7.696314335	2	6.089241982	44	3	1033.094482	3097.268894	-1.525306499	90.18345	18465	18465	MS2	0/0	LC_052313_MC757_05MC-ET-Cy-Ti_Enrich.raw
>sp|O60353|FZD6_HUMAN Frizzled-6 OS=Homo sapiens GN=FZD6 PE=1 SV=2	O60353	610	LREQDCGEPASPAASISRLSGEQVDGK	S(620): 99.3; S(624): 1.3; S(626): 15.1; S(629): 84.3	S(620): 99.3;	High	LREQDcGEPAsPAAsISRLSGEQVDGK	Unambiguous	1	1	O60353	C6(Carbamidomethyl); S11(Phospho); S15(Phospho)	CID	0.1314	0	1	1	S(11): 99.3; S(15): 1.3; S(17): 15.1; S(20): 84.3	5.095505714	2	26.62927818	98	3	1006.438904	3017.302158	-1.69990407	94.33207333	19354	19354	MS2	0/0	LC_052313_MC757_05MC-ET-Cy-Ti_Enrich.raw
>sp|O60502|NCOAT_HUMAN Bifunctional protein NCOAT OS=Homo sapiens GN=MGEA5 PE=1 SV=2	O60502	359	LENEGSDEDIETDVLYSPQMALK	S(364): 100; T(370): 0; Y(374): 0; S(375): 0	S(364): 100;	High	LENEGsDEDIETDVLYSPQMALK	Unambiguous	1	1	O60502	S6(Phospho)	CID	0.3364	0	1	1	S(6): 100.0; T(12): 0.0; Y(16): 0.0; S(17): 0.0	6.506464005	0	4.564088345	100	2	1338.582031	2676.156786	-2.517199304	160.1888317	33447	33447	MS2	0/0	LC_052313_MC757_05MC-ET-Cy-Ti_Enrich.raw
>sp|O60502|NCOAT_HUMAN Bifunctional protein NCOAT OS=Homo sapiens GN=MGEA5 PE=1 SV=2	O60502	359	LENEGSDEDIETDVLYSPQMALK	S(364): 100; T(370): 0; Y(374): 0; S(375): 0	S(364): 100;	High	LENEGsDEDIETDVLYSPQmALK	Unambiguous	1	1	O60502	S6(Phospho); M20(Oxidation)	CID	0.314	0	1	1	S(6): 100.0; T(12): 0.0; Y(16): 0.0; S(17): 0.0	6.019907951	0	0	100	2	1346.5802	2692.153124	-1.973709938	146.9922717	30710	30710	MS2	0/0	LC_052313_MC757_05MC-ET-Cy-Ti_Enrich.raw
>sp|O60502|NCOAT_HUMAN Bifunctional protein NCOAT OS=Homo sapiens GN=MGEA5 PE=1 SV=2	O60502	359	LENEGSDEDIETDVLYSPQMALK	S(364): 100; T(370): 0; Y(374): 0; S(375): 0	S(364): 100;	High	LENEGsDEDIETDVLYSPQmALK	Unambiguous	1	1	O60502	S6(Phospho); M20(Oxidation)	CID	0.2614	0	1	1	S(6): 100.0; T(12): 0.0; Y(16): 0.0; S(17): 0.0	5.696051121	0	0	100	2	1346.578369	2692.149462	-3.334004623	147.209535	30755	30755	MS2	0/0	LC_052313_MC757_05MC-ET-Cy-Ti_Enrich.raw
>sp|O60502|NCOAT_HUMAN Bifunctional protein NCOAT OS=Homo sapiens GN=MGEA5 PE=1 SV=2	O60502	359	LENEGSDEDIETDVLYSPQMALK	S(364): 100; T(370): 0; Y(374): 0; S(375): 0	S(364): 100;	High	LENEGsDEDIETDVLYSPQmALK	Unambiguous	1	1	O60502	S6(Phospho); M20(Oxidation)	CID	0.2787	0	1	1	S(6): 100.0; T(12): 0.0; Y(16): 0.0; S(17): 0.0	5.669313908	0	0	100	2	1346.578857	2692.150438	-2.971259011	147.5197317	30819	30819	MS2	0/0	LC_052313_MC757_05MC-ET-Cy-Ti_Enrich.raw
>sp|O60502|NCOAT_HUMAN Bifunctional protein NCOAT OS=Homo sapiens GN=MGEA5 PE=1 SV=2	O60502	359	LENEGSDEDIETDVLYSPQMALK	S(364): 100; T(370): 0; Y(374): 0; S(375): 0	S(364): 100;	High	LENEGsDEDIETDVLYSPQmALK	Unambiguous	1	1	O60502	S6(Phospho); M20(Oxidation)	CID	0.0909	0	1	1	S(6): 100.0; T(12): 0.0; Y(16): 0.0; S(17): 0.0	5.496214867	0	9.523217201	100	3	898.0549316	2692.150242	-3.04426848	146.9969717	30711	30711	MS2	0/0	LC_052313_MC757_05MC-ET-Cy-Ti_Enrich.raw
>sp|O60502|NCOAT_HUMAN Bifunctional protein NCOAT OS=Homo sapiens GN=MGEA5 PE=1 SV=2	O60502	359	LENEGSDEDIETDVLYSPQMALK	S(364): 100; T(370): 0; Y(374): 0; S(375): 0	S(364): 100;	High	LENEGsDEDIETDVLYSPQmALK	Unambiguous	1	1	O60502	S6(Phospho); M20(Oxidation)	CID	1	0	1	1	S(6): 100.0; T(12): 0.0; Y(16): 0.0; S(17): 0.0	4.503234386	0	15.62889767	100	2	1346.578857	2692.150438	-2.971259011	147.7514283	30867	30867	MS2	0/0	LC_052313_MC757_05MC-ET-Cy-Ti_Enrich.raw
>sp|O60502|NCOAT_HUMAN Bifunctional protein NCOAT OS=Homo sapiens GN=MGEA5 PE=1 SV=2	O60502	359	LENEGSDEDIETDVLYSPQMALK	S(364): 99.9; T(370): 0.1; Y(374): 0; S(375): 0	S(364): 99.9;	High	LENEGsDEDIETDVLYSPQMALK	Unambiguous	1	1	O60502	S6(Phospho)	CID	1	0	1	1	S(6): 99.9; T(12): 0.1; Y(16): 0.0; S(17): 0.0	4.271413803	0	24.9172039	100	3	892.7227783	2676.153782	-3.639771798	160.2530717	33460	33460	MS2	0/0	LC_052313_MC757_05MC-ET-Cy-Ti_Enrich.raw
>sp|O60524|NEMF_HUMAN Nuclear export mediator factor NEMF OS=Homo sapiens GN=NEMF PE=1 SV=4	O60524	736	DELNEELIQEESSEDEGEYEEVRK	S(747): 100; S(748): 100; Y(754): 0	S(747): 100; S(748): 100;	High	DELNEELIQEEssEDEGEYEEVRK	Unambiguous	1	1	O60524	S12(Phospho); S13(Phospho)	CID	1	0	1	1	S(12): 100.0; S(13): 100.0; Y(19): 0.0	5.238786697	1	22.98841858	71	3	1020.069153	3058.192905	-1.496980095	118.7651617	24720	24720	MS2	0/0	LC_052313_MC757_05MC-ET-Cy-Ti_Enrich.raw
>sp|O60524|NEMF_HUMAN Nuclear export mediator factor NEMF OS=Homo sapiens GN=NEMF PE=1 SV=4	O60524	736	DELNEELIQEESSEDEGEYEEVRK	S(747): 99.2; S(748): 99.2; Y(754): 1.7	S(747): 99.2; S(748): 99.2;	High	DELNEELIQEEssEDEGEYEEVRK	Unambiguous	1	1	O60524	S12(Phospho); S13(Phospho)	CID	1	0	1	1	S(12): 99.2; S(13): 99.2; Y(19): 1.7	4.459711075	1	4.900521278	100	3	1020.069092	3058.192722	-1.556853935	119.391615	24857	24857	MS2	0/0	LC_052313_MC757_05MC-ET-Cy-Ti_Enrich.raw
>sp|O60524|NEMF_HUMAN Nuclear export mediator factor NEMF OS=Homo sapiens GN=NEMF PE=1 SV=4	O60524	412	NPYLLSEEEDDDVDGDVNVEK	Y(414): 0; S(417): 100	S(417): 100;	High	NPYLLsEEEDDDVDGDVNVEK	Unambiguous	1	1	O60524	S6(Phospho)	CID	0.11	0	1	1	Y(3): 0.0; S(6): 100.0	6.816120148	0	30.43749046	96	2	1237.507813	2474.008348	-1.937713752	124.7106033	26006	26006	MS2	0/0	LC_052313_MC757_05MC-ET-Cy-Ti_Enrich.raw
>sp|O60524|NEMF_HUMAN Nuclear export mediator factor NEMF OS=Homo sapiens GN=NEMF PE=1 SV=4	O60524	412	NPYLLSEEEDDDVDGDVNVEK	Y(414): 0; S(417): 100	S(417): 100;	High	NPYLLsEEEDDDVDGDVNVEK	Unambiguous	1	1	O60524	S6(Phospho)	CID	0.1593	0	1	1	Y(3): 0.0; S(6): 100.0	6.534005165	0	25.87614059	100	2	1237.50708	2474.006884	-2.529808543	125.2653183	26128	26128	MS2	0/0	LC_052313_MC757_05MC-ET-Cy-Ti_Enrich.raw
>sp|O60524|NEMF_HUMAN Nuclear export mediator factor NEMF OS=Homo sapiens GN=NEMF PE=1 SV=4	O60524	412	NPYLLSEEEDDDVDGDVNVEK	Y(414): 0; S(417): 100	S(417): 100;	High	NPYLLsEEEDDDVDGDVNVEK	Unambiguous	1	1	O60524	S6(Phospho)	CID	0.0768	0	1	1	Y(3): 0.0; S(6): 100.0	4.950492382	0	67.94628906	100	3	825.3406372	2474.007358	-2.337878619	124.965575	26063	26063	MS2	0/0	LC_052313_MC757_05MC-ET-Cy-Ti_Enrich.raw
>sp|O60524|NEMF_HUMAN Nuclear export mediator factor NEMF OS=Homo sapiens GN=NEMF PE=1 SV=4	O60524	412	NPYLLSEEEDDDVDGDVNVEK	Y(414): 0.1; S(417): 99.9	S(417): 99.9;	High	NPYLLsEEEDDDVDGDVNVEK	Unambiguous	1	1	O60524	S6(Phospho)	CID	1	0	1	1	Y(3): 0.1; S(6): 99.9	4.002792358	0	11.10180473	100	2	1237.505493	2474.00371	-3.812682995	125.8033283	26241	26241	MS2	0/0	LC_052313_MC757_05MC-ET-Cy-Ti_Enrich.raw
>sp|O60716|CTND1_HUMAN Catenin delta-1 OS=Homo sapiens GN=CTNND1 PE=1 SV=1	O60716	340	AQHERGSLASLDSL	S(346): 100; S(349): 100; S(352): 0	S(346): 100; S(349): 100;	High	AQHERGsLAsLDSL	Unambiguous	1	1	O60716	S7(Phospho); S10(Phospho)	CID	1	0	1	1	S(7): 100.0; S(10): 100.0; S(13): 0.0	4.721374989	2	32.92044067	100	2	822.3441162	1643.680956	-1.04490967	119.3237417	25640	25640	MS2	0/0	LC_052313_MC757_05MC-ET-Cy-Chy_Enrich.raw
>sp|O60716|CTND1_HUMAN Catenin delta-1 OS=Homo sapiens GN=CTNND1 PE=1 SV=1	O60716	281	GLEDDQRSMGYDDL	S(288): 99.9; Y(291): 0.1	S(288): 99.9;	High	GLEDDQRsmGYDDL	Unambiguous	1	1	O60716	S8(Phospho); M9(Oxidation)	CID	1	0	1	1	S(8): 99.9; Y(11): 0.1	4.914038181	2	21.74650955	100	2	855.3197021	1709.632128	-2.333614969	98.52965333	20924	20924	MS2	0/0	LC_052313_MC757_05MC-ET-Cy-Chy_Enrich.raw
>sp|O60716|CTND1_HUMAN Catenin delta-1 OS=Homo sapiens GN=CTNND1 PE=1 SV=1	O60716	345	GSLASLDSLRK	S(346): 100; S(349): 100; S(352): 100	S(346): 100; S(349): 100; S(352): 100;	High	GsLAsLDsLRK	Unambiguous	1	1	O60716	S2(Phospho); S5(Phospho); S8(Phospho)	CID	1	0	1	1	S(2): 100.0; S(5): 100.0; S(8): 100.0	3.986140966	1	8.587816238	100	2	693.7754517	1386.543627	-2.262892871	106.6074383	22032	22032	MS2	0/0	LC_052313_MC757_05MC-ET-Cy-Ti_Enrich.raw
>sp|O60716|CTND1_HUMAN Catenin delta-1 OS=Homo sapiens GN=CTNND1 PE=1 SV=1	O60716	345	GSLASLDSLRK	S(346): 100; S(349): 100; S(352): 100	S(346): 100; S(349): 100; S(352): 100;	High	GsLAsLDsLRK	Unambiguous	1	1	O60716	S2(Phospho); S5(Phospho); S8(Phospho)	CID	1	0	1	1	S(2): 100.0; S(5): 100.0; S(8): 100.0	3.737675905	1	6.891839027	100	2	693.7755737	1386.543871	-2.086813929	107.1456217	22147	22147	MS2	0/0	LC_052313_MC757_05MC-ET-Cy-Ti_Enrich.raw
>sp|O60716|CTND1_HUMAN Catenin delta-1 OS=Homo sapiens GN=CTNND1 PE=1 SV=1	O60716	345	GSLASLDSLRK	S(346): 100; S(349): 100; S(352): 100	S(346): 100; S(349): 100; S(352): 100;	High	GsLAsLDsLRK	Unambiguous	1	1	O60716	S2(Phospho); S5(Phospho); S8(Phospho)	CID	1	0	1	1	S(2): 100.0; S(5): 100.0; S(8): 100.0	3.63591671	1	20.05949402	100	2	693.7758179	1386.544359	-1.734656231	106.1061467	21924	21924	MS2	0/0	LC_052313_MC757_05MC-ET-Cy-Ti_Enrich.raw
>sp|O60716|CTND1_HUMAN Catenin delta-1 OS=Homo sapiens GN=CTNND1 PE=1 SV=1	O60716	345	GSLASLDSLRK	S(346): 1.1; S(349): 99; S(352): 99.9	S(349): 99; S(352): 99.9;	High	GSLAsLDsLRK	Unambiguous	1	1	O60716	S5(Phospho); S8(Phospho)	CID	1	0	1	1	S(2): 1.1; S(5): 99.0; S(8): 99.9	3.608349562	1	29.81406021	100	2	653.7924194	1306.577562	-2.19738414	107.7561633	22279	22279	MS2	0/0	LC_052313_MC757_05MC-ET-Cy-Ti_Enrich.raw
>sp|O60716|CTND1_HUMAN Catenin delta-1 OS=Homo sapiens GN=CTNND1 PE=1 SV=1	O60716	345	GSLASLDSLRK	S(346): 0; S(349): 100; S(352): 100	S(349): 100; S(352): 100;	High	GSLAsLDsLRK	Unambiguous	1	1	O60716	S5(Phospho); S8(Phospho)	CID	1	0	1	1	S(2): 0.0; S(5): 100.0; S(8): 100.0	3.60410428	1	3.324038982	21	2	653.7924194	1306.577562	-2.19738414	108.24364	22383	22383	MS2	0/0	LC_052313_MC757_05MC-ET-Cy-Ti_Enrich.raw
>sp|O60716|CTND1_HUMAN Catenin delta-1 OS=Homo sapiens GN=CTNND1 PE=1 SV=1	O60716	345	GSLASLDSLRK	S(346): 100; S(349): 100; S(352): 100	S(346): 100; S(349): 100; S(352): 100;	High	GsLAsLDsLRK	Unambiguous	1	1	O60716	S2(Phospho); S5(Phospho); S8(Phospho)	CID	1	0	1	1	S(2): 100.0; S(5): 100.0; S(8): 100.0	3.597512007	1	11.54160023	100	2	693.7754517	1386.543627	-2.262892871	105.61385	21818	21818	MS2	0/0	LC_052313_MC757_05MC-ET-Cy-Ti_Enrich.raw
>sp|O60716|CTND1_HUMAN Catenin delta-1 OS=Homo sapiens GN=CTNND1 PE=1 SV=1	O60716	345	GSLASLDSLRK	S(346): 100; S(349): 99.8; S(352): 0.2	S(346): 100; S(349): 99.8;	High	GsLAsLDSLRK	Unambiguous	1	1	O60716	S2(Phospho); S5(Phospho)	CID	1	0	1	1	S(2): 100.0; S(5): 99.8; S(8): 0.2	3.557971716	1	25.03680229	100	2	653.7920532	1306.57683	-2.757950857	105.2491433	21740	21740	MS2	0/0	LC_052313_MC757_05MC-ET-Cy-Ti_Enrich.raw
>sp|O60716|CTND1_HUMAN Catenin delta-1 OS=Homo sapiens GN=CTNND1 PE=1 SV=1	O60716	920	SGDLGDMEPLK	S(920): 100	S(920): 100;	High	sGDLGDmEPLK	Unambiguous	1	1	O60716	S1(Phospho); M7(Oxidation)	CID	1	0	1	1	S(1): 100.0	3.592553616	0	28.60964394	100	2	629.2562256	1257.505175	-1.401782005	74.28535167	15119	15119	MS2	0/0	LC_052313_MC757_05MC-ET-Cy-Ti_Enrich.raw
>sp|O60716|CTND1_HUMAN Catenin delta-1 OS=Homo sapiens GN=CTNND1 PE=1 SV=1	O60716	899	SLDNNYSTPNER	S(899): 100; Y(904): 0; S(905): 0; T(906): 0	S(899): 100;	High	sLDNNYSTPNER	Unambiguous	1	1	O60716	S1(Phospho)	CID	1	0	1	1	S(1): 100.0; Y(6): 0.0; S(7): 0.0; T(8): 0.0	3.887382269	0	22.08724976	100	2	745.2993774	1489.591478	-2.721576517	56.44475167	11156	11156	MS2	0/0	LC_052313_MC757_05MC-ET-Cy-Ti_Enrich.raw
>sp|O60763|USO1_HUMAN General vesicular transport factor p115 OS=Homo sapiens GN=USO1 PE=1 SV=2	O60763	929	DLGHPVEEEDELESGDQEDEDDESEDPGK	S(942): 100; S(952): 0	S(942): 100;	High	DLGHPVEEEDELEsGDQEDEDDESEDPGK	Unambiguous	1	1	O60763	S14(Phospho)	CID	0.3746	0	1	1	S(14): 100.0; S(24): 0.0	8.730939865	0	12.27513409	100	3	1108.416382	3323.234592	-1.402260977	94.02543333	19287	19287	MS2	0/0	LC_052313_MC757_05MC-ET-Cy-Ti_Enrich.raw
>sp|O60763|USO1_HUMAN General vesicular transport factor p115 OS=Homo sapiens GN=USO1 PE=1 SV=2	O60763	929	DLGHPVEEEDELESGDQEDEDDESEDPGK	S(942): 100; S(952): 0	S(942): 100;	High	DLGHPVEEEDELEsGDQEDEDDESEDPGK	Unambiguous	1	1	O60763	S14(Phospho)	CID	0.3854	0	1	1	S(14): 100.0; S(24): 0.0	8.640153885	0	13.18252468	65	3	1108.416138	3323.23386	-1.622655609	140.62387	33612	33612	MS2	0/0	LC_051613_MC757_05MC-ET-Cy-Ti_NoEnrich.raw
>sp|O60763|USO1_HUMAN General vesicular transport factor p115 OS=Homo sapiens GN=USO1 PE=1 SV=2	O60763	929	DLGHPVEEEDELESGDQEDEDDESEDPGK	S(942): 100; S(952): 0	S(942): 100;	High	DLGHPVEEEDELEsGDQEDEDDESEDPGK	Unambiguous	1	1	O60763	S14(Phospho)	CID	0.4574	0	1	1	S(14): 100.0; S(24): 0.0	7.625590801	0	0	12	3	1108.415527	3323.232029	-2.173642613	95.01737667	19503	19503	MS2	0/0	LC_052313_MC757_05MC-ET-Cy-Ti_Enrich.raw
>sp|O60763|USO1_HUMAN General vesicular transport factor p115 OS=Homo sapiens GN=USO1 PE=1 SV=2	O60763	929	DLGHPVEEEDELESGDQEDEDDESEDPGK	S(942): 100; S(952): 0	S(942): 100;	High	DLGHPVEEEDELEsGDQEDEDDESEDPGK	Unambiguous	1	1	O60763	S14(Phospho)	CID	1	0	1	1	S(14): 100.0; S(24): 0.0	6.629740715	0	0.197552398	6	3	1108.41626	3323.234226	-1.512458281	94.50532167	19391	19391	MS2	0/0	LC_052313_MC757_05MC-ET-Cy-Ti_Enrich.raw
>sp|O60763|USO1_HUMAN General vesicular transport factor p115 OS=Homo sapiens GN=USO1 PE=1 SV=2	O60763	929	DLGHPVEEEDELESGDQEDEDDESEDPGK	S(942): 99.9; S(952): 0.1	S(942): 99.9;	High	DLGHPVEEEDELESGDQEDEDDEsEDPGK	Unambiguous	1	1	O60763	S24(Phospho)	CID	0.0626	0	1	1	S(14): 99.9; S(24): 0.1	4.953152657	0	41.6987915	100	3	1108.416504	3323.234958	-1.292063698	97.79399833	20105	20105	MS2	0/0	LC_052313_MC757_05MC-ET-Cy-Ti_Enrich.raw
>sp|O60832|DKC1_HUMAN H/ACA ribonucleoprotein complex subunit 4 OS=Homo sapiens GN=DKC1 PE=1 SV=3	O60832	481	AGLESGAEPGDGDSDTTK	S(485): 100; S(494): 0; T(496): 0; T(497): 0	S(485): 100;	High	AGLEsGAEPGDGDSDTTK	Unambiguous	1	1	O60832	S5(Phospho)	CID	1	0	1	1	S(5): 100.0; S(14): 0.0; T(16): 0.0; T(17): 0.0	4.034964085	0	28.61326599	100	2	893.8521729	1786.697069	-2.520414318	55.526695	10930	10930	MS2	0/0	LC_052313_MC757_05MC-ET-Cy-Ti_Enrich.raw
>sp|O60832|DKC1_HUMAN H/ACA ribonucleoprotein complex subunit 4 OS=Homo sapiens GN=DKC1 PE=1 SV=3	O60832	450	ESESESDETPPAAPQLIK	S(451): 99.3; S(453): 99.3; S(455): 1.5; T(458): 0	S(451): 99.3; S(453): 99.3;	High	EsEsESDETPPAAPQLIK	Unambiguous	1	1	O60832	S2(Phospho); S4(Phospho)	CID	0.1812	0	1	1	S(2): 99.3; S(4): 99.3; S(6): 1.5; T(9): 0.0	4.685079098	0	24.5475502	100	2	1044.424316	2087.841356	-2.158740407	117.32597	24407	24407	MS2	0/0	LC_052313_MC757_05MC-ET-Cy-Ti_Enrich.raw
>sp|O60832|DKC1_HUMAN H/ACA ribonucleoprotein complex subunit 4 OS=Homo sapiens GN=DKC1 PE=1 SV=3	O60832	448	KRESESESDETPPAAPQLIK	S(451): 99.9; S(453): 91.1; S(455): 9; T(458): 0	S(451): 99.9;	High	KREsEsESDETPPAAPQLIK	Unambiguous	1	1	O60832	S4(Phospho); S6(Phospho)	CID	0.2295	0	1	1	S(4): 99.9; S(6): 91.1; S(8): 9.0; T(11): 0.0	5.836225986	2	3.265627384	100	2	1186.521484	2372.035692	-2.639576639	97.00872167	19937	19937	MS2	0/0	LC_052313_MC757_05MC-ET-Cy-Ti_Enrich.raw
>sp|O60832|DKC1_HUMAN H/ACA ribonucleoprotein complex subunit 4 OS=Homo sapiens GN=DKC1 PE=1 SV=3	O60832	449	RESESESDETPPAAPQLIK	S(451): 99.4; S(453): 8; S(455): 92.6; T(458): 0.1	S(451): 99.4;	High	REsEsESDETPPAAPQLIK	Unambiguous	1	1	O60832	S3(Phospho); S5(Phospho)	CID	0.2294	0	1	1	S(3): 99.4; S(5): 8.0; S(7): 92.6; T(10): 0.1	6.541076183	1	33.9849472	57	2	1122.473755	2243.940233	-3.008170305	105.1397183	21715	21715	MS2	0/0	LC_052313_MC757_05MC-ET-Cy-Ti_Enrich.raw
>sp|O60832|DKC1_HUMAN H/ACA ribonucleoprotein complex subunit 4 OS=Homo sapiens GN=DKC1 PE=1 SV=3	O60832	449	RESESESDETPPAAPQLIK	S(451): 0.6; S(453): 99.4; S(455): 99.4; T(458): 0.6	S(453): 99.4; S(455): 99.4;	High	REsEsESDETPPAAPQLIK	Unambiguous	1	1	O60832	S3(Phospho); S5(Phospho)	CID	1	0	1	1	S(3): 0.6; S(5): 99.4; S(7): 99.4; T(10): 0.6	4.133881569	1	11.4747076	99	3	748.6531982	2243.945041	-0.865361407	104.9460583	21672	21672	MS2	0/0	LC_052313_MC757_05MC-ET-Cy-Ti_Enrich.raw
>sp|O60841|IF2P_HUMAN Eukaryotic translation initiation factor 5B OS=Homo sapiens GN=EIF5B PE=1 SV=4	O60841	105	KQSFDDNDSEELEDK	S(107): 100; S(113): 100	S(107): 100; S(113): 100;	High	KQsFDDNDsEELEDK	Unambiguous	1	1	O60841	S3(Phospho); S9(Phospho)	CID	1	0	1	1	S(3): 100.0; S(9): 100.0	7.065674782	1	39.92274475	64	2	979.8498535	1958.69243	-0.854084451	63.50702333	12730	12730	MS2	0/0	LC_052313_MC757_05MC-ET-Cy-Ti_Enrich.raw
>sp|O60841|IF2P_HUMAN Eukaryotic translation initiation factor 5B OS=Homo sapiens GN=EIF5B PE=1 SV=4	O60841	105	KQSFDDNDSEELEDK	S(107): 0; S(113): 100	S(113): 100;	High	KQSFDDNDsEELEDK	Unambiguous	1	1	O60841	S9(Phospho)	CID	0.3483	0	1	1	S(3): 0.0; S(9): 100.0	6.661544323	1	43.07728195	41	2	939.8652344	1878.723192	-2.437916357	59.55636667	11849	11849	MS2	0/0	LC_052313_MC757_05MC-ET-Cy-Ti_Enrich.raw
>sp|O60841|IF2P_HUMAN Eukaryotic translation initiation factor 5B OS=Homo sapiens GN=EIF5B PE=1 SV=4	O60841	105	KQSFDDNDSEELEDK	S(107): 100; S(113): 0	S(107): 100;	High	KQsFDDNDSEELEDK	Unambiguous	1	1	O60841	S3(Phospho)	CID	0.3719	0	1	1	S(3): 100.0; S(9): 0.0	6.050104141	1	6.184484482	100	2	939.8654785	1878.72368	-2.178015209	60.75171167	12114	12114	MS2	0/0	LC_052313_MC757_05MC-ET-Cy-Ti_Enrich.raw
>sp|O60841|IF2P_HUMAN Eukaryotic translation initiation factor 5B OS=Homo sapiens GN=EIF5B PE=1 SV=4	O60841	105	KQSFDDNDSEELEDK	S(107): 100; S(113): 100	S(107): 100; S(113): 100;	High	KQsFDDNDsEELEDK	Unambiguous	1	1	O60841	S3(Phospho); S9(Phospho)	CID	1	0	1	1	S(3): 100.0; S(9): 100.0	5.987873554	1	26.99767685	100	3	653.5688477	1958.69199	-1.079077905	63.550145	12740	12740	MS2	0/0	LC_052313_MC757_05MC-ET-Cy-Ti_Enrich.raw
>sp|O60841|IF2P_HUMAN Eukaryotic translation initiation factor 5B OS=Homo sapiens GN=EIF5B PE=1 SV=4	O60841	105	KQSFDDNDSEELEDK	S(107): 100; S(113): 100	S(107): 100; S(113): 100;	High	KQsFDDNDsEELEDK	Unambiguous	1	1	O60841	S3(Phospho); S9(Phospho)	CID	1	0	1	1	S(3): 100.0; S(9): 100.0	5.219794273	1	5.837313652	100	2	979.8485718	1958.689867	-2.162856603	64.19159667	12884	12884	MS2	0/0	LC_052313_MC757_05MC-ET-Cy-Ti_Enrich.raw
>sp|O60841|IF2P_HUMAN Eukaryotic translation initiation factor 5B OS=Homo sapiens GN=EIF5B PE=1 SV=4	O60841	160	KWDGSEEDEDNSK	S(164): 100; S(171): 0	S(164): 100;	High	KWDGsEEDEDNSK	Unambiguous	1	1	O60841	S5(Phospho)	CID	1	0	1	1	S(5): 100.0; S(12): 0.0	5.309285641	1	0.927447498	30	2	809.7975464	1618.587816	-1.684274733	35.51115	6278	6278	MS2	0/0	LC_052313_MC757_05MC-ET-Cy-Ti_Enrich.raw
>sp|O60841|IF2P_HUMAN Eukaryotic translation initiation factor 5B OS=Homo sapiens GN=EIF5B PE=1 SV=4	O60841	160	KWDGSEEDEDNSK	S(164): 100; S(171): 0	S(164): 100;	High	KWDGsEEDEDNSK	Unambiguous	1	1	O60841	S5(Phospho)	CID	1	0	1	1	S(5): 100.0; S(12): 0.0	5.218979359	1	24.58006096	54	2	809.7969971	1618.586718	-2.363036428	34.52721	6945	6945	MS2	0/0	LC_051613_MC757_05MC-ET-Cy-Ti_NoEnrich.raw
>sp|O60841|IF2P_HUMAN Eukaryotic translation initiation factor 5B OS=Homo sapiens GN=EIF5B PE=1 SV=4	O60841	160	KWDGSEEDEDNSK	S(164): 100; S(171): 0	S(164): 100;	High	KWDGsEEDEDNSK	Unambiguous	1	1	O60841	S5(Phospho)	CID	1	0	1	1	S(5): 100.0; S(12): 0.0	5.191797733	1	7.221562386	93	2	809.7973022	1618.587328	-1.985946484	34.99922167	6169	6169	MS2	0/0	LC_052313_MC757_05MC-ET-Cy-Ti_Enrich.raw
>sp|O60841|IF2P_HUMAN Eukaryotic translation initiation factor 5B OS=Homo sapiens GN=EIF5B PE=1 SV=4	O60841	160	KWDGSEEDEDNSK	S(164): 100; S(171): 0	S(164): 100;	High	KWDGsEEDEDNSK	Unambiguous	1	1	O60841	S5(Phospho)	CID	1	0	1	1	S(5): 100.0; S(12): 0.0	5.176974773	1	2.857141972	100	2	809.7971802	1618.587084	-2.136782427	36.03416	6391	6391	MS2	0/0	LC_052313_MC757_05MC-ET-Cy-Ti_Enrich.raw
>sp|O60841|IF2P_HUMAN Eukaryotic translation initiation factor 5B OS=Homo sapiens GN=EIF5B PE=1 SV=4	O60841	160	KWDGSEEDEDNSK	S(164): 100; S(171): 0	S(164): 100;	High	KWDGsEEDEDNSK	Unambiguous	1	1	O60841	S5(Phospho)	CID	1	0	1	1	S(5): 100.0; S(12): 0.0	4.92458725	1	13.70207691	100	2	809.7984009	1618.589525	-0.62842504	39.34648167	7115	7115	MS2	0/0	LC_052313_MC757_05MC-ET-Cy-Ti_Enrich.raw
>sp|O60841|IF2P_HUMAN Eukaryotic translation initiation factor 5B OS=Homo sapiens GN=EIF5B PE=1 SV=4	O60841	160	KWDGSEEDEDNSK	S(164): 100; S(171): 0	S(164): 100;	High	KWDGsEEDEDNSK	Unambiguous	1	1	O60841	S5(Phospho)	CID	1	0	1	1	S(5): 100.0; S(12): 0.0	4.749618053	1	32.16604614	100	3	540.2004395	1618.586765	-2.333634938	35.09327667	6189	6189	MS2	0/0	LC_052313_MC757_05MC-ET-Cy-Ti_Enrich.raw
>sp|O60841|IF2P_HUMAN Eukaryotic translation initiation factor 5B OS=Homo sapiens GN=EIF5B PE=1 SV=4	O60841	160	KWDGSEEDEDNSK	S(164): 100; S(171): 0	S(164): 100;	High	KWDGsEEDEDNSK	Unambiguous	1	1	O60841	S5(Phospho)	CID	1	0	1	1	S(5): 100.0; S(12): 0.0	4.447435379	1	0	100	2	809.7964478	1618.585619	-3.041799044	36.59284667	6513	6513	MS2	0/0	LC_052313_MC757_05MC-ET-Cy-Ti_Enrich.raw
>sp|O60841|IF2P_HUMAN Eukaryotic translation initiation factor 5B OS=Homo sapiens GN=EIF5B PE=1 SV=4	O60841	206	NKPGPNIESGNEDDDASFK	S(214): 100; S(222): 0	S(214): 100;	High	NKPGPNIEsGNEDDDASFK	Unambiguous	1	1	O60841	S9(Phospho)	CID	0.3678	0	1	1	S(9): 100.0; S(17): 0.0	7.341732502	0	0	56	2	1057.435547	2113.863817	-3.446376224	111.0233517	26527	26527	MS2	0/0	LC_051613_MC757_05MC-ET-Cy-Ti_NoEnrich.raw
>sp|O60841|IF2P_HUMAN Eukaryotic translation initiation factor 5B OS=Homo sapiens GN=EIF5B PE=1 SV=4	O60841	206	NKPGPNIESGNEDDDASFK	S(214): 100; S(222): 0	S(214): 100;	High	NKPGPNIEsGNEDDDASFK	Unambiguous	1	1	O60841	S9(Phospho)	CID	1	0	1	1	S(9): 100.0; S(17): 0.0	5.512131691	0	6.078619003	28	3	705.2932129	2113.865085	-2.846387012	111.41572	26623	26623	MS2	0/0	LC_051613_MC757_05MC-ET-Cy-Ti_NoEnrich.raw
>sp|O60841|IF2P_HUMAN Eukaryotic translation initiation factor 5B OS=Homo sapiens GN=EIF5B PE=1 SV=4	O60841	206	NKPGPNIESGNEDDDASFK	S(214): 100; S(222): 0	S(214): 100;	High	NKPGPNIEsGNEDDDASFK	Unambiguous	1	1	O60841	S9(Phospho)	CID	1	0	1	1	S(9): 100.0; S(17): 0.0	5.204903126	0	28.54577827	100	3	705.2940674	2113.867649	-1.633688639	73.326205	14923	14923	MS2	0/0	LC_052313_MC757_05MC-ET-Cy-Ti_Enrich.raw
>sp|O60841|IF2P_HUMAN Eukaryotic translation initiation factor 5B OS=Homo sapiens GN=EIF5B PE=1 SV=4	O60841	206	NKPGPNIESGNEDDDASFK	S(214): 100; S(222): 0	S(214): 100;	High	NKPGPNIEsGNEDDDASFK	Unambiguous	1	1	O60841	S9(Phospho)	CID	1	0	1	1	S(9): 100.0; S(17): 0.0	5.181855202	0	80.75977325	89	3	705.2954712	2113.87186	0.35859516	110.91298	26499	26499	MS2	0/0	LC_051613_MC757_05MC-ET-Cy-Ti_NoEnrich.raw
>sp|O60841|IF2P_HUMAN Eukaryotic translation initiation factor 5B OS=Homo sapiens GN=EIF5B PE=1 SV=4	O60841	206	NKPGPNIESGNEDDDASFK	S(214): 100; S(222): 0	S(214): 100;	High	NKPGPNIEsGNEDDDASFK	Unambiguous	1	1	O60841	S9(Phospho)	CID	1	0	1	1	S(9): 100.0; S(17): 0.0	5.136417866	0	24.80247116	100	2	1057.436768	2113.866259	-2.29142394	73.55089167	14969	14969	MS2	0/0	LC_052313_MC757_05MC-ET-Cy-Ti_Enrich.raw
>sp|O60841|IF2P_HUMAN Eukaryotic translation initiation factor 5B OS=Homo sapiens GN=EIF5B PE=1 SV=4	O60841	206	NKPGPNIESGNEDDDASFK	S(214): 100; S(222): 0	S(214): 100;	High	NKPGPNIEsGNEDDDASFK	Unambiguous	1	1	O60841	S9(Phospho)	CID	1	0	1	1	S(9): 100.0; S(17): 0.0	4.825673103	0	26.95214462	100	2	1057.4375	2113.867723	-1.59845385	72.23199833	14695	14695	MS2	0/0	LC_052313_MC757_05MC-ET-Cy-Ti_Enrich.raw
>sp|O60841|IF2P_HUMAN Eukaryotic translation initiation factor 5B OS=Homo sapiens GN=EIF5B PE=1 SV=4	O60841	206	NKPGPNIESGNEDDDASFK	S(214): 100; S(222): 0	S(214): 100;	High	NKPGPNIEsGNEDDDASFK	Unambiguous	1	1	O60841	S9(Phospho)	CID	1	0	1	1	S(9): 100.0; S(17): 0.0	4.625903606	0	9.105739594	100	3	705.2931519	2113.864902	-2.933008437	73.84675167	15029	15029	MS2	0/0	LC_052313_MC757_05MC-ET-Cy-Ti_Enrich.raw
>sp|O60841|IF2P_HUMAN Eukaryotic translation initiation factor 5B OS=Homo sapiens GN=EIF5B PE=1 SV=4	O60841	206	NKPGPNIESGNEDDDASFK	S(214): 100; S(222): 0	S(214): 100;	High	NKPGPNIEsGNEDDDASFK	Unambiguous	1	1	O60841	S9(Phospho)	CID	1	0	1	1	S(9): 100.0; S(17): 0.0	4.55036068	0	9.917474747	100	2	1057.436157	2113.865038	-2.868899748	74.08367167	15078	15078	MS2	0/0	LC_052313_MC757_05MC-ET-Cy-Ti_Enrich.raw
>sp|O60841|IF2P_HUMAN Eukaryotic translation initiation factor 5B OS=Homo sapiens GN=EIF5B PE=1 SV=4	O60841	206	NKPGPNIESGNEDDDASFK	S(214): 100; S(222): 0	S(214): 100;	High	NKPGPNIEsGNEDDDASFK	Unambiguous	1	1	O60841	S9(Phospho)	CID	1	0	1	1	S(9): 100.0; S(17): 0.0	4.410978794	0	84.075737	100	2	1057.440186	2113.873094	0.942428264	75.12296	15292	15292	MS2	0/0	LC_052313_MC757_05MC-ET-Cy-Ti_Enrich.raw
>sp|O60841|IF2P_HUMAN Eukaryotic translation initiation factor 5B OS=Homo sapiens GN=EIF5B PE=1 SV=4	O60841	206	NKPGPNIESGNEDDDASFK	S(214): 100; S(222): 0	S(214): 100;	High	NKPGPNIEsGNEDDDASFK	Unambiguous	1	1	O60841	S9(Phospho)	CID	1	0	1	1	S(9): 100.0; S(17): 0.0	4.090130806	0	30.41061974	100	3	705.2937622	2113.866733	-2.066794863	72.365545	14722	14722	MS2	0/0	LC_052313_MC757_05MC-ET-Cy-Ti_Enrich.raw
>sp|O60841|IF2P_HUMAN Eukaryotic translation initiation factor 5B OS=Homo sapiens GN=EIF5B PE=1 SV=4	O60841	106	QSFDDNDSEELEDK	S(107): 0; S(113): 100	S(113): 100;	High	QSFDDNDsEELEDK	Unambiguous	1	1	O60841	S8(Phospho)	CID	1	0	1	1	S(2): 0.0; S(8): 100.0	4.75509119	0	0.164692268	16	2	875.8190918	1750.630907	-1.082653255	74.75215333	15215	15215	MS2	0/0	LC_052313_MC757_05MC-ET-Cy-Ti_Enrich.raw
>sp|O60841|IF2P_HUMAN Eukaryotic translation initiation factor 5B OS=Homo sapiens GN=EIF5B PE=1 SV=4	O60841	106	QSFDDNDSEELEDK	S(107): 0; S(113): 100	S(113): 100;	High	QSFDDNDsEELEDK	Unambiguous	1	1	O60841	S8(Phospho)	CID	0.2252	0	1	1	S(2): 0.0; S(8): 100.0	4.532938957	0	17.08731842	88	2	875.8178101	1750.628343	-2.546972822	109.2027333	26098	26098	MS2	0/0	LC_051613_MC757_05MC-ET-Cy-Ti_NoEnrich.raw
>sp|O60841|IF2P_HUMAN Eukaryotic translation initiation factor 5B OS=Homo sapiens GN=EIF5B PE=1 SV=4	O60841	106	QSFDDNDSEELEDK	S(107): 0; S(113): 100	S(113): 100;	High	QSFDDNDsEELEDK	Unambiguous	1	1	O60841	S8(Phospho)	CID	1	0	1	1	S(2): 0.0; S(8): 100.0	4.351248741	0	2.926301479	75	2	875.8190308	1750.630785	-1.152382661	75.29811167	15327	15327	MS2	0/0	LC_052313_MC757_05MC-ET-Cy-Ti_Enrich.raw
>sp|O60841|IF2P_HUMAN Eukaryotic translation initiation factor 5B OS=Homo sapiens GN=EIF5B PE=1 SV=4	O60841	106	QSFDDNDSEELEDK	S(107): 0; S(113): 100	S(113): 100;	High	QSFDDNDsEELEDK	Unambiguous	1	1	O60841	S8(Phospho)	CID	1	0	1	1	S(2): 0.0; S(8): 100.0	4.265629292	0	0	100	2	875.8188477	1750.630419	-1.361570937	74.21986167	15106	15106	MS2	0/0	LC_052313_MC757_05MC-ET-Cy-Ti_Enrich.raw
>sp|O60841|IF2P_HUMAN Eukaryotic translation initiation factor 5B OS=Homo sapiens GN=EIF5B PE=1 SV=4	O60841	131	VEMYSGSDDDDDFNK	Y(134): 6.2; S(135): 94.2; S(137): 99.6	S(137): 99.6;	High	VEMYsGsDDDDDFNK	Unambiguous	1	1	O60841	S5(Phospho); S7(Phospho)	CID	0.0189	0	1	1	Y(4): 6.2; S(5): 94.2; S(7): 99.6	5.286620617	0	22.33730125	100	2	948.7977295	1896.588182	-1.983000664	101.6370967	20949	20949	MS2	0/0	LC_052313_MC757_05MC-ET-Cy-Ti_Enrich.raw
>sp|O60841|IF2P_HUMAN Eukaryotic translation initiation factor 5B OS=Homo sapiens GN=EIF5B PE=1 SV=4	O60841	131	VEMYSGSDDDDDFNK	Y(134): 0.3; S(135): 99.7; S(137): 100	S(135): 99.7; S(137): 100;	High	VEMYsGsDDDDDFNK	Unambiguous	1	1	O60841	S5(Phospho); S7(Phospho)	CID	0.0406	0	1	1	Y(4): 0.3; S(5): 99.7; S(7): 100.0	5.173206329	0	8.818311691	78	2	948.7981567	1896.589037	-1.532458208	101.10282	20834	20834	MS2	0/0	LC_052313_MC757_05MC-ET-Cy-Ti_Enrich.raw
>sp|O60841|IF2P_HUMAN Eukaryotic translation initiation factor 5B OS=Homo sapiens GN=EIF5B PE=1 SV=4	O60841	131	VEMYSGSDDDDDFNK	Y(134): 0.4; S(135): 99.6; S(137): 100	S(135): 99.6; S(137): 100;	High	VEMYsGsDDDDDFNK	Unambiguous	1	1	O60841	S5(Phospho); S7(Phospho)	CID	0.0059	0	1	1	Y(4): 0.4; S(5): 99.6; S(7): 100.0	5.080715656	0	9.169760704	55	2	948.7973022	1896.587328	-2.433543526	100.5866883	20720	20720	MS2	0/0	LC_052313_MC757_05MC-ET-Cy-Ti_Enrich.raw
>sp|O60841|IF2P_HUMAN Eukaryotic translation initiation factor 5B OS=Homo sapiens GN=EIF5B PE=1 SV=4	O60841	131	VEMYSGSDDDDDFNK	Y(134): 0.3; S(135): 99.7; S(137): 100	S(135): 99.7; S(137): 100;	High	VEmYsGsDDDDDFNK	Unambiguous	1	1	O60841	M3(Oxidation); S5(Phospho); S7(Phospho)	CID	0.1457	0	1	1	Y(4): 0.3; S(5): 99.7; S(7): 100.0	5.075999737	0	3.69423604	27	2	956.7939453	1912.580614	-3.264853232	69.51671167	14131	14131	MS2	0/0	LC_052313_MC757_05MC-ET-Cy-Ti_Enrich.raw
>sp|O60841|IF2P_HUMAN Eukaryotic translation initiation factor 5B OS=Homo sapiens GN=EIF5B PE=1 SV=4	O60841	131	VEMYSGSDDDDDFNK	Y(134): 0.3; S(135): 99.7; S(137): 100	S(135): 99.7; S(137): 100;	High	VEmYsGsDDDDDFNK	Unambiguous	1	1	O60841	M3(Oxidation); S5(Phospho); S7(Phospho)	CID	0.0618	0	1	1	Y(4): 0.3; S(5): 99.7; S(7): 100.0	5.015515327	0	23.39964104	100	2	956.7940063	1912.580736	-3.201028104	68.99471333	14019	14019	MS2	0/0	LC_052313_MC757_05MC-ET-Cy-Ti_Enrich.raw
>sp|O60841|IF2P_HUMAN Eukaryotic translation initiation factor 5B OS=Homo sapiens GN=EIF5B PE=1 SV=4	O60841	131	VEMYSGSDDDDDFNK	Y(134): 7.7; S(135): 92.9; S(137): 99.4	S(137): 99.4;	High	VEmYsGsDDDDDFNK	Unambiguous	1	1	O60841	M3(Oxidation); S5(Phospho); S7(Phospho)	CID	0.0741	0	1	1	Y(4): 7.7; S(5): 92.9; S(7): 99.4	4.993546009	0	14.87384701	100	2	956.7952271	1912.583177	-1.924527247	70.1356	14265	14265	MS2	0/0	LC_052313_MC757_05MC-ET-Cy-Ti_Enrich.raw
>sp|O60841|IF2P_HUMAN Eukaryotic translation initiation factor 5B OS=Homo sapiens GN=EIF5B PE=1 SV=4	O60841	131	VEMYSGSDDDDDFNK	Y(134): 5; S(135): 95; S(137): 100	S(137): 100;	High	VEMYsGsDDDDDFNK	Unambiguous	1	1	O60841	S5(Phospho); S7(Phospho)	CID	0.0248	0	1	1	Y(4): 5.0; S(5): 95.0; S(7): 100.0	4.842448235	0	5.040057182	100	2	948.7985229	1896.589769	-1.146279284	137.1880233	32783	32783	MS2	0/0	LC_051613_MC757_05MC-ET-Cy-Ti_NoEnrich.raw
>sp|O60841|IF2P_HUMAN Eukaryotic translation initiation factor 5B OS=Homo sapiens GN=EIF5B PE=1 SV=4	O60841	131	VEMYSGSDDDDDFNK	Y(134): 6; S(135): 94.1; S(137): 100	S(137): 100;	High	VEMySGsDDDDDFNK	Unambiguous	1	1	O60841	Y4(Phospho); S7(Phospho)	CID	0.0437	0	1	1	Y(4): 6.0; S(5): 94.1; S(7): 100.0	4.81138134	0	0	100	2	948.7966919	1896.586107	-3.077176889	136.642295	32658	32658	MS2	0/0	LC_051613_MC757_05MC-ET-Cy-Ti_NoEnrich.raw
>sp|O60841|IF2P_HUMAN Eukaryotic translation initiation factor 5B OS=Homo sapiens GN=EIF5B PE=1 SV=4	O60841	131	VEMYSGSDDDDDFNK	Y(134): 6.2; S(135): 94.2; S(137): 99.6	S(137): 99.6;	High	VEmYsGsDDDDDFNK	Unambiguous	1	1	O60841	M3(Oxidation); S5(Phospho); S7(Phospho)	CID	0.1168	0	1	1	Y(4): 6.2; S(5): 94.2; S(7): 99.6	4.708509445	0	4.169299126	100	2	956.7952271	1912.583177	-1.924527247	80.04758333	16314	16314	MS2	0/0	LC_052313_MC757_05MC-ET-Cy-Ti_Enrich.raw
>sp|O60841|IF2P_HUMAN Eukaryotic translation initiation factor 5B OS=Homo sapiens GN=EIF5B PE=1 SV=4	O60841	131	VEMYSGSDDDDDFNK	Y(134): 0.4; S(135): 99.6; S(137): 100	S(135): 99.6; S(137): 100;	High	VEmYsGsDDDDDFNK	Unambiguous	1	1	O60841	M3(Oxidation); S5(Phospho); S7(Phospho)	CID	1	0	1	1	Y(4): 0.4; S(5): 99.6; S(7): 100.0	3.644091368	0	0	100	2	956.7953491	1912.583422	-1.796877341	80.668135	16444	16444	MS2	0/0	LC_052313_MC757_05MC-ET-Cy-Ti_Enrich.raw
>sp|O60841|IF2P_HUMAN Eukaryotic translation initiation factor 5B OS=Homo sapiens GN=EIF5B PE=1 SV=4	O60841	161	WDGSEEDEDNSKK	S(164): 100; S(171): 0	S(164): 100;	High	WDGsEEDEDNSKK	Unambiguous	1	1	O60841	S4(Phospho)	CID	1	0	1	1	S(4): 100.0; S(11): 0.0	3.720342636	1	7.305583477	100	2	809.7972412	1618.587206	-2.06136445	34.0309	5962	5962	MS2	0/0	LC_052313_MC757_05MC-ET-Cy-Ti_Enrich.raw
>sp|O75116|ROCK2_HUMAN Rho-associated protein kinase 2 OS=Homo sapiens GN=ROCK2 PE=1 SV=4	O75116	1121	SQLQALHIGLDSSSIGSGPGDAEADDGFPESR	S(1121): 0; S(1132): 2.8; S(1133): 14.7; S(1134): 82.7; S(1137): 99.8; S(1151): 0	S(1137): 99.8;	High	SQLQALHIGLDSSsIGsGPGDAEADDGFPESR	Unambiguous	1	1	O75116	S14(Phospho); S17(Phospho)	CID	0.1524	0	1	1	S(1): 0.0; S(12): 2.8; S(13): 14.7; S(14): 82.7; S(17): 99.8; S(31): 0.0	6.170031071	0	17.7102356	100	3	1125.144775	3373.419773	-1.814294851	155.1618633	32404	32404	MS2	0/0	LC_052313_MC757_05MC-ET-Cy-Ti_Enrich.raw
>sp|O75116|ROCK2_HUMAN Rho-associated protein kinase 2 OS=Homo sapiens GN=ROCK2 PE=1 SV=4	O75116	1121	SQLQALHIGLDSSSIGSGPGDAEADDGFPESR	S(1121): 0; S(1132): 12.8; S(1133): 74.6; S(1134): 13.2; S(1137): 99.5; S(1151): 0	S(1137): 99.5;	High	SQLQALHIGLDSSsIGsGPGDAEADDGFPESR	Unambiguous	1	1	O75116	S14(Phospho); S17(Phospho)	CID	1	0	1	1	S(1): 0.0; S(12): 12.8; S(13): 74.6; S(14): 13.2; S(17): 99.5; S(31): 0.0	4.626569271	0	0	100	3	1125.143921	3373.417209	-2.574201217	155.8044567	32538	32538	MS2	0/0	LC_052313_MC757_05MC-ET-Cy-Ti_Enrich.raw
>sp|O75122|CLAP2_HUMAN CLIP-associating protein 2 OS=Homo sapiens GN=CLASP2 PE=1 SV=2	O75122	519	IPRPSVSQGCSR	S(523): 100; S(525): 98.8; S(529): 1.2	S(523): 100;	High	IPRPSVsQGcsR	Unambiguous	1	1	O75122	S7(Phospho); C10(Carbamidomethyl); S11(Phospho)	CID	1	0	1	1	S(5): 100.0; S(7): 98.8; S(11): 1.2	3.561667442	0	27.63042641	64	2	752.3104248	1503.613573	-2.656474175	55.41584	10905	10905	MS2	0/0	LC_052313_MC757_05MC-ET-Cy-Ti_Enrich.raw
>sp|O75122|CLAP2_HUMAN CLIP-associating protein 2 OS=Homo sapiens GN=CLASP2 PE=1 SV=2	O75122	591	VLNTGSDVEEAVADALK	T(594): 0.9; S(596): 99.1	S(596): 99.1;	High	VLNTGsDVEEAVADALK	Unambiguous	1	1	O75122	S6(Phospho)	CID	0.1679	0	1	1	T(4): 0.9; S(6): 99.1	5.355801105	0	27.1049366	100	2	905.9251099	1810.842943	-2.302349551	172.3219983	35975	35975	MS2	0/0	LC_052313_MC757_05MC-ET-Cy-Ti_Enrich.raw
>sp|O75153|CLU_HUMAN Clustered mitochondria protein homolog OS=Homo sapiens GN=CLUH PE=1 SV=2	O75153	654	SEDPPGQEAGSEEEGSSASGLAK	S(654): 0; S(664): 100; S(669): 0; S(670): 0; S(672): 0	S(664): 100;	High	SEDPPGQEAGsEEEGSSASGLAK	Unambiguous	1	1	O75153	S11(Phospho)	CID	0.2398	0	1	1	S(1): 0.0; S(11): 100.0; S(16): 0.0; S(17): 0.0; S(19): 0.0	6.629048347	0	6.631608009	100	2	1149.965088	2298.922899	-0.771291091	60.41785833	12042	12042	MS2	0/0	LC_052313_MC757_05MC-ET-Cy-Ti_Enrich.raw
>sp|O75153|CLU_HUMAN Clustered mitochondria protein homolog OS=Homo sapiens GN=CLUH PE=1 SV=2	O75153	654	SEDPPGQEAGSEEEGSSASGLAK	S(654): 0; S(664): 100; S(669): 0; S(670): 0; S(672): 0	S(664): 100;	High	SEDPPGQEAGsEEEGSSASGLAK	Unambiguous	1	1	O75153	S11(Phospho)	CID	0.241	0	1	1	S(1): 0.0; S(11): 100.0; S(16): 0.0; S(17): 0.0; S(19): 0.0	6.100644588	0	13.02972317	100	2	1149.962524	2298.917772	-3.001452231	60.93042333	12152	12152	MS2	0/0	LC_052313_MC757_05MC-ET-Cy-Ti_Enrich.raw
>sp|O75153|CLU_HUMAN Clustered mitochondria protein homolog OS=Homo sapiens GN=CLUH PE=1 SV=2	O75153	654	SEDPPGQEAGSEEEGSSASGLAK	S(654): 0; S(664): 100; S(669): 0; S(670): 0; S(672): 0	S(664): 100;	High	SEDPPGQEAGsEEEGSSASGLAK	Unambiguous	1	1	O75153	S11(Phospho)	CID	0.1103	0	1	1	S(1): 0.0; S(11): 100.0; S(16): 0.0; S(17): 0.0; S(19): 0.0	5.438863277	0	2.723618746	100	3	766.9787598	2298.921726	-1.281580443	60.59740333	12081	12081	MS2	0/0	LC_052313_MC757_05MC-ET-Cy-Ti_Enrich.raw
>sp|O75179|ANR17_HUMAN Ankyrin repeat domain-containing protein 17 OS=Homo sapiens GN=ANKRD17 PE=1 SV=3	O75179	2036	EHYPVSSPSSPSPPAQPGGVSR	Y(2038): 0; S(2041): 0; S(2042): 0.1; S(2044): 1; S(2045): 98.9; S(2047): 100; S(2056): 0	S(2047): 100;	High	EHYPVSSPSsPsPPAQPGGVSR	Unambiguous	1	1	O75179	S10(Phospho); S12(Phospho)	CID	0.0685	0	1	1	Y(3): 0.0; S(6): 0.0; S(7): 0.1; S(9): 1.0; S(10): 98.9; S(12): 100.0; S(21): 0.0	6.421680927	0	12.02493763	78	3	794.0039673	2379.997349	-1.422142144	78.38426333	15968	15968	MS2	0/0	LC_052313_MC757_05MC-ET-Cy-Ti_Enrich.raw
>sp|O75179|ANR17_HUMAN Ankyrin repeat domain-containing protein 17 OS=Homo sapiens GN=ANKRD17 PE=1 SV=3	O75179	2036	EHYPVSSPSSPSPPAQPGGVSR	Y(2038): 0; S(2041): 0; S(2042): 1; S(2044): 1; S(2045): 98; S(2047): 100; S(2056): 0	S(2047): 100;	High	EHYPVSSPssPSPPAQPGGVSR	Unambiguous	1	1	O75179	S9(Phospho); S10(Phospho)	CID	0.0102	0	1	1	Y(3): 0.0; S(6): 0.0; S(7): 1.0; S(9): 1.0; S(10): 98.0; S(12): 100.0; S(21): 0.0	4.898060322	0	0	100	3	794.0039063	2379.997165	-1.499077416	77.88943333	15866	15866	MS2	0/0	LC_052313_MC757_05MC-ET-Cy-Ti_Enrich.raw
>sp|O75351|VPS4B_HUMAN Vacuolar protein sorting-associated protein 4B OS=Homo sapiens GN=VPS4B PE=1 SV=2	O75351	99	GNDSDGEGESDDPEK	S(102): 100; S(108): 0	S(102): 100;	High	GNDsDGEGESDDPEK	Unambiguous	1	1	O75351	S4(Phospho)	CID	1	0	1	1	S(4): 100.0; S(10): 0.0	4.821521282	0	28.05896759	100	2	815.770813	1630.534349	-2.798434415	27.22704	4391	4391	MS2	0/0	LC_052313_MC757_05MC-ET-Cy-Ti_Enrich.raw
>sp|O75351|VPS4B_HUMAN Vacuolar protein sorting-associated protein 4B OS=Homo sapiens GN=VPS4B PE=1 SV=2	O75351	99	GNDSDGEGESDDPEK	S(102): 100; S(108): 0	S(102): 100;	High	GNDsDGEGESDDPEK	Unambiguous	1	1	O75351	S4(Phospho)	CID	1	0	1	1	S(4): 100.0; S(10): 0.0	4.628703594	0	13.31410694	64	2	815.7715454	1630.535814	-1.90005007	28.09736833	4590	4590	MS2	0/0	LC_052313_MC757_05MC-ET-Cy-Ti_Enrich.raw
>sp|O75351|VPS4B_HUMAN Vacuolar protein sorting-associated protein 4B OS=Homo sapiens GN=VPS4B PE=1 SV=2	O75351	99	GNDSDGEGESDDPEKK	S(102): 100; S(108): 0	S(102): 100;	High	GNDsDGEGESDDPEKK	Unambiguous	1	1	O75351	S4(Phospho)	CID	0.1164	0	1	1	S(4): 100.0; S(10): 0.0	4.214840889	1	38.12577438	70	2	879.8187256	1758.630175	-2.108315994	26.16945167	4144	4144	MS2	0/0	LC_052313_MC757_05MC-ET-Cy-Ti_Enrich.raw
>sp|O75351|VPS4B_HUMAN Vacuolar protein sorting-associated protein 4B OS=Homo sapiens GN=VPS4B PE=1 SV=2	O75351	99	GNDSDGEGESDDPEKK	S(102): 100; S(108): 0	S(102): 100;	High	GNDsDGEGESDDPEKK	Unambiguous	1	1	O75351	S4(Phospho)	CID	1	0	1	1	S(4): 100.0; S(10): 0.0	4.06149435	1	19.40197182	67	3	586.8812866	1758.629307	-2.601848327	26.29976	4175	4175	MS2	0/0	LC_052313_MC757_05MC-ET-Cy-Ti_Enrich.raw
>sp|O75376|NCOR1_HUMAN Nuclear receptor corepressor 1 OS=Homo sapiens GN=NCOR1 PE=1 SV=2	O75376	153	HEAPSSPISGQPCGDDQNASPSK	S(157): 50; S(158): 50; S(161): 0; S(172): 99.2; S(174): 0.8	S(172): 99.2;	High	HEAPSSPIsGQPcGDDQNAsPSK	Unambiguous	1	1	O75376	S9(Phospho); C13(Carbamidomethyl); S20(Phospho)	CID	1	0	1	1	S(5): 50.0; S(6): 50.0; S(9): 0.0; S(20): 99.2; S(22): 0.8	4.93099165	0	2.180844069	29	3	842.6581421	2525.959873	-1.676305516	52.12306	10151	10151	MS2	0/0	LC_052313_MC757_05MC-ET-Cy-Ti_Enrich.raw
>sp|O75376|NCOR1_HUMAN Nuclear receptor corepressor 1 OS=Homo sapiens GN=NCOR1 PE=1 SV=2	O75376	153	HEAPSSPISGQPCGDDQNASPSK	S(157): 7.7; S(158): 91.6; S(161): 0.7; S(172): 99.2; S(174): 0.8	S(172): 99.2;	High	HEAPSSPIsGQPcGDDQNAsPSK	Unambiguous	1	1	O75376	S9(Phospho); C13(Carbamidomethyl); S20(Phospho)	CID	1	0	1	1	S(5): 7.7; S(6): 91.6; S(9): 0.7; S(20): 99.2; S(22): 0.8	4.266030312	0	11.22360039	100	3	842.6578979	2525.959141	-1.966263929	51.63778333	10048	10048	MS2	0/0	LC_052313_MC757_05MC-ET-Cy-Ti_Enrich.raw
>sp|O75376|NCOR1_HUMAN Nuclear receptor corepressor 1 OS=Homo sapiens GN=NCOR1 PE=1 SV=2	O75376	2184	SPGSISYLPSFFTK	S(2184): 99.9; S(2187): 0.1; S(2189): 0; Y(2190): 0; S(2193): 0; T(2196): 0	S(2184): 99.9;	High	sPGSISYLPSFFTK	Unambiguous	1	1	O75376	S1(Phospho)	CID	0.1043	0	1	1	S(1): 99.9; S(4): 0.1; S(6): 0.0; Y(7): 0.0; S(10): 0.0; T(13): 0.0	4.603146553	0	44.11658478	100	2	805.8737183	1610.74016	-6.265688789	179.288655	37343	37343	MS2	0/0	LC_052313_MC757_05MC-ET-Cy-Ti_Enrich.raw
>sp|O75376|NCOR1_HUMAN Nuclear receptor corepressor 1 OS=Homo sapiens GN=NCOR1 PE=1 SV=2	O75376	2184	SPGSISYLPSFFTK	S(2184): 99.7; S(2187): 0.3; S(2189): 0; Y(2190): 0; S(2193): 0; T(2196): 0	S(2184): 99.7;	High	sPGSISYLPSFFTK	Unambiguous	1	1	O75376	S1(Phospho)	CID	1	0	1	1	S(1): 99.7; S(4): 0.3; S(6): 0.0; Y(7): 0.0; S(10): 0.0; T(13): 0.0	4.00042963	0	50.42720032	92	2	805.8751831	1610.74309	-4.446835196	179.1942283	37324	37324	MS2	0/0	LC_052313_MC757_05MC-ET-Cy-Ti_Enrich.raw
>sp|O75376|NCOR1_HUMAN Nuclear receptor corepressor 1 OS=Homo sapiens GN=NCOR1 PE=1 SV=2	O75376	1966	YETPSDAIEVISPASSPAPPQEK	Y(1966): 0; T(1968): 0; S(1970): 0; S(1977): 100; S(1980): 50; S(1981): 50	S(1977): 100;	High	YETPSDAIEVIsPAsSPAPPQEK	Unambiguous	1	1	O75376	S12(Phospho); S15(Phospho)	CID	0.142	0	1	1	Y(1): 0.0; T(3): 0.0; S(5): 0.0; S(12): 100.0; S(15): 50.0; S(16): 50.0	4.926614761	0	1.697545528	50	3	858.3734131	2573.105686	-1.557375668	123.412385	25731	25731	MS2	0/0	LC_052313_MC757_05MC-ET-Cy-Ti_Enrich.raw
>sp|O75381|PEX14_HUMAN Peroxisomal membrane protein PEX14 OS=Homo sapiens GN=PEX14 PE=1 SV=1	O75381	324	EDEEDEEDDDVSHVDEEDCLGVQR	S(335): 100	S(335): 100;	High	EDEEDEEDDDVsHVDEEDcLGVQR	Unambiguous	1	1	O75381	S12(Phospho); C19(Carbamidomethyl)	CID	1	0	1	1	S(12): 100.0	6.828027725	0	12.36641407	100	3	981.6901855	2943.056003	-2.416844724	96.09992	19739	19739	MS2	0/0	LC_052313_MC757_05MC-ET-Cy-Ti_Enrich.raw
>sp|O75381|PEX14_HUMAN Peroxisomal membrane protein PEX14 OS=Homo sapiens GN=PEX14 PE=1 SV=1	O75381	324	EDEEDEEDDDVSHVDEEDCLGVQR	S(335): 100	S(335): 100;	High	EDEEDEEDDDVsHVDEEDcLGVQR	Unambiguous	1	1	O75381	S12(Phospho); C19(Carbamidomethyl)	CID	1	0	1	1	S(12): 100.0	5.653824329	0	8.273905754	53	3	981.690918	2943.058201	-1.670250269	96.57095	19842	19842	MS2	0/0	LC_052313_MC757_05MC-ET-Cy-Ti_Enrich.raw
>sp|O75381|PEX14_HUMAN Peroxisomal membrane protein PEX14 OS=Homo sapiens GN=PEX14 PE=1 SV=1	O75381	324	EDEEDEEDDDVSHVDEEDCLGVQR	S(335): 100	S(335): 100;	High	EDEEDEEDDDVsHVDEEDcLGVQR	Unambiguous	1	1	O75381	S12(Phospho); C19(Carbamidomethyl)	CID	1	0	1	1	S(12): 100.0	4.744761467	0	0	85	3	981.6896362	2943.054355	-2.976791298	151.3600183	36196	36196	MS2	0/0	LC_051613_MC757_05MC-ET-Cy-Ti_NoEnrich.raw
>sp|O75381|PEX14_HUMAN Peroxisomal membrane protein PEX14 OS=Homo sapiens GN=PEX14 PE=1 SV=1	O75381	324	EDEEDEEDDDVSHVDEEDCLGVQR	S(335): 100	S(335): 100;	High	EDEEDEEDDDVsHVDEEDcLGVQR	Unambiguous	1	1	O75381	S12(Phospho); C19(Carbamidomethyl)	CID	1	0	1	1	S(12): 100.0	3.564333916	0	0	100	2	1472.031982	2943.056688	-2.184149655	96.31364333	19785	19785	MS2	0/0	LC_052313_MC757_05MC-ET-Cy-Ti_Enrich.raw
>sp|O75381|PEX14_HUMAN Peroxisomal membrane protein PEX14 OS=Homo sapiens GN=PEX14 PE=1 SV=1	O75381	279	EGHSPEGSTVTYHLLGPQEEGEGVVDVK	S(282): 99.8; S(286): 0.2; T(287): 0; T(289): 0; Y(290): 0	S(282): 99.8;	High	EGHSPEGSTVtYHLLGPQEEGEGVVDVK	Unambiguous	1	1	O75381	T11(Phospho)	CID	0.0042	0	1	1	S(4): 99.8; S(8): 0.2; T(9): 0.0; T(11): 0.0; Y(12): 0.0	4.73921442	0	18.16001892	48	3	1010.79303	3030.364536	-2.773987892	127.2942017	26565	26565	MS2	0/0	LC_052313_MC757_05MC-ET-Cy-Ti_Enrich.raw
>sp|O75382|TRIM3_HUMAN Tripartite motif-containing protein 3 OS=Homo sapiens GN=TRIM3 PE=1 SV=2	O75382	4	REDSPGPEVQPMDK	S(7): 100	S(7): 100;	High	REDsPGPEVQPMDK	Unambiguous	1	1	O75382	S4(Phospho)	CID	1	0	1	1	S(4): 100.0	5.246651649	1	38.3678894	100	2	832.8511963	1664.695116	-2.136332257	54.64473333	10708	10708	MS2	0/0	LC_052313_MC757_05MC-ET-Cy-Ti_Enrich.raw
>sp|O75382|TRIM3_HUMAN Tripartite motif-containing protein 3 OS=Homo sapiens GN=TRIM3 PE=1 SV=2	O75382	4	REDSPGPEVQPMDK	S(7): 100	S(7): 100;	High	REDsPGPEVQPmDK	Unambiguous	1	1	O75382	S4(Phospho); M12(Oxidation)	CID	1	0	1	1	S(4): 100.0	4.793551922	1	15.64577866	48	3	560.9015503	1680.690098	-2.076332275	41.2926	7601	7601	MS2	0/0	LC_052313_MC757_05MC-ET-Cy-Ti_Enrich.raw
>sp|O75382|TRIM3_HUMAN Tripartite motif-containing protein 3 OS=Homo sapiens GN=TRIM3 PE=1 SV=2	O75382	4	REDSPGPEVQPMDK	S(7): 100	S(7): 100;	High	REDsPGPEVQPmDK	Unambiguous	1	1	O75382	S4(Phospho); M12(Oxidation)	CID	1	0	1	1	S(4): 100.0	3.804762602	1	25.93820381	100	2	840.847168	1680.687059	-3.884115406	41.37036167	7619	7619	MS2	0/0	LC_052313_MC757_05MC-ET-Cy-Ti_Enrich.raw
>sp|O75391|SPAG7_HUMAN Sperm-associated antigen 7 OS=Homo sapiens GN=SPAG7 PE=1 SV=2	O75391	142	AQRQEEEAAQQGPVVVSPASDY	S(158): 99.1; S(161): 0.9; Y(163): 0	S(158): 99.1;	High	AQRQEEEAAQQGPVVVsPASDY	Unambiguous	1	1	O75391	S17(Phospho)	CID	0.052	0	1	1	S(17): 99.1; S(20): 0.9; Y(22): 0.0	5.384822369	0	16.86926651	79	3	813.6981201	2439.079807	-1.100906346	96.30725	20401	20401	MS2	0/0	LC_052313_MC757_05MC-ET-Cy-Chy_Enrich.raw
>sp|O75410|TACC1_HUMAN Transforming acidic coiled-coil-containing protein 1 OS=Homo sapiens GN=TACC1 PE=1 SV=2	O75410	24	GGAAGEDEAGGPEGDPEEEDSQAETK	S(44): 100; T(48): 100	S(44): 100; T(48): 100;	High	GGAAGEDEAGGPEGDPEEEDsQAEtK	Unambiguous	1	1	O75410	S21(Phospho); T25(Phospho)	CID	1	0	1	1	S(21): 100.0; T(25): 100.0	6.934398651	0	5.706382275	63	3	897.9845581	2691.939121	-2.426590387	59.04523833	11737	11737	MS2	0/0	LC_052313_MC757_05MC-ET-Cy-Ti_Enrich.raw
>sp|O75410|TACC1_HUMAN Transforming acidic coiled-coil-containing protein 1 OS=Homo sapiens GN=TACC1 PE=1 SV=2	O75410	20	SAVRGGAAGEDEAGGPEGDPEEEDSQAETKSL	S(20): 0; S(44): 0; T(48): 1; S(50): 99	S(50): 99;	High	SAVRGGAAGEDEAGGPEGDPEEEDSQAETKsL	Unambiguous	1	1	O75410	S31(Phospho)	CID	0.0401	0	1	1	S(1): 0.0; S(25): 0.0; T(29): 1.0; S(31): 99.0	6.242789268	0	38.06467056	100	3	1075.782349	3225.332493	-0.502165766	74.56772167	15434	15434	MS2	0/0	LC_052313_MC757_05MC-ET-Cy-Chy_Enrich.raw
>sp|O75643|U520_HUMAN U5 small nuclear ribonucleoprotein 200 kDa helicase OS=Homo sapiens GN=SNRNP200 PE=1 SV=2	O75643	222	EEASDDDMEGDEAVVR	S(225): 100	S(225): 100;	High	EEAsDDDmEGDEAVVR	Unambiguous	1	1	O75643	S4(Phospho); M8(Oxidation)	CID	1	0	1	1	S(4): 100.0	4.488967896	0	4.616816044	100	2	931.8341675	1862.661058	-1.304026329	57.55032333	11404	11404	MS2	0/0	LC_052313_MC757_05MC-ET-Cy-Ti_Enrich.raw
>sp|O75643|U520_HUMAN U5 small nuclear ribonucleoprotein 200 kDa helicase OS=Homo sapiens GN=SNRNP200 PE=1 SV=2	O75643	222	EEASDDDMEGDEAVVR	S(225): 100	S(225): 100;	High	EEAsDDDmEGDEAVVR	Unambiguous	1	1	O75643	S4(Phospho); M8(Oxidation)	CID	1	0	1	1	S(4): 100.0	4.434299469	0	7.669204235	100	2	931.8326416	1862.658007	-2.942417156	58.68577333	11657	11657	MS2	0/0	LC_052313_MC757_05MC-ET-Cy-Ti_Enrich.raw
>sp|O75643|U520_HUMAN U5 small nuclear ribonucleoprotein 200 kDa helicase OS=Homo sapiens GN=SNRNP200 PE=1 SV=2	O75643	222	EEASDDDMEGDEAVVR	S(225): 100	S(225): 100;	High	EEAsDDDMEGDEAVVR	Unambiguous	1	1	O75643	S4(Phospho)	CID	1	0	1	1	S(4): 100.0	4.313803196	0	6.404563427	100	2	923.8359375	1846.664598	-2.151944648	113.770615	27185	27185	MS2	0/0	LC_051613_MC757_05MC-ET-Cy-Ti_NoEnrich.raw
>sp|O75643|U520_HUMAN U5 small nuclear ribonucleoprotein 200 kDa helicase OS=Homo sapiens GN=SNRNP200 PE=1 SV=2	O75643	222	EEASDDDMEGDEAVVR	S(225): 100	S(225): 100;	High	EEAsDDDmEGDEAVVR	Unambiguous	1	1	O75643	S4(Phospho); M8(Oxidation)	CID	1	0	1	1	S(4): 100.0	4.260184765	0	1.196115971	10	2	931.8345337	1862.661791	-0.910813329	58.10142833	11526	11526	MS2	0/0	LC_052313_MC757_05MC-ET-Cy-Ti_Enrich.raw
>sp|O75643|U520_HUMAN U5 small nuclear ribonucleoprotein 200 kDa helicase OS=Homo sapiens GN=SNRNP200 PE=1 SV=2	O75643	222	EEASDDDMEGDEAVVR	S(225): 100	S(225): 100;	High	EEAsDDDMEGDEAVVR	Unambiguous	1	1	O75643	S4(Phospho)	CID	1	0	1	1	S(4): 100.0	4.008410931	0	48.37421799	31	2	923.8377075	1846.668138	-0.234953389	77.76740667	15840	15840	MS2	0/0	LC_052313_MC757_05MC-ET-Cy-Ti_Enrich.raw
>sp|O75717|WDHD1_HUMAN WD repeat and HMG-box DNA-binding protein 1 OS=Homo sapiens GN=WDHD1 PE=1 SV=1	O75717	397	KEEEEDGQEGSIHNLPL	S(407): 100	S(407): 100;	High	KEEEEDGQEGsIHNLPL	Unambiguous	1	1	O75717	S11(Phospho)	CID	1	0	1	1	S(11): 100.0	5.48250103	1	26.94566154	100	2	1002.428284	2003.849291	-5.075999096	109.8143883	23529	23529	MS2	0/0	LC_052313_MC757_05MC-ET-Cy-Chy_Enrich.raw
>sp|O75717|WDHD1_HUMAN WD repeat and HMG-box DNA-binding protein 1 OS=Homo sapiens GN=WDHD1 PE=1 SV=1	O75717	397	KEEEEDGQEGSIHNLPL	S(407): 100	S(407): 100;	High	KEEEEDGQEGsIHNLPL	Unambiguous	1	1	O75717	S11(Phospho)	CID	1	0	1	1	S(11): 100.0	4.760614395	1	0	54	2	1002.42865	2003.850023	-4.710489909	109.8889017	23546	23546	MS2	0/0	LC_052313_MC757_05MC-ET-Cy-Chy_Enrich.raw
>sp|O75717|WDHD1_HUMAN WD repeat and HMG-box DNA-binding protein 1 OS=Homo sapiens GN=WDHD1 PE=1 SV=1	O75717	858	RNQVEEDAEDSGEADDEEKPEIHKPGQNSF	S(868): 99.6; S(886): 0.4	S(868): 99.6;	High	RNQVEEDAEDsGEADDEEKPEIHKPGQNSF	Unambiguous	1	1	O75717	S11(Phospho)	CID	1	0	1	1	S(11): 99.6; S(29): 0.4	5.268666744	0	26.16014671	100	3	1160.487427	3479.447727	-0.898210523	76.93309	15953	15953	MS2	0/0	LC_052313_MC757_05MC-ET-Cy-Chy_Enrich.raw
>sp|O75717|WDHD1_HUMAN WD repeat and HMG-box DNA-binding protein 1 OS=Homo sapiens GN=WDHD1 PE=1 SV=1	O75717	858	RNQVEEDAEDSGEADDEEKPEIHKPGQNSF	S(868): 100; S(886): 0	S(868): 100;	High	RNQVEEDAEDsGEADDEEKPEIHKPGQNSF	Unambiguous	1	1	O75717	S11(Phospho)	CID	1	0	1	1	S(11): 100.0; S(29): 0.0	4.91602993	0	27.00643349	100	4	870.6176758	3479.448873	-0.568784044	76.99030167	15965	15965	MS2	0/0	LC_052313_MC757_05MC-ET-Cy-Chy_Enrich.raw
>sp|O75717|WDHD1_HUMAN WD repeat and HMG-box DNA-binding protein 1 OS=Homo sapiens GN=WDHD1 PE=1 SV=1	O75717	374	SHILEDDENSVDISMLK	S(374): 0; S(383): 100; S(387): 0	S(383): 100;	High	SHILEDDENsVDISmLK	Unambiguous	1	1	O75717	S10(Phospho); M15(Oxidation)	CID	0.2257	0	1	1	S(1): 0.0; S(10): 100.0; S(14): 0.0	6.776321888	0	52.04885864	100	2	1020.941772	2040.876268	-3.414708786	113.63722	23600	23600	MS2	0/0	LC_052313_MC757_05MC-ET-Cy-Ti_Enrich.raw
>sp|O75717|WDHD1_HUMAN WD repeat and HMG-box DNA-binding protein 1 OS=Homo sapiens GN=WDHD1 PE=1 SV=1	O75717	374	SHILEDDENSVDISMLK	S(374): 0; S(383): 100; S(387): 0	S(383): 100;	High	SHILEDDENsVDISMLK	Unambiguous	1	1	O75717	S10(Phospho)	CID	0.2659	0	1	1	S(1): 0.0; S(10): 100.0; S(14): 0.0	6.28337574	0	44.85771561	100	2	1012.945557	2024.883837	-2.215257324	132.317025	27631	27631	MS2	0/0	LC_052313_MC757_05MC-ET-Cy-Ti_Enrich.raw
>sp|O75821|EIF3G_HUMAN Eukaryotic translation initiation factor 3 subunit G OS=Homo sapiens GN=EIF3G PE=1 SV=2	O75821	33	GIPLATGDTSPEPELLPGAPLPPPK	T(38): 0; T(41): 0.7; S(42): 99.3	S(42): 99.3;	High	GIPLATGDTsPEPELLPGAPLPPPK	Unambiguous	1	1	O75821	S10(Phospho)	CID	0.0483	0	1	1	T(6): 0.0; T(9): 0.7; S(10): 99.3	4.968650818	0	15.76912117	96	2	1272.649902	2544.292528	-2.87476083	163.34677	34107	34107	MS2	0/0	LC_052313_MC757_05MC-ET-Cy-Ti_Enrich.raw
>sp|O75971|SNPC5_HUMAN snRNA-activating protein complex subunit 5 OS=Homo sapiens GN=SNAPC5 PE=1 SV=1	O75971	77	ELSTKSHVTEEEEEEEEEESDS	S(79): 0; T(80): 0; S(82): 0; T(85): 0; S(96): 99.6; S(98): 0.4	S(96): 99.6;	High	ELSTKSHVTEEEEEEEEEEsDS	Unambiguous	1	1	O75971	S20(Phospho)	CID	0.1025	0	1	1	S(3): 0.0; T(4): 0.0; S(6): 0.0; T(9): 0.0; S(20): 99.6; S(22): 0.4	4.875118732	1	33.3274498	63	3	887.6746216	2661.009311	-0.098009392	54.34791	10681	10681	MS2	0/0	LC_052313_MC757_05MC-ET-Cy-Chy_Enrich.raw
>sp|O94804|STK10_HUMAN Serine/threonine-protein kinase 10 OS=Homo sapiens GN=STK10 PE=1 SV=1	O94804	429	QVAEQGGDLSPAANR	S(438): 100	S(438): 100;	High	QVAEQGGDLsPAANR	Unambiguous	1	1	O94804	S10(Phospho)	CID	1	0	1	1	S(10): 100.0	5.962429047	0	15.47846508	41	2	796.855896	1592.704515	-1.260075421	52.56792833	10247	10247	MS2	0/0	LC_052313_MC757_05MC-ET-Cy-Ti_Enrich.raw
>sp|O94826|TOM70_HUMAN Mitochondrial import receptor subunit TOM70 OS=Homo sapiens GN=TOMM70A PE=1 SV=1	O94826	90	ASPAPGSGHPEGPGAHLDMNSLDR	S(91): 100; S(96): 0; S(110): 0	S(91): 100;	High	AsPAPGSGHPEGPGAHLDmNSLDR	Unambiguous	1	1	O94826	S2(Phospho); M19(Oxidation)	CID	1	0	1	1	S(2): 100.0; S(7): 0.0; S(21): 0.0	4.563086033	0	73.60817719	100	3	822.6858521	2466.043003	-3.043092779	110.9265167	26502	26502	MS2	0/0	LC_051613_MC757_05MC-ET-Cy-Ti_NoEnrich.raw
>sp|O94826|TOM70_HUMAN Mitochondrial import receptor subunit TOM70 OS=Homo sapiens GN=TOMM70A PE=1 SV=1	O94826	90	ASPAPGSGHPEGPGAHLDMNSLDR	S(91): 100; S(96): 0; S(110): 0	S(91): 100;	High	AsPAPGSGHPEGPGAHLDMNSLDR	Unambiguous	1	1	O94826	S2(Phospho)	CID	1	0	1	1	S(2): 100.0; S(7): 0.0; S(21): 0.0	4.214000225	0	17.70627022	7	3	817.3563232	2450.054416	-0.479917274	153.503135	36748	36748	MS2	0/0	LC_051613_MC757_05MC-ET-Cy-Ti_NoEnrich.raw
>sp|O94874|UFL1_HUMAN E3 UFM1-protein ligase 1 OS=Homo sapiens GN=UFL1 PE=1 SV=2	O94874	455	DDDSDDESQSSHTGK	S(458): 100; S(462): 0; S(464): 0; S(465): 0; T(467): 0	S(458): 100;	High	DDDsDDESQSSHTGK	Unambiguous	1	1	O94874	S4(Phospho)	CID	1	0	1	1	S(4): 100.0; S(8): 0.0; S(10): 0.0; S(11): 0.0; T(13): 0.0	4.301498413	0	11.79936886	100	2	851.7872314	1702.567186	-2.388175578	20.937945	2991	2991	MS2	0/0	LC_052313_MC757_05MC-ET-Cy-Ti_Enrich.raw
>sp|O94876|TMCC1_HUMAN Transmembrane and coiled-coil domains protein 1 OS=Homo sapiens GN=TMCC1 PE=1 SV=3	O94876	404	ALGVISNFQSSPK	S(409): 0; S(413): 0.2; S(414): 99.8	S(414): 99.8;	High	ALGVISNFQSsPK	Unambiguous	1	1	O94876	S11(Phospho)	CID	0.0821	0	1	1	S(6): 0.0; S(10): 0.2; S(11): 99.8	4.137606621	0	22.61687469	99	2	714.3493652	1427.691454	-1.140618476	119.652245	24913	24913	MS2	0/0	LC_052313_MC757_05MC-ET-Cy-Ti_Enrich.raw
>sp|O94876|TMCC1_HUMAN Transmembrane and coiled-coil domains protein 1 OS=Homo sapiens GN=TMCC1 PE=1 SV=3	O94876	380	FGSADNIPNLK	S(382): 100	S(382): 100;	High	FGsADNIPNLK	Unambiguous	1	1	O94876	S3(Phospho)	CID	1	0	1	1	S(3): 100.0	4.95146656	0	11.71221066	100	2	628.2866211	1255.565966	-4.728331814	111.760805	23187	23187	MS2	0/0	LC_052313_MC757_05MC-ET-Cy-Ti_Enrich.raw
>sp|O94915|FRYL_HUMAN Protein furry homolog-like OS=Homo sapiens GN=FRYL PE=1 SV=2	O94915	2449	GVRRRSLDSIDKGDTPSLQEY	S(2454): 100; S(2457): 100; T(2463): 84.6; S(2465): 13.2; Y(2469): 2.2	S(2454): 100; S(2457): 100;	High	GVRRRsLDsIDKGDTPsLQEY	Unambiguous	1	1	O94915	S6(Phospho); S9(Phospho); S17(Phospho)	CID	1	0	1	1	S(6): 100.0; S(9): 100.0; T(15): 84.6; S(17): 13.2; Y(21): 2.2	5.279571056	2	22.94595146	52	3	878.0447998	2632.119846	-0.295630892	105.2232233	22521	22521	MS2	0/0	LC_052313_MC757_05MC-ET-Cy-Chy_Enrich.raw
>sp|O94915|FRYL_HUMAN Protein furry homolog-like OS=Homo sapiens GN=FRYL PE=1 SV=2	O94915	2449	GVRRRSLDSIDKGDTPSLQEY	S(2454): 100; S(2457): 99.7; T(2463): 0.3; S(2465): 0; Y(2469): 0	S(2454): 100; S(2457): 99.7;	High	GVRRRsLDsIDKGDTPSLQEY	Unambiguous	1	1	O94915	S6(Phospho); S9(Phospho)	CID	1	0	1	1	S(6): 100.0; S(9): 99.7; T(15): 0.3; S(17): 0.0; Y(21): 0.0	5.133693218	2	19.55381584	72	3	851.388855	2552.152012	-0.893994003	103.79225	22204	22204	MS2	0/0	LC_052313_MC757_05MC-ET-Cy-Chy_Enrich.raw
>sp|O94979|SC31A_HUMAN Protein transport protein Sec31A OS=Homo sapiens GN=SEC31A PE=1 SV=3	O94979	789	AQGEPVAGHESPK	S(799): 100	S(799): 100;	High	AQGEPVAGHEsPK	Unambiguous	1	1	O94979	S11(Phospho)	CID	1	0	1	1	S(11): 100.0	4.580359459	0	0	61	2	693.8049316	1386.602587	-1.742127682	29.57534167	5575	5575	MS2	0/0	LC_051613_MC757_05MC-ET-Cy-Ti_NoEnrich.raw
>sp|O94979|SC31A_HUMAN Protein transport protein Sec31A OS=Homo sapiens GN=SEC31A PE=1 SV=3	O94979	789	AQGEPVAGHESPK	S(799): 100	S(799): 100;	High	AQGEPVAGHEsPK	Unambiguous	1	1	O94979	S11(Phospho)	CID	1	0	1	1	S(11): 100.0	4.374320984	0	7.257995129	5	2	693.8044434	1386.60161	-2.446413754	30.29582167	5147	5147	MS2	0/0	LC_052313_MC757_05MC-ET-Cy-Ti_Enrich.raw
>sp|O94979|SC31A_HUMAN Protein transport protein Sec31A OS=Homo sapiens GN=SEC31A PE=1 SV=3	O94979	520	DSDQVAQSDGEESPAAEEQLLGEHIK	S(521): 0; S(527): 100; S(532): 100	S(527): 100; S(532): 100;	High	DSDQVAQsDGEEsPAAEEQLLGEHIK	Unambiguous	1	1	O94979	S8(Phospho); S13(Phospho)	CID	1	0	1	1	S(2): 0.0; S(8): 100.0; S(13): 100.0	5.868917942	0	4.598918438	83	3	981.4019775	2942.191379	-2.16978843	124.8661367	26040	26040	MS2	0/0	LC_052313_MC757_05MC-ET-Cy-Ti_Enrich.raw
>sp|O94979|SC31A_HUMAN Protein transport protein Sec31A OS=Homo sapiens GN=SEC31A PE=1 SV=3	O94979	520	DSDQVAQSDGEESPAAEEQLLGEHIK	S(521): 0; S(527): 100; S(532): 100	S(527): 100; S(532): 100;	High	DSDQVAQsDGEEsPAAEEQLLGEHIK	Unambiguous	1	1	O94979	S8(Phospho); S13(Phospho)	CID	1	0	1	1	S(2): 0.0; S(8): 100.0; S(13): 100.0	5.764557838	0	2.373152733	98	3	981.402771	2942.19376	-1.360740334	125.3705817	26150	26150	MS2	0/0	LC_052313_MC757_05MC-ET-Cy-Ti_Enrich.raw
>sp|O94979|SC31A_HUMAN Protein transport protein Sec31A OS=Homo sapiens GN=SEC31A PE=1 SV=3	O94979	520	DSDQVAQSDGEESPAAEEQLLGEHIK	S(521): 0.5; S(527): 99.6; S(532): 100	S(527): 99.6; S(532): 100;	High	DSDQVAQsDGEEsPAAEEQLLGEHIK	Unambiguous	1	1	O94979	S8(Phospho); S13(Phospho)	CID	1	0	1	1	S(2): 0.5; S(8): 99.6; S(13): 100.0	5.57084465	0	4.784223557	42	2	1471.595947	2942.184618	-4.467900712	125.0583167	26083	26083	MS2	0/0	LC_052313_MC757_05MC-ET-Cy-Ti_Enrich.raw
>sp|O94979|SC31A_HUMAN Protein transport protein Sec31A OS=Homo sapiens GN=SEC31A PE=1 SV=3	O94979	520	DSDQVAQSDGEESPAAEEQLLGEHIK	S(521): 0; S(527): 100; S(532): 0	S(527): 100;	High	DSDQVAQsDGEESPAAEEQLLGEHIK	Unambiguous	1	1	O94979	S8(Phospho)	CID	1	0	1	1	S(2): 0.0; S(8): 100.0; S(13): 0.0	5.06343317	0	2.152003288	18	3	954.7463379	2862.22446	-2.43582508	124.9171383	26051	26051	MS2	0/0	LC_052313_MC757_05MC-ET-Cy-Ti_Enrich.raw
>sp|O94979|SC31A_HUMAN Protein transport protein Sec31A OS=Homo sapiens GN=SEC31A PE=1 SV=3	O94979	520	DSDQVAQSDGEESPAAEEQLLGEHIK	S(521): 0; S(527): 100; S(532): 0	S(527): 100;	High	DSDQVAQsDGEESPAAEEQLLGEHIK	Unambiguous	1	1	O94979	S8(Phospho)	CID	0.1912	0	1	1	S(2): 0.0; S(8): 100.0; S(13): 0.0	5.024766445	0	2.88035202	100	3	954.7487183	2862.231602	0.059126996	124.4158833	25943	25943	MS2	0/0	LC_052313_MC757_05MC-ET-Cy-Ti_Enrich.raw
>sp|O94979|SC31A_HUMAN Protein transport protein Sec31A OS=Homo sapiens GN=SEC31A PE=1 SV=3	O94979	520	DSDQVAQSDGEESPAAEEQLLGEHIK	S(521): 0; S(527): 99.7; S(532): 0.3	S(527): 99.7;	High	DSDQVAQsDGEESPAAEEQLLGEHIK	Unambiguous	1	1	O94979	S8(Phospho)	CID	1	0	1	1	S(2): 0.0; S(8): 99.7; S(13): 0.3	4.181429863	0	8.305294037	100	3	954.7476196	2862.228306	-1.0923878	125.5352283	26185	26185	MS2	0/0	LC_052313_MC757_05MC-ET-Cy-Ti_Enrich.raw
>sp|O95049|ZO3_HUMAN Tight junction protein ZO-3 OS=Homo sapiens GN=TJP3 PE=1 SV=2	O95049	102	ASPSSPGRQDSDEDDGPQR	S(103): 0; S(105): 0.2; S(106): 0.2; S(112): 99.5	S(112): 99.5;	High	ASPSSPGRQDsDEDDGPQR	Unambiguous	1	1	O95049	S11(Phospho)	CID	1	0	1	1	S(2): 0.0; S(4): 0.2; S(5): 0.2; S(11): 99.5	4.067346096	1	0	100	2	1040.91272	2080.818163	-1.105078241	30.85920833	5300	5300	MS2	0/0	LC_052313_MC757_05MC-ET-Cy-Ti_Enrich.raw
>sp|O95049|ZO3_HUMAN Tight junction protein ZO-3 OS=Homo sapiens GN=TJP3 PE=1 SV=2	O95049	329	HAQRSPEASQTDSPVESPR	S(333): 100; S(337): 99.9; T(339): 1.2; S(341): 98.8; S(345): 0.1	S(333): 100; S(337): 99.9;	High	HAQRsPEAsQTDsPVESPR	Unambiguous	1	1	O95049	S5(Phospho); S9(Phospho); S13(Phospho)	CID	1	0	1	1	S(5): 100.0; S(9): 99.9; T(11): 1.2; S(13): 98.8; S(17): 0.1	6.300784588	1	26.65250015	100	3	773.6331177	2318.8848	0.317168556	41.49541167	7647	7647	MS2	0/0	LC_052313_MC757_05MC-ET-Cy-Ti_Enrich.raw
>sp|O95049|ZO3_HUMAN Tight junction protein ZO-3 OS=Homo sapiens GN=TJP3 PE=1 SV=2	O95049	110	QDSDEDDGPQR	S(112): 100	S(112): 100;	High	QDsDEDDGPQR	Unambiguous	1	1	O95049	S3(Phospho)	CID	1	0	1	1	S(3): 100.0	3.724384546	0	53.16822052	80	2	671.2316895	1341.456102	-2.251295249	25.46219833	3981	3981	MS2	0/0	LC_052313_MC757_05MC-ET-Cy-Ti_Enrich.raw
>sp|O95049|ZO3_HUMAN Tight junction protein ZO-3 OS=Homo sapiens GN=TJP3 PE=1 SV=2	O95049	350	RESSVDSR	S(352): 50; S(353): 50; S(356): 99.9	S(356): 99.9;	High	RESsVDsR	Unambiguous	1	1	O95049	S4(Phospho); S7(Phospho)	CID	1	0	1	1	S(3): 50.0; S(4): 50.0; S(7): 99.9	3.633466005	1	36.33231354	100	2	548.1958008	1095.384325	-2.26254607	22.437285	3316	3316	MS2	0/0	LC_052313_MC757_05MC-ET-Cy-Ti_Enrich.raw
>sp|O95049|ZO3_HUMAN Tight junction protein ZO-3 OS=Homo sapiens GN=TJP3 PE=1 SV=2	O95049	333	SPEASQTDSPVESPR	S(333): 100; S(337): 0; T(339): 6; S(341): 94; S(345): 0	S(333): 100;	High	sPEAsQTDSPVESPR	Unambiguous	1	1	O95049	S1(Phospho); S5(Phospho)	CID	1	0	1	1	S(1): 100.0; S(5): 0.0; T(7): 6.0; S(9): 94.0; S(13): 0.0	4.065907478	0	9.323420525	100	2	873.8330688	1746.658861	-1.798991639	51.507305	10020	10020	MS2	0/0	LC_052313_MC757_05MC-ET-Cy-Ti_Enrich.raw
>sp|O95049|ZO3_HUMAN Tight junction protein ZO-3 OS=Homo sapiens GN=TJP3 PE=1 SV=2	O95049	164	SPGGGSEANGLALVSGFK	S(164): 100; S(169): 0; S(178): 0	S(164): 100;	High	sPGGGSEANGLALVSGFK	Unambiguous	1	1	O95049	S1(Phospho)	CID	0.1557	0	1	1	S(1): 100.0; S(6): 0.0; S(15): 0.0	6.23032856	0	20.41974068	100	2	864.4006958	1727.794115	-3.465296233	149.2071667	31171	31171	MS2	0/0	LC_052313_MC757_05MC-ET-Cy-Ti_Enrich.raw
>sp|O95049|ZO3_HUMAN Tight junction protein ZO-3 OS=Homo sapiens GN=TJP3 PE=1 SV=2	O95049	859	SSEPVQADESQSPR	S(859): 0; S(860): 0; S(868): 0.2; S(870): 99.8	S(870): 99.8;	High	SSEPVQADESQsPR	Unambiguous	1	1	O95049	S12(Phospho)	CID	1	0	1	1	S(1): 0.0; S(2): 0.0; S(10): 0.2; S(12): 99.8	4.081604481	0	24.34716034	89	2	798.8289185	1596.65056	-2.030504368	39.47885667	7145	7145	MS2	0/0	LC_052313_MC757_05MC-ET-Cy-Ti_Enrich.raw
>sp|O95071|UBR5_HUMAN E3 ubiquitin-protein ligase UBR5 OS=Homo sapiens GN=UBR5 PE=1 SV=2	O95071	2008	DDDSLPAETGQNHPFFR	S(2011): 99.9; T(2016): 0.1	S(2011): 99.9;	High	DDDsLPAETGQNHPFFR	Unambiguous	1	1	O95071	S4(Phospho)	CID	1	0	1	1	S(4): 99.9; T(9): 0.1	4.147549152	0	27.14491463	100	2	1013.418091	2025.828905	-2.471718793	114.807315	23860	23860	MS2	0/0	LC_052313_MC757_05MC-ET-Cy-Ti_Enrich.raw
>sp|O95071|UBR5_HUMAN E3 ubiquitin-protein ligase UBR5 OS=Homo sapiens GN=UBR5 PE=1 SV=2	O95071	1979	ELLELGIDNEDSEHENDDDTNQSATLNDK	S(1990): 100; T(1998): 0; S(2001): 0; T(2003): 0	S(1990): 100;	High	ELLELGIDNEDsEHENDDDTNQSATLNDK	Unambiguous	1	1	O95071	S12(Phospho)	CID	1	0	1	1	S(12): 100.0; T(20): 0.0; S(23): 0.0; T(25): 0.0	5.511898518	0	33.96556473	100	3	1118.466187	3353.384006	0.773553016	133.266865	27832	27832	MS2	0/0	LC_052313_MC757_05MC-ET-Cy-Ti_Enrich.raw
>sp|O95071|UBR5_HUMAN E3 ubiquitin-protein ligase UBR5 OS=Homo sapiens GN=UBR5 PE=1 SV=2	O95071	1979	ELLELGIDNEDSEHENDDDTNQSATLNDK	S(1990): 100; T(1998): 0; S(2001): 0; T(2003): 0	S(1990): 100;	High	ELLELGIDNEDsEHENDDDTNQSATLNDK	Unambiguous	1	1	O95071	S12(Phospho)	CID	0.135	0	1	1	S(12): 100.0; T(20): 0.0; S(23): 0.0; T(25): 0.0	5.484149933	0	1.805935025	54	3	1118.463623	3353.376316	-1.519784508	133.7842933	27941	27941	MS2	0/0	LC_052313_MC757_05MC-ET-Cy-Ti_Enrich.raw
>sp|O95155|UBE4B_HUMAN Ubiquitin conjugation factor E4 B OS=Homo sapiens GN=UBE4B PE=1 SV=1	O95155	103	SQSMDIDGVSCEK	S(103): 0.7; S(105): 99.3; S(112): 0	S(105): 99.3;	High	SQsMDIDGVScEK	Unambiguous	1	1	O95155	S3(Phospho); C11(Carbamidomethyl)	CID	0.1201	0	1	1	S(1): 0.7; S(3): 99.3; S(10): 0.0	4.575417042	0	15.54035282	100	2	768.2910156	1535.574755	-0.437406253	80.50374833	16409	16409	MS2	0/0	LC_052313_MC757_05MC-ET-Cy-Ti_Enrich.raw
>sp|O95197|RTN3_HUMAN Reticulon-3 OS=Homo sapiens GN=RTN3 PE=1 SV=2	O95197	242	DSPESPFEVIIDK	S(243): 100; S(246): 0	S(243): 100;	High	DsPESPFEVIIDK	Unambiguous	1	1	O95197	S2(Phospho)	CID	1	0	1	1	S(2): 100.0; S(5): 0.0	3.967435837	0	41.72903824	100	2	778.3470459	1555.686815	-3.86139618	168.0453233	35084	35084	MS2	0/0	LC_052313_MC757_05MC-ET-Cy-Ti_Enrich.raw
>sp|O95218|ZRAB2_HUMAN Zinc finger Ran-binding domain-containing protein 2 OS=Homo sapiens GN=ZRANB2 PE=1 SV=2	O95218	118	EESDGEYDEFGR	S(120): 100; Y(124): 0	S(120): 100;	High	EEsDGEYDEFGR	Unambiguous	1	1	O95218	S3(Phospho)	CID	1	0	1	1	S(3): 100.0; Y(7): 0.0	4.004732609	0	56.33440781	100	2	756.7594604	1512.511644	-3.079659968	82.91408167	16921	16921	MS2	0/0	LC_052313_MC757_05MC-ET-Cy-Ti_Enrich.raw
>sp|O95218|ZRAB2_HUMAN Zinc finger Ran-binding domain-containing protein 2 OS=Homo sapiens GN=ZRANB2 PE=1 SV=2	O95218	118	EESDGEYDEFGR	S(120): 99.9; Y(124): 0.1	S(120): 99.9;	High	EEsDGEYDEFGR	Unambiguous	1	1	O95218	S3(Phospho)	CID	1	0	1	1	S(3): 99.9; Y(7): 0.1	3.920873165	0	19.61090279	92	2	756.7593384	1512.5114	-3.241074538	116.46899	27824	27824	MS2	0/0	LC_051613_MC757_05MC-ET-Cy-Ti_NoEnrich.raw
>sp|O95218|ZRAB2_HUMAN Zinc finger Ran-binding domain-containing protein 2 OS=Homo sapiens GN=ZRANB2 PE=1 SV=2	O95218	118	EESDGEYDEFGR	S(120): 100; Y(124): 0	S(120): 100;	High	EEsDGEYDEFGR	Unambiguous	1	1	O95218	S3(Phospho)	CID	1	0	1	1	S(3): 100.0; Y(7): 0.0	3.539422274	0	11.77565861	35	2	756.760498	1512.513719	-1.70763823	82.041085	16736	16736	MS2	0/0	LC_052313_MC757_05MC-ET-Cy-Ti_Enrich.raw
>sp|O95218|ZRAB2_HUMAN Zinc finger Ran-binding domain-containing protein 2 OS=Homo sapiens GN=ZRANB2 PE=1 SV=2	O95218	152	ESEGEEEDEDEDLSK	S(153): 100; S(165): 0	S(153): 100;	High	EsEGEEEDEDEDLSK	Unambiguous	1	1	O95218	S2(Phospho)	CID	1	0	1	1	S(2): 100.0; S(14): 0.0	4.296210289	0	7.515931606	100	2	910.3149414	1819.622606	-2.85010061	53.43902667	10440	10440	MS2	0/0	LC_052313_MC757_05MC-ET-Cy-Ti_Enrich.raw
>sp|O95218|ZRAB2_HUMAN Zinc finger Ran-binding domain-containing protein 2 OS=Homo sapiens GN=ZRANB2 PE=1 SV=2	O95218	152	ESEGEEEDEDEDLSK	S(153): 100; S(165): 0	S(153): 100;	High	EsEGEEEDEDEDLSK	Unambiguous	1	1	O95218	S2(Phospho)	CID	1	0	1	1	S(2): 100.0; S(14): 0.0	4.080605507	0	38.60932159	100	2	910.3143921	1819.621508	-3.453872295	52.968	10337	10337	MS2	0/0	LC_052313_MC757_05MC-ET-Cy-Ti_Enrich.raw
>sp|O95218|ZRAB2_HUMAN Zinc finger Ran-binding domain-containing protein 2 OS=Homo sapiens GN=ZRANB2 PE=1 SV=2	O95218	147	EVEDKESEGEEEDEDEDLSK	S(153): 100; S(165): 0	S(153): 100;	High	EVEDKEsEGEEEDEDEDLSK	Unambiguous	1	1	O95218	S7(Phospho)	CID	1	0	1	1	S(7): 100.0; S(19): 0.0	5.645020485	1	2.497459888	44	3	807.3043823	2419.898594	-1.958171865	53.23005333	10394	10394	MS2	0/0	LC_052313_MC757_05MC-ET-Cy-Ti_Enrich.raw
>sp|O95218|ZRAB2_HUMAN Zinc finger Ran-binding domain-containing protein 2 OS=Homo sapiens GN=ZRANB2 PE=1 SV=2	O95218	147	EVEDKESEGEEEDEDEDLSK	S(153): 100; S(165): 0	S(153): 100;	High	EVEDKEsEGEEEDEDEDLSK	Unambiguous	1	1	O95218	S7(Phospho)	CID	1	0	1	1	S(7): 100.0; S(19): 0.0	5.400570393	1	1.269985318	10	3	807.3042603	2419.898228	-2.10950536	52.70918	10278	10278	MS2	0/0	LC_052313_MC757_05MC-ET-Cy-Ti_Enrich.raw
>sp|O95218|ZRAB2_HUMAN Zinc finger Ran-binding domain-containing protein 2 OS=Homo sapiens GN=ZRANB2 PE=1 SV=2	O95218	147	EVEDKESEGEEEDEDEDLSK	S(153): 100; S(165): 0	S(153): 100;	High	EVEDKEsEGEEEDEDEDLSK	Unambiguous	1	1	O95218	S7(Phospho)	CID	1	0	1	1	S(7): 100.0; S(19): 0.0	4.457877159	1	3.986540318	100	2	1210.452881	2419.898485	-2.003059748	52.799505	10300	10300	MS2	0/0	LC_052313_MC757_05MC-ET-Cy-Ti_Enrich.raw
>sp|O95218|ZRAB2_HUMAN Zinc finger Ran-binding domain-containing protein 2 OS=Homo sapiens GN=ZRANB2 PE=1 SV=2	O95218	147	EVEDKESEGEEEDEDEDLSK	S(153): 100; S(165): 0	S(153): 100;	High	EVEDKEsEGEEEDEDEDLSK	Unambiguous	1	1	O95218	S7(Phospho)	CID	1	0	1	1	S(7): 100.0; S(19): 0.0	4.423722267	1	3.884384632	63	2	1210.451294	2419.895311	-3.314618338	73.54424167	17190	17190	MS2	0/0	LC_051613_MC757_05MC-ET-Cy-Ti_NoEnrich.raw
>sp|O95218|ZRAB2_HUMAN Zinc finger Ran-binding domain-containing protein 2 OS=Homo sapiens GN=ZRANB2 PE=1 SV=2	O95218	147	EVEDKESEGEEEDEDEDLSK	S(153): 100; S(165): 0	S(153): 100;	High	EVEDKEsEGEEEDEDEDLSK	Unambiguous	1	1	O95218	S7(Phospho)	CID	1	0	1	1	S(7): 100.0; S(19): 0.0	4.35325861	1	0	35	2	1210.451416	2419.895555	-3.213729093	52.26888167	10182	10182	MS2	0/0	LC_052313_MC757_05MC-ET-Cy-Ti_Enrich.raw
>sp|O95218|ZRAB2_HUMAN Zinc finger Ran-binding domain-containing protein 2 OS=Homo sapiens GN=ZRANB2 PE=1 SV=2	O95218	147	EVEDKESEGEEEDEDEDLSK	S(153): 100; S(165): 0	S(153): 100;	High	EVEDKEsEGEEEDEDEDLSK	Unambiguous	1	1	O95218	S7(Phospho)	CID	1	0	1	1	S(7): 100.0; S(19): 0.0	4.314799786	1	10.76418304	35	3	807.3043213	2419.898411	-2.033838607	73.45141333	17165	17165	MS2	0/0	LC_051613_MC757_05MC-ET-Cy-Ti_NoEnrich.raw
>sp|O95218|ZRAB2_HUMAN Zinc finger Ran-binding domain-containing protein 2 OS=Homo sapiens GN=ZRANB2 PE=1 SV=2	O95218	147	EVEDKESEGEEEDEDEDLSK	S(153): 100; S(165): 0	S(153): 100;	High	EVEDKEsEGEEEDEDEDLSK	Unambiguous	1	1	O95218	S7(Phospho)	CID	1	0	1	1	S(7): 100.0; S(19): 0.0	4.219141006	1	1.093498588	56	3	807.3049316	2419.900242	-1.277171708	52.20158167	10168	10168	MS2	0/0	LC_052313_MC757_05MC-ET-Cy-Ti_Enrich.raw
>sp|O95218|ZRAB2_HUMAN Zinc finger Ran-binding domain-containing protein 2 OS=Homo sapiens GN=ZRANB2 PE=1 SV=2	O95218	147	EVEDKESEGEEEDEDEDLSK	S(153): 100; S(165): 0	S(153): 100;	High	EVEDKEsEGEEEDEDEDLSK	Unambiguous	1	1	O95218	S7(Phospho)	CID	1	0	1	1	S(7): 100.0; S(19): 0.0	4.082965851	1	13.03890228	100	3	807.3040771	2419.897678	-2.336505687	53.75570167	10509	10509	MS2	0/0	LC_052313_MC757_05MC-ET-Cy-Ti_Enrich.raw
>sp|O95218|ZRAB2_HUMAN Zinc finger Ran-binding domain-containing protein 2 OS=Homo sapiens GN=ZRANB2 PE=1 SV=2	O95218	115	IEREESDGEYDEF	S(120): 100; Y(124): 0	S(120): 100;	High	IEREEsDGEYDEF	Unambiguous	1	1	O95218	S6(Phospho)	CID	1	0	1	1	S(6): 100.0; Y(10): 0.0	4.71370697	1	4.952554703	14	2	849.3132935	1697.61931	-1.291223494	96.82890833	20518	20518	MS2	0/0	LC_052313_MC757_05MC-ET-Cy-Chy_Enrich.raw
>sp|O95218|ZRAB2_HUMAN Zinc finger Ran-binding domain-containing protein 2 OS=Homo sapiens GN=ZRANB2 PE=1 SV=2	O95218	115	IEREESDGEYDEF	S(120): 100; Y(124): 0	S(120): 100;	High	IEREEsDGEYDEF	Unambiguous	1	1	O95218	S6(Phospho)	CID	1	0	1	1	S(6): 100.0; Y(10): 0.0	4.618796825	1	27.64729309	74	2	849.3135376	1697.619799	-1.003596146	97.37542	20649	20649	MS2	0/0	LC_052313_MC757_05MC-ET-Cy-Chy_Enrich.raw
>sp|O95218|ZRAB2_HUMAN Zinc finger Ran-binding domain-containing protein 2 OS=Homo sapiens GN=ZRANB2 PE=1 SV=2	O95218	146	KEVEDKESEGEEEDEDEDLSKY	S(153): 100; S(165): 0; Y(167): 0	S(153): 100;	High	KEVEDKEsEGEEEDEDEDLSKY	Unambiguous	1	1	O95218	S8(Phospho)	CID	1	0	1	1	S(8): 100.0; S(20): 0.0; Y(22): 0.0	7.063745022	1	13.93497562	14	3	904.3584595	2711.060825	-0.294029563	72.09895833	14902	14902	MS2	0/0	LC_052313_MC757_05MC-ET-Cy-Chy_Enrich.raw
>sp|O95218|ZRAB2_HUMAN Zinc finger Ran-binding domain-containing protein 2 OS=Homo sapiens GN=ZRANB2 PE=1 SV=2	O95218	146	KEVEDKESEGEEEDEDEDLSKY	S(153): 100; S(165): 0; Y(167): 0	S(153): 100;	High	KEVEDKEsEGEEEDEDEDLSKY	Unambiguous	1	1	O95218	S8(Phospho)	CID	1	0	1	1	S(8): 100.0; S(20): 0.0; Y(22): 0.0	6.955170155	1	8.959722519	7	3	904.3582764	2711.060276	-0.49665013	72.60703833	15014	15014	MS2	0/0	LC_052313_MC757_05MC-ET-Cy-Chy_Enrich.raw
>sp|O95218|ZRAB2_HUMAN Zinc finger Ran-binding domain-containing protein 2 OS=Homo sapiens GN=ZRANB2 PE=1 SV=2	O95218	146	KEVEDKESEGEEEDEDEDLSKY	S(153): 100; S(165): 0; Y(167): 0	S(153): 100;	High	KEVEDKEsEGEEEDEDEDLSKY	Unambiguous	1	1	O95218	S8(Phospho)	CID	1	0	1	1	S(8): 100.0; S(20): 0.0; Y(22): 0.0	6.277563095	1	32.80273438	49	3	904.3585815	2711.061191	-0.158949232	73.13202	15128	15128	MS2	0/0	LC_052313_MC757_05MC-ET-Cy-Chy_Enrich.raw
>sp|O95218|ZRAB2_HUMAN Zinc finger Ran-binding domain-containing protein 2 OS=Homo sapiens GN=ZRANB2 PE=1 SV=2	O95218	146	KEVEDKESEGEEEDEDEDLSKY	S(153): 100; S(165): 0; Y(167): 0	S(153): 100;	High	KEVEDKEsEGEEEDEDEDLSKY	Unambiguous	1	1	O95218	S8(Phospho)	CID	1	0	1	1	S(8): 100.0; S(20): 0.0; Y(22): 0.0	5.169508457	1	12.43153858	53	2	1356.030273	2711.05327	-3.080738063	72.18213333	14922	14922	MS2	0/0	LC_052313_MC757_05MC-ET-Cy-Chy_Enrich.raw
>sp|O95218|ZRAB2_HUMAN Zinc finger Ran-binding domain-containing protein 2 OS=Homo sapiens GN=ZRANB2 PE=1 SV=2	O95218	146	KEVEDKESEGEEEDEDEDLSKY	S(153): 100; S(165): 0; Y(167): 0	S(153): 100;	High	KEVEDKEsEGEEEDEDEDLSKY	Unambiguous	1	1	O95218	S8(Phospho)	CID	1	0	1	1	S(8): 100.0; S(20): 0.0; Y(22): 0.0	4.85704565	1	58.8684845	100	3	904.3591919	2711.063022	0.51645188	73.89718	15292	15292	MS2	0/0	LC_052313_MC757_05MC-ET-Cy-Chy_Enrich.raw
>sp|O95218|ZRAB2_HUMAN Zinc finger Ran-binding domain-containing protein 2 OS=Homo sapiens GN=ZRANB2 PE=1 SV=2	O95218	183	YNLDASEEEDSNK	Y(183): 0; S(188): 100; S(193): 0	S(188): 100;	High	YNLDAsEEEDSNK	Unambiguous	1	1	O95218	S6(Phospho)	CID	0.3264	0	1	1	Y(1): 0.0; S(6): 100.0; S(11): 0.0	6.218827724	0	2.823586464	9	2	797.3009033	1593.59453	-0.465789359	60.47633667	12054	12054	MS2	0/0	LC_052313_MC757_05MC-ET-Cy-Ti_Enrich.raw
>sp|O95218|ZRAB2_HUMAN Zinc finger Ran-binding domain-containing protein 2 OS=Homo sapiens GN=ZRANB2 PE=1 SV=2	O95218	183	YNLDASEEEDSNK	Y(183): 0; S(188): 100; S(193): 0	S(188): 100;	High	YNLDAsEEEDSNK	Unambiguous	1	1	O95218	S6(Phospho)	CID	0.2715	0	1	1	Y(1): 0.0; S(6): 100.0; S(11): 0.0	5.815361023	0	4.938119888	82	2	797.3005981	1593.59392	-0.848792732	85.31758333	20181	20181	MS2	0/0	LC_051613_MC757_05MC-ET-Cy-Ti_NoEnrich.raw
>sp|O95218|ZRAB2_HUMAN Zinc finger Ran-binding domain-containing protein 2 OS=Homo sapiens GN=ZRANB2 PE=1 SV=2	O95218	183	YNLDASEEEDSNK	Y(183): 0; S(188): 100; S(193): 0	S(188): 100;	High	YNLDAsEEEDSNK	Unambiguous	1	1	O95218	S6(Phospho)	CID	0.3055	0	1	1	Y(1): 0.0; S(6): 100.0; S(11): 0.0	5.49668026	0	28.09466171	100	2	797.2998657	1593.592455	-1.768002025	61.01451	12170	12170	MS2	0/0	LC_052313_MC757_05MC-ET-Cy-Ti_Enrich.raw
>sp|O95218|ZRAB2_HUMAN Zinc finger Ran-binding domain-containing protein 2 OS=Homo sapiens GN=ZRANB2 PE=1 SV=2	O95218	183	YNLDASEEEDSNKK	Y(183): 0; S(188): 100; S(193): 0	S(188): 100;	High	YNLDAsEEEDSNKK	Unambiguous	1	1	O95218	S6(Phospho)	CID	0.2058	0	1	1	Y(1): 0.0; S(6): 100.0; S(11): 0.0	5.201692581	1	6.710323811	80	2	861.347229	1721.687181	-1.777856175	51.60666167	10041	10041	MS2	0/0	LC_052313_MC757_05MC-ET-Cy-Ti_Enrich.raw
>sp|O95292|VAPB_HUMAN Vesicle-associated membrane protein-associated protein B/C OS=Homo sapiens GN=VAPB PE=1 SV=3	O95292	18	FRGPFTDVVTTNLK	T(23): 100; T(27): 100; T(28): 100	T(23): 100; T(27): 100; T(28): 100;	High	FRGPFtDVVttNLK	Unambiguous	1	1	O95292	T6(Phospho); T10(Phospho); T11(Phospho)	CID	1	0	1	1	T(6): 100.0; T(10): 100.0; T(11): 100.0	3.661319017	1	37.39224243	26	2	917.8834229	1834.759569	0.945509784	176.6779717	43147	43147	MS2	0/0	LC_051613_MC757_05MC-ET-Cy-Ti_NoEnrich.raw
>sp|O95292|VAPB_HUMAN Vesicle-associated membrane protein-associated protein B/C OS=Homo sapiens GN=VAPB PE=1 SV=3	O95292	156	SLSSSLDDTEVK	S(156): 100; S(158): 0; S(159): 0.2; S(160): 99.7; T(164): 0	S(156): 100; S(160): 99.7;	High	SLssSLDDTEVK	Unambiguous	1	1	O95292	S3(Phospho); S4(Phospho)	CID	0.0227	0	1	1	S(1): 100.0; S(3): 0.0; S(4): 0.2; S(5): 99.7; T(9): 0.0	4.406294823	0	30.80164909	100	2	720.7797852	1440.552294	-1.415851066	84.950235	17350	17350	MS2	0/0	LC_052313_MC757_05MC-ET-Cy-Ti_Enrich.raw
>sp|O95292|VAPB_HUMAN Vesicle-associated membrane protein-associated protein B/C OS=Homo sapiens GN=VAPB PE=1 SV=3	O95292	156	SLSSSLDDTEVK	S(156): 0; S(158): 0; S(159): 0.3; S(160): 99.6; T(164): 0	S(160): 99.6;	High	SLSsSLDDTEVK	Unambiguous	1	1	O95292	S4(Phospho)	CID	0.0559	0	1	1	S(1): 0.0; S(3): 0.0; S(4): 0.3; S(5): 99.6; T(9): 0.0	3.756341457	0	53.78212357	100	2	680.796814	1360.586351	-1.213440302	80.54216	16417	16417	MS2	0/0	LC_052313_MC757_05MC-ET-Cy-Ti_Enrich.raw
>sp|O95359|TACC2_HUMAN Transforming acidic coiled-coil-containing protein 2 OS=Homo sapiens GN=TACC2 PE=1 SV=3	O95359	2311	LDNTPASPPRSPAEPNDIPIAK	T(2314): 0; S(2317): 100; S(2321): 100	S(2317): 100; S(2321): 100;	High	LDNTPAsPPRsPAEPNDIPIAK	Unambiguous	1	1	O95359	S7(Phospho); S11(Phospho)	CID	0.0952	0	1	1	T(4): 0.0; S(7): 100.0; S(11): 100.0	6.201476574	1	2.455163717	8	3	820.7106934	2460.117527	-1.364354279	102.936135	21231	21231	MS2	0/0	LC_052313_MC757_05MC-ET-Cy-Ti_Enrich.raw
>sp|O95359|TACC2_HUMAN Transforming acidic coiled-coil-containing protein 2 OS=Homo sapiens GN=TACC2 PE=1 SV=3	O95359	2311	LDNTPASPPRSPAEPNDIPIAK	T(2314): 0.2; S(2317): 99.8; S(2321): 100	S(2317): 99.8; S(2321): 100;	High	LDNtPASPPRsPAEPNDIPIAK	Unambiguous	1	1	O95359	T4(Phospho); S11(Phospho)	CID	0.0554	0	1	1	T(4): 0.2; S(7): 99.8; S(11): 100.0	5.778264999	1	7.882633686	100	2	1230.560669	2460.114061	-2.773054096	103.1862567	21286	21286	MS2	0/0	LC_052313_MC757_05MC-ET-Cy-Ti_Enrich.raw
>sp|O95359|TACC2_HUMAN Transforming acidic coiled-coil-containing protein 2 OS=Homo sapiens GN=TACC2 PE=1 SV=3	O95359	2311	LDNTPASPPRSPAEPNDIPIAK	T(2314): 0; S(2317): 100; S(2321): 100	S(2317): 100; S(2321): 100;	High	LDNTPAsPPRsPAEPNDIPIAK	Unambiguous	1	1	O95359	S7(Phospho); S11(Phospho)	CID	0.0765	0	1	1	T(4): 0.0; S(7): 100.0; S(11): 100.0	5.360968113	1	11.41405201	35	3	820.7105103	2460.116978	-1.587643318	102.42837	21120	21120	MS2	0/0	LC_052313_MC757_05MC-ET-Cy-Ti_Enrich.raw
>sp|O95359|TACC2_HUMAN Transforming acidic coiled-coil-containing protein 2 OS=Homo sapiens GN=TACC2 PE=1 SV=3	O95359	2311	LDNTPASPPRSPAEPNDIPIAK	T(2314): 0; S(2317): 100; S(2321): 100	S(2317): 100; S(2321): 100;	High	LDNTPAsPPRsPAEPNDIPIAK	Unambiguous	1	1	O95359	S7(Phospho); S11(Phospho)	CID	0.02	0	1	1	T(4): 0.0; S(7): 100.0; S(11): 100.0	4.996031284	1	6.400499821	100	2	1230.56189	2460.116503	-1.780656778	102.6923383	21178	21178	MS2	0/0	LC_052313_MC757_05MC-ET-Cy-Ti_Enrich.raw
>sp|O95359|TACC2_HUMAN Transforming acidic coiled-coil-containing protein 2 OS=Homo sapiens GN=TACC2 PE=1 SV=3	O95359	2311	LDNTPASPPRSPAEPNDIPIAK	T(2314): 0; S(2317): 100; S(2321): 100	S(2317): 100; S(2321): 100;	High	LDNTPAsPPRsPAEPNDIPIAK	Unambiguous	1	1	O95359	S7(Phospho); S11(Phospho)	CID	0.0655	0	1	1	T(4): 0.0; S(7): 100.0; S(11): 100.0	4.576229572	1	2.424206734	40	3	820.7098389	2460.114963	-2.406370648	103.4536167	21345	21345	MS2	0/0	LC_052313_MC757_05MC-ET-Cy-Ti_Enrich.raw
>sp|O95400|CD2B2_HUMAN CD2 antigen cytoplasmic tail-binding protein 2 OS=Homo sapiens GN=CD2BP2 PE=1 SV=1	O95400	45	HSLDSDEEEDDDDGGSSK	S(46): 0; S(49): 100; S(60): 0; S(61): 0	S(49): 100;	High	HSLDsDEEEDDDDGGSSK	Unambiguous	1	1	O95400	S5(Phospho)	CID	0.0818	0	1	1	S(2): 0.0; S(5): 100.0; S(16): 0.0; S(17): 0.0	6.112027645	0	0	100	2	1008.842468	2016.67766	-2.490431	38.56394833	6942	6942	MS2	0/0	LC_052313_MC757_05MC-ET-Cy-Ti_Enrich.raw
>sp|O95400|CD2B2_HUMAN CD2 antigen cytoplasmic tail-binding protein 2 OS=Homo sapiens GN=CD2BP2 PE=1 SV=1	O95400	45	HSLDSDEEEDDDDGGSSK	S(46): 0.4; S(49): 99.6; S(60): 0; S(61): 0	S(49): 99.6;	High	HSLDsDEEEDDDDGGSSK	Unambiguous	1	1	O95400	S5(Phospho)	CID	0.0406	0	1	1	S(2): 0.4; S(5): 99.6; S(16): 0.0; S(17): 0.0	5.662699223	0	4.681798935	44	3	672.8980103	2016.679478	-1.589141119	38.60748	6951	6951	MS2	0/0	LC_052313_MC757_05MC-ET-Cy-Ti_Enrich.raw
>sp|O95400|CD2B2_HUMAN CD2 antigen cytoplasmic tail-binding protein 2 OS=Homo sapiens GN=CD2BP2 PE=1 SV=1	O95400	45	HSLDSDEEEDDDDGGSSK	S(46): 0; S(49): 100; S(60): 0; S(61): 0	S(49): 100;	High	HSLDsDEEEDDDDGGSSK	Unambiguous	1	1	O95400	S5(Phospho)	CID	0.0592	0	1	1	S(2): 0.0; S(5): 100.0; S(16): 0.0; S(17): 0.0	5.238465309	0	5.117252827	100	2	1008.842468	2016.67766	-2.490431	39.65155	7185	7185	MS2	0/0	LC_052313_MC757_05MC-ET-Cy-Ti_Enrich.raw
>sp|O95400|CD2B2_HUMAN CD2 antigen cytoplasmic tail-binding protein 2 OS=Homo sapiens GN=CD2BP2 PE=1 SV=1	O95400	45	HSLDSDEEEDDDDGGSSK	S(46): 0; S(49): 100; S(60): 0; S(61): 0	S(49): 100;	High	HSLDsDEEEDDDDGGSSK	Unambiguous	1	1	O95400	S5(Phospho)	CID	0.1231	0	1	1	S(2): 0.0; S(5): 100.0; S(16): 0.0; S(17): 0.0	5.199446201	0	0	48	2	1008.842407	2016.677538	-2.550961558	39.05324333	7048	7048	MS2	0/0	LC_052313_MC757_05MC-ET-Cy-Ti_Enrich.raw
>sp|O95400|CD2B2_HUMAN CD2 antigen cytoplasmic tail-binding protein 2 OS=Homo sapiens GN=CD2BP2 PE=1 SV=1	O95400	45	HSLDSDEEEDDDDGGSSK	S(46): 0.5; S(49): 99.5; S(60): 0; S(61): 0	S(49): 99.5;	High	HSLDsDEEEDDDDGGSSK	Unambiguous	1	1	O95400	S5(Phospho)	CID	0.076	0	1	1	S(2): 0.5; S(5): 99.5; S(16): 0.0; S(17): 0.0	4.997058392	0	0	100	2	1008.842163	2016.67705	-2.793083863	37.48673333	6706	6706	MS2	0/0	LC_052313_MC757_05MC-ET-Cy-Ti_Enrich.raw
>sp|O95400|CD2B2_HUMAN CD2 antigen cytoplasmic tail-binding protein 2 OS=Homo sapiens GN=CD2BP2 PE=1 SV=1	O95400	45	HSLDSDEEEDDDDGGSSK	S(46): 0; S(49): 100; S(60): 0; S(61): 0	S(49): 100;	High	HsLDSDEEEDDDDGGSSK	Unambiguous	1	1	O95400	S2(Phospho)	CID	0.0043	0	1	1	S(2): 0.0; S(5): 100.0; S(16): 0.0; S(17): 0.0	4.639245033	0	15.75838757	22	2	1008.843567	2016.679857	-1.400882211	40.688525	8618	8618	MS2	0/0	LC_051613_MC757_05MC-ET-Cy-Ti_NoEnrich.raw
>sp|O95400|CD2B2_HUMAN CD2 antigen cytoplasmic tail-binding protein 2 OS=Homo sapiens GN=CD2BP2 PE=1 SV=1	O95400	45	HSLDSDEEEDDDDGGSSK	S(46): 0; S(49): 100; S(60): 0; S(61): 0	S(49): 100;	High	HSLDsDEEEDDDDGGSSK	Unambiguous	1	1	O95400	S5(Phospho)	CID	1	0	1	1	S(2): 0.0; S(5): 100.0; S(16): 0.0; S(17): 0.0	4.491580963	0	9.71720314	76	3	672.8955078	2016.67197	-5.311777353	40.64357167	8608	8608	MS2	0/0	LC_051613_MC757_05MC-ET-Cy-Ti_NoEnrich.raw
>sp|O95400|CD2B2_HUMAN CD2 antigen cytoplasmic tail-binding protein 2 OS=Homo sapiens GN=CD2BP2 PE=1 SV=1	O95400	42	KGKHSLDSDEEEDDDDGGSSKY	S(46): 0; S(49): 100; S(60): 0; S(61): 0; Y(63): 0	S(49): 100;	High	KGKHSLDsDEEEDDDDGGSSKY	Unambiguous	1	1	O95400	S8(Phospho)	CID	0.1462	0	1	1	S(5): 0.0; S(8): 100.0; S(19): 0.0; S(20): 0.0; Y(22): 0.0	6.356918812	1	5.788439274	12	3	831.6557007	2492.952549	-1.950899234	42.08621333	7664	7664	MS2	0/0	LC_052313_MC757_05MC-ET-Cy-Chy_Enrich.raw
>sp|O95400|CD2B2_HUMAN CD2 antigen cytoplasmic tail-binding protein 2 OS=Homo sapiens GN=CD2BP2 PE=1 SV=1	O95400	42	KGKHSLDSDEEEDDDDGGSSKY	S(46): 0.2; S(49): 99.8; S(60): 47.3; S(61): 47.3; Y(63): 5.4	S(49): 99.8;	High	KGKHSLDsDEEEDDDDGGsSKY	Unambiguous	1	1	O95400	S8(Phospho); S19(Phospho)	CID	0.2646	0	1	1	S(5): 0.2; S(8): 99.8; S(19): 47.3; S(20): 47.3; Y(22): 5.4	6.01251173	1	32.90193176	100	3	858.3109741	2572.918369	-2.088751351	44.442195	8204	8204	MS2	0/0	LC_052313_MC757_05MC-ET-Cy-Chy_Enrich.raw
>sp|O95400|CD2B2_HUMAN CD2 antigen cytoplasmic tail-binding protein 2 OS=Homo sapiens GN=CD2BP2 PE=1 SV=1	O95400	42	KGKHSLDSDEEEDDDDGGSSKY	S(46): 0.2; S(49): 99.8; S(60): 0; S(61): 0; Y(63): 0	S(49): 99.8;	High	KGKHSLDsDEEEDDDDGGSSKY	Unambiguous	1	1	O95400	S8(Phospho)	CID	0.0741	0	1	1	S(5): 0.2; S(8): 99.8; S(19): 0.0; S(20): 0.0; Y(22): 0.0	4.992369175	1	0	100	2	1246.9823	2492.957323	-0.035825172	41.846875	7612	7612	MS2	0/0	LC_052313_MC757_05MC-ET-Cy-Chy_Enrich.raw
>sp|O95671|ASML_HUMAN N-acetylserotonin O-methyltransferase-like protein OS=Homo sapiens GN=ASMTL PE=1 SV=3	O95671	226	HDSIPAADTFEDLSDVEGGGSEPTQR	S(228): 0; T(234): 0.2; S(239): 99.8; S(246): 0; T(249): 0	S(239): 99.8;	High	HDSIPAADTFEDLsDVEGGGSEPTQR	Unambiguous	1	1	O95671	S14(Phospho)	CID	0.2068	0	1	1	S(3): 0.0; T(9): 0.2; S(14): 99.8; S(21): 0.0; T(24): 0.0	6.194108009	0	0	16	3	937.395813	2810.172886	-2.176586781	128.7073217	26867	26867	MS2	0/0	LC_052313_MC757_05MC-ET-Cy-Ti_Enrich.raw
>sp|O95671|ASML_HUMAN N-acetylserotonin O-methyltransferase-like protein OS=Homo sapiens GN=ASMTL PE=1 SV=3	O95671	226	HDSIPAADTFEDLSDVEGGGSEPTQR	S(228): 0; T(234): 0; S(239): 100; S(246): 0; T(249): 0	S(239): 100;	High	HDSIPAADTFEDLsDVEGGGSEPTQR	Unambiguous	1	1	O95671	S14(Phospho)	CID	0.148	0	1	1	S(3): 0.0; T(9): 0.0; S(14): 100.0; S(21): 0.0; T(24): 0.0	5.808457375	0	0	56	2	1405.587402	2810.167528	-4.083113332	128.7886283	26885	26885	MS2	0/0	LC_052313_MC757_05MC-ET-Cy-Ti_Enrich.raw
>sp|O95671|ASML_HUMAN N-acetylserotonin O-methyltransferase-like protein OS=Homo sapiens GN=ASMTL PE=1 SV=3	O95671	226	HDSIPAADTFEDLSDVEGGGSEPTQR	S(228): 0; T(234): 0; S(239): 100; S(246): 0; T(249): 0	S(239): 100;	High	HDSIPAADTFEDLsDVEGGGSEPTQR	Unambiguous	1	1	O95671	S14(Phospho)	CID	1	0	1	1	S(3): 0.0; T(9): 0.0; S(14): 100.0; S(21): 0.0; T(24): 0.0	4.259232521	0	3.226985455	90	3	937.3948975	2810.170139	-3.153961058	129.23186	26979	26979	MS2	0/0	LC_052313_MC757_05MC-ET-Cy-Ti_Enrich.raw
>sp|O95674|CDS2_HUMAN Phosphatidate cytidylyltransferase 2 OS=Homo sapiens GN=CDS2 PE=1 SV=1	O95674	8	VAHEPVAPPEDKESESEAK	S(21): 100; S(23): 0	S(21): 100;	High	VAHEPVAPPEDKEsESEAK	Unambiguous	1	1	O95674	S14(Phospho)	CID	0.0326	0	1	1	S(14): 100.0; S(16): 0.0	5.220746994	1	3.727938414	85	3	710.3170776	2128.93668	-3.223505851	46.96374	8916	8916	MS2	0/0	LC_052313_MC757_05MC-ET-Cy-Ti_Enrich.raw
>sp|O95674|CDS2_HUMAN Phosphatidate cytidylyltransferase 2 OS=Homo sapiens GN=CDS2 PE=1 SV=1	O95674	27	VDGETASDSESR	T(31): 0.3; S(33): 99.7; S(35): 0; S(37): 0	S(33): 99.7;	High	VDGETAsDSESR	Unambiguous	1	1	O95674	S7(Phospho)	CID	0.1109	0	1	1	T(5): 0.3; S(7): 99.7; S(9): 0.0; S(11): 0.0	5.233076572	0	16.41885757	100	2	666.7493286	1332.491381	-2.845566953	22.28176833	3496	3496	MS2	0/0	LC_051613_MC757_05MC-ET-Cy-Ti_NoEnrich.raw
>sp|O95684|FR1OP_HUMAN FGFR1 oncogene partner OS=Homo sapiens GN=FGFR1OP PE=1 SV=1	O95684	141	GPTTGEGALDLSDVHSPPKSPEGK	T(143): 0; T(144): 0; S(152): 0.1; S(156): 99.9; S(160): 100	S(156): 99.9; S(160): 100;	High	GPTTGEGALDLSDVHsPPKsPEGK	Unambiguous	1	1	O95684	S16(Phospho); S20(Phospho)	CID	1	0	1	1	T(3): 0.0; T(4): 0.0; S(12): 0.1; S(16): 99.9; S(20): 100.0	6.574281693	1	2.858457327	7	3	846.0377808	2536.098789	-0.691717867	97.45068667	20031	20031	MS2	0/0	LC_052313_MC757_05MC-ET-Cy-Ti_Enrich.raw
>sp|O95684|FR1OP_HUMAN FGFR1 oncogene partner OS=Homo sapiens GN=FGFR1OP PE=1 SV=1	O95684	141	GPTTGEGALDLSDVHSPPKSPEGK	T(143): 0.2; T(144): 0.2; S(152): 2.1; S(156): 97.7; S(160): 99.7	S(160): 99.7;	High	GPTTGEGALDLSDVHsPPKsPEGK	Unambiguous	1	1	O95684	S16(Phospho); S20(Phospho)	CID	0.2411	0	1	1	T(3): 0.2; T(4): 0.2; S(12): 2.1; S(16): 97.7; S(20): 99.7	6.182836533	1	29.88831711	100	2	1268.550049	2536.092821	-3.044945235	97.49479667	20041	20041	MS2	0/0	LC_052313_MC757_05MC-ET-Cy-Ti_Enrich.raw
>sp|O95684|FR1OP_HUMAN FGFR1 oncogene partner OS=Homo sapiens GN=FGFR1OP PE=1 SV=1	O95684	141	GPTTGEGALDLSDVHSPPKSPEGK	T(143): 0; T(144): 0; S(152): 0; S(156): 100; S(160): 100	S(156): 100; S(160): 100;	High	GPTTGEGALDLSDVHsPPKsPEGK	Unambiguous	1	1	O95684	S16(Phospho); S20(Phospho)	CID	1	0	1	1	T(3): 0.0; T(4): 0.0; S(12): 0.0; S(16): 100.0; S(20): 100.0	5.471874714	1	1.881435633	8	3	846.0373535	2536.097507	-1.197116087	97.97431	20143	20143	MS2	0/0	LC_052313_MC757_05MC-ET-Cy-Ti_Enrich.raw
>sp|O95684|FR1OP_HUMAN FGFR1 oncogene partner OS=Homo sapiens GN=FGFR1OP PE=1 SV=1	O95684	141	GPTTGEGALDLSDVHSPPKSPEGK	T(143): 0; T(144): 0; S(152): 100; S(156): 100; S(160): 100	S(152): 100; S(156): 100; S(160): 100;	High	GPTTGEGALDLsDVHsPPKsPEGK	Unambiguous	1	1	O95684	S12(Phospho); S16(Phospho); S20(Phospho)	CID	1	0	1	1	T(3): 0.0; T(4): 0.0; S(12): 100.0; S(16): 100.0; S(20): 100.0	5.354816437	1	36.71389008	100	3	872.6912842	2616.059299	-2.895580746	102.3125683	21095	21095	MS2	0/0	LC_052313_MC757_05MC-ET-Cy-Ti_Enrich.raw
>sp|O95684|FR1OP_HUMAN FGFR1 oncogene partner OS=Homo sapiens GN=FGFR1OP PE=1 SV=1	O95684	141	GPTTGEGALDLSDVHSPPKSPEGK	T(143): 0; T(144): 0.1; S(152): 99.9; S(156): 100; S(160): 100	S(152): 99.9; S(156): 100; S(160): 100;	High	GPTTGEGALDLsDVHsPPKsPEGK	Unambiguous	1	1	O95684	S12(Phospho); S16(Phospho); S20(Phospho)	CID	1	0	1	1	T(3): 0.0; T(4): 0.1; S(12): 99.9; S(16): 100.0; S(20): 100.0	4.197255611	1	44.32652283	100	3	872.6911621	2616.058933	-3.035566888	102.257815	21084	21084	MS2	0/0	LC_052313_MC757_05MC-ET-Cy-Ti_Enrich.raw
>sp|O95684|FR1OP_HUMAN FGFR1 oncogene partner OS=Homo sapiens GN=FGFR1OP PE=1 SV=1	O95684	141	GPTTGEGALDLSDVHSPPKSPEGK	T(143): 0.1; T(144): 0.2; S(152): 4.7; S(156): 96.1; S(160): 99	S(160): 99;	High	GPTTGEGALDLSDVHsPPKsPEGK	Unambiguous	1	1	O95684	S16(Phospho); S20(Phospho)	CID	1	0	1	1	T(3): 0.1; T(4): 0.2; S(12): 4.7; S(16): 96.1; S(20): 99.0	4.183230877	1	5.668110847	100	3	846.0367432	2536.095676	-1.919114432	96.95699167	19926	19926	MS2	0/0	LC_052313_MC757_05MC-ET-Cy-Ti_Enrich.raw
>sp|O95714|HERC2_HUMAN E3 ubiquitin-protein ligase HERC2 OS=Homo sapiens GN=HERC2 PE=1 SV=2	O95714	2915	AEEEDLAAVPFLASDNEEEEDEK	S(2928): 100	S(2928): 100;	High	AEEEDLAAVPFLAsDNEEEEDEK	Unambiguous	1	1	O95714	S14(Phospho)	CID	1	0	1	1	S(14): 100.0	4.970494747	0	60.1143837	100	2	1330.038086	2659.068895	-4.921664506	153.399265	32038	32038	MS2	0/0	LC_052313_MC757_05MC-ET-Cy-Ti_Enrich.raw
>sp|O95714|HERC2_HUMAN E3 ubiquitin-protein ligase HERC2 OS=Homo sapiens GN=HERC2 PE=1 SV=2	O95714	2915	AEEEDLAAVPFLASDNEEEEDEK	S(2928): 100	S(2928): 100;	High	AEEEDLAAVPFLAsDNEEEEDEK	Unambiguous	1	1	O95714	S14(Phospho)	CID	1	0	1	1	S(14): 100.0	3.694420576	0	22.22766685	100	2	1330.040771	2659.074266	-2.901743418	153.5484083	32069	32069	MS2	0/0	LC_052313_MC757_05MC-ET-Cy-Ti_Enrich.raw
>sp|O95714|HERC2_HUMAN E3 ubiquitin-protein ligase HERC2 OS=Homo sapiens GN=HERC2 PE=1 SV=2	O95714	2913	IRAEEEDLAAVPFLASDNEEEEDEK	S(2928): 100	S(2928): 100;	High	IRAEEEDLAAVPFLAsDNEEEEDEK	Unambiguous	1	1	O95714	S16(Phospho)	CID	1	0	1	1	S(16): 100.0	6.913480759	1	34.04296494	100	3	976.758728	2928.261631	-1.892408762	149.52431	31237	31237	MS2	0/0	LC_052313_MC757_05MC-ET-Cy-Ti_Enrich.raw
>sp|O95714|HERC2_HUMAN E3 ubiquitin-protein ligase HERC2 OS=Homo sapiens GN=HERC2 PE=1 SV=2	O95714	2926	LASDNEEEEDEKGNSGSL	S(2928): 100; S(2940): 0; S(2942): 0	S(2928): 100;	High	LAsDNEEEEDEKGNSGSL	Unambiguous	1	1	O95714	S3(Phospho)	CID	1	0	1	1	S(3): 100.0; S(15): 0.0; S(17): 0.0	6.00764513	1	45.82944489	74	2	1001.891846	2002.776415	0.111088911	63.69053	12983	12983	MS2	0/0	LC_052313_MC757_05MC-ET-Cy-Chy_Enrich.raw
>sp|O95793|STAU1_HUMAN Double-stranded RNA-binding protein Staufen homolog 1 OS=Homo sapiens GN=STAU1 PE=1 SV=2	O95793	383	VTFFEPGSGDENGTSNK	T(384): 0; S(390): 100; T(396): 0; S(397): 0	S(390): 100;	High	VTFFEPGsGDENGTSNK	Unambiguous	1	1	O95793	S8(Phospho)	CID	1	0	1	1	T(2): 0.0; S(8): 100.0; T(14): 0.0; S(15): 0.0	3.680090189	0	11.59058189	100	2	933.3791504	1865.751024	-4.281460198	111.0362517	23020	23020	MS2	0/0	LC_052313_MC757_05MC-ET-Cy-Ti_Enrich.raw
>sp|O95817|BAG3_HUMAN BAG family molecular chaperone regulator 3 OS=Homo sapiens GN=BAG3 PE=1 SV=3	O95817	267	RSSVQGASSREGSPARSSTPL	S(268): 0; S(269): 0; S(274): 11.7; S(275): 88.6; S(279): 99.6; S(283): 0.1; S(284): 0.1; T(285): 0	S(279): 99.6;	High	RSSVQGASsREGsPARSSTPL	Unambiguous	1	1	O95817	S9(Phospho); S13(Phospho)	CID	1	0	1	1	S(2): 0.0; S(3): 0.0; S(8): 11.7; S(9): 88.6; S(13): 99.6; S(17): 0.1; S(18): 0.1; T(19): 0.0	4.613436699	0	36.25264359	25	2	1139.002319	2276.997362	-2.099803981	54.70190667	10770	10770	MS2	0/0	LC_052313_MC757_05MC-ET-Cy-Chy_Enrich.raw
>sp|O95817|BAG3_HUMAN BAG family molecular chaperone regulator 3 OS=Homo sapiens GN=BAG3 PE=1 SV=3	O95817	123	RTEAAAAAPQRSQSPL	T(124): 0; S(134): 0.6; S(136): 99.4	S(136): 99.4;	High	RTEAAAAAPQRSQsPL	Unambiguous	1	1	O95817	S14(Phospho)	CID	0.0365	0	1	1	T(2): 0.0; S(12): 0.6; S(14): 99.4	4.930438042	0	23.33888435	100	2	867.4180908	1733.828905	-2.432350368	51.644235	10044	10044	MS2	0/0	LC_052313_MC757_05MC-ET-Cy-Chy_Enrich.raw
>sp|O95817|BAG3_HUMAN BAG family molecular chaperone regulator 3 OS=Homo sapiens GN=BAG3 PE=1 SV=3	O95817	283	SSTPLHSPSPIR	S(283): 0.4; S(284): 0.4; T(285): 99.2; S(289): 100; S(291): 100	T(285): 99.2; S(289): 100; S(291): 100;	High	SsTPLHsPsPIR	Unambiguous	1	1	O95817	S2(Phospho); S7(Phospho); S9(Phospho)	CID	0.0172	0	1	1	S(1): 0.4; S(2): 0.4; T(3): 99.2; S(7): 100.0; S(9): 100.0	4.069550991	0	26.18201447	45	2	759.7895508	1518.571825	-4.800140092	67.83685167	13728	13728	MS2	0/0	LC_052313_MC757_05MC-ET-Cy-Ti_Enrich.raw
>sp|O95817|BAG3_HUMAN BAG family molecular chaperone regulator 3 OS=Homo sapiens GN=BAG3 PE=1 SV=3	O95817	366	VPPAPVPCPPPSPGPSAVPSSPK	S(377): 99.8; S(381): 0.1; S(385): 0.9; S(386): 99.1	S(377): 99.8; S(386): 99.1;	High	VPPAPVPcPPPSPGPsAVPsSPK	Unambiguous	1	1	O95817	C8(Carbamidomethyl); S16(Phospho); S20(Phospho)	CID	0.0575	0	1	1	S(12): 99.8; S(16): 0.1; S(20): 0.9; S(21): 99.1	6.956522465	0	2.426687479	28	2	1190.042847	2379.078417	-3.056040765	103.73756	21407	21407	MS2	0/0	LC_052313_MC757_05MC-ET-Cy-Ti_Enrich.raw
>sp|O95817|BAG3_HUMAN BAG family molecular chaperone regulator 3 OS=Homo sapiens GN=BAG3 PE=1 SV=3	O95817	366	VPPAPVPCPPPSPGPSAVPSSPK	S(377): 100; S(381): 0; S(385): 0.1; S(386): 99.9	S(377): 100; S(386): 99.9;	High	VPPAPVPcPPPSPGPsAVPsSPK	Unambiguous	1	1	O95817	C8(Carbamidomethyl); S16(Phospho); S20(Phospho)	CID	0.0661	0	1	1	S(12): 100.0; S(16): 0.0; S(20): 0.1; S(21): 99.9	6.507062435	0	16.75572777	100	2	1190.043579	2379.079882	-2.440320277	103.2516917	21300	21300	MS2	0/0	LC_052313_MC757_05MC-ET-Cy-Ti_Enrich.raw
>sp|O95817|BAG3_HUMAN BAG family molecular chaperone regulator 3 OS=Homo sapiens GN=BAG3 PE=1 SV=3	O95817	366	VPPAPVPCPPPSPGPSAVPSSPK	S(377): 100; S(381): 0; S(385): 0; S(386): 0	S(377): 100;	High	VPPAPVPcPPPsPGPSAVPSSPK	Unambiguous	1	1	O95817	C8(Carbamidomethyl); S12(Phospho)	CID	0.177	0	1	1	S(12): 100.0; S(16): 0.0; S(20): 0.0; S(21): 0.0	6.444712162	0	10.27769279	89	3	767.0444336	2299.118748	-0.264783518	102.6517483	21169	21169	MS2	0/0	LC_052313_MC757_05MC-ET-Cy-Ti_Enrich.raw
>sp|O95817|BAG3_HUMAN BAG family molecular chaperone regulator 3 OS=Homo sapiens GN=BAG3 PE=1 SV=3	O95817	366	VPPAPVPCPPPSPGPSAVPSSPK	S(377): 100; S(381): 0; S(385): 0.1; S(386): 99.9	S(377): 100; S(386): 99.9;	High	VPPAPVPcPPPSPGPSAVPssPK	Unambiguous	1	1	O95817	C8(Carbamidomethyl); S20(Phospho); S21(Phospho)	CID	0.0101	0	1	1	S(12): 100.0; S(16): 0.0; S(20): 0.1; S(21): 99.9	5.955195904	0	26.48355865	44	2	1190.044434	2379.081591	-1.721980665	104.248595	21519	21519	MS2	0/0	LC_052313_MC757_05MC-ET-Cy-Ti_Enrich.raw
>sp|O95817|BAG3_HUMAN BAG family molecular chaperone regulator 3 OS=Homo sapiens GN=BAG3 PE=1 SV=3	O95817	366	VPPAPVPCPPPSPGPSAVPSSPK	S(377): 100; S(381): 0; S(385): 0; S(386): 0	S(377): 100;	High	VPPAPVPcPPPsPGPSAVPSSPK	Unambiguous	1	1	O95817	C8(Carbamidomethyl); S12(Phospho)	CID	0.1868	0	1	1	S(12): 100.0; S(16): 0.0; S(20): 0.0; S(21): 0.0	5.88565731	0	22.073349	100	3	767.0438232	2299.116916	-1.061200246	102.148645	21060	21060	MS2	0/0	LC_052313_MC757_05MC-ET-Cy-Ti_Enrich.raw
>sp|O95817|BAG3_HUMAN BAG family molecular chaperone regulator 3 OS=Homo sapiens GN=BAG3 PE=1 SV=3	O95817	366	VPPAPVPCPPPSPGPSAVPSSPK	S(377): 100; S(381): 88.6; S(385): 5.7; S(386): 5.7	S(377): 100;	High	VPPAPVPcPPPsPGPsAVPSSPK	Unambiguous	1	1	O95817	C8(Carbamidomethyl); S12(Phospho); S16(Phospho)	CID	0.1672	0	1	1	S(12): 100.0; S(16): 88.6; S(20): 5.7; S(21): 5.7	5.800582409	0	1.678894162	11	3	793.6992798	2379.083286	-1.009294019	104.396695	21551	21551	MS2	0/0	LC_052313_MC757_05MC-ET-Cy-Ti_Enrich.raw
>sp|O95817|BAG3_HUMAN BAG family molecular chaperone regulator 3 OS=Homo sapiens GN=BAG3 PE=1 SV=3	O95817	366	VPPAPVPCPPPSPGPSAVPSSPK	S(377): 100; S(381): 33.3; S(385): 33.3; S(386): 33.3	S(377): 100;	High	VPPAPVPcPPPsPGPsAVPSSPK	Unambiguous	1	1	O95817	C8(Carbamidomethyl); S12(Phospho); S16(Phospho)	CID	0.1444	0	1	1	S(12): 100.0; S(16): 33.3; S(20): 33.3; S(21): 33.3	5.535263062	0	2.950303555	7	3	793.6990967	2379.082737	-1.240188453	103.376615	21327	21327	MS2	0/0	LC_052313_MC757_05MC-ET-Cy-Ti_Enrich.raw
>sp|O95817|BAG3_HUMAN BAG family molecular chaperone regulator 3 OS=Homo sapiens GN=BAG3 PE=1 SV=3	O95817	366	VPPAPVPCPPPSPGPSAVPSSPK	S(377): 100; S(381): 99.9; S(385): 0; S(386): 0	S(377): 100; S(381): 99.9;	High	VPPAPVPcPPPsPGPsAVPSSPK	Unambiguous	1	1	O95817	C8(Carbamidomethyl); S12(Phospho); S16(Phospho)	CID	0.2298	0	1	1	S(12): 100.0; S(16): 99.9; S(20): 0.0; S(21): 0.0	5.438295841	0	0.531173229	4	3	793.6995239	2379.084019	-0.70143494	103.8814367	21439	21439	MS2	0/0	LC_052313_MC757_05MC-ET-Cy-Ti_Enrich.raw
>sp|O95817|BAG3_HUMAN BAG family molecular chaperone regulator 3 OS=Homo sapiens GN=BAG3 PE=1 SV=3	O95817	366	VPPAPVPCPPPSPGPSAVPSSPK	S(377): 100; S(381): 3.7; S(385): 48.1; S(386): 48.1	S(377): 100;	High	VPPAPVPcPPPsPGPsAVPSSPK	Unambiguous	1	1	O95817	C8(Carbamidomethyl); S12(Phospho); S16(Phospho)	CID	0.1841	0	1	1	S(12): 100.0; S(16): 3.7; S(20): 48.1; S(21): 48.1	5.158341885	0	11.01115799	44	3	793.699585	2379.084202	-0.6244702	104.912535	21664	21664	MS2	0/0	LC_052313_MC757_05MC-ET-Cy-Ti_Enrich.raw
>sp|P00558|PGK1_HUMAN Phosphoglycerate kinase 1 OS=Homo sapiens GN=PGK1 PE=1 SV=3	P00558	200	ALESPERPFLAILGGAK	S(203): 100	S(203): 100;	High	ALEsPERPFLAILGGAK	Unambiguous	1	1	P00558	S4(Phospho)	CID	1	0	1	1	S(4): 100.0	3.677615643	0	0	100	2	924.9822998	1848.957323	-2.547008828	181.486645	37789	37789	MS2	0/0	LC_052313_MC757_05MC-ET-Cy-Ti_Enrich.raw
>sp|P01892|1A02_HUMAN HLA class I histocompatibility antigen; A-2 alpha chain OS=Homo sapiens GN=HLA-A PE=1 SV=1	P01892	341	GGSYSQAASSDSAQGSDVSLTACK	S(343): 0; Y(344): 0; S(345): 0; S(349): 0; S(350): 0; S(352): 0; S(356): 99.9; S(359): 99.7; T(361): 0.3	S(356): 99.9; S(359): 99.7;	High	GGSYSQAASSDSAQGsDVsLTAcK	Unambiguous	6	1	P01892	S16(Phospho); S19(Phospho); C23(Carbamidomethyl)	CID	0.1035	0	1	1	S(3): 0.0; Y(4): 0.0; S(5): 0.0; S(9): 0.0; S(10): 0.0; S(12): 0.0; S(16): 99.9; S(19): 99.7; T(21): 0.3	5.409535408	0	39.24232864	100	3	831.9865723	2493.945164	-1.048039533	74.78282	15222	15222	MS2	0/0	LC_052313_MC757_05MC-ET-Cy-Ti_Enrich.raw
>sp|P01892|1A02_HUMAN HLA class I histocompatibility antigen; A-2 alpha chain OS=Homo sapiens GN=HLA-A PE=1 SV=1	P01892	340	KGGSYSQAASSDSAQGSDVSLTACKV	S(343): 0; Y(344): 0; S(345): 0; S(349): 0; S(350): 0; S(352): 0; S(356): 99.9; S(359): 99.7; T(361): 0.3	S(356): 99.9; S(359): 99.7;	High	KGGSYSQAASSDSAQGsDVsLTAcKV	Unambiguous	6	1	P01892	S17(Phospho); S20(Phospho); C24(Carbamidomethyl)	CID	0.1958	0	1	1	S(4): 0.0; Y(5): 0.0; S(6): 0.0; S(10): 0.0; S(11): 0.0; S(13): 0.0; S(17): 99.9; S(20): 99.7; T(22): 0.3	5.260632992	2	28.87735558	100	3	907.7060547	2721.103611	-2.776993669	87.08229333	17803	17803	MS2	0/0	LC_052313_MC757_05MC-ET-Cy-Ti_Enrich.raw
>sp|P02545|LMNA_HUMAN Prelamin-A/C OS=Homo sapiens GN=LMNA PE=1 SV=1	P02545	387	LRLSPSPTSQR	S(390): 99.8; S(392): 86.4; T(394): 6.9; S(395): 6.9	S(390): 99.8;	High	LRLsPsPTSQR	Unambiguous	1	1	P02545	S4(Phospho); S6(Phospho)	CID	1	0	1	1	S(4): 99.8; S(6): 86.4; T(8): 6.9; S(9): 6.9	3.781365871	1	12.24645138	15	2	701.3150635	1401.62285	-4.225792176	67.68092	13686	13686	MS2	0/0	LC_052313_MC757_05MC-ET-Cy-Ti_Enrich.raw
>sp|P04075|ALDOA_HUMAN Fructose-bisphosphate aldolase A OS=Homo sapiens GN=ALDOA PE=1 SV=2	P04075	29	GILAADESTGSIAK	S(36): 0; T(37): 0; S(39): 100	S(39): 100;	High	GILAADESTGsIAK	Unambiguous	1	1	P04075	S11(Phospho)	CID	0.1762	0	1	1	S(8): 0.0; T(9): 0.0; S(11): 100.0	6.125558853	0	6.913380623	100	2	706.8358154	1412.664354	-1.832042139	94.756095	19447	19447	MS2	0/0	LC_052313_MC757_05MC-ET-Cy-Ti_Enrich.raw
>sp|P04075|ALDOA_HUMAN Fructose-bisphosphate aldolase A OS=Homo sapiens GN=ALDOA PE=1 SV=2	P04075	44	LQSIGTENTEENR	S(46): 100; T(49): 0; T(52): 0	S(46): 100;	High	LQsIGTENTEENR	Unambiguous	1	1	P04075	S3(Phospho)	CID	1	0	1	1	S(3): 100.0; T(6): 0.0; T(9): 0.0	3.98166728	0	37.09682465	100	2	785.8397827	1570.672289	-1.428363083	56.05555167	11053	11053	MS2	0/0	LC_052313_MC757_05MC-ET-Cy-Ti_Enrich.raw
>sp|P04626|ERBB2_HUMAN Receptor tyrosine-protein kinase erbB-2 OS=Homo sapiens GN=ERBB2 PE=1 SV=1	P04626	1073	SPLAPSEGAGSDVFDGDLGMGAAK	S(1073): 0; S(1078): 0; S(1083): 100	S(1083): 100;	High	SPLAPSEGAGsDVFDGDLGmGAAK	Unambiguous	1	1	P04626	S11(Phospho); M20(Oxidation)	CID	0.2259	0	1	1	S(1): 0.0; S(6): 0.0; S(11): 100.0	5.181407928	0	13.10860443	100	2	1173.001099	2344.994921	-2.356787354	130.5652817	27262	27262	MS2	0/0	LC_052313_MC757_05MC-ET-Cy-Ti_Enrich.raw
>sp|P05387|RLA2_HUMAN 60S acidic ribosomal protein P2 OS=Homo sapiens GN=RPLP2 PE=1 SV=1	P05387	63	ASVPAGGAVAVSAAPGSAAPAAGSAPAAAEEKKDEKKEESEESDDDMGF	S(64): 0.2; S(74): 0.2; S(79): 0.3; S(86): 2.1; S(102): 98.3; S(105): 99	S(105): 99;	High	ASVPAGGAVAVSAAPGSAAPAAGSAPAAAEEKKDEKKEEsEEsDDDmGF	Unambiguous	1	1	P05387	S40(Phospho); S43(Phospho); M47(Oxidation)	CID	1	0	1	1	S(2): 0.2; S(12): 0.2; S(17): 0.3; S(24): 2.1; S(40): 98.3; S(43): 99.0	4.769450188	0	69.48460388	66	4	1209.766846	4836.045553	-6.247949315	118.727425	25511	25511	MS2	0/0	LC_052313_MC757_05MC-ET-Cy-Chy_Enrich.raw
>sp|P05387|RLA2_HUMAN 60S acidic ribosomal protein P2 OS=Homo sapiens GN=RPLP2 PE=1 SV=1	P05387	99	KEESEESDDDMGFGLFD	S(102): 100; S(105): 100	S(102): 100; S(105): 100;	High	KEEsEEsDDDmGFGLFD	Unambiguous	2	2	P05387	S4(Phospho); S7(Phospho); M11(Oxidation)	CID	1	0	1	1	S(4): 100.0; S(7): 100.0	5.318983078	1	0	2	2	1063.345459	2125.683641	-1.579233704	162.5781767	33947	33947	MS2	0/0	LC_052313_MC757_05MC-ET-Cy-Ti_Enrich.raw
>sp|P05387|RLA2_HUMAN 60S acidic ribosomal protein P2 OS=Homo sapiens GN=RPLP2 PE=1 SV=1	P05387	99	KEESEESDDDMGFGLFD	S(102): 100; S(105): 100	S(102): 100; S(105): 100;	High	KEEsEEsDDDmGFGLFD	Unambiguous	2	2	P05387	S4(Phospho); S7(Phospho); M11(Oxidation)	CID	1	0	1	1	S(4): 100.0; S(7): 100.0	5.14802742	1	0	100	2	1063.343872	2125.680468	-3.072324121	181.7813783	37850	37850	MS2	0/0	LC_052313_MC757_05MC-ET-Cy-Ti_Enrich.raw
>sp|P05387|RLA2_HUMAN 60S acidic ribosomal protein P2 OS=Homo sapiens GN=RPLP2 PE=1 SV=1	P05387	99	KEESEESDDDMGFGLFD	S(102): 100; S(105): 100	S(102): 100; S(105): 100;	High	KEEsEEsDDDmGFGLFD	Unambiguous	2	2	P05387	S4(Phospho); S7(Phospho); M11(Oxidation)	CID	1	0	1	1	S(4): 100.0; S(7): 100.0	5.139228821	1	7.071827888	97	2	1063.344116	2125.680956	-2.842617613	166.3049483	34723	34723	MS2	0/0	LC_052313_MC757_05MC-ET-Cy-Ti_Enrich.raw
>sp|P05387|RLA2_HUMAN 60S acidic ribosomal protein P2 OS=Homo sapiens GN=RPLP2 PE=1 SV=1	P05387	99	KEESEESDDDMGFGLFD	S(102): 100; S(105): 100	S(102): 100; S(105): 100;	High	KEEsEEsDDDmGFGLFD	Unambiguous	2	2	P05387	S4(Phospho); S7(Phospho); M11(Oxidation)	CID	1	0	1	1	S(4): 100.0; S(7): 100.0	5.095246315	1	1.713475347	94	2	1063.344116	2125.680956	-2.842617613	166.84662	34835	34835	MS2	0/0	LC_052313_MC757_05MC-ET-Cy-Ti_Enrich.raw
>sp|P05387|RLA2_HUMAN 60S acidic ribosomal protein P2 OS=Homo sapiens GN=RPLP2 PE=1 SV=1	P05387	99	KEESEESDDDMGFGLFD	S(102): 100; S(105): 100	S(102): 100; S(105): 100;	High	KEEsEEsDDDmGFGLFD	Unambiguous	2	2	P05387	S4(Phospho); S7(Phospho); M11(Oxidation)	CID	1	0	1	1	S(4): 100.0; S(7): 100.0	5.014196396	1	1.353837848	2	2	1063.345581	2125.683885	-1.464380779	162.0433583	33835	33835	MS2	0/0	LC_052313_MC757_05MC-ET-Cy-Ti_Enrich.raw
>sp|P05387|RLA2_HUMAN 60S acidic ribosomal protein P2 OS=Homo sapiens GN=RPLP2 PE=1 SV=1	P05387	99	KEESEESDDDMGFGLFD	S(102): 100; S(105): 100	S(102): 100; S(105): 100;	High	KEEsEEsDDDmGFGLFD	Unambiguous	2	2	P05387	S4(Phospho); S7(Phospho); M11(Oxidation)	CID	1	0	1	1	S(4): 100.0; S(7): 100.0	5.009467125	1	6.239469528	26	2	1063.343384	2125.679491	-3.531737455	161.5081033	33723	33723	MS2	0/0	LC_052313_MC757_05MC-ET-Cy-Ti_Enrich.raw
>sp|P05387|RLA2_HUMAN 60S acidic ribosomal protein P2 OS=Homo sapiens GN=RPLP2 PE=1 SV=1	P05387	99	KEESEESDDDMGFGLFD	S(102): 100; S(105): 100	S(102): 100; S(105): 100;	High	KEEsEEsDDDmGFGLFD	Unambiguous	2	2	P05387	S4(Phospho); S7(Phospho); M11(Oxidation)	CID	1	0	1	1	S(4): 100.0; S(7): 100.0	4.982611179	1	0	15	2	1063.344971	2125.682665	-2.038645665	163.1189817	34059	34059	MS2	0/0	LC_052313_MC757_05MC-ET-Cy-Ti_Enrich.raw
>sp|P05387|RLA2_HUMAN 60S acidic ribosomal protein P2 OS=Homo sapiens GN=RPLP2 PE=1 SV=1	P05387	99	KEESEESDDDMGFGLFD	S(102): 0; S(105): 100	S(105): 100;	High	KEESEEsDDDmGFGLFD	Unambiguous	1	1	P05387	S7(Phospho); M11(Oxidation)	CID	0.2175	0	1	1	S(4): 0.0; S(7): 100.0	4.921362877	1	0.851692796	56	2	1023.361938	2045.7166	-1.988040217	148.5054567	31024	31024	MS2	0/0	LC_052313_MC757_05MC-ET-Cy-Ti_Enrich.raw
>sp|P05387|RLA2_HUMAN 60S acidic ribosomal protein P2 OS=Homo sapiens GN=RPLP2 PE=1 SV=1	P05387	99	KEESEESDDDMGFGLFD	S(102): 100; S(105): 100	S(102): 100; S(105): 100;	High	KEEsEEsDDDmGFGLFD	Unambiguous	2	2	P05387	S4(Phospho); S7(Phospho); M11(Oxidation)	CID	1	0	1	1	S(4): 100.0; S(7): 100.0	4.909325123	1	3.610607147	79	2	1063.343018	2125.678759	-3.876297732	165.793385	34616	34616	MS2	0/0	LC_052313_MC757_05MC-ET-Cy-Ti_Enrich.raw
>sp|P05387|RLA2_HUMAN 60S acidic ribosomal protein P2 OS=Homo sapiens GN=RPLP2 PE=1 SV=1	P05387	99	KEESEESDDDMGFGLFD	S(102): 100; S(105): 100	S(102): 100; S(105): 100;	High	KEEsEEsDDDmGFGLFD	Unambiguous	2	2	P05387	S4(Phospho); S7(Phospho); M11(Oxidation)	CID	1	0	1	1	S(4): 100.0; S(7): 100.0	4.860817909	1	1.304026246	41	2	1063.34436	2125.681444	-2.61291121	164.1944883	34283	34283	MS2	0/0	LC_052313_MC757_05MC-ET-Cy-Ti_Enrich.raw
>sp|P05387|RLA2_HUMAN 60S acidic ribosomal protein P2 OS=Homo sapiens GN=RPLP2 PE=1 SV=1	P05387	99	KEESEESDDDMGFGLFD	S(102): 100; S(105): 100	S(102): 100; S(105): 100;	High	KEEsEEsDDDmGFGLFD	Unambiguous	2	2	P05387	S4(Phospho); S7(Phospho); M11(Oxidation)	CID	1	0	1	1	S(4): 100.0; S(7): 100.0	4.589371681	1	2.856196165	100	2	1063.344116	2125.680956	-2.842617613	167.3765283	34945	34945	MS2	0/0	LC_052313_MC757_05MC-ET-Cy-Ti_Enrich.raw
>sp|P05387|RLA2_HUMAN 60S acidic ribosomal protein P2 OS=Homo sapiens GN=RPLP2 PE=1 SV=1	P05387	99	KEESEESDDDMGFGLFD	S(102): 100; S(105): 100	S(102): 100; S(105): 100;	High	KEEsEEsDDDmGFGLFD	Unambiguous	2	2	P05387	S4(Phospho); S7(Phospho); M11(Oxidation)	CID	1	0	1	1	S(4): 100.0; S(7): 100.0	4.578563213	1	7.936674118	100	2	1063.343872	2125.680468	-3.072324121	168.4435333	35166	35166	MS2	0/0	LC_052313_MC757_05MC-ET-Cy-Ti_Enrich.raw
>sp|P05387|RLA2_HUMAN 60S acidic ribosomal protein P2 OS=Homo sapiens GN=RPLP2 PE=1 SV=1	P05387	99	KEESEESDDDMGFGLFD	S(102): 100; S(105): 100	S(102): 100; S(105): 100;	High	KEEsEEsDDDmGFGLFD	Unambiguous	2	2	P05387	S4(Phospho); S7(Phospho); M11(Oxidation)	CID	1	0	1	1	S(4): 100.0; S(7): 100.0	4.553993702	1	5.164443493	100	2	1063.344238	2125.6812	-2.727764399	168.97737	35278	35278	MS2	0/0	LC_052313_MC757_05MC-ET-Cy-Ti_Enrich.raw
>sp|P05387|RLA2_HUMAN 60S acidic ribosomal protein P2 OS=Homo sapiens GN=RPLP2 PE=1 SV=1	P05387	99	KEESEESDDDMGFGLFD	S(102): 100; S(105): 100	S(102): 100; S(105): 100;	High	KEEsEEsDDDmGFGLFD	Unambiguous	2	2	P05387	S4(Phospho); S7(Phospho); M11(Oxidation)	CID	1	0	1	1	S(4): 100.0; S(7): 100.0	4.549955845	1	0	100	2	1063.34436	2125.681444	-2.61291121	172.6632667	36046	36046	MS2	0/0	LC_052313_MC757_05MC-ET-Cy-Ti_Enrich.raw
>sp|P05387|RLA2_HUMAN 60S acidic ribosomal protein P2 OS=Homo sapiens GN=RPLP2 PE=1 SV=1	P05387	99	KEESEESDDDMGFGLFD	S(102): 100; S(105): 100	S(102): 100; S(105): 100;	High	KEEsEEsDDDmGFGLFD	Unambiguous	2	2	P05387	S4(Phospho); S7(Phospho); M11(Oxidation)	CID	1	0	1	1	S(4): 100.0; S(7): 100.0	4.505152225	1	0	49	2	1063.344116	2125.680956	-2.842617613	164.7229233	34393	34393	MS2	0/0	LC_052313_MC757_05MC-ET-Cy-Ti_Enrich.raw
>sp|P05387|RLA2_HUMAN 60S acidic ribosomal protein P2 OS=Homo sapiens GN=RPLP2 PE=1 SV=1	P05387	99	KEESEESDDDMGFGLFD	S(102): 100; S(105): 100	S(102): 100; S(105): 100;	High	KEEsEEsDDDmGFGLFD	Unambiguous	2	2	P05387	S4(Phospho); S7(Phospho); M11(Oxidation)	CID	1	0	1	1	S(4): 100.0; S(7): 100.0	4.454712391	1	2.857040405	100	2	1063.34375	2125.680223	-3.187177415	169.51497	35390	35390	MS2	0/0	LC_052313_MC757_05MC-ET-Cy-Ti_Enrich.raw
>sp|P05387|RLA2_HUMAN 60S acidic ribosomal protein P2 OS=Homo sapiens GN=RPLP2 PE=1 SV=1	P05387	99	KEESEESDDDMGFGLFD	S(102): 100; S(105): 100	S(102): 100; S(105): 100;	High	KEEsEEsDDDmGFGLFD	Unambiguous	2	2	P05387	S4(Phospho); S7(Phospho); M11(Oxidation)	CID	1	0	1	1	S(4): 100.0; S(7): 100.0	4.415193558	1	0	96	2	1063.340942	2125.674608	-5.828810453	178.9830667	37282	37282	MS2	0/0	LC_052313_MC757_05MC-ET-Cy-Ti_Enrich.raw
>sp|P05387|RLA2_HUMAN 60S acidic ribosomal protein P2 OS=Homo sapiens GN=RPLP2 PE=1 SV=1	P05387	99	KEESEESDDDMGFGLFD	S(102): 100; S(105): 100	S(102): 100; S(105): 100;	High	KEEsEEsDDDmGFGLFD	Unambiguous	2	2	P05387	S4(Phospho); S7(Phospho); M11(Oxidation)	CID	1	0	1	1	S(4): 100.0; S(7): 100.0	4.358384609	1	0	28	2	1063.345093	2125.682909	-1.923792635	163.6571117	34171	34171	MS2	0/0	LC_052313_MC757_05MC-ET-Cy-Ti_Enrich.raw
>sp|P05387|RLA2_HUMAN 60S acidic ribosomal protein P2 OS=Homo sapiens GN=RPLP2 PE=1 SV=1	P05387	99	KEESEESDDDMGFGLFD	S(102): 100; S(105): 100	S(102): 100; S(105): 100;	High	KEEsEEsDDDmGFGLFD	Unambiguous	2	2	P05387	S4(Phospho); S7(Phospho); M11(Oxidation)	CID	1	0	1	1	S(4): 100.0; S(7): 100.0	4.312800407	1	1.90362072	59	2	1063.342896	2125.678514	-3.99115121	180.6495867	37616	37616	MS2	0/0	LC_052313_MC757_05MC-ET-Cy-Ti_Enrich.raw
>sp|P05387|RLA2_HUMAN 60S acidic ribosomal protein P2 OS=Homo sapiens GN=RPLP2 PE=1 SV=1	P05387	99	KEESEESDDDMGFGLFD	S(102): 0; S(105): 100	S(105): 100;	High	KEESEEsDDDmGFGLFD	Unambiguous	1	1	P05387	S7(Phospho); M11(Oxidation)	CID	0.0142	0	1	1	S(4): 0.0; S(7): 100.0	4.224371433	1	7.940929413	100	2	1023.360474	2045.713671	-3.420153307	149.0587033	31140	31140	MS2	0/0	LC_052313_MC757_05MC-ET-Cy-Ti_Enrich.raw
>sp|P05387|RLA2_HUMAN 60S acidic ribosomal protein P2 OS=Homo sapiens GN=RPLP2 PE=1 SV=1	P05387	99	KEESEESDDDMGFGLFD	S(102): 100; S(105): 100	S(102): 100; S(105): 100;	High	KEEsEEsDDDMGFGLFD	Unambiguous	2	2	P05387	S4(Phospho); S7(Phospho)	CID	1	0	1	1	S(4): 100.0; S(7): 100.0	4.20488596	1	4.368356228	47	2	1055.344116	2109.680956	-5.274493328	180.33907	37551	37551	MS2	0/0	LC_052313_MC757_05MC-ET-Cy-Ti_Enrich.raw
>sp|P05387|RLA2_HUMAN 60S acidic ribosomal protein P2 OS=Homo sapiens GN=RPLP2 PE=1 SV=1	P05387	99	KEESEESDDDMGFGLFD	S(102): 100; S(105): 100	S(102): 100; S(105): 100;	High	KEEsEEsDDDMGFGLFD	Unambiguous	2	2	P05387	S4(Phospho); S7(Phospho)	CID	1	0	1	1	S(4): 100.0; S(7): 100.0	4.159089088	1	0	20	2	1055.345581	2109.683885	-3.885800466	180.8644983	37661	37661	MS2	0/0	LC_052313_MC757_05MC-ET-Cy-Ti_Enrich.raw
>sp|P05387|RLA2_HUMAN 60S acidic ribosomal protein P2 OS=Homo sapiens GN=RPLP2 PE=1 SV=1	P05387	99	KEESEESDDDMGFGLFD	S(102): 100; S(105): 100	S(102): 100; S(105): 100;	High	KEEsEEsDDDmGFGLFD	Unambiguous	2	2	P05387	S4(Phospho); S7(Phospho); M11(Oxidation)	CID	1	0	1	1	S(4): 100.0; S(7): 100.0	4.108620644	1	6.99598217	100	2	1063.344482	2125.681688	-2.498058049	186.5234683	38823	38823	MS2	0/0	LC_052313_MC757_05MC-ET-Cy-Ti_Enrich.raw
>sp|P05387|RLA2_HUMAN 60S acidic ribosomal protein P2 OS=Homo sapiens GN=RPLP2 PE=1 SV=1	P05387	99	KEESEESDDDMGFGLFD	S(102): 100; S(105): 100	S(102): 100; S(105): 100;	High	KEEsEEsDDDmGFGLFD	Unambiguous	2	2	P05387	S4(Phospho); S7(Phospho); M11(Oxidation)	CID	1	0	1	1	S(4): 100.0; S(7): 100.0	4.075296879	1	22.53449821	100	2	1063.343872	2125.680468	-3.072324121	172.1457633	35938	35938	MS2	0/0	LC_052313_MC757_05MC-ET-Cy-Ti_Enrich.raw
>sp|P05387|RLA2_HUMAN 60S acidic ribosomal protein P2 OS=Homo sapiens GN=RPLP2 PE=1 SV=1	P05387	99	KEESEESDDDMGFGLFD	S(102): 0; S(105): 100	S(105): 100;	High	KEESEEsDDDmGFGLFD	Unambiguous	1	1	P05387	S7(Phospho); M11(Oxidation)	CID	1	0	1	1	S(4): 0.0; S(7): 100.0	4.056025982	1	0	100	2	1023.361145	2045.715013	-2.763767632	148.0056833	30921	30921	MS2	0/0	LC_052313_MC757_05MC-ET-Cy-Ti_Enrich.raw
>sp|P05387|RLA2_HUMAN 60S acidic ribosomal protein P2 OS=Homo sapiens GN=RPLP2 PE=1 SV=1	P05387	99	KEESEESDDDMGFGLFD	S(102): 100; S(105): 100	S(102): 100; S(105): 100;	High	KEEsEEsDDDMGFGLFD	Unambiguous	2	2	P05387	S4(Phospho); S7(Phospho)	CID	1	0	1	1	S(4): 100.0; S(7): 100.0	4.009657383	1	0	100	2	1055.347168	2109.687059	-2.381387551	181.8925017	37873	37873	MS2	0/0	LC_052313_MC757_05MC-ET-Cy-Ti_Enrich.raw
>sp|P05387|RLA2_HUMAN 60S acidic ribosomal protein P2 OS=Homo sapiens GN=RPLP2 PE=1 SV=1	P05387	99	KEESEESDDDMGFGLFD	S(102): 100; S(105): 100	S(102): 100; S(105): 100;	High	KEEsEEsDDDmGFGLFD	Unambiguous	2	2	P05387	S4(Phospho); S7(Phospho); M11(Oxidation)	CID	1	0	1	1	S(4): 100.0; S(7): 100.0	3.997602463	1	0	100	2	1063.343506	2125.679735	-3.416884082	181.2148567	37734	37734	MS2	0/0	LC_052313_MC757_05MC-ET-Cy-Ti_Enrich.raw
>sp|P05387|RLA2_HUMAN 60S acidic ribosomal protein P2 OS=Homo sapiens GN=RPLP2 PE=1 SV=1	P05387	99	KEESEESDDDMGFGLFD	S(102): 100; S(105): 100	S(102): 100; S(105): 100;	High	KEEsEEsDDDmGFGLFD	Unambiguous	2	2	P05387	S4(Phospho); S7(Phospho); M11(Oxidation)	CID	1	0	1	1	S(4): 100.0; S(7): 100.0	3.959463358	1	37.64970779	100	2	1063.342529	2125.677782	-4.335711804	177.4124683	36985	36985	MS2	0/0	LC_052313_MC757_05MC-ET-Cy-Ti_Enrich.raw
>sp|P05387|RLA2_HUMAN 60S acidic ribosomal protein P2 OS=Homo sapiens GN=RPLP2 PE=1 SV=1	P05387	99	KEESEESDDDMGFGLFD	S(102): 100; S(105): 100	S(102): 100; S(105): 100;	High	KEEsEEsDDDmGFGLFD	Unambiguous	2	2	P05387	S4(Phospho); S7(Phospho); M11(Oxidation)	CID	1	0	1	1	S(4): 100.0; S(7): 100.0	3.905575752	1	10.15366459	100	2	1063.342529	2125.677782	-4.335711804	180.09891	37505	37505	MS2	0/0	LC_052313_MC757_05MC-ET-Cy-Ti_Enrich.raw
>sp|P05387|RLA2_HUMAN 60S acidic ribosomal protein P2 OS=Homo sapiens GN=RPLP2 PE=1 SV=1	P05387	99	KEESEESDDDMGFGLFD	S(102): 100; S(105): 100	S(102): 100; S(105): 100;	High	KEEsEEsDDDmGFGLFD	Unambiguous	2	2	P05387	S4(Phospho); S7(Phospho); M11(Oxidation)	CID	1	0	1	1	S(4): 100.0; S(7): 100.0	3.871622801	1	1.398241401	82	2	1063.34375	2125.680223	-3.187177415	165.257485	34504	34504	MS2	0/0	LC_052313_MC757_05MC-ET-Cy-Ti_Enrich.raw
>sp|P05387|RLA2_HUMAN 60S acidic ribosomal protein P2 OS=Homo sapiens GN=RPLP2 PE=1 SV=1	P05387	99	KEESEESDDDMGFGLFD	S(102): 100; S(105): 100	S(102): 100; S(105): 100;	High	KEEsEEsDDDmGFGLFD	Unambiguous	2	2	P05387	S4(Phospho); S7(Phospho); M11(Oxidation)	CID	1	0	1	1	S(4): 100.0; S(7): 100.0	3.854166746	1	0	100	2	1063.343018	2125.678759	-3.876297732	174.9729367	36508	36508	MS2	0/0	LC_052313_MC757_05MC-ET-Cy-Ti_Enrich.raw
>sp|P05387|RLA2_HUMAN 60S acidic ribosomal protein P2 OS=Homo sapiens GN=RPLP2 PE=1 SV=1	P05387	99	KEESEESDDDMGFGLFD	S(102): 100; S(105): 100	S(102): 100; S(105): 100;	High	KEEsEEsDDDmGFGLFD	Unambiguous	2	2	P05387	S4(Phospho); S7(Phospho); M11(Oxidation)	CID	1	0	1	1	S(4): 100.0; S(7): 100.0	3.847738981	1	10.98524666	100	2	1063.344849	2125.682421	-2.153498721	170.0669233	35505	35505	MS2	0/0	LC_052313_MC757_05MC-ET-Cy-Ti_Enrich.raw
>sp|P05387|RLA2_HUMAN 60S acidic ribosomal protein P2 OS=Homo sapiens GN=RPLP2 PE=1 SV=1	P05387	99	KEESEESDDDMGFGLFD	S(102): 100; S(105): 100	S(102): 100; S(105): 100;	High	KEEsEEsDDDmGFGLFD	Unambiguous	2	2	P05387	S4(Phospho); S7(Phospho); M11(Oxidation)	CID	1	0	1	1	S(4): 100.0; S(7): 100.0	3.81404829	1	0	100	2	1063.34314	2125.679003	-3.76144428	173.2323717	36164	36164	MS2	0/0	LC_052313_MC757_05MC-ET-Cy-Ti_Enrich.raw
>sp|P05387|RLA2_HUMAN 60S acidic ribosomal protein P2 OS=Homo sapiens GN=RPLP2 PE=1 SV=1	P05387	99	KEESEESDDDMGFGLFD	S(102): 100; S(105): 100	S(102): 100; S(105): 100;	High	KEEsEEsDDDmGFGLFD	Unambiguous	2	2	P05387	S4(Phospho); S7(Phospho); M11(Oxidation)	CID	1	0	1	1	S(4): 100.0; S(7): 100.0	3.775914907	1	21.28347778	15	2	1063.345459	2125.683641	-1.579233704	261.8490883	66443	66443	MS2	0/0	LC_051613_MC757_05MC-ET-Cy-Ti_NoEnrich.raw
>sp|P05387|RLA2_HUMAN 60S acidic ribosomal protein P2 OS=Homo sapiens GN=RPLP2 PE=1 SV=1	P05387	99	KEESEESDDDMGFGLFD	S(102): 100; S(105): 100	S(102): 100; S(105): 100;	High	KEEsEEsDDDMGFGLFD	Unambiguous	2	2	P05387	S4(Phospho); S7(Phospho)	CID	1	0	1	1	S(4): 100.0; S(7): 100.0	3.772349596	1	13.09521866	100	2	1055.345337	2109.683397	-4.117249008	181.3751467	37766	37766	MS2	0/0	LC_052313_MC757_05MC-ET-Cy-Ti_Enrich.raw
>sp|P05387|RLA2_HUMAN 60S acidic ribosomal protein P2 OS=Homo sapiens GN=RPLP2 PE=1 SV=1	P05387	99	KEESEESDDDMGFGLFD	S(102): 100; S(105): 100	S(102): 100; S(105): 100;	High	KEEsEEsDDDmGFGLFD	Unambiguous	2	2	P05387	S4(Phospho); S7(Phospho); M11(Oxidation)	CID	1	0	1	1	S(4): 100.0; S(7): 100.0	3.736799479	1	8.797270775	100	2	1063.343018	2125.678759	-3.876297732	171.1081033	35722	35722	MS2	0/0	LC_052313_MC757_05MC-ET-Cy-Ti_Enrich.raw
>sp|P05387|RLA2_HUMAN 60S acidic ribosomal protein P2 OS=Homo sapiens GN=RPLP2 PE=1 SV=1	P05387	99	KEESEESDDDMGFGLFD	S(102): 0; S(105): 100	S(105): 100;	High	KEESEEsDDDmGFGLFD	Unambiguous	1	1	P05387	S7(Phospho); M11(Oxidation)	CID	1	0	1	1	S(4): 0.0; S(7): 100.0	3.688728333	1	38.11079025	100	2	1023.361572	2045.715868	-2.346068105	149.5829917	31249	31249	MS2	0/0	LC_052313_MC757_05MC-ET-Cy-Ti_Enrich.raw
>sp|P05387|RLA2_HUMAN 60S acidic ribosomal protein P2 OS=Homo sapiens GN=RPLP2 PE=1 SV=1	P05387	99	KEESEESDDDMGFGLFD	S(102): 100; S(105): 100	S(102): 100; S(105): 100;	High	KEEsEEsDDDMGFGLFD	Unambiguous	2	2	P05387	S4(Phospho); S7(Phospho)	CID	1	0	1	1	S(4): 100.0; S(7): 100.0	3.668348789	1	31.99572182	9	2	1055.348633	2109.689989	-0.992702724	304.4899083	77978	77978	MS2	0/0	LC_051613_MC757_05MC-ET-Cy-Ti_NoEnrich.raw
>sp|P05387|RLA2_HUMAN 60S acidic ribosomal protein P2 OS=Homo sapiens GN=RPLP2 PE=1 SV=1	P05387	99	KEESEESDDDMGFGLFD	S(102): 100; S(105): 100	S(102): 100; S(105): 100;	High	KEEsEEsDDDmGFGLFD	Unambiguous	2	2	P05387	S4(Phospho); S7(Phospho); M11(Oxidation)	CID	1	0	1	1	S(4): 100.0; S(7): 100.0	3.648388863	1	10.70010853	100	2	1063.342896	2125.678514	-3.99115121	175.720515	36663	36663	MS2	0/0	LC_052313_MC757_05MC-ET-Cy-Ti_Enrich.raw
>sp|P05387|RLA2_HUMAN 60S acidic ribosomal protein P2 OS=Homo sapiens GN=RPLP2 PE=1 SV=1	P05387	99	KEESEESDDDMGFGLFD	S(102): 100; S(105): 100	S(102): 100; S(105): 100;	High	KEEsEEsDDDmGFGLFD	Unambiguous	2	2	P05387	S4(Phospho); S7(Phospho); M11(Oxidation)	CID	1	0	1	1	S(4): 100.0; S(7): 100.0	3.619313478	1	0	100	2	1063.344116	2125.680956	-2.842617613	179.8733733	37460	37460	MS2	0/0	LC_052313_MC757_05MC-ET-Cy-Ti_Enrich.raw
>sp|P05387|RLA2_HUMAN 60S acidic ribosomal protein P2 OS=Homo sapiens GN=RPLP2 PE=1 SV=1	P05387	99	KEESEESDDDMGFGLFD	S(102): 100; S(105): 100	S(102): 100; S(105): 100;	High	KEEsEEsDDDmGFGLFD	Unambiguous	2	2	P05387	S4(Phospho); S7(Phospho); M11(Oxidation)	CID	1	0	1	1	S(4): 100.0; S(7): 100.0	3.613096952	1	6.398346901	8	2	1063.344604	2125.681932	-2.383204913	261.3150367	66299	66299	MS2	0/0	LC_051613_MC757_05MC-ET-Cy-Ti_NoEnrich.raw
>sp|P05387|RLA2_HUMAN 60S acidic ribosomal protein P2 OS=Homo sapiens GN=RPLP2 PE=1 SV=1	P05387	99	KEESEESDDDMGFGLFD	S(102): 100; S(105): 100	S(102): 100; S(105): 100;	High	KEEsEEsDDDmGFGLFD	Unambiguous	2	2	P05387	S4(Phospho); S7(Phospho); M11(Oxidation)	CID	1	0	1	1	S(4): 100.0; S(7): 100.0	3.6092906	1	0	100	2	1063.343994	2125.680712	-2.957470854	167.913785	35056	35056	MS2	0/0	LC_052313_MC757_05MC-ET-Cy-Ti_Enrich.raw
>sp|P05387|RLA2_HUMAN 60S acidic ribosomal protein P2 OS=Homo sapiens GN=RPLP2 PE=1 SV=1	P05387	99	KEESEESDDDMGFGLFD	S(102): 100; S(105): 100	S(102): 100; S(105): 100;	High	KEEsEEsDDDmGFGLFD	Unambiguous	2	2	P05387	S4(Phospho); S7(Phospho); M11(Oxidation)	CID	1	0	1	1	S(4): 100.0; S(7): 100.0	3.598973751	1	0	100	2	1063.347534	2125.687792	0.373262423	176.6025617	36829	36829	MS2	0/0	LC_052313_MC757_05MC-ET-Cy-Ti_Enrich.raw
>sp|P05387|RLA2_HUMAN 60S acidic ribosomal protein P2 OS=Homo sapiens GN=RPLP2 PE=1 SV=1	P05387	99	KEESEESDDDMGFGLFD	S(102): 100; S(105): 100	S(102): 100; S(105): 100;	High	KEEsEEsDDDmGFGLFD	Unambiguous	2	2	P05387	S4(Phospho); S7(Phospho); M11(Oxidation)	CID	1	0	1	1	S(4): 100.0; S(7): 100.0	3.598924875	1	33.83533478	100	2	1063.345703	2125.68413	-1.349527881	182.859685	38075	38075	MS2	0/0	LC_052313_MC757_05MC-ET-Cy-Ti_Enrich.raw
>sp|P05387|RLA2_HUMAN 60S acidic ribosomal protein P2 OS=Homo sapiens GN=RPLP2 PE=1 SV=1	P05387	99	KEESEESDDDMGFGLFD	S(102): 100; S(105): 100	S(102): 100; S(105): 100;	High	KEEsEEsDDDmGFGLFD	Unambiguous	2	2	P05387	S4(Phospho); S7(Phospho); M11(Oxidation)	CID	1	0	1	1	S(4): 100.0; S(7): 100.0	3.557584286	1	14.38777256	100	2	1063.346313	2125.68535	-0.775263787	160.99321	33615	33615	MS2	0/0	LC_052313_MC757_05MC-ET-Cy-Ti_Enrich.raw
>sp|P05387|RLA2_HUMAN 60S acidic ribosomal protein P2 OS=Homo sapiens GN=RPLP2 PE=1 SV=1	P05387	99	KEESEESDDDMGFGLFD	S(102): 100; S(105): 100	S(102): 100; S(105): 100;	High	KEEsEEsDDDmGFGLFD	Unambiguous	2	2	P05387	S4(Phospho); S7(Phospho); M11(Oxidation)	CID	1	0	1	1	S(4): 100.0; S(7): 100.0	3.540690422	1	28.11037254	100	2	1063.343262	2125.679247	-3.646590854	191.27932	39783	39783	MS2	0/0	LC_052313_MC757_05MC-ET-Cy-Ti_Enrich.raw
>sp|P05388|RLA0_HUMAN 60S acidic ribosomal protein P0 OS=Homo sapiens GN=RPLP0 PE=1 SV=1	P05388	276	VAAAPVAAATTAAPAAAAAPAKVEAKEESEESDEDMGF	T(285): 0; T(286): 0; S(304): 100; S(307): 100	S(304): 100; S(307): 100;	High	VAAAPVAAATTAAPAAAAAPAKVEAKEEsEEsDEDmGF	Unambiguous	1	1	P05388	S29(Phospho); S32(Phospho); M36(Oxidation)	CID	1	0	1	1	T(10): 0.0; T(11): 0.0; S(29): 100.0; S(32): 100.0	6.53790617	0	10.35234642	23	3	1274.221558	3820.65012	-1.287398292	121.95003	26213	26213	MS2	0/0	LC_052313_MC757_05MC-ET-Cy-Chy_Enrich.raw
>sp|P05388|RLA0_HUMAN 60S acidic ribosomal protein P0 OS=Homo sapiens GN=RPLP0 PE=1 SV=1	P05388	276	VAAAPVAAATTAAPAAAAAPAKVEAKEESEESDEDMGF	T(285): 0; T(286): 0; S(304): 100; S(307): 100	S(304): 100; S(307): 100;	High	VAAAPVAAATTAAPAAAAAPAKVEAKEEsEEsDEDmGF	Unambiguous	1	1	P05388	S29(Phospho); S32(Phospho); M36(Oxidation)	CID	1	0	1	1	T(10): 0.0; T(11): 0.0; S(29): 100.0; S(32): 100.0	5.023652554	0	27.41729927	69	3	1274.221069	3820.648655	-1.670800632	122.917755	26431	26431	MS2	0/0	LC_052313_MC757_05MC-ET-Cy-Chy_Enrich.raw
>sp|P05388|RLA0_HUMAN 60S acidic ribosomal protein P0 OS=Homo sapiens GN=RPLP0 PE=1 SV=1	P05388	276	VAAAPVAAATTAAPAAAAAPAKVEAKEESEESDEDMGF	T(285): 0.1; T(286): 0.1; S(304): 99.9; S(307): 99.9	S(304): 99.9; S(307): 99.9;	High	VAAAPVAAATTAAPAAAAAPAKVEAKEEsEEsDEDmGF	Unambiguous	1	1	P05388	S29(Phospho); S32(Phospho); M36(Oxidation)	CID	1	0	1	1	T(10): 0.1; T(11): 0.1; S(29): 99.9; S(32): 99.9	4.343109608	0	21.41961861	47	3	1274.21814	3820.639866	-3.971220848	122.8052067	26405	26405	MS2	0/0	LC_052313_MC757_05MC-ET-Cy-Chy_Enrich.raw
>sp|P05455|LA_HUMAN Lupus La protein OS=Homo sapiens GN=SSB PE=1 SV=2	P05455	364	FASDDEHDEHDENGATGPVK	S(366): 100; T(379): 0	S(366): 100;	High	FAsDDEHDEHDENGATGPVK	Unambiguous	1	1	P05455	S3(Phospho)	CID	1	0	1	1	S(3): 100.0; T(16): 0.0	6.277610779	0	0	0	3	750.6260376	2249.86356	0.696594672	48.32584833	9286	9286	MS2	0/0	LC_052313_MC757_05MC-ET-Cy-Ti_Enrich.raw
>sp|P05455|LA_HUMAN Lupus La protein OS=Homo sapiens GN=SSB PE=1 SV=2	P05455	364	FASDDEHDEHDENGATGPVK	S(366): 100; T(379): 0	S(366): 100;	High	FAsDDEHDEHDENGATGPVK	Unambiguous	1	1	P05455	S3(Phospho)	CID	1	0	1	1	S(3): 100.0; T(16): 0.0	5.827181816	0	3.703530788	51	2	1125.431641	2249.856005	-2.661356988	48.12202333	9233	9233	MS2	0/0	LC_052313_MC757_05MC-ET-Cy-Ti_Enrich.raw
>sp|P05455|LA_HUMAN Lupus La protein OS=Homo sapiens GN=SSB PE=1 SV=2	P05455	364	FASDDEHDEHDENGATGPVK	S(366): 100; T(379): 0	S(366): 100;	High	FAsDDEHDEHDENGATGPVK	Unambiguous	1	1	P05455	S3(Phospho)	CID	1	0	1	1	S(3): 100.0; T(16): 0.0	5.674975395	0	0	54	2	1125.430664	2249.854051	-3.529471165	67.10891833	15534	15534	MS2	0/0	LC_051613_MC757_05MC-ET-Cy-Ti_NoEnrich.raw
>sp|P05455|LA_HUMAN Lupus La protein OS=Homo sapiens GN=SSB PE=1 SV=2	P05455	364	FASDDEHDEHDENGATGPVK	S(366): 100; T(379): 0	S(366): 100;	High	FAsDDEHDEHDENGATGPVK	Unambiguous	1	1	P05455	S3(Phospho)	CID	1	0	1	1	S(3): 100.0; T(16): 0.0	5.515756607	0	13.41781998	26	3	750.6237793	2249.856785	-2.314662609	66.903365	15482	15482	MS2	0/0	LC_051613_MC757_05MC-ET-Cy-Ti_NoEnrich.raw
>sp|P05455|LA_HUMAN Lupus La protein OS=Homo sapiens GN=SSB PE=1 SV=2	P05455	364	FASDDEHDEHDENGATGPVK	S(366): 100; T(379): 0	S(366): 100;	High	FAsDDEHDEHDENGATGPVK	Unambiguous	1	1	P05455	S3(Phospho)	CID	1	0	1	1	S(3): 100.0; T(16): 0.0	5.406772137	0	14.33041763	4	3	750.6239624	2249.857334	-2.070505937	47.77801833	9142	9142	MS2	0/0	LC_052313_MC757_05MC-ET-Cy-Ti_Enrich.raw
>sp|P05455|LA_HUMAN Lupus La protein OS=Homo sapiens GN=SSB PE=1 SV=2	P05455	364	FASDDEHDEHDENGATGPVK	S(366): 100; T(379): 0	S(366): 100;	High	FAsDDEHDEHDENGATGPVK	Unambiguous	1	1	P05455	S3(Phospho)	CID	1	0	1	1	S(3): 100.0; T(16): 0.0	5.260515213	0	0.844412327	6	3	750.6240234	2249.857517	-1.989120407	48.86489667	9430	9430	MS2	0/0	LC_052313_MC757_05MC-ET-Cy-Ti_Enrich.raw
>sp|P05455|LA_HUMAN Lupus La protein OS=Homo sapiens GN=SSB PE=1 SV=2	P05455	364	FASDDEHDEHDENGATGPVK	S(366): 100; T(379): 0	S(366): 100;	High	FAsDDEHDEHDENGATGPVK	Unambiguous	1	1	P05455	S3(Phospho)	CID	1	0	1	1	S(3): 100.0; T(16): 0.0	5.152618885	0	23.13604736	38	3	750.6246948	2249.859531	-1.093880444	67.96626	15758	15758	MS2	0/0	LC_051613_MC757_05MC-ET-Cy-Ti_NoEnrich.raw
>sp|P05455|LA_HUMAN Lupus La protein OS=Homo sapiens GN=SSB PE=1 SV=2	P05455	364	FASDDEHDEHDENGATGPVK	S(366): 100; T(379): 0	S(366): 100;	High	FAsDDEHDEHDENGATGPVK	Unambiguous	1	1	P05455	S3(Phospho)	CID	1	0	1	1	S(3): 100.0; T(16): 0.0	5.14364624	0	0	68	2	1125.430542	2249.853807	-3.637985543	48.65080167	9377	9377	MS2	0/0	LC_052313_MC757_05MC-ET-Cy-Ti_Enrich.raw
>sp|P05455|LA_HUMAN Lupus La protein OS=Homo sapiens GN=SSB PE=1 SV=2	P05455	364	FASDDEHDEHDENGATGPVK	S(366): 100; T(379): 0	S(366): 100;	High	FAsDDEHDEHDENGATGPVK	Unambiguous	1	1	P05455	S3(Phospho)	CID	1	0	1	1	S(3): 100.0; T(16): 0.0	4.852210045	0	0	2	3	750.6243896	2249.858616	-1.500807501	67.40683333	15609	15609	MS2	0/0	LC_051613_MC757_05MC-ET-Cy-Ti_NoEnrich.raw
>sp|P05455|LA_HUMAN Lupus La protein OS=Homo sapiens GN=SSB PE=1 SV=2	P05455	364	FASDDEHDEHDENGATGPVK	S(366): 100; T(379): 0	S(366): 100;	High	FAsDDEHDEHDENGATGPVK	Unambiguous	1	1	P05455	S3(Phospho)	CID	1	0	1	1	S(3): 100.0; T(16): 0.0	4.680888653	0	77.67218781	45	3	750.6242676	2249.858249	-1.663578417	69.11032	16069	16069	MS2	0/0	LC_051613_MC757_05MC-ET-Cy-Ti_NoEnrich.raw
>sp|P06493|CDK1_HUMAN Cyclin-dependent kinase 1 OS=Homo sapiens GN=CDK1 PE=1 SV=3	P06493	10	IGEGTYGVVYK	T(14): 100; Y(15): 100; Y(19): 0	T(14): 100; Y(15): 100;	High	IGEGtyGVVYK	Unambiguous	3	2	P06493	T5(Phospho); Y6(Phospho)	CID	1	0	1	1	T(5): 100.0; Y(6): 100.0; Y(10): 0.0	3.827193499	0	23.69326591	100	2	673.276062	1345.544847	-2.129915304	87.639005	17921	17921	MS2	0/0	LC_052313_MC757_05MC-ET-Cy-Ti_Enrich.raw
>sp|P06493|CDK1_HUMAN Cyclin-dependent kinase 1 OS=Homo sapiens GN=CDK1 PE=1 SV=3	P06493	10	IGEGTYGVVYK	T(14): 100; Y(15): 99.9; Y(19): 0.1	T(14): 100; Y(15): 99.9;	High	IGEGtyGVVYK	Unambiguous	3	2	P06493	T5(Phospho); Y6(Phospho)	CID	1	0	1	1	T(5): 100.0; Y(6): 99.9; Y(10): 0.1	3.743965387	0	50.25491333	95	2	673.2753296	1345.543383	-3.21858096	87.11538667	17810	17810	MS2	0/0	LC_052313_MC757_05MC-ET-Cy-Ti_Enrich.raw
>sp|P06493|CDK1_HUMAN Cyclin-dependent kinase 1 OS=Homo sapiens GN=CDK1 PE=1 SV=3	P06493	5	TKIEKIGEGTYGVVY	T(5): 0; T(14): 100; Y(15): 100; Y(19): 0	T(14): 100; Y(15): 100;	High	TKIEKIGEGtyGVVY	Unambiguous	1	1	P06493	T10(Phospho); Y11(Phospho)	CID	1	0	1	1	T(1): 0.0; T(10): 100.0; Y(11): 100.0; Y(15): 0.0	4.825594425	1	21.5911274	88	2	908.9116821	1816.816088	-0.520505182	106.2249917	22744	22744	MS2	0/0	LC_052313_MC757_05MC-ET-Cy-Chy_Enrich.raw
>sp|P06748|NPM_HUMAN Nucleophosmin OS=Homo sapiens GN=NPM1 PE=1 SV=2	P06748	104	CGSGPVHISGQHLVAVEEDAESEDEEEEDVK	S(106): 0; S(112): 0; S(125): 100	S(125): 100;	High	cGSGPVHISGQHLVAVEEDAEsEDEEEEDVK	Unambiguous	1	1	P06748	C1(Carbamidomethyl); S22(Phospho)	CID	1	0	1	1	S(3): 0.0; S(9): 0.0; S(22): 100.0	7.530978203	0	0.52372694	2	3	1154.148926	3460.432224	-1.43109471	184.196355	45208	45208	MS2	0/0	LC_051613_MC757_05MC-ET-Cy-Ti_NoEnrich.raw
>sp|P06748|NPM_HUMAN Nucleophosmin OS=Homo sapiens GN=NPM1 PE=1 SV=2	P06748	104	CGSGPVHISGQHLVAVEEDAESEDEEEEDVK	S(106): 0; S(112): 0; S(125): 100	S(125): 100;	High	cGSGPVHISGQHLVAVEEDAEsEDEEEEDVK	Unambiguous	1	1	P06748	C1(Carbamidomethyl); S22(Phospho)	CID	1	0	1	1	S(3): 0.0; S(9): 0.0; S(22): 100.0	7.449142456	0	0.390827686	12	3	1154.146729	3460.425632	-3.336006709	109.3789383	22639	22639	MS2	0/0	LC_052313_MC757_05MC-ET-Cy-Ti_Enrich.raw
>sp|P06748|NPM_HUMAN Nucleophosmin OS=Homo sapiens GN=NPM1 PE=1 SV=2	P06748	104	CGSGPVHISGQHLVAVEEDAESEDEEEEDVK	S(106): 0; S(112): 0; S(125): 100	S(125): 100;	High	cGSGPVHISGQHLVAVEEDAEsEDEEEEDVK	Unambiguous	1	1	P06748	C1(Carbamidomethyl); S22(Phospho)	CID	1	0	1	1	S(3): 0.0; S(9): 0.0; S(22): 100.0	7.26622963	0	6.117827892	38	3	1154.149292	3460.433323	-1.113610082	108.8336217	22514	22514	MS2	0/0	LC_052313_MC757_05MC-ET-Cy-Ti_Enrich.raw
>sp|P06748|NPM_HUMAN Nucleophosmin OS=Homo sapiens GN=NPM1 PE=1 SV=2	P06748	104	CGSGPVHISGQHLVAVEEDAESEDEEEEDVK	S(106): 0; S(112): 0; S(125): 100	S(125): 100;	High	cGSGPVHISGQHLVAVEEDAEsEDEEEEDVK	Unambiguous	1	1	P06748	C1(Carbamidomethyl); S22(Phospho)	CID	1	0	1	1	S(3): 0.0; S(9): 0.0; S(22): 100.0	6.875610352	0	78.57917023	100	3	1154.147339	3460.427463	-2.806863759	122.2573517	25478	25478	MS2	0/0	LC_052313_MC757_05MC-ET-Cy-Ti_Enrich.raw
>sp|P06748|NPM_HUMAN Nucleophosmin OS=Homo sapiens GN=NPM1 PE=1 SV=2	P06748	104	CGSGPVHISGQHLVAVEEDAESEDEEEEDVK	S(106): 0; S(112): 0; S(125): 100	S(125): 100;	High	cGSGPVHISGQHLVAVEEDAEsEDEEEEDVK	Unambiguous	1	1	P06748	C1(Carbamidomethyl); S22(Phospho)	CID	1	0	1	1	S(3): 0.0; S(9): 0.0; S(22): 100.0	6.743926525	0	5.595460415	100	3	1154.147461	3460.42783	-2.701035236	264.069575	53522	53522	MS2	0/0	LC_052313_MC757_05MC-ET-Cy-Ti_Enrich.raw
>sp|P06748|NPM_HUMAN Nucleophosmin OS=Homo sapiens GN=NPM1 PE=1 SV=2	P06748	104	CGSGPVHISGQHLVAVEEDAESEDEEEEDVK	S(106): 0; S(112): 0; S(125): 100	S(125): 100;	High	cGSGPVHISGQHLVAVEEDAEsEDEEEEDVK	Unambiguous	1	1	P06748	C1(Carbamidomethyl); S22(Phospho)	CID	1	0	1	1	S(3): 0.0; S(9): 0.0; S(22): 100.0	6.651084423	0	14.63497829	59	3	1154.144653	3460.419407	-5.135096927	111.8286483	23202	23202	MS2	0/0	LC_052313_MC757_05MC-ET-Cy-Ti_Enrich.raw
>sp|P06748|NPM_HUMAN Nucleophosmin OS=Homo sapiens GN=NPM1 PE=1 SV=2	P06748	104	CGSGPVHISGQHLVAVEEDAESEDEEEEDVK	S(106): 0; S(112): 0; S(125): 100	S(125): 100;	High	cGSGPVHISGQHLVAVEEDAEsEDEEEEDVK	Unambiguous	1	1	P06748	C1(Carbamidomethyl); S22(Phospho)	CID	1	0	1	1	S(3): 0.0; S(9): 0.0; S(22): 100.0	6.629429817	0	0	43	3	1154.144653	3460.419407	-5.135096927	185.5792783	45589	45589	MS2	0/0	LC_051613_MC757_05MC-ET-Cy-Ti_NoEnrich.raw
>sp|P06748|NPM_HUMAN Nucleophosmin OS=Homo sapiens GN=NPM1 PE=1 SV=2	P06748	104	CGSGPVHISGQHLVAVEEDAESEDEEEEDVK	S(106): 0; S(112): 0; S(125): 100	S(125): 100;	High	cGSGPVHISGQHLVAVEEDAEsEDEEEEDVK	Unambiguous	1	1	P06748	C1(Carbamidomethyl); S22(Phospho)	CID	1	0	1	1	S(3): 0.0; S(9): 0.0; S(22): 100.0	6.563410282	0	1.604017019	8	3	1154.148682	3460.431492	-1.64275124	183.6411367	45051	45051	MS2	0/0	LC_051613_MC757_05MC-ET-Cy-Ti_NoEnrich.raw
>sp|P06748|NPM_HUMAN Nucleophosmin OS=Homo sapiens GN=NPM1 PE=1 SV=2	P06748	104	CGSGPVHISGQHLVAVEEDAESEDEEEEDVK	S(106): 0; S(112): 0; S(125): 100	S(125): 100;	High	cGSGPVHISGQHLVAVEEDAEsEDEEEEDVK	Unambiguous	1	1	P06748	C1(Carbamidomethyl); S22(Phospho)	CID	1	0	1	1	S(3): 0.0; S(9): 0.0; S(22): 100.0	6.159591198	0	77.59265137	26	3	1154.150024	3460.43552	-0.478641432	185.3992017	45540	45540	MS2	0/0	LC_051613_MC757_05MC-ET-Cy-Ti_NoEnrich.raw
>sp|P06748|NPM_HUMAN Nucleophosmin OS=Homo sapiens GN=NPM1 PE=1 SV=2	P06748	104	CGSGPVHISGQHLVAVEEDAESEDEEEEDVK	S(106): 0; S(112): 0; S(125): 100	S(125): 100;	High	cGSGPVHISGQHLVAVEEDAEsEDEEEEDVK	Unambiguous	1	1	P06748	C1(Carbamidomethyl); S22(Phospho)	CID	1	0	1	1	S(3): 0.0; S(9): 0.0; S(22): 100.0	6.151638508	0	30.56473541	100	3	1154.145264	3460.421238	-4.605952073	254.0047183	52136	52136	MS2	0/0	LC_052313_MC757_05MC-ET-Cy-Ti_Enrich.raw
>sp|P06748|NPM_HUMAN Nucleophosmin OS=Homo sapiens GN=NPM1 PE=1 SV=2	P06748	104	CGSGPVHISGQHLVAVEEDAESEDEEEEDVK	S(106): 0; S(112): 0; S(125): 100	S(125): 100;	High	cGSGPVHISGQHLVAVEEDAEsEDEEEEDVK	Unambiguous	1	1	P06748	C1(Carbamidomethyl); S22(Phospho)	CID	1	0	1	1	S(3): 0.0; S(9): 0.0; S(22): 100.0	5.971324444	0	15.1470089	77	3	1154.146118	3460.423801	-3.865150219	114.1514283	23714	23714	MS2	0/0	LC_052313_MC757_05MC-ET-Cy-Ti_Enrich.raw
>sp|P06748|NPM_HUMAN Nucleophosmin OS=Homo sapiens GN=NPM1 PE=1 SV=2	P06748	104	CGSGPVHISGQHLVAVEEDAESEDEEEEDVK	S(106): 0; S(112): 0; S(125): 100	S(125): 100;	High	cGSGPVHISGQHLVAVEEDAEsEDEEEEDVK	Unambiguous	1	1	P06748	C1(Carbamidomethyl); S22(Phospho)	CID	1	0	1	1	S(3): 0.0; S(9): 0.0; S(22): 100.0	5.939256668	0	27.78014946	18	3	1154.143799	3460.416843	-5.875900663	109.89064	22751	22751	MS2	0/0	LC_052313_MC757_05MC-ET-Cy-Ti_Enrich.raw
>sp|P06748|NPM_HUMAN Nucleophosmin OS=Homo sapiens GN=NPM1 PE=1 SV=2	P06748	104	CGSGPVHISGQHLVAVEEDAESEDEEEEDVK	S(106): 0; S(112): 0; S(125): 100	S(125): 100;	High	cGSGPVHISGQHLVAVEEDAEsEDEEEEDVK	Unambiguous	1	1	P06748	C1(Carbamidomethyl); S22(Phospho)	CID	1	0	1	1	S(3): 0.0; S(9): 0.0; S(22): 100.0	5.935463428	0	6.516726017	100	3	1154.147339	3460.427463	-2.806863759	253.762275	52087	52087	MS2	0/0	LC_052313_MC757_05MC-ET-Cy-Ti_Enrich.raw
>sp|P06748|NPM_HUMAN Nucleophosmin OS=Homo sapiens GN=NPM1 PE=1 SV=2	P06748	104	CGSGPVHISGQHLVAVEEDAESEDEEEEDVK	S(106): 0; S(112): 0; S(125): 100	S(125): 100;	High	cGSGPVHISGQHLVAVEEDAEsEDEEEEDVK	Unambiguous	1	1	P06748	C1(Carbamidomethyl); S22(Phospho)	CID	1	0	1	1	S(3): 0.0; S(9): 0.0; S(22): 100.0	5.865784168	0	16.0362854	100	3	1154.150024	3460.43552	-0.478641432	113.6133683	23595	23595	MS2	0/0	LC_052313_MC757_05MC-ET-Cy-Ti_Enrich.raw
>sp|P06748|NPM_HUMAN Nucleophosmin OS=Homo sapiens GN=NPM1 PE=1 SV=2	P06748	104	CGSGPVHISGQHLVAVEEDAESEDEEEEDVK	S(106): 0; S(112): 0; S(125): 100	S(125): 100;	High	cGSGPVHISGQHLVAVEEDAEsEDEEEEDVK	Unambiguous	1	1	P06748	C1(Carbamidomethyl); S22(Phospho)	CID	1	0	1	1	S(3): 0.0; S(9): 0.0; S(22): 100.0	5.838388443	0	0	93	3	1154.144775	3460.419773	-5.029267912	112.5572267	23362	23362	MS2	0/0	LC_052313_MC757_05MC-ET-Cy-Ti_Enrich.raw
>sp|P06748|NPM_HUMAN Nucleophosmin OS=Homo sapiens GN=NPM1 PE=1 SV=2	P06748	104	CGSGPVHISGQHLVAVEEDAESEDEEEEDVK	S(106): 0; S(112): 0; S(125): 100	S(125): 100;	High	cGSGPVHISGQHLVAVEEDAEsEDEEEEDVK	Unambiguous	1	1	P06748	C1(Carbamidomethyl); S22(Phospho)	CID	1	0	1	1	S(3): 0.0; S(9): 0.0; S(22): 100.0	5.782354355	0	7.411161423	100	3	1154.147217	3460.427097	-2.912692304	112.3611967	23317	23317	MS2	0/0	LC_052313_MC757_05MC-ET-Cy-Ti_Enrich.raw
>sp|P06748|NPM_HUMAN Nucleophosmin OS=Homo sapiens GN=NPM1 PE=1 SV=2	P06748	104	CGSGPVHISGQHLVAVEEDAESEDEEEEDVK	S(106): 0; S(112): 0; S(125): 100	S(125): 100;	High	cGSGPVHISGQHLVAVEEDAEsEDEEEEDVK	Unambiguous	1	1	P06748	C1(Carbamidomethyl); S22(Phospho)	CID	1	0	1	1	S(3): 0.0; S(9): 0.0; S(22): 100.0	5.463830948	0	31.13945198	12	3	1154.147339	3460.427463	-2.806863759	184.7305667	45356	45356	MS2	0/0	LC_051613_MC757_05MC-ET-Cy-Ti_NoEnrich.raw
>sp|P06748|NPM_HUMAN Nucleophosmin OS=Homo sapiens GN=NPM1 PE=1 SV=2	P06748	104	CGSGPVHISGQHLVAVEEDAESEDEEEEDVK	S(106): 0; S(112): 0; S(125): 100	S(125): 100;	High	cGSGPVHISGQHLVAVEEDAEsEDEEEEDVK	Unambiguous	1	1	P06748	C1(Carbamidomethyl); S22(Phospho)	CID	1	0	1	1	S(3): 0.0; S(9): 0.0; S(22): 100.0	5.200428963	0	14.29641056	69	3	1154.14917	3460.432957	-1.219438269	113.02885	23466	23466	MS2	0/0	LC_052313_MC757_05MC-ET-Cy-Ti_Enrich.raw
>sp|P06748|NPM_HUMAN Nucleophosmin OS=Homo sapiens GN=NPM1 PE=1 SV=2	P06748	104	CGSGPVHISGQHLVAVEEDAESEDEEEEDVK	S(106): 0; S(112): 0; S(125): 100	S(125): 100;	High	cGSGPVHISGQHLVAVEEDAEsEDEEEEDVK	Unambiguous	1	1	P06748	C1(Carbamidomethyl); S22(Phospho)	CID	1	0	1	1	S(3): 0.0; S(9): 0.0; S(22): 100.0	5.145458221	0	8.152326584	16	3	1154.143066	3460.414646	-6.510876168	110.5305817	22899	22899	MS2	0/0	LC_052313_MC757_05MC-ET-Cy-Ti_Enrich.raw
>sp|P06748|NPM_HUMAN Nucleophosmin OS=Homo sapiens GN=NPM1 PE=1 SV=2	P06748	104	CGSGPVHISGQHLVAVEEDAESEDEEEEDVK	S(106): 0; S(112): 0; S(125): 100	S(125): 100;	High	cGSGPVHISGQHLVAVEEDAEsEDEEEEDVK	Unambiguous	1	1	P06748	C1(Carbamidomethyl); S22(Phospho)	CID	1	0	1	1	S(3): 0.0; S(9): 0.0; S(22): 100.0	5.124404907	0	25.86377716	84	4	865.8648682	3460.437643	0.134802675	108.8509217	22518	22518	MS2	0/0	LC_052313_MC757_05MC-ET-Cy-Ti_Enrich.raw
>sp|P06748|NPM_HUMAN Nucleophosmin OS=Homo sapiens GN=NPM1 PE=1 SV=2	P06748	104	CGSGPVHISGQHLVAVEEDAESEDEEEEDVK	S(106): 0; S(112): 0; S(125): 100	S(125): 100;	High	cGSGPVHISGQHLVAVEEDAEsEDEEEEDVK	Unambiguous	1	1	P06748	C1(Carbamidomethyl); S22(Phospho)	CID	1	0	1	1	S(3): 0.0; S(9): 0.0; S(22): 100.0	5.027332306	0	34.74849319	24	3	1154.147705	3460.428562	-2.489378258	105.9377317	21887	21887	MS2	0/0	LC_052313_MC757_05MC-ET-Cy-Ti_Enrich.raw
>sp|P06748|NPM_HUMAN Nucleophosmin OS=Homo sapiens GN=NPM1 PE=1 SV=2	P06748	104	CGSGPVHISGQHLVAVEEDAESEDEEEEDVK	S(106): 0; S(112): 0; S(125): 100	S(125): 100;	High	cGSGPVHISGQHLVAVEEDAEsEDEEEEDVK	Unambiguous	1	1	P06748	C1(Carbamidomethyl); S22(Phospho)	CID	1	0	1	1	S(3): 0.0; S(9): 0.0; S(22): 100.0	4.938011169	0	42.12198257	100	3	1154.146484	3460.4249	-3.547664046	118.4664067	24652	24652	MS2	0/0	LC_052313_MC757_05MC-ET-Cy-Ti_Enrich.raw
>sp|P06748|NPM_HUMAN Nucleophosmin OS=Homo sapiens GN=NPM1 PE=1 SV=2	P06748	104	CGSGPVHISGQHLVAVEEDAESEDEEEEDVK	S(106): 0; S(112): 0; S(125): 100	S(125): 100;	High	cGSGPVHISGQHLVAVEEDAEsEDEEEEDVK	Unambiguous	1	1	P06748	C1(Carbamidomethyl); S22(Phospho)	CID	1	0	1	1	S(3): 0.0; S(9): 0.0; S(22): 100.0	4.876442909	0	18.43141365	23	3	1154.144165	3460.417942	-5.558413213	110.100775	22798	22798	MS2	0/0	LC_052313_MC757_05MC-ET-Cy-Ti_Enrich.raw
>sp|P06748|NPM_HUMAN Nucleophosmin OS=Homo sapiens GN=NPM1 PE=1 SV=2	P06748	104	CGSGPVHISGQHLVAVEEDAESEDEEEEDVK	S(106): 0; S(112): 0; S(125): 100	S(125): 100;	High	cGSGPVHISGQHLVAVEEDAEsEDEEEEDVK	Unambiguous	1	1	P06748	C1(Carbamidomethyl); S22(Phospho)	CID	1	0	1	1	S(3): 0.0; S(9): 0.0; S(22): 100.0	4.869225979	0	4.208879471	99	3	1154.147949	3460.429294	-2.277721369	114.8120417	23861	23861	MS2	0/0	LC_052313_MC757_05MC-ET-Cy-Ti_Enrich.raw
>sp|P06748|NPM_HUMAN Nucleophosmin OS=Homo sapiens GN=NPM1 PE=1 SV=2	P06748	104	CGSGPVHISGQHLVAVEEDAESEDEEEEDVK	S(106): 0; S(112): 0; S(125): 100	S(125): 100;	High	cGSGPVHISGQHLVAVEEDAEsEDEEEEDVK	Unambiguous	1	1	P06748	C1(Carbamidomethyl); S22(Phospho)	CID	1	0	1	1	S(3): 0.0; S(9): 0.0; S(22): 100.0	4.765413284	0	25.59987068	100	3	1154.14917	3460.432957	-1.219438269	117.9475133	24540	24540	MS2	0/0	LC_052313_MC757_05MC-ET-Cy-Ti_Enrich.raw
>sp|P06748|NPM_HUMAN Nucleophosmin OS=Homo sapiens GN=NPM1 PE=1 SV=2	P06748	104	CGSGPVHISGQHLVAVEEDAESEDEEEEDVK	S(106): 0; S(112): 0; S(125): 100	S(125): 100;	High	cGSGPVHISGQHLVAVEEDAEsEDEEEEDVK	Unambiguous	1	1	P06748	C1(Carbamidomethyl); S22(Phospho)	CID	1	0	1	1	S(3): 0.0; S(9): 0.0; S(22): 100.0	4.369503975	0	18.23394203	100	3	1154.152588	3460.44321	1.743742494	253.27918	51992	51992	MS2	0/0	LC_052313_MC757_05MC-ET-Cy-Ti_Enrich.raw
>sp|P06748|NPM_HUMAN Nucleophosmin OS=Homo sapiens GN=NPM1 PE=1 SV=2	P06748	55	DELHIVEAEAMNYEGSPIK	Y(67): 0; S(70): 100	S(70): 100;	High	DELHIVEAEAMNYEGsPIK	Unambiguous	1	1	P06748	S16(Phospho)	CID	0.1155	0	1	1	Y(13): 0.0; S(16): 100.0	7.361233711	0	7.210130692	30	2	1112.992065	2224.976854	-2.893540494	257.7854217	65348	65348	MS2	0/0	LC_051613_MC757_05MC-ET-Cy-Ti_NoEnrich.raw
>sp|P06748|NPM_HUMAN Nucleophosmin OS=Homo sapiens GN=NPM1 PE=1 SV=2	P06748	55	DELHIVEAEAMNYEGSPIK	Y(67): 0; S(70): 100	S(70): 100;	High	DELHIVEAEAmNYEGsPIK	Unambiguous	1	1	P06748	M11(Oxidation); S16(Phospho)	CID	0.1323	0	1	1	Y(13): 0.0; S(16): 100.0	7.331805229	0	8.803395271	72	2	1120.989258	2240.971239	-3.109497739	135.4463383	28293	28293	MS2	0/0	LC_052313_MC757_05MC-ET-Cy-Ti_Enrich.raw
>sp|P06748|NPM_HUMAN Nucleophosmin OS=Homo sapiens GN=NPM1 PE=1 SV=2	P06748	55	DELHIVEAEAMNYEGSPIK	Y(67): 0; S(70): 100	S(70): 100;	High	DELHIVEAEAMNYEGsPIK	Unambiguous	1	1	P06748	S16(Phospho)	CID	0.089	0	1	1	Y(13): 0.0; S(16): 100.0	7.081624508	0	13.90969276	100	2	1112.991455	2224.975634	-3.442178707	146.8370917	30678	30678	MS2	0/0	LC_052313_MC757_05MC-ET-Cy-Ti_Enrich.raw
>sp|P06748|NPM_HUMAN Nucleophosmin OS=Homo sapiens GN=NPM1 PE=1 SV=2	P06748	55	DELHIVEAEAMNYEGSPIK	Y(67): 0; S(70): 100	S(70): 100;	High	DELHIVEAEAmNYEGsPIK	Unambiguous	1	1	P06748	M11(Oxidation); S16(Phospho)	CID	0.1273	0	1	1	Y(13): 0.0; S(16): 100.0	7.070559025	0	11.31266403	100	2	1120.990234	2240.973192	-2.23794288	135.985225	28406	28406	MS2	0/0	LC_052313_MC757_05MC-ET-Cy-Ti_Enrich.raw
>sp|P06748|NPM_HUMAN Nucleophosmin OS=Homo sapiens GN=NPM1 PE=1 SV=2	P06748	55	DELHIVEAEAMNYEGSPIK	Y(67): 0; S(70): 100	S(70): 100;	High	DELHIVEAEAmNYEGsPIK	Unambiguous	1	1	P06748	M11(Oxidation); S16(Phospho)	CID	0.1009	0	1	1	Y(13): 0.0; S(16): 100.0	7.037354469	0	18.19594002	100	2	1120.988037	2240.968798	-4.198943448	135.95001	28399	28399	MS2	0/0	LC_052313_MC757_05MC-ET-Cy-Ti_Enrich.raw
>sp|P06748|NPM_HUMAN Nucleophosmin OS=Homo sapiens GN=NPM1 PE=1 SV=2	P06748	55	DELHIVEAEAMNYEGSPIK	Y(67): 0; S(70): 100	S(70): 100;	High	DELHIVEAEAmNYEGsPIK	Unambiguous	1	1	P06748	M11(Oxidation); S16(Phospho)	CID	0.1462	0	1	1	Y(13): 0.0; S(16): 100.0	6.772040367	0	16.48181534	100	3	747.6619873	2240.971409	-3.033789682	135.3847433	28280	28280	MS2	0/0	LC_052313_MC757_05MC-ET-Cy-Ti_Enrich.raw
>sp|P06748|NPM_HUMAN Nucleophosmin OS=Homo sapiens GN=NPM1 PE=1 SV=2	P06748	55	DELHIVEAEAMNYEGSPIK	Y(67): 0; S(70): 100	S(70): 100;	High	DELHIVEAEAmNYEGsPIK	Unambiguous	1	1	P06748	M11(Oxidation); S16(Phospho)	CID	0.1734	0	1	1	Y(13): 0.0; S(16): 100.0	6.400490284	0	17.20522118	76	3	747.6625977	2240.97324	-2.216707081	135.9715333	28403	28403	MS2	0/0	LC_052313_MC757_05MC-ET-Cy-Ti_Enrich.raw
>sp|P06748|NPM_HUMAN Nucleophosmin OS=Homo sapiens GN=NPM1 PE=1 SV=2	P06748	55	DELHIVEAEAMNYEGSPIK	Y(67): 0; S(70): 100	S(70): 100;	High	DELHIVEAEAMNYEGsPIK	Unambiguous	1	1	P06748	S16(Phospho)	CID	0.1738	0	1	1	Y(13): 0.0; S(16): 100.0	6.267837048	0	0	100	3	742.3306274	2224.977329	-2.680128783	146.891715	30689	30689	MS2	0/0	LC_052313_MC757_05MC-ET-Cy-Ti_Enrich.raw
>sp|P06748|NPM_HUMAN Nucleophosmin OS=Homo sapiens GN=NPM1 PE=1 SV=2	P06748	55	DELHIVEAEAMNYEGSPIK	Y(67): 1; S(70): 99	S(70): 99;	High	DELHIVEAEAMNYEGsPIK	Unambiguous	1	1	P06748	S16(Phospho)	CID	0.0838	0	1	1	Y(13): 1.0; S(16): 99.0	5.610929489	0	29.23762894	14	3	742.333374	2224.985569	1.023161833	257.6625517	65314	65314	MS2	0/0	LC_051613_MC757_05MC-ET-Cy-Ti_NoEnrich.raw
>sp|P06748|NPM_HUMAN Nucleophosmin OS=Homo sapiens GN=NPM1 PE=1 SV=2	P06748	117	VAVEEDAESEDEEEEDVKL	S(125): 100	S(125): 100;	High	VAVEEDAEsEDEEEEDVKL	Unambiguous	1	1	P06748	S9(Phospho)	CID	1	0	1	1	S(9): 100.0	7.901338577	0	11.45524788	53	2	1122.448853	2243.890428	-2.657813322	109.5868583	23479	23479	MS2	0/0	LC_052313_MC757_05MC-ET-Cy-Chy_Enrich.raw
>sp|P06748|NPM_HUMAN Nucleophosmin OS=Homo sapiens GN=NPM1 PE=1 SV=2	P06748	117	VAVEEDAESEDEEEEDVKL	S(125): 100	S(125): 100;	High	VAVEEDAEsEDEEEEDVKL	Unambiguous	1	1	P06748	S9(Phospho)	CID	1	0	1	1	S(9): 100.0	7.680271626	0	12.01053429	28	2	1122.447266	2243.887255	-4.072250057	110.157475	23607	23607	MS2	0/0	LC_052313_MC757_05MC-ET-Cy-Chy_Enrich.raw
>sp|P06748|NPM_HUMAN Nucleophosmin OS=Homo sapiens GN=NPM1 PE=1 SV=2	P06748	117	VAVEEDAESEDEEEEDVKL	S(125): 100	S(125): 100;	High	VAVEEDAEsEDEEEEDVKL	Unambiguous	1	1	P06748	S9(Phospho)	CID	1	0	1	1	S(9): 100.0	7.084066391	0	25.60971642	96	2	1122.445923	2243.884569	-5.269084265	110.3754183	23661	23661	MS2	0/0	LC_052313_MC757_05MC-ET-Cy-Chy_Enrich.raw
>sp|P06748|NPM_HUMAN Nucleophosmin OS=Homo sapiens GN=NPM1 PE=1 SV=2	P06748	117	VAVEEDAESEDEEEEDVKLL	S(125): 100	S(125): 100;	High	VAVEEDAEsEDEEEEDVKLL	Unambiguous	1	1	P06748	S9(Phospho)	CID	1	0	1	1	S(9): 100.0	7.973984241	1	21.94940186	71	2	1178.991821	2356.976366	-1.737964764	140.2070583	30196	30196	MS2	0/0	LC_052313_MC757_05MC-ET-Cy-Chy_Enrich.raw
>sp|P06748|NPM_HUMAN Nucleophosmin OS=Homo sapiens GN=NPM1 PE=1 SV=2	P06748	117	VAVEEDAESEDEEEEDVKLL	S(125): 100	S(125): 100;	High	VAVEEDAEsEDEEEEDVKLL	Unambiguous	1	1	P06748	S9(Phospho)	CID	1	0	1	1	S(9): 100.0	7.964509964	1	4.195919514	100	2	1178.990845	2356.974413	-2.566623906	264.439665	54005	54005	MS2	0/0	LC_052313_MC757_05MC-ET-Cy-Chy_Enrich.raw
>sp|P06748|NPM_HUMAN Nucleophosmin OS=Homo sapiens GN=NPM1 PE=1 SV=2	P06748	117	VAVEEDAESEDEEEEDVKLL	S(125): 100	S(125): 100;	High	VAVEEDAEsEDEEEEDVKLL	Unambiguous	1	1	P06748	S9(Phospho)	CID	1	0	1	1	S(9): 100.0	7.794355392	1	0	4	2	1178.991455	2356.975634	-2.048711782	135.5119633	29189	29189	MS2	0/0	LC_052313_MC757_05MC-ET-Cy-Chy_Enrich.raw
>sp|P06748|NPM_HUMAN Nucleophosmin OS=Homo sapiens GN=NPM1 PE=1 SV=2	P06748	117	VAVEEDAESEDEEEEDVKLL	S(125): 100	S(125): 100;	High	VAVEEDAEsEDEEEEDVKLL	Unambiguous	1	1	P06748	S9(Phospho)	CID	1	0	1	1	S(9): 100.0	7.376773834	1	5.136496067	17	2	1178.989746	2356.972216	-3.498867083	134.3933783	28933	28933	MS2	0/0	LC_052313_MC757_05MC-ET-Cy-Chy_Enrich.raw
>sp|P06748|NPM_HUMAN Nucleophosmin OS=Homo sapiens GN=NPM1 PE=1 SV=2	P06748	117	VAVEEDAESEDEEEEDVKLL	S(125): 100	S(125): 100;	High	VAVEEDAEsEDEEEEDVKLL	Unambiguous	1	1	P06748	S9(Phospho)	CID	1	0	1	1	S(9): 100.0	7.293936253	1	20.53186035	67	2	1178.993164	2356.979051	-0.598560687	141.349725	30435	30435	MS2	0/0	LC_052313_MC757_05MC-ET-Cy-Chy_Enrich.raw
>sp|P06748|NPM_HUMAN Nucleophosmin OS=Homo sapiens GN=NPM1 PE=1 SV=2	P06748	117	VAVEEDAESEDEEEEDVKLL	S(125): 100	S(125): 100;	High	VAVEEDAEsEDEEEEDVKLL	Unambiguous	1	1	P06748	S9(Phospho)	CID	1	0	1	1	S(9): 100.0	7.239871979	1	3.055824041	0	2	1178.993774	2356.980272	-0.080650601	134.9331183	29061	29061	MS2	0/0	LC_052313_MC757_05MC-ET-Cy-Chy_Enrich.raw
>sp|P06748|NPM_HUMAN Nucleophosmin OS=Homo sapiens GN=NPM1 PE=1 SV=2	P06748	117	VAVEEDAESEDEEEEDVKLL	S(125): 100	S(125): 100;	High	VAVEEDAEsEDEEEEDVKLL	Unambiguous	1	1	P06748	S9(Phospho)	CID	1	0	1	1	S(9): 100.0	7.157081604	1	21.96298218	56	2	1178.990967	2356.974657	-2.463041438	133.3475617	28711	28711	MS2	0/0	LC_052313_MC757_05MC-ET-Cy-Chy_Enrich.raw
>sp|P06748|NPM_HUMAN Nucleophosmin OS=Homo sapiens GN=NPM1 PE=1 SV=2	P06748	117	VAVEEDAESEDEEEEDVKLL	S(125): 100	S(125): 100;	High	VAVEEDAEsEDEEEEDVKLL	Unambiguous	1	1	P06748	S9(Phospho)	CID	1	0	1	1	S(9): 100.0	7.151417255	1	37.79912949	100	2	1178.990845	2356.974413	-2.566623906	145.2936867	31256	31256	MS2	0/0	LC_052313_MC757_05MC-ET-Cy-Chy_Enrich.raw
>sp|P06748|NPM_HUMAN Nucleophosmin OS=Homo sapiens GN=NPM1 PE=1 SV=2	P06748	117	VAVEEDAESEDEEEEDVKLL	S(125): 100	S(125): 100;	High	VAVEEDAEsEDEEEEDVKLL	Unambiguous	1	1	P06748	S9(Phospho)	CID	1	0	1	1	S(9): 100.0	7.147590637	1	0.689076483	91	2	1178.992676	2356.978075	-1.012889142	263.9172383	53909	53909	MS2	0/0	LC_052313_MC757_05MC-ET-Cy-Chy_Enrich.raw
>sp|P06748|NPM_HUMAN Nucleophosmin OS=Homo sapiens GN=NPM1 PE=1 SV=2	P06748	117	VAVEEDAESEDEEEEDVKLL	S(125): 100	S(125): 100;	High	VAVEEDAEsEDEEEEDVKLL	Unambiguous	1	1	P06748	S9(Phospho)	CID	1	0	1	1	S(9): 100.0	7.122859955	1	30.71289825	100	2	1178.988525	2356.969774	-4.534694873	161.4138933	34626	34626	MS2	0/0	LC_052313_MC757_05MC-ET-Cy-Chy_Enrich.raw
>sp|P06748|NPM_HUMAN Nucleophosmin OS=Homo sapiens GN=NPM1 PE=1 SV=2	P06748	117	VAVEEDAESEDEEEEDVKLL	S(125): 100	S(125): 100;	High	VAVEEDAEsEDEEEEDVKLL	Unambiguous	1	1	P06748	S9(Phospho)	CID	1	0	1	1	S(9): 100.0	7.07935667	1	1.71560204	63	2	1178.992188	2356.977098	-1.42721794	254.1307717	52628	52628	MS2	0/0	LC_052313_MC757_05MC-ET-Cy-Chy_Enrich.raw
>sp|P06748|NPM_HUMAN Nucleophosmin OS=Homo sapiens GN=NPM1 PE=1 SV=2	P06748	117	VAVEEDAESEDEEEEDVKLL	S(125): 100	S(125): 100;	High	VAVEEDAEsEDEEEEDVKLL	Unambiguous	1	1	P06748	S9(Phospho)	CID	1	0	1	1	S(9): 100.0	7.064333916	1	14.33378887	43	2	1178.991821	2356.976366	-1.737964764	133.8726417	28824	28824	MS2	0/0	LC_052313_MC757_05MC-ET-Cy-Chy_Enrich.raw
>sp|P06748|NPM_HUMAN Nucleophosmin OS=Homo sapiens GN=NPM1 PE=1 SV=2	P06748	117	VAVEEDAESEDEEEEDVKLL	S(125): 100	S(125): 100;	High	VAVEEDAEsEDEEEEDVKLL	Unambiguous	1	1	P06748	S9(Phospho)	CID	1	0	1	1	S(9): 100.0	7.05757761	1	0.415543109	8	2	1178.991699	2356.976122	-1.841547082	136.0331017	29301	29301	MS2	0/0	LC_052313_MC757_05MC-ET-Cy-Chy_Enrich.raw
>sp|P06748|NPM_HUMAN Nucleophosmin OS=Homo sapiens GN=NPM1 PE=1 SV=2	P06748	117	VAVEEDAESEDEEEEDVKLL	S(125): 100	S(125): 100;	High	VAVEEDAEsEDEEEEDVKLL	Unambiguous	1	1	P06748	S9(Phospho)	CID	1	0	1	1	S(9): 100.0	7.03150034	1	14.86086464	100	2	1178.990112	2356.972948	-3.188119164	138.634765	29860	29860	MS2	0/0	LC_052313_MC757_05MC-ET-Cy-Chy_Enrich.raw
>sp|P06748|NPM_HUMAN Nucleophosmin OS=Homo sapiens GN=NPM1 PE=1 SV=2	P06748	117	VAVEEDAESEDEEEEDVKLL	S(125): 100	S(125): 100;	High	VAVEEDAEsEDEEEEDVKLL	Unambiguous	1	1	P06748	S9(Phospho)	CID	1	0	1	1	S(9): 100.0	7.007104874	1	21.21710777	67	2	1178.990723	2356.974169	-2.670206396	139.67968	30084	30084	MS2	0/0	LC_052313_MC757_05MC-ET-Cy-Chy_Enrich.raw
>sp|P06748|NPM_HUMAN Nucleophosmin OS=Homo sapiens GN=NPM1 PE=1 SV=2	P06748	117	VAVEEDAESEDEEEEDVKLL	S(125): 100	S(125): 100;	High	VAVEEDAEsEDEEEEDVKLL	Unambiguous	1	1	P06748	S9(Phospho)	CID	1	0	1	1	S(9): 100.0	6.987523556	1	6.762813091	59	2	1178.989014	2356.970751	-4.120363499	138.109965	29749	29749	MS2	0/0	LC_052313_MC757_05MC-ET-Cy-Chy_Enrich.raw
>sp|P06748|NPM_HUMAN Nucleophosmin OS=Homo sapiens GN=NPM1 PE=1 SV=2	P06748	117	VAVEEDAESEDEEEEDVKLL	S(125): 100	S(125): 100;	High	VAVEEDAEsEDEEEEDVKLL	Unambiguous	1	1	P06748	S9(Phospho)	CID	1	0	1	1	S(9): 100.0	6.971167564	1	34.2370224	100	2	1178.990112	2356.972948	-3.188119164	165.0497783	35377	35377	MS2	0/0	LC_052313_MC757_05MC-ET-Cy-Chy_Enrich.raw
>sp|P06748|NPM_HUMAN Nucleophosmin OS=Homo sapiens GN=NPM1 PE=1 SV=2	P06748	117	VAVEEDAESEDEEEEDVKLL	S(125): 100	S(125): 100;	High	VAVEEDAEsEDEEEEDVKLL	Unambiguous	1	1	P06748	S9(Phospho)	CID	1	0	1	1	S(9): 100.0	6.940526009	1	19.25706482	100	2	1178.988525	2356.969774	-4.534694873	180.3317367	38426	38426	MS2	0/0	LC_052313_MC757_05MC-ET-Cy-Chy_Enrich.raw
>sp|P06748|NPM_HUMAN Nucleophosmin OS=Homo sapiens GN=NPM1 PE=1 SV=2	P06748	117	VAVEEDAESEDEEEEDVKLL	S(125): 100	S(125): 100;	High	VAVEEDAEsEDEEEEDVKLL	Unambiguous	1	1	P06748	S9(Phospho)	CID	1	0	1	1	S(9): 100.0	6.9083004	1	44.90119934	100	2	1178.993408	2356.97954	-0.391396588	149.575915	32165	32165	MS2	0/0	LC_052313_MC757_05MC-ET-Cy-Chy_Enrich.raw
>sp|P06748|NPM_HUMAN Nucleophosmin OS=Homo sapiens GN=NPM1 PE=1 SV=2	P06748	117	VAVEEDAESEDEEEEDVKLL	S(125): 100	S(125): 100;	High	VAVEEDAEsEDEEEEDVKLL	Unambiguous	1	1	P06748	S9(Phospho)	CID	1	0	1	1	S(9): 100.0	6.902478695	1	5.914485455	14	2	1178.991943	2356.97661	-1.634382468	136.5505217	29413	29413	MS2	0/0	LC_052313_MC757_05MC-ET-Cy-Chy_Enrich.raw
>sp|P06748|NPM_HUMAN Nucleophosmin OS=Homo sapiens GN=NPM1 PE=1 SV=2	P06748	117	VAVEEDAESEDEEEEDVKLL	S(125): 100	S(125): 100;	High	VAVEEDAEsEDEEEEDVKLL	Unambiguous	1	1	P06748	S9(Phospho)	CID	1	0	1	1	S(9): 100.0	6.890028	1	42.22201157	100	2	1178.990356	2356.973436	-2.980953992	161.0672933	34554	34554	MS2	0/0	LC_052313_MC757_05MC-ET-Cy-Chy_Enrich.raw
>sp|P06748|NPM_HUMAN Nucleophosmin OS=Homo sapiens GN=NPM1 PE=1 SV=2	P06748	117	VAVEEDAESEDEEEEDVKLL	S(125): 100	S(125): 100;	High	VAVEEDAEsEDEEEEDVKLL	Unambiguous	1	1	P06748	S9(Phospho)	CID	1	0	1	1	S(9): 100.0	6.87314558	1	9.683249474	17	2	1178.991577	2356.975878	-1.945129421	137.0645167	29525	29525	MS2	0/0	LC_052313_MC757_05MC-ET-Cy-Chy_Enrich.raw
>sp|P06748|NPM_HUMAN Nucleophosmin OS=Homo sapiens GN=NPM1 PE=1 SV=2	P06748	117	VAVEEDAESEDEEEEDVKLL	S(125): 100	S(125): 100;	High	VAVEEDAEsEDEEEEDVKLL	Unambiguous	1	1	P06748	S9(Phospho)	CID	1	0	1	1	S(9): 100.0	6.850474358	1	25.61740875	69	2	1178.991455	2356.975634	-2.048711782	140.817045	30324	30324	MS2	0/0	LC_052313_MC757_05MC-ET-Cy-Chy_Enrich.raw
>sp|P06748|NPM_HUMAN Nucleophosmin OS=Homo sapiens GN=NPM1 PE=1 SV=2	P06748	117	VAVEEDAESEDEEEEDVKLL	S(125): 100	S(125): 100;	High	VAVEEDAEsEDEEEEDVKLL	Unambiguous	1	1	P06748	S9(Phospho)	CID	1	0	1	1	S(9): 100.0	6.837896824	1	6.502373695	100	2	1178.988525	2356.969774	-4.534694873	142.127445	30596	30596	MS2	0/0	LC_052313_MC757_05MC-ET-Cy-Chy_Enrich.raw
>sp|P06748|NPM_HUMAN Nucleophosmin OS=Homo sapiens GN=NPM1 PE=1 SV=2	P06748	117	VAVEEDAESEDEEEEDVKLL	S(125): 100	S(125): 100;	High	VAVEEDAEsEDEEEEDVKLL	Unambiguous	1	1	P06748	S9(Phospho)	CID	1	0	1	1	S(9): 100.0	6.814600945	1	36.79795456	100	2	1178.990601	2356.973925	-2.773788906	171.83131	36773	36773	MS2	0/0	LC_052313_MC757_05MC-ET-Cy-Chy_Enrich.raw
>sp|P06748|NPM_HUMAN Nucleophosmin OS=Homo sapiens GN=NPM1 PE=1 SV=2	P06748	117	VAVEEDAESEDEEEEDVKLL	S(125): 100	S(125): 100;	High	VAVEEDAEsEDEEEEDVKLL	Unambiguous	1	1	P06748	S9(Phospho)	CID	1	0	1	1	S(9): 100.0	6.811781883	1	28.10471153	100	2	1178.991089	2356.974901	-2.359458992	186.044875	39562	39562	MS2	0/0	LC_052313_MC757_05MC-ET-Cy-Chy_Enrich.raw
>sp|P06748|NPM_HUMAN Nucleophosmin OS=Homo sapiens GN=NPM1 PE=1 SV=2	P06748	117	VAVEEDAESEDEEEEDVKLL	S(125): 100	S(125): 100;	High	VAVEEDAEsEDEEEEDVKLL	Unambiguous	1	1	P06748	S9(Phospho)	CID	1	0	1	1	S(9): 100.0	6.809412956	1	15.39356422	50	2	1178.990356	2356.973436	-2.980953992	139.1700033	29973	29973	MS2	0/0	LC_052313_MC757_05MC-ET-Cy-Chy_Enrich.raw
>sp|P06748|NPM_HUMAN Nucleophosmin OS=Homo sapiens GN=NPM1 PE=1 SV=2	P06748	117	VAVEEDAESEDEEEEDVKLL	S(125): 100	S(125): 100;	High	VAVEEDAEsEDEEEEDVKLL	Unambiguous	1	1	P06748	S9(Phospho)	CID	1	0	1	1	S(9): 100.0	6.788680553	1	44.77341843	100	2	1178.994141	2356.981005	0.230095194	150.1725317	32291	32291	MS2	0/0	LC_052313_MC757_05MC-ET-Cy-Chy_Enrich.raw
>sp|P06748|NPM_HUMAN Nucleophosmin OS=Homo sapiens GN=NPM1 PE=1 SV=2	P06748	117	VAVEEDAESEDEEEEDVKLL	S(125): 100	S(125): 100;	High	VAVEEDAEsEDEEEEDVKLL	Unambiguous	1	1	P06748	S9(Phospho)	CID	1	0	1	1	S(9): 100.0	6.78151226	1	9.0629673	25	2	1178.990967	2356.974657	-2.463041438	137.5800267	29637	29637	MS2	0/0	LC_052313_MC757_05MC-ET-Cy-Chy_Enrich.raw
>sp|P06748|NPM_HUMAN Nucleophosmin OS=Homo sapiens GN=NPM1 PE=1 SV=2	P06748	117	VAVEEDAESEDEEEEDVKLL	S(125): 100	S(125): 100;	High	VAVEEDAEsEDEEEEDVKLL	Unambiguous	1	1	P06748	S9(Phospho)	CID	1	0	1	1	S(9): 100.0	6.726140499	1	24.52515602	100	2	1178.991455	2356.975634	-2.048711782	154.3113433	33156	33156	MS2	0/0	LC_052313_MC757_05MC-ET-Cy-Chy_Enrich.raw
>sp|P06748|NPM_HUMAN Nucleophosmin OS=Homo sapiens GN=NPM1 PE=1 SV=2	P06748	117	VAVEEDAESEDEEEEDVKLL	S(125): 100	S(125): 100;	High	VAVEEDAEsEDEEEEDVKLL	Unambiguous	1	1	P06748	S9(Phospho)	CID	1	0	1	1	S(9): 100.0	6.652892113	1	30.74276924	100	2	1178.989502	2356.971727	-3.706032469	158.628415	34051	34051	MS2	0/0	LC_052313_MC757_05MC-ET-Cy-Chy_Enrich.raw
>sp|P06748|NPM_HUMAN Nucleophosmin OS=Homo sapiens GN=NPM1 PE=1 SV=2	P06748	117	VAVEEDAESEDEEEEDVKLL	S(125): 100	S(125): 100;	High	VAVEEDAEsEDEEEEDVKLL	Unambiguous	1	1	P06748	S9(Phospho)	CID	1	0	1	1	S(9): 100.0	6.554213524	1	27.02267075	100	2	1178.988159	2356.969042	-4.845443628	180.2170767	38402	38402	MS2	0/0	LC_052313_MC757_05MC-ET-Cy-Chy_Enrich.raw
>sp|P06748|NPM_HUMAN Nucleophosmin OS=Homo sapiens GN=NPM1 PE=1 SV=2	P06748	117	VAVEEDAESEDEEEEDVKLL	S(125): 100	S(125): 100;	High	VAVEEDAEsEDEEEEDVKLL	Unambiguous	1	1	P06748	S9(Phospho)	CID	1	0	1	1	S(9): 100.0	6.533426762	1	24.90909958	100	2	1178.98877	2356.970262	-4.327529143	189.15601	40159	40159	MS2	0/0	LC_052313_MC757_05MC-ET-Cy-Chy_Enrich.raw
>sp|P06748|NPM_HUMAN Nucleophosmin OS=Homo sapiens GN=NPM1 PE=1 SV=2	P06748	117	VAVEEDAESEDEEEEDVKLL	S(125): 100	S(125): 100;	High	VAVEEDAEsEDEEEEDVKLL	Unambiguous	1	1	P06748	S9(Phospho)	CID	1	0	1	1	S(9): 100.0	6.525268078	1	29.02829933	100	2	1178.992432	2356.977587	-1.220053498	157.9737033	33915	33915	MS2	0/0	LC_052313_MC757_05MC-ET-Cy-Chy_Enrich.raw
>sp|P06748|NPM_HUMAN Nucleophosmin OS=Homo sapiens GN=NPM1 PE=1 SV=2	P06748	117	VAVEEDAESEDEEEEDVKLL	S(125): 100	S(125): 100;	High	VAVEEDAEsEDEEEEDVKLL	Unambiguous	1	1	P06748	S9(Phospho)	CID	1	0	1	1	S(9): 100.0	6.503849506	1	38.31407928	100	2	1178.991089	2356.974901	-2.359458992	143.6840767	30921	30921	MS2	0/0	LC_052313_MC757_05MC-ET-Cy-Chy_Enrich.raw
>sp|P06748|NPM_HUMAN Nucleophosmin OS=Homo sapiens GN=NPM1 PE=1 SV=2	P06748	117	VAVEEDAESEDEEEEDVKLL	S(125): 100	S(125): 100;	High	VAVEEDAEsEDEEEEDVKLL	Unambiguous	1	1	P06748	S9(Phospho)	CID	1	0	1	1	S(9): 100.0	6.483998775	1	23.04351997	100	2	1178.989624	2356.971971	-3.602449765	163.1067917	34976	34976	MS2	0/0	LC_052313_MC757_05MC-ET-Cy-Chy_Enrich.raw
>sp|P06748|NPM_HUMAN Nucleophosmin OS=Homo sapiens GN=NPM1 PE=1 SV=2	P06748	117	VAVEEDAESEDEEEEDVKLL	S(125): 100	S(125): 100;	High	VAVEEDAEsEDEEEEDVKLL	Unambiguous	1	1	P06748	S9(Phospho)	CID	1	0	1	1	S(9): 100.0	6.40807724	1	44.4302597	100	2	1178.991333	2356.975389	-2.152294164	157.4206633	33801	33801	MS2	0/0	LC_052313_MC757_05MC-ET-Cy-Chy_Enrich.raw
>sp|P06748|NPM_HUMAN Nucleophosmin OS=Homo sapiens GN=NPM1 PE=1 SV=2	P06748	117	VAVEEDAESEDEEEEDVKLL	S(125): 100	S(125): 100;	High	VAVEEDAEsEDEEEEDVKLL	Unambiguous	1	1	P06748	S9(Phospho)	CID	1	0	1	1	S(9): 100.0	6.402779579	1	16.33111572	100	2	1178.992554	2356.977831	-1.116471309	200.5451317	42317	42317	MS2	0/0	LC_052313_MC757_05MC-ET-Cy-Chy_Enrich.raw
>sp|P06748|NPM_HUMAN Nucleophosmin OS=Homo sapiens GN=NPM1 PE=1 SV=2	P06748	117	VAVEEDAESEDEEEEDVKLL	S(125): 100	S(125): 100;	High	VAVEEDAEsEDEEEEDVKLL	Unambiguous	1	1	P06748	S9(Phospho)	CID	1	0	1	1	S(9): 100.0	6.397704124	1	20.8555069	100	2	1178.992554	2356.977831	-1.116471309	198.1134967	41848	41848	MS2	0/0	LC_052313_MC757_05MC-ET-Cy-Chy_Enrich.raw
>sp|P06748|NPM_HUMAN Nucleophosmin OS=Homo sapiens GN=NPM1 PE=1 SV=2	P06748	117	VAVEEDAESEDEEEEDVKLL	S(125): 100	S(125): 100;	High	VAVEEDAEsEDEEEEDVKLL	Unambiguous	1	1	P06748	S9(Phospho)	CID	1	0	1	1	S(9): 100.0	6.393812656	1	17.97987556	100	2	1178.990356	2356.973436	-2.980953992	172.38347	36887	36887	MS2	0/0	LC_052313_MC757_05MC-ET-Cy-Chy_Enrich.raw
>sp|P06748|NPM_HUMAN Nucleophosmin OS=Homo sapiens GN=NPM1 PE=1 SV=2	P06748	117	VAVEEDAESEDEEEEDVKLL	S(125): 100	S(125): 100;	High	VAVEEDAEsEDEEEEDVKLL	Unambiguous	1	1	P06748	S9(Phospho)	CID	1	0	1	1	S(9): 100.0	6.365828037	1	18.0933857	100	2	1178.99353	2356.979784	-0.287814571	187.06832	39761	39761	MS2	0/0	LC_052313_MC757_05MC-ET-Cy-Chy_Enrich.raw
>sp|P06748|NPM_HUMAN Nucleophosmin OS=Homo sapiens GN=NPM1 PE=1 SV=2	P06748	117	VAVEEDAESEDEEEEDVKLL	S(125): 100	S(125): 100;	High	VAVEEDAEsEDEEEEDVKLL	Unambiguous	1	1	P06748	S9(Phospho)	CID	1	0	1	1	S(9): 100.0	6.362978458	1	27.19863319	100	2	1178.992188	2356.977098	-1.42721794	186.55538	39660	39660	MS2	0/0	LC_052313_MC757_05MC-ET-Cy-Chy_Enrich.raw
>sp|P06748|NPM_HUMAN Nucleophosmin OS=Homo sapiens GN=NPM1 PE=1 SV=2	P06748	117	VAVEEDAESEDEEEEDVKLL	S(125): 100	S(125): 100;	High	VAVEEDAEsEDEEEEDVKLL	Unambiguous	1	1	P06748	S9(Phospho)	CID	1	0	1	1	S(9): 100.0	6.360774517	1	45.19922638	100	2	1178.994873	2356.982469	0.851586202	154.8413683	33266	33266	MS2	0/0	LC_052313_MC757_05MC-ET-Cy-Chy_Enrich.raw
>sp|P06748|NPM_HUMAN Nucleophosmin OS=Homo sapiens GN=NPM1 PE=1 SV=2	P06748	117	VAVEEDAESEDEEEEDVKLL	S(125): 100	S(125): 100;	High	VAVEEDAEsEDEEEEDVKLL	Unambiguous	1	1	P06748	S9(Phospho)	CID	1	0	1	1	S(9): 100.0	6.324143887	1	43.08387756	100	2	1178.993774	2356.980272	-0.080650601	170.1547633	36429	36429	MS2	0/0	LC_052313_MC757_05MC-ET-Cy-Chy_Enrich.raw
>sp|P06748|NPM_HUMAN Nucleophosmin OS=Homo sapiens GN=NPM1 PE=1 SV=2	P06748	117	VAVEEDAESEDEEEEDVKLL	S(125): 100	S(125): 100;	High	VAVEEDAEsEDEEEEDVKLL	Unambiguous	1	1	P06748	S9(Phospho)	CID	1	0	1	1	S(9): 100.0	6.292098999	1	24.05646706	100	2	1178.989624	2356.971971	-3.602449765	163.634485	35084	35084	MS2	0/0	LC_052313_MC757_05MC-ET-Cy-Chy_Enrich.raw
>sp|P06748|NPM_HUMAN Nucleophosmin OS=Homo sapiens GN=NPM1 PE=1 SV=2	P06748	117	VAVEEDAESEDEEEEDVKLL	S(125): 100	S(125): 100;	High	VAVEEDAEsEDEEEEDVKLL	Unambiguous	1	1	P06748	S9(Phospho)	CID	1	0	1	1	S(9): 100.0	6.273271561	1	7.984853745	100	2	1178.988892	2356.970507	-4.22394631	191.2005233	40527	40527	MS2	0/0	LC_052313_MC757_05MC-ET-Cy-Chy_Enrich.raw
>sp|P06748|NPM_HUMAN Nucleophosmin OS=Homo sapiens GN=NPM1 PE=1 SV=2	P06748	117	VAVEEDAESEDEEEEDVKLL	S(125): 100	S(125): 100;	High	VAVEEDAEsEDEEEEDVKLL	Unambiguous	1	1	P06748	S9(Phospho)	CID	1	0	1	1	S(9): 100.0	6.251516819	1	13.49176693	100	2	1178.991089	2356.974901	-2.359458992	179.7098717	38298	38298	MS2	0/0	LC_052313_MC757_05MC-ET-Cy-Chy_Enrich.raw
>sp|P06748|NPM_HUMAN Nucleophosmin OS=Homo sapiens GN=NPM1 PE=1 SV=2	P06748	117	VAVEEDAESEDEEEEDVKLL	S(125): 100	S(125): 100;	High	VAVEEDAEsEDEEEEDVKLL	Unambiguous	1	1	P06748	S9(Phospho)	CID	1	0	1	1	S(9): 100.0	6.251475334	1	38.36393738	100	2	1178.992188	2356.977098	-1.42721794	144.20905	31031	31031	MS2	0/0	LC_052313_MC757_05MC-ET-Cy-Chy_Enrich.raw
>sp|P06748|NPM_HUMAN Nucleophosmin OS=Homo sapiens GN=NPM1 PE=1 SV=2	P06748	117	VAVEEDAESEDEEEEDVKLL	S(125): 100	S(125): 100;	High	VAVEEDAEsEDEEEEDVKLL	Unambiguous	1	1	P06748	S9(Phospho)	CID	1	0	1	1	S(9): 100.0	6.21970892	1	49.15027618	100	2	1178.991821	2356.976366	-1.737964764	152.08675	32692	32692	MS2	0/0	LC_052313_MC757_05MC-ET-Cy-Chy_Enrich.raw
>sp|P06748|NPM_HUMAN Nucleophosmin OS=Homo sapiens GN=NPM1 PE=1 SV=2	P06748	117	VAVEEDAESEDEEEEDVKLL	S(125): 100	S(125): 100;	High	VAVEEDAEsEDEEEEDVKLL	Unambiguous	1	1	P06748	S9(Phospho)	CID	1	0	1	1	S(9): 100.0	6.212409973	1	34.09043884	100	2	1178.99231	2356.977343	-1.323635708	183.8734383	39142	39142	MS2	0/0	LC_052313_MC757_05MC-ET-Cy-Chy_Enrich.raw
>sp|P06748|NPM_HUMAN Nucleophosmin OS=Homo sapiens GN=NPM1 PE=1 SV=2	P06748	117	VAVEEDAESEDEEEEDVKLL	S(125): 100	S(125): 100;	High	VAVEEDAEsEDEEEEDVKLL	Unambiguous	1	1	P06748	S9(Phospho)	CID	1	0	1	1	S(9): 100.0	6.208930016	1	14.9289875	100	2	1178.988647	2356.970018	-4.431111997	181.7761317	38721	38721	MS2	0/0	LC_052313_MC757_05MC-ET-Cy-Chy_Enrich.raw
>sp|P06748|NPM_HUMAN Nucleophosmin OS=Homo sapiens GN=NPM1 PE=1 SV=2	P06748	117	VAVEEDAESEDEEEEDVKLL	S(125): 100	S(125): 100;	High	VAVEEDAEsEDEEEEDVKLL	Unambiguous	1	1	P06748	S9(Phospho)	CID	1	0	1	1	S(9): 100.0	6.206851482	1	31.80481911	100	2	1178.991211	2356.975145	-2.255876567	153.76196	33042	33042	MS2	0/0	LC_052313_MC757_05MC-ET-Cy-Chy_Enrich.raw
>sp|P06748|NPM_HUMAN Nucleophosmin OS=Homo sapiens GN=NPM1 PE=1 SV=2	P06748	117	VAVEEDAESEDEEEEDVKLL	S(125): 100	S(125): 100;	High	VAVEEDAEsEDEEEEDVKLL	Unambiguous	1	1	P06748	S9(Phospho)	CID	1	0	1	1	S(9): 100.0	6.199430943	1	30.96453285	100	2	1178.991455	2356.975634	-2.048711782	166.6317617	35705	35705	MS2	0/0	LC_052313_MC757_05MC-ET-Cy-Chy_Enrich.raw
>sp|P06748|NPM_HUMAN Nucleophosmin OS=Homo sapiens GN=NPM1 PE=1 SV=2	P06748	117	VAVEEDAESEDEEEEDVKLL	S(125): 100	S(125): 100;	High	VAVEEDAEsEDEEEEDVKLL	Unambiguous	1	1	P06748	S9(Phospho)	CID	1	0	1	1	S(9): 100.0	6.194705486	1	23.82216072	100	2	1178.991577	2356.975878	-1.945129421	143.1523467	30809	30809	MS2	0/0	LC_052313_MC757_05MC-ET-Cy-Chy_Enrich.raw
>sp|P06748|NPM_HUMAN Nucleophosmin OS=Homo sapiens GN=NPM1 PE=1 SV=2	P06748	117	VAVEEDAESEDEEEEDVKLL	S(125): 100	S(125): 100;	High	VAVEEDAEsEDEEEEDVKLL	Unambiguous	1	1	P06748	S9(Phospho)	CID	1	0	1	1	S(9): 100.0	6.189694881	1	22.37539864	100	2	1178.98938	2356.971483	-3.809615194	163.8450417	35127	35127	MS2	0/0	LC_052313_MC757_05MC-ET-Cy-Chy_Enrich.raw
>sp|P06748|NPM_HUMAN Nucleophosmin OS=Homo sapiens GN=NPM1 PE=1 SV=2	P06748	117	VAVEEDAESEDEEEEDVKLL	S(125): 100	S(125): 100;	High	VAVEEDAEsEDEEEEDVKLL	Unambiguous	1	1	P06748	S9(Phospho)	CID	1	0	1	1	S(9): 100.0	6.180715084	1	33.8931694	100	2	1178.989014	2356.970751	-4.120363499	179.8164583	38320	38320	MS2	0/0	LC_052313_MC757_05MC-ET-Cy-Chy_Enrich.raw
>sp|P06748|NPM_HUMAN Nucleophosmin OS=Homo sapiens GN=NPM1 PE=1 SV=2	P06748	117	VAVEEDAESEDEEEEDVKLL	S(125): 100	S(125): 100;	High	VAVEEDAEsEDEEEEDVKLL	Unambiguous	1	1	P06748	S9(Phospho)	CID	1	0	1	1	S(9): 100.0	6.174739838	1	16.68615723	100	2	1178.989502	2356.971727	-3.706032469	167.7378167	35933	35933	MS2	0/0	LC_052313_MC757_05MC-ET-Cy-Chy_Enrich.raw
>sp|P06748|NPM_HUMAN Nucleophosmin OS=Homo sapiens GN=NPM1 PE=1 SV=2	P06748	117	VAVEEDAESEDEEEEDVKLL	S(125): 100	S(125): 100;	High	VAVEEDAEsEDEEEEDVKLL	Unambiguous	1	1	P06748	S9(Phospho)	CID	0.2852	0	1	1	S(9): 100.0	6.104052067	1	55.05298233	100	2	1178.98938	2356.971483	-3.809615194	152.62704	32806	32806	MS2	0/0	LC_052313_MC757_05MC-ET-Cy-Chy_Enrich.raw
>sp|P06748|NPM_HUMAN Nucleophosmin OS=Homo sapiens GN=NPM1 PE=1 SV=2	P06748	117	VAVEEDAESEDEEEEDVKLL	S(125): 100	S(125): 100;	High	VAVEEDAEsEDEEEEDVKLL	Unambiguous	1	1	P06748	S9(Phospho)	CID	1	0	1	1	S(9): 100.0	6.087215424	1	41.18826675	100	2	1178.989258	2356.971239	-3.913197941	189.67149	40253	40253	MS2	0/0	LC_052313_MC757_05MC-ET-Cy-Chy_Enrich.raw
>sp|P06748|NPM_HUMAN Nucleophosmin OS=Homo sapiens GN=NPM1 PE=1 SV=2	P06748	117	VAVEEDAESEDEEEEDVKLL	S(125): 100	S(125): 100;	High	VAVEEDAEsEDEEEEDVKLL	Unambiguous	1	1	P06748	S9(Phospho)	CID	1	0	1	1	S(9): 100.0	6.063301563	1	33.49893951	100	2	1178.992676	2356.978075	-1.012889142	227.91705	47600	47600	MS2	0/0	LC_052313_MC757_05MC-ET-Cy-Chy_Enrich.raw
>sp|P06748|NPM_HUMAN Nucleophosmin OS=Homo sapiens GN=NPM1 PE=1 SV=2	P06748	117	VAVEEDAESEDEEEEDVKLL	S(125): 100	S(125): 100;	High	VAVEEDAEsEDEEEEDVKLL	Unambiguous	1	1	P06748	S9(Phospho)	CID	1	0	1	1	S(9): 100.0	6.060921669	1	36.66210938	100	2	1178.989624	2356.971971	-3.602449765	185.4966933	39455	39455	MS2	0/0	LC_052313_MC757_05MC-ET-Cy-Chy_Enrich.raw
>sp|P06748|NPM_HUMAN Nucleophosmin OS=Homo sapiens GN=NPM1 PE=1 SV=2	P06748	117	VAVEEDAESEDEEEEDVKLL	S(125): 100	S(125): 100;	High	VAVEEDAEsEDEEEEDVKLL	Unambiguous	1	1	P06748	S9(Phospho)	CID	1	0	1	1	S(9): 100.0	6.042068481	1	11.56552887	100	2	1178.991699	2356.976122	-1.841547082	212.2787967	44564	44564	MS2	0/0	LC_052313_MC757_05MC-ET-Cy-Chy_Enrich.raw
>sp|P06748|NPM_HUMAN Nucleophosmin OS=Homo sapiens GN=NPM1 PE=1 SV=2	P06748	117	VAVEEDAESEDEEEEDVKLL	S(125): 100	S(125): 100;	High	VAVEEDAEsEDEEEEDVKLL	Unambiguous	1	1	P06748	S9(Phospho)	CID	1	0	1	1	S(9): 100.0	6.041077614	1	0	100	2	1178.989502	2356.971727	-3.706032469	142.6122683	30696	30696	MS2	0/0	LC_052313_MC757_05MC-ET-Cy-Chy_Enrich.raw
>sp|P06748|NPM_HUMAN Nucleophosmin OS=Homo sapiens GN=NPM1 PE=1 SV=2	P06748	117	VAVEEDAESEDEEEEDVKLL	S(125): 100	S(125): 100;	High	VAVEEDAEsEDEEEEDVKLL	Unambiguous	1	1	P06748	S9(Phospho)	CID	1	0	1	1	S(9): 100.0	6.034271717	1	0	100	2	1178.989136	2356.970995	-4.016780709	142.3121867	30634	30634	MS2	0/0	LC_052313_MC757_05MC-ET-Cy-Chy_Enrich.raw
>sp|P06748|NPM_HUMAN Nucleophosmin OS=Homo sapiens GN=NPM1 PE=1 SV=2	P06748	117	VAVEEDAESEDEEEEDVKLL	S(125): 100	S(125): 100;	High	VAVEEDAEsEDEEEEDVKLL	Unambiguous	1	1	P06748	S9(Phospho)	CID	1	0	1	1	S(9): 100.0	6.02126646	1	13.12168884	100	2	1178.991577	2356.975878	-1.945129421	183.347545	39040	39040	MS2	0/0	LC_052313_MC757_05MC-ET-Cy-Chy_Enrich.raw
>sp|P06748|NPM_HUMAN Nucleophosmin OS=Homo sapiens GN=NPM1 PE=1 SV=2	P06748	117	VAVEEDAESEDEEEEDVKLL	S(125): 100	S(125): 100;	High	VAVEEDAEsEDEEEEDVKLL	Unambiguous	1	1	P06748	S9(Phospho)	CID	1	0	1	1	S(9): 100.0	6.017864704	1	40.98458862	100	2	1178.993286	2356.979296	-0.494978627	152.7635367	32834	32834	MS2	0/0	LC_052313_MC757_05MC-ET-Cy-Chy_Enrich.raw
>sp|P06748|NPM_HUMAN Nucleophosmin OS=Homo sapiens GN=NPM1 PE=1 SV=2	P06748	117	VAVEEDAESEDEEEEDVKLL	S(125): 100	S(125): 100;	High	VAVEEDAEsEDEEEEDVKLL	Unambiguous	1	1	P06748	S9(Phospho)	CID	1	0	1	1	S(9): 100.0	5.975031376	1	29.68387604	100	2	1178.990479	2356.97368	-2.877371439	147.7685383	31783	31783	MS2	0/0	LC_052313_MC757_05MC-ET-Cy-Chy_Enrich.raw
>sp|P06748|NPM_HUMAN Nucleophosmin OS=Homo sapiens GN=NPM1 PE=1 SV=2	P06748	117	VAVEEDAESEDEEEEDVKLL	S(125): 100	S(125): 100;	High	VAVEEDAEsEDEEEEDVKLL	Unambiguous	1	1	P06748	S9(Phospho)	CID	1	0	1	1	S(9): 100.0	5.956166267	1	42.52229691	100	2	1178.990967	2356.974657	-2.463041438	156.88672	33691	33691	MS2	0/0	LC_052313_MC757_05MC-ET-Cy-Chy_Enrich.raw
>sp|P06748|NPM_HUMAN Nucleophosmin OS=Homo sapiens GN=NPM1 PE=1 SV=2	P06748	117	VAVEEDAESEDEEEEDVKLL	S(125): 100	S(125): 100;	High	VAVEEDAEsEDEEEEDVKLL	Unambiguous	1	1	P06748	S9(Phospho)	CID	1	0	1	1	S(9): 100.0	5.952336788	1	29.70853424	100	2	1178.994995	2356.982714	0.955167962	163.2607967	35008	35008	MS2	0/0	LC_052313_MC757_05MC-ET-Cy-Chy_Enrich.raw
>sp|P06748|NPM_HUMAN Nucleophosmin OS=Homo sapiens GN=NPM1 PE=1 SV=2	P06748	117	VAVEEDAESEDEEEEDVKLL	S(125): 100	S(125): 100;	High	VAVEEDAEsEDEEEEDVKLL	Unambiguous	1	1	P06748	S9(Phospho)	CID	1	0	1	1	S(9): 100.0	5.948153019	1	42.28914261	100	2	1178.990234	2356.973192	-3.084536567	195.7626117	41403	41403	MS2	0/0	LC_052313_MC757_05MC-ET-Cy-Chy_Enrich.raw
>sp|P06748|NPM_HUMAN Nucleophosmin OS=Homo sapiens GN=NPM1 PE=1 SV=2	P06748	117	VAVEEDAESEDEEEEDVKLL	S(125): 100	S(125): 100;	High	VAVEEDAEsEDEEEEDVKLL	Unambiguous	1	1	P06748	S9(Phospho)	CID	1	0	1	1	S(9): 100.0	5.94636631	1	31.88067627	100	2	1178.990234	2356.973192	-3.084536567	170.6693883	36535	36535	MS2	0/0	LC_052313_MC757_05MC-ET-Cy-Chy_Enrich.raw
>sp|P06748|NPM_HUMAN Nucleophosmin OS=Homo sapiens GN=NPM1 PE=1 SV=2	P06748	117	VAVEEDAESEDEEEEDVKLL	S(125): 100	S(125): 100;	High	VAVEEDAEsEDEEEEDVKLL	Unambiguous	1	1	P06748	S9(Phospho)	CID	1	0	1	1	S(9): 100.0	5.935204029	1	23.75475311	100	2	1178.991943	2356.97661	-1.634382468	191.7323717	40628	40628	MS2	0/0	LC_052313_MC757_05MC-ET-Cy-Chy_Enrich.raw
>sp|P06748|NPM_HUMAN Nucleophosmin OS=Homo sapiens GN=NPM1 PE=1 SV=2	P06748	117	VAVEEDAESEDEEEEDVKLL	S(125): 100	S(125): 100;	High	VAVEEDAEsEDEEEEDVKLL	Unambiguous	1	1	P06748	S9(Phospho)	CID	1	0	1	1	S(9): 100.0	5.924118996	1	10.85573101	100	2	1178.988892	2356.970507	-4.22394631	160.8469267	34508	34508	MS2	0/0	LC_052313_MC757_05MC-ET-Cy-Chy_Enrich.raw
>sp|P06748|NPM_HUMAN Nucleophosmin OS=Homo sapiens GN=NPM1 PE=1 SV=2	P06748	117	VAVEEDAESEDEEEEDVKLL	S(125): 100	S(125): 100;	High	VAVEEDAEsEDEEEEDVKLL	Unambiguous	1	1	P06748	S9(Phospho)	CID	1	0	1	1	S(9): 100.0	5.921075821	1	18.21732521	100	2	1178.992188	2356.977098	-1.42721794	185.9998233	39553	39553	MS2	0/0	LC_052313_MC757_05MC-ET-Cy-Chy_Enrich.raw
>sp|P06748|NPM_HUMAN Nucleophosmin OS=Homo sapiens GN=NPM1 PE=1 SV=2	P06748	117	VAVEEDAESEDEEEEDVKLL	S(125): 100	S(125): 100;	High	VAVEEDAEsEDEEEEDVKLL	Unambiguous	1	1	P06748	S9(Phospho)	CID	1	0	1	1	S(9): 100.0	5.918694019	1	26.23561096	100	2	1178.989746	2356.972216	-3.498867083	192.73672	40819	40819	MS2	0/0	LC_052313_MC757_05MC-ET-Cy-Chy_Enrich.raw
>sp|P06748|NPM_HUMAN Nucleophosmin OS=Homo sapiens GN=NPM1 PE=1 SV=2	P06748	117	VAVEEDAESEDEEEEDVKLL	S(125): 100	S(125): 100;	High	VAVEEDAEsEDEEEEDVKLL	Unambiguous	1	1	P06748	S9(Phospho)	CID	1	0	1	1	S(9): 100.0	5.894953728	1	33.92355728	100	2	1178.990356	2356.973436	-2.980953992	153.2321033	32931	32931	MS2	0/0	LC_052313_MC757_05MC-ET-Cy-Chy_Enrich.raw
>sp|P06748|NPM_HUMAN Nucleophosmin OS=Homo sapiens GN=NPM1 PE=1 SV=2	P06748	117	VAVEEDAESEDEEEEDVKLL	S(125): 100	S(125): 100;	High	VAVEEDAEsEDEEEEDVKLL	Unambiguous	1	1	P06748	S9(Phospho)	CID	1	0	1	1	S(9): 100.0	5.881529331	1	26.16665649	100	2	1178.991821	2356.976366	-1.737964764	172.9278233	37000	37000	MS2	0/0	LC_052313_MC757_05MC-ET-Cy-Chy_Enrich.raw
>sp|P06748|NPM_HUMAN Nucleophosmin OS=Homo sapiens GN=NPM1 PE=1 SV=2	P06748	117	VAVEEDAESEDEEEEDVKLL	S(125): 100	S(125): 100;	High	VAVEEDAEsEDEEEEDVKLL	Unambiguous	1	1	P06748	S9(Phospho)	CID	1	0	1	1	S(9): 100.0	5.851052761	1	12.07486534	100	2	1178.990601	2356.973925	-2.773788906	228.2268333	47662	47662	MS2	0/0	LC_052313_MC757_05MC-ET-Cy-Chy_Enrich.raw
>sp|P06748|NPM_HUMAN Nucleophosmin OS=Homo sapiens GN=NPM1 PE=1 SV=2	P06748	117	VAVEEDAESEDEEEEDVKLL	S(125): 100	S(125): 100;	High	VAVEEDAEsEDEEEEDVKLL	Unambiguous	1	1	P06748	S9(Phospho)	CID	1	0	1	1	S(9): 100.0	5.825565338	1	21.78995514	100	2	1178.988403	2356.96953	-4.63827777	171.19287	36642	36642	MS2	0/0	LC_052313_MC757_05MC-ET-Cy-Chy_Enrich.raw
>sp|P06748|NPM_HUMAN Nucleophosmin OS=Homo sapiens GN=NPM1 PE=1 SV=2	P06748	117	VAVEEDAESEDEEEEDVKLL	S(125): 100	S(125): 100;	High	VAVEEDAEsEDEEEEDVKLL	Unambiguous	1	1	P06748	S9(Phospho)	CID	1	0	1	1	S(9): 100.0	5.784412384	1	35.19089508	100	2	1178.990356	2356.973436	-2.980953992	156.1950667	33547	33547	MS2	0/0	LC_052313_MC757_05MC-ET-Cy-Chy_Enrich.raw
>sp|P06748|NPM_HUMAN Nucleophosmin OS=Homo sapiens GN=NPM1 PE=1 SV=2	P06748	117	VAVEEDAESEDEEEEDVKLL	S(125): 100	S(125): 100;	High	VAVEEDAEsEDEEEEDVKLL	Unambiguous	1	1	P06748	S9(Phospho)	CID	1	0	1	1	S(9): 100.0	5.770560741	1	8.699695587	100	2	1178.988892	2356.970507	-4.22394631	219.96082	46035	46035	MS2	0/0	LC_052313_MC757_05MC-ET-Cy-Chy_Enrich.raw
>sp|P06748|NPM_HUMAN Nucleophosmin OS=Homo sapiens GN=NPM1 PE=1 SV=2	P06748	117	VAVEEDAESEDEEEEDVKLL	S(125): 100	S(125): 100;	High	VAVEEDAEsEDEEEEDVKLL	Unambiguous	1	1	P06748	S9(Phospho)	CID	1	0	1	1	S(9): 100.0	5.745332718	1	29.90662575	100	2	1178.994263	2356.981249	0.333677082	168.772615	36147	36147	MS2	0/0	LC_052313_MC757_05MC-ET-Cy-Chy_Enrich.raw
>sp|P06748|NPM_HUMAN Nucleophosmin OS=Homo sapiens GN=NPM1 PE=1 SV=2	P06748	117	VAVEEDAESEDEEEEDVKLL	S(125): 100	S(125): 100;	High	VAVEEDAEsEDEEEEDVKLL	Unambiguous	1	1	P06748	S9(Phospho)	CID	1	0	1	1	S(9): 100.0	5.713679314	1	0	100	2	1178.990356	2356.973436	-2.980953992	201.60785	42517	42517	MS2	0/0	LC_052313_MC757_05MC-ET-Cy-Chy_Enrich.raw
>sp|P06748|NPM_HUMAN Nucleophosmin OS=Homo sapiens GN=NPM1 PE=1 SV=2	P06748	117	VAVEEDAESEDEEEEDVKLL	S(125): 100	S(125): 100;	High	VAVEEDAEsEDEEEEDVKLL	Unambiguous	1	1	P06748	S9(Phospho)	CID	1	0	1	1	S(9): 100.0	5.713652611	1	0	100	2	1178.991943	2356.97661	-1.634382468	195.1998267	41295	41295	MS2	0/0	LC_052313_MC757_05MC-ET-Cy-Chy_Enrich.raw
>sp|P06748|NPM_HUMAN Nucleophosmin OS=Homo sapiens GN=NPM1 PE=1 SV=2	P06748	117	VAVEEDAESEDEEEEDVKLL	S(125): 100	S(125): 100;	High	VAVEEDAEsEDEEEEDVKLL	Unambiguous	1	1	P06748	S9(Phospho)	CID	1	0	1	1	S(9): 100.0	5.70265007	1	48.32446289	100	2	1178.989258	2356.971239	-3.913197941	153.46297	32979	32979	MS2	0/0	LC_052313_MC757_05MC-ET-Cy-Chy_Enrich.raw
>sp|P06748|NPM_HUMAN Nucleophosmin OS=Homo sapiens GN=NPM1 PE=1 SV=2	P06748	117	VAVEEDAESEDEEEEDVKLL	S(125): 100	S(125): 100;	High	VAVEEDAEsEDEEEEDVKLL	Unambiguous	1	1	P06748	S9(Phospho)	CID	1	0	1	1	S(9): 100.0	5.700435162	1	21.46682167	100	2	1178.988281	2356.969286	-4.741860688	181.0798967	38580	38580	MS2	0/0	LC_052313_MC757_05MC-ET-Cy-Chy_Enrich.raw
>sp|P06748|NPM_HUMAN Nucleophosmin OS=Homo sapiens GN=NPM1 PE=1 SV=2	P06748	117	VAVEEDAESEDEEEEDVKLL	S(125): 100	S(125): 100;	High	VAVEEDAEsEDEEEEDVKLL	Unambiguous	1	1	P06748	S9(Phospho)	CID	1	0	1	1	S(9): 100.0	5.688227177	1		100	2	1179.000244	2356.993212	5.40916333	175.4777333	37474	37474	MS2	0/0	LC_052313_MC757_05MC-ET-Cy-Chy_Enrich.raw
>sp|P06748|NPM_HUMAN Nucleophosmin OS=Homo sapiens GN=NPM1 PE=1 SV=2	P06748	117	VAVEEDAESEDEEEEDVKLL	S(125): 100	S(125): 100;	High	VAVEEDAEsEDEEEEDVKLL	Unambiguous	1	1	P06748	S9(Phospho)	CID	1	0	1	1	S(9): 100.0	5.653986931	1	44.12042236	100	2	1178.990479	2356.97368	-2.877371439	199.5413267	42124	42124	MS2	0/0	LC_052313_MC757_05MC-ET-Cy-Chy_Enrich.raw
>sp|P06748|NPM_HUMAN Nucleophosmin OS=Homo sapiens GN=NPM1 PE=1 SV=2	P06748	117	VAVEEDAESEDEEEEDVKLL	S(125): 100	S(125): 100;	High	VAVEEDAEsEDEEEEDVKLL	Unambiguous	1	1	P06748	S9(Phospho)	CID	1	0	1	1	S(9): 100.0	5.653841972	1	29.82175827	100	2	1178.98999	2356.972704	-3.291701782	192.847765	40841	40841	MS2	0/0	LC_052313_MC757_05MC-ET-Cy-Chy_Enrich.raw
>sp|P06748|NPM_HUMAN Nucleophosmin OS=Homo sapiens GN=NPM1 PE=1 SV=2	P06748	117	VAVEEDAESEDEEEEDVKLL	S(125): 100	S(125): 100;	High	VAVEEDAEsEDEEEEDVKLL	Unambiguous	1	1	P06748	S9(Phospho)	CID	1	0	1	1	S(9): 100.0	5.606477737	1	28.70990372	100	2	1178.991089	2356.974901	-2.359458992	185.4087267	39438	39438	MS2	0/0	LC_052313_MC757_05MC-ET-Cy-Chy_Enrich.raw
>sp|P06748|NPM_HUMAN Nucleophosmin OS=Homo sapiens GN=NPM1 PE=1 SV=2	P06748	117	VAVEEDAESEDEEEEDVKLL	S(125): 100	S(125): 100;	High	VAVEEDAEsEDEEEEDVKLL	Unambiguous	1	1	P06748	S9(Phospho)	CID	1	0	1	1	S(9): 100.0	5.577927113	1	31.10903549	100	2	1178.990234	2356.973192	-3.084536567	174.9780383	37377	37377	MS2	0/0	LC_052313_MC757_05MC-ET-Cy-Chy_Enrich.raw
>sp|P06748|NPM_HUMAN Nucleophosmin OS=Homo sapiens GN=NPM1 PE=1 SV=2	P06748	117	VAVEEDAESEDEEEEDVKLL	S(125): 100	S(125): 100;	High	VAVEEDAEsEDEEEEDVKLL	Unambiguous	1	1	P06748	S9(Phospho)	CID	1	0	1	1	S(9): 100.0	5.572883129	1	36.42181015	100	2	1178.988403	2356.96953	-4.63827777	158.5611167	34037	34037	MS2	0/0	LC_052313_MC757_05MC-ET-Cy-Chy_Enrich.raw
>sp|P06748|NPM_HUMAN Nucleophosmin OS=Homo sapiens GN=NPM1 PE=1 SV=2	P06748	117	VAVEEDAESEDEEEEDVKLL	S(125): 100	S(125): 100;	High	VAVEEDAEsEDEEEEDVKLL	Unambiguous	1	1	P06748	S9(Phospho)	CID	1	0	1	1	S(9): 100.0	5.572260857	1	20.93110657	100	2	1178.990112	2356.972948	-3.188119164	166.1355	35603	35603	MS2	0/0	LC_052313_MC757_05MC-ET-Cy-Chy_Enrich.raw
>sp|P06748|NPM_HUMAN Nucleophosmin OS=Homo sapiens GN=NPM1 PE=1 SV=2	P06748	117	VAVEEDAESEDEEEEDVKLL	S(125): 100	S(125): 100;	High	VAVEEDAEsEDEEEEDVKLL	Unambiguous	1	1	P06748	S9(Phospho)	CID	1	0	1	1	S(9): 100.0	5.568239212	1	16.48502159	100	2	1178.988037	2356.968798	-4.949026589	214.2336783	44946	44946	MS2	0/0	LC_052313_MC757_05MC-ET-Cy-Chy_Enrich.raw
>sp|P06748|NPM_HUMAN Nucleophosmin OS=Homo sapiens GN=NPM1 PE=1 SV=2	P06748	117	VAVEEDAESEDEEEEDVKLL	S(125): 100	S(125): 100;	High	VAVEEDAEsEDEEEEDVKLL	Unambiguous	1	1	P06748	S9(Phospho)	CID	1	0	1	1	S(9): 100.0	5.567477703	1	31.43632507	100	2	1178.991455	2356.975634	-2.048711782	164.173315	35194	35194	MS2	0/0	LC_052313_MC757_05MC-ET-Cy-Chy_Enrich.raw
>sp|P06748|NPM_HUMAN Nucleophosmin OS=Homo sapiens GN=NPM1 PE=1 SV=2	P06748	117	VAVEEDAESEDEEEEDVKLL	S(125): 100	S(125): 100;	High	VAVEEDAEsEDEEEEDVKLL	Unambiguous	1	1	P06748	S9(Phospho)	CID	1	0	1	1	S(9): 100.0	5.565536976	1	39.95500565	100	2	1178.993164	2356.979051	-0.598560687	161.9471717	34737	34737	MS2	0/0	LC_052313_MC757_05MC-ET-Cy-Chy_Enrich.raw
>sp|P06748|NPM_HUMAN Nucleophosmin OS=Homo sapiens GN=NPM1 PE=1 SV=2	P06748	117	VAVEEDAESEDEEEEDVKLL	S(125): 100	S(125): 100;	High	VAVEEDAEsEDEEEEDVKLL	Unambiguous	1	1	P06748	S9(Phospho)	CID	1	0	1	1	S(9): 100.0	5.564299583	1	13.28217411	100	2	1178.99353	2356.979784	-0.287814571	184.4545917	39254	39254	MS2	0/0	LC_052313_MC757_05MC-ET-Cy-Chy_Enrich.raw
>sp|P06748|NPM_HUMAN Nucleophosmin OS=Homo sapiens GN=NPM1 PE=1 SV=2	P06748	117	VAVEEDAESEDEEEEDVKLL	S(125): 100	S(125): 100;	High	VAVEEDAEsEDEEEEDVKLL	Unambiguous	1	1	P06748	S9(Phospho)	CID	1	0	1	1	S(9): 100.0	5.553198814	1	25.17152023	100	2	1178.991333	2356.975389	-2.152294164	221.1507233	46270	46270	MS2	0/0	LC_052313_MC757_05MC-ET-Cy-Chy_Enrich.raw
>sp|P06748|NPM_HUMAN Nucleophosmin OS=Homo sapiens GN=NPM1 PE=1 SV=2	P06748	117	VAVEEDAESEDEEEEDVKLL	S(125): 100	S(125): 100;	High	VAVEEDAEsEDEEEEDVKLL	Unambiguous	1	1	P06748	S9(Phospho)	CID	1	0	1	1	S(9): 100.0	5.548257828	1	0	100	2	1178.988647	2356.970018	-4.431111997	177.0240933	37760	37760	MS2	0/0	LC_052313_MC757_05MC-ET-Cy-Chy_Enrich.raw
>sp|P06748|NPM_HUMAN Nucleophosmin OS=Homo sapiens GN=NPM1 PE=1 SV=2	P06748	117	VAVEEDAESEDEEEEDVKLL	S(125): 100	S(125): 100;	High	VAVEEDAEsEDEEEEDVKLL	Unambiguous	1	1	P06748	S9(Phospho)	CID	1	0	1	1	S(9): 100.0	5.525426865	1	13.12278175	100	2	1178.990723	2356.974169	-2.670206396	174.9439183	37371	37371	MS2	0/0	LC_052313_MC757_05MC-ET-Cy-Chy_Enrich.raw
>sp|P06748|NPM_HUMAN Nucleophosmin OS=Homo sapiens GN=NPM1 PE=1 SV=2	P06748	117	VAVEEDAESEDEEEEDVKLL	S(125): 100	S(125): 100;	High	VAVEEDAEsEDEEEEDVKLL	Unambiguous	1	1	P06748	S9(Phospho)	CID	1	0	1	1	S(9): 100.0	5.514409542	1	15.12473011	100	2	1178.991699	2356.976122	-1.841547082	202.115735	42613	42613	MS2	0/0	LC_052313_MC757_05MC-ET-Cy-Chy_Enrich.raw
>sp|P06748|NPM_HUMAN Nucleophosmin OS=Homo sapiens GN=NPM1 PE=1 SV=2	P06748	117	VAVEEDAESEDEEEEDVKLL	S(125): 100	S(125): 100;	High	VAVEEDAEsEDEEEEDVKLL	Unambiguous	1	1	P06748	S9(Phospho)	CID	1	0	1	1	S(9): 100.0	5.511256218	1	7.362215519	100	2	1178.994263	2356.981249	0.333677082	173.4202217	37101	37101	MS2	0/0	LC_052313_MC757_05MC-ET-Cy-Chy_Enrich.raw
>sp|P06748|NPM_HUMAN Nucleophosmin OS=Homo sapiens GN=NPM1 PE=1 SV=2	P06748	117	VAVEEDAESEDEEEEDVKLL	S(125): 100	S(125): 100;	High	VAVEEDAEsEDEEEEDVKLL	Unambiguous	1	1	P06748	S9(Phospho)	CID	1	0	1	1	S(9): 100.0	5.496408463	1	42.18587494	100	2	1178.990112	2356.972948	-3.188119164	195.8516433	41420	41420	MS2	0/0	LC_052313_MC757_05MC-ET-Cy-Chy_Enrich.raw
>sp|P06748|NPM_HUMAN Nucleophosmin OS=Homo sapiens GN=NPM1 PE=1 SV=2	P06748	117	VAVEEDAESEDEEEEDVKLL	S(125): 100	S(125): 100;	High	VAVEEDAEsEDEEEEDVKLL	Unambiguous	1	1	P06748	S9(Phospho)	CID	1	0	1	1	S(9): 100.0	5.488587856	1	24.68157959	100	2	1178.992188	2356.977098	-1.42721794	182.835665	38937	38937	MS2	0/0	LC_052313_MC757_05MC-ET-Cy-Chy_Enrich.raw
>sp|P06748|NPM_HUMAN Nucleophosmin OS=Homo sapiens GN=NPM1 PE=1 SV=2	P06748	117	VAVEEDAESEDEEEEDVKLL	S(125): 100	S(125): 100;	High	VAVEEDAEsEDEEEEDVKLL	Unambiguous	1	1	P06748	S9(Phospho)	CID	1	0	1	1	S(9): 100.0	5.483026981	1	30.7379818	100	2	1178.992188	2356.977098	-1.42721794	165.761525	35526	35526	MS2	0/0	LC_052313_MC757_05MC-ET-Cy-Chy_Enrich.raw
>sp|P06748|NPM_HUMAN Nucleophosmin OS=Homo sapiens GN=NPM1 PE=1 SV=2	P06748	117	VAVEEDAESEDEEEEDVKLL	S(125): 100	S(125): 100;	High	VAVEEDAEsEDEEEEDVKLL	Unambiguous	1	1	P06748	S9(Phospho)	CID	1	0	1	1	S(9): 100.0	5.482224941	1	26.58919525	100	2	1178.991333	2356.975389	-2.152294164	197.5373633	41740	41740	MS2	0/0	LC_052313_MC757_05MC-ET-Cy-Chy_Enrich.raw
>sp|P06748|NPM_HUMAN Nucleophosmin OS=Homo sapiens GN=NPM1 PE=1 SV=2	P06748	117	VAVEEDAESEDEEEEDVKLL	S(125): 100	S(125): 100;	High	VAVEEDAEsEDEEEEDVKLL	Unambiguous	1	1	P06748	S9(Phospho)	CID	1	0	1	1	S(9): 100.0	5.449122906	1	28.02450562	100	2	1178.990479	2356.97368	-2.877371439	167.1743067	35817	35817	MS2	0/0	LC_052313_MC757_05MC-ET-Cy-Chy_Enrich.raw
>sp|P06748|NPM_HUMAN Nucleophosmin OS=Homo sapiens GN=NPM1 PE=1 SV=2	P06748	117	VAVEEDAESEDEEEEDVKLL	S(125): 100	S(125): 100;	High	VAVEEDAEsEDEEEEDVKLL	Unambiguous	1	1	P06748	S9(Phospho)	CID	1	0	1	1	S(9): 100.0	5.442341805	1	12.80472183	100	2	1178.991455	2356.975634	-2.048711782	183.9297883	39153	39153	MS2	0/0	LC_052313_MC757_05MC-ET-Cy-Chy_Enrich.raw
>sp|P06748|NPM_HUMAN Nucleophosmin OS=Homo sapiens GN=NPM1 PE=1 SV=2	P06748	117	VAVEEDAESEDEEEEDVKLL	S(125): 100	S(125): 100;	High	VAVEEDAEsEDEEEEDVKLL	Unambiguous	1	1	P06748	S9(Phospho)	CID	1	0	1	1	S(9): 100.0	5.436532021	1	7.209322929	100	2	1178.991211	2356.975145	-2.255876567	222.150315	46464	46464	MS2	0/0	LC_052313_MC757_05MC-ET-Cy-Chy_Enrich.raw
>sp|P06748|NPM_HUMAN Nucleophosmin OS=Homo sapiens GN=NPM1 PE=1 SV=2	P06748	117	VAVEEDAESEDEEEEDVKLL	S(125): 100	S(125): 100;	High	VAVEEDAEsEDEEEEDVKLL	Unambiguous	1	1	P06748	S9(Phospho)	CID	1	0	1	1	S(9): 100.0	5.427629471	1	34.83361435	100	2	1178.992676	2356.978075	-1.012889142	184.1415167	39193	39193	MS2	0/0	LC_052313_MC757_05MC-ET-Cy-Chy_Enrich.raw
>sp|P06748|NPM_HUMAN Nucleophosmin OS=Homo sapiens GN=NPM1 PE=1 SV=2	P06748	117	VAVEEDAESEDEEEEDVKLL	S(125): 100	S(125): 100;	High	VAVEEDAEsEDEEEEDVKLL	Unambiguous	1	1	P06748	S9(Phospho)	CID	1	0	1	1	S(9): 100.0	5.426983356	1	42.45021057	100	2	1178.990601	2356.973925	-2.773788906	170.1002583	36418	36418	MS2	0/0	LC_052313_MC757_05MC-ET-Cy-Chy_Enrich.raw
>sp|P06748|NPM_HUMAN Nucleophosmin OS=Homo sapiens GN=NPM1 PE=1 SV=2	P06748	117	VAVEEDAESEDEEEEDVKLL	S(125): 100	S(125): 100;	High	VAVEEDAEsEDEEEEDVKLL	Unambiguous	1	1	P06748	S9(Phospho)	CID	1	0	1	1	S(9): 100.0	5.425239563	1	37.21288681	100	2	1178.993652	2356.980028	-0.184232575	188.6393917	40061	40061	MS2	0/0	LC_052313_MC757_05MC-ET-Cy-Chy_Enrich.raw
>sp|P06748|NPM_HUMAN Nucleophosmin OS=Homo sapiens GN=NPM1 PE=1 SV=2	P06748	117	VAVEEDAESEDEEEEDVKLL	S(125): 100	S(125): 100;	High	VAVEEDAEsEDEEEEDVKLL	Unambiguous	1	1	P06748	S9(Phospho)	CID	1	0	1	1	S(9): 100.0	5.421814442	1	27.1806488	100	2	1178.988403	2356.96953	-4.63827777	159.6260117	34257	34257	MS2	0/0	LC_052313_MC757_05MC-ET-Cy-Chy_Enrich.raw
>sp|P06748|NPM_HUMAN Nucleophosmin OS=Homo sapiens GN=NPM1 PE=1 SV=2	P06748	117	VAVEEDAESEDEEEEDVKLL	S(125): 100	S(125): 100;	High	VAVEEDAEsEDEEEEDVKLL	Unambiguous	1	1	P06748	S9(Phospho)	CID	1	0	1	1	S(9): 100.0	5.419613838	1	0	100	2	1178.991333	2356.975389	-2.152294164	182.3061283	38830	38830	MS2	0/0	LC_052313_MC757_05MC-ET-Cy-Chy_Enrich.raw
>sp|P06748|NPM_HUMAN Nucleophosmin OS=Homo sapiens GN=NPM1 PE=1 SV=2	P06748	117	VAVEEDAESEDEEEEDVKLL	S(125): 100	S(125): 100;	High	VAVEEDAEsEDEEEEDVKLL	Unambiguous	1	1	P06748	S9(Phospho)	CID	1	0	1	1	S(9): 100.0	5.414496422	1	23.21967888	100	2	1178.990723	2356.974169	-2.670206396	162.5910517	34870	34870	MS2	0/0	LC_052313_MC757_05MC-ET-Cy-Chy_Enrich.raw
>sp|P06748|NPM_HUMAN Nucleophosmin OS=Homo sapiens GN=NPM1 PE=1 SV=2	P06748	117	VAVEEDAESEDEEEEDVKLL	S(125): 100	S(125): 100;	High	VAVEEDAEsEDEEEEDVKLL	Unambiguous	1	1	P06748	S9(Phospho)	CID	1	0	1	1	S(9): 100.0	5.409078598	1	22.70776367	100	2	1178.990967	2356.974657	-2.463041438	165.6283233	35498	35498	MS2	0/0	LC_052313_MC757_05MC-ET-Cy-Chy_Enrich.raw
>sp|P06748|NPM_HUMAN Nucleophosmin OS=Homo sapiens GN=NPM1 PE=1 SV=2	P06748	117	VAVEEDAESEDEEEEDVKLL	S(125): 100	S(125): 100;	High	VAVEEDAEsEDEEEEDVKLL	Unambiguous	1	1	P06748	S9(Phospho)	CID	1	0	1	1	S(9): 100.0	5.407702923	1	15.50829792	100	2	1178.990356	2356.973436	-2.980953992	209.5235133	44032	44032	MS2	0/0	LC_052313_MC757_05MC-ET-Cy-Chy_Enrich.raw
>sp|P06748|NPM_HUMAN Nucleophosmin OS=Homo sapiens GN=NPM1 PE=1 SV=2	P06748	117	VAVEEDAESEDEEEEDVKLL	S(125): 100	S(125): 100;	High	VAVEEDAEsEDEEEEDVKLL	Unambiguous	1	1	P06748	S9(Phospho)	CID	1	0	1	1	S(9): 100.0	5.402019024	1	43.53040695	100	2	1178.990112	2356.972948	-3.188119164	171.971475	36802	36802	MS2	0/0	LC_052313_MC757_05MC-ET-Cy-Chy_Enrich.raw
>sp|P06748|NPM_HUMAN Nucleophosmin OS=Homo sapiens GN=NPM1 PE=1 SV=2	P06748	117	VAVEEDAESEDEEEEDVKLL	S(125): 100	S(125): 100;	High	VAVEEDAEsEDEEEEDVKLL	Unambiguous	1	1	P06748	S9(Phospho)	CID	1	0	1	1	S(9): 100.0	5.392841816	1	18.42729187	100	2	1178.991089	2356.974901	-2.359458992	202.7919733	42735	42735	MS2	0/0	LC_052313_MC757_05MC-ET-Cy-Chy_Enrich.raw
>sp|P06748|NPM_HUMAN Nucleophosmin OS=Homo sapiens GN=NPM1 PE=1 SV=2	P06748	117	VAVEEDAESEDEEEEDVKLL	S(125): 100	S(125): 100;	High	VAVEEDAEsEDEEEEDVKLL	Unambiguous	1	1	P06748	S9(Phospho)	CID	1	0	1	1	S(9): 100.0	5.370558739	1	14.25489616	63	3	786.3310547	2356.978611	-0.785534281	136.55827	29415	29415	MS2	0/0	LC_052313_MC757_05MC-ET-Cy-Chy_Enrich.raw
>sp|P06748|NPM_HUMAN Nucleophosmin OS=Homo sapiens GN=NPM1 PE=1 SV=2	P06748	117	VAVEEDAESEDEEEEDVKLL	S(125): 100	S(125): 100;	High	VAVEEDAEsEDEEEEDVKLL	Unambiguous	1	1	P06748	S9(Phospho)	CID	1	0	1	1	S(9): 100.0	5.351019859	1	21.70967865	100	2	1178.991211	2356.975145	-2.255876567	210.5889383	44236	44236	MS2	0/0	LC_052313_MC757_05MC-ET-Cy-Chy_Enrich.raw
>sp|P06748|NPM_HUMAN Nucleophosmin OS=Homo sapiens GN=NPM1 PE=1 SV=2	P06748	117	VAVEEDAESEDEEEEDVKLL	S(125): 100	S(125): 100;	High	VAVEEDAEsEDEEEEDVKLL	Unambiguous	1	1	P06748	S9(Phospho)	CID	1	0	1	1	S(9): 100.0	5.346012115	1	14.47418594	100	2	1178.991821	2356.976366	-1.737964764	224.8493733	46995	46995	MS2	0/0	LC_052313_MC757_05MC-ET-Cy-Chy_Enrich.raw
>sp|P06748|NPM_HUMAN Nucleophosmin OS=Homo sapiens GN=NPM1 PE=1 SV=2	P06748	117	VAVEEDAESEDEEEEDVKLL	S(125): 100	S(125): 100;	High	VAVEEDAEsEDEEEEDVKLL	Unambiguous	1	1	P06748	S9(Phospho)	CID	1	0	1	1	S(9): 100.0	5.34439373	1	31.78271675	100	2	1178.991577	2356.975878	-1.945129421	145.847545	31373	31373	MS2	0/0	LC_052313_MC757_05MC-ET-Cy-Chy_Enrich.raw
>sp|P06748|NPM_HUMAN Nucleophosmin OS=Homo sapiens GN=NPM1 PE=1 SV=2	P06748	117	VAVEEDAESEDEEEEDVKLL	S(125): 100	S(125): 100;	High	VAVEEDAEsEDEEEEDVKLL	Unambiguous	1	1	P06748	S9(Phospho)	CID	1	0	1	1	S(9): 100.0	5.338924885	1	11.02623844	100	2	1178.988403	2356.96953	-4.63827777	201.423985	42482	42482	MS2	0/0	LC_052313_MC757_05MC-ET-Cy-Chy_Enrich.raw
>sp|P06748|NPM_HUMAN Nucleophosmin OS=Homo sapiens GN=NPM1 PE=1 SV=2	P06748	117	VAVEEDAESEDEEEEDVKLL	S(125): 100	S(125): 100;	High	VAVEEDAEsEDEEEEDVKLL	Unambiguous	1	1	P06748	S9(Phospho)	CID	1	0	1	1	S(9): 100.0	5.333144188	1	46.31925964	100	2	1178.989258	2356.971239	-3.913197941	238.0251433	49553	49553	MS2	0/0	LC_052313_MC757_05MC-ET-Cy-Chy_Enrich.raw
>sp|P06748|NPM_HUMAN Nucleophosmin OS=Homo sapiens GN=NPM1 PE=1 SV=2	P06748	117	VAVEEDAESEDEEEEDVKLL	S(125): 100	S(125): 100;	High	VAVEEDAEsEDEEEEDVKLL	Unambiguous	1	1	P06748	S9(Phospho)	CID	1	0	1	1	S(9): 100.0	5.32613039	1	26.30532455	100	2	1178.994385	2356.981493	0.437258949	180.7382217	38510	38510	MS2	0/0	LC_052313_MC757_05MC-ET-Cy-Chy_Enrich.raw
>sp|P06748|NPM_HUMAN Nucleophosmin OS=Homo sapiens GN=NPM1 PE=1 SV=2	P06748	117	VAVEEDAESEDEEEEDVKLL	S(125): 100	S(125): 100;	High	VAVEEDAEsEDEEEEDVKLL	Unambiguous	1	1	P06748	S9(Phospho)	CID	1	0	1	1	S(9): 100.0	5.324510098	1	23.53335762	100	2	1178.994507	2356.981737	0.540840795	187.0902067	39765	39765	MS2	0/0	LC_052313_MC757_05MC-ET-Cy-Chy_Enrich.raw
>sp|P06748|NPM_HUMAN Nucleophosmin OS=Homo sapiens GN=NPM1 PE=1 SV=2	P06748	117	VAVEEDAESEDEEEEDVKLL	S(125): 100	S(125): 100;	High	VAVEEDAEsEDEEEEDVKLL	Unambiguous	1	1	P06748	S9(Phospho)	CID	1	0	1	1	S(9): 100.0	5.318657398	1	34.5292244	100	2	1178.988403	2356.96953	-4.63827777	190.63845	40423	40423	MS2	0/0	LC_052313_MC757_05MC-ET-Cy-Chy_Enrich.raw
>sp|P06748|NPM_HUMAN Nucleophosmin OS=Homo sapiens GN=NPM1 PE=1 SV=2	P06748	117	VAVEEDAESEDEEEEDVKLL	S(125): 100	S(125): 100;	High	VAVEEDAEsEDEEEEDVKLL	Unambiguous	1	1	P06748	S9(Phospho)	CID	1	0	1	1	S(9): 100.0	5.310997963	1	27.02404594	100	2	1178.995728	2356.984178	1.57665807	205.353725	43231	43231	MS2	0/0	LC_052313_MC757_05MC-ET-Cy-Chy_Enrich.raw
>sp|P06748|NPM_HUMAN Nucleophosmin OS=Homo sapiens GN=NPM1 PE=1 SV=2	P06748	117	VAVEEDAESEDEEEEDVKLL	S(125): 100	S(125): 100;	High	VAVEEDAEsEDEEEEDVKLL	Unambiguous	1	1	P06748	S9(Phospho)	CID	1	0	1	1	S(9): 100.0	5.299760342	1	26.05161285	100	2	1178.989502	2356.971727	-3.706032469	160.3979433	34416	34416	MS2	0/0	LC_052313_MC757_05MC-ET-Cy-Chy_Enrich.raw
>sp|P06748|NPM_HUMAN Nucleophosmin OS=Homo sapiens GN=NPM1 PE=1 SV=2	P06748	117	VAVEEDAESEDEEEEDVKLL	S(125): 100	S(125): 100;	High	VAVEEDAEsEDEEEEDVKLL	Unambiguous	1	1	P06748	S9(Phospho)	CID	1	0	1	1	S(9): 100.0	5.295641422	1	27.97021103	100	2	1178.992065	2356.976854	-1.530800194	160.1718517	34370	34370	MS2	0/0	LC_052313_MC757_05MC-ET-Cy-Chy_Enrich.raw
>sp|P06748|NPM_HUMAN Nucleophosmin OS=Homo sapiens GN=NPM1 PE=1 SV=2	P06748	117	VAVEEDAESEDEEEEDVKLL	S(125): 100	S(125): 100;	High	VAVEEDAEsEDEEEEDVKLL	Unambiguous	1	1	P06748	S9(Phospho)	CID	1	0	1	1	S(9): 100.0	5.292960644	1	10.07082462	100	2	1178.988159	2356.969042	-4.845443628	193.2977283	40926	40926	MS2	0/0	LC_052313_MC757_05MC-ET-Cy-Chy_Enrich.raw
>sp|P06748|NPM_HUMAN Nucleophosmin OS=Homo sapiens GN=NPM1 PE=1 SV=2	P06748	117	VAVEEDAESEDEEEEDVKLL	S(125): 100	S(125): 100;	High	VAVEEDAEsEDEEEEDVKLL	Unambiguous	1	1	P06748	S9(Phospho)	CID	1	0	1	1	S(9): 100.0	5.283545971	1	7.197604656	100	2	1178.990845	2356.974413	-2.566623906	217.429905	45548	45548	MS2	0/0	LC_052313_MC757_05MC-ET-Cy-Chy_Enrich.raw
>sp|P06748|NPM_HUMAN Nucleophosmin OS=Homo sapiens GN=NPM1 PE=1 SV=2	P06748	117	VAVEEDAESEDEEEEDVKLL	S(125): 100	S(125): 100;	High	VAVEEDAEsEDEEEEDVKLL	Unambiguous	1	1	P06748	S9(Phospho)	CID	1	0	1	1	S(9): 100.0	5.278057098	1	42.41540527	100	2	1178.987793	2356.968309	-5.156192577	199.4757183	42111	42111	MS2	0/0	LC_052313_MC757_05MC-ET-Cy-Chy_Enrich.raw
>sp|P06748|NPM_HUMAN Nucleophosmin OS=Homo sapiens GN=NPM1 PE=1 SV=2	P06748	117	VAVEEDAESEDEEEEDVKLL	S(125): 100	S(125): 100;	High	VAVEEDAEsEDEEEEDVKLL	Unambiguous	1	1	P06748	S9(Phospho)	CID	1	0	1	1	S(9): 100.0	5.273021698	1	43.16565323	100	2	1178.991089	2356.974901	-2.359458992	181.2628533	38617	38617	MS2	0/0	LC_052313_MC757_05MC-ET-Cy-Chy_Enrich.raw
>sp|P06748|NPM_HUMAN Nucleophosmin OS=Homo sapiens GN=NPM1 PE=1 SV=2	P06748	117	VAVEEDAESEDEEEEDVKLL	S(125): 100	S(125): 100;	High	VAVEEDAEsEDEEEEDVKLL	Unambiguous	1	1	P06748	S9(Phospho)	CID	1	0	1	1	S(9): 100.0	5.271761417	1	38.27087784	100	2	1178.989624	2356.971971	-3.602449765	197.4021517	41714	41714	MS2	0/0	LC_052313_MC757_05MC-ET-Cy-Chy_Enrich.raw
>sp|P06748|NPM_HUMAN Nucleophosmin OS=Homo sapiens GN=NPM1 PE=1 SV=2	P06748	117	VAVEEDAESEDEEEEDVKLL	S(125): 100	S(125): 100;	High	VAVEEDAEsEDEEEEDVKLL	Unambiguous	1	1	P06748	S9(Phospho)	CID	1	0	1	1	S(9): 100.0	5.267113209	1	9.82128334	100	2	1178.989502	2356.971727	-3.706032469	142.053205	30581	30581	MS2	0/0	LC_052313_MC757_05MC-ET-Cy-Chy_Enrich.raw
>sp|P06748|NPM_HUMAN Nucleophosmin OS=Homo sapiens GN=NPM1 PE=1 SV=2	P06748	117	VAVEEDAESEDEEEEDVKLL	S(125): 100	S(125): 100;	High	VAVEEDAEsEDEEEEDVKLL	Unambiguous	1	1	P06748	S9(Phospho)	CID	1	0	1	1	S(9): 100.0	5.252345085	1	0	100	2	1178.987427	2356.967577	-5.466941718	252.4094733	52292	52292	MS2	0/0	LC_052313_MC757_05MC-ET-Cy-Chy_Enrich.raw
>sp|P06748|NPM_HUMAN Nucleophosmin OS=Homo sapiens GN=NPM1 PE=1 SV=2	P06748	117	VAVEEDAESEDEEEEDVKLL	S(125): 100	S(125): 100;	High	VAVEEDAEsEDEEEEDVKLL	Unambiguous	1	1	P06748	S9(Phospho)	CID	1	0	1	1	S(9): 100.0	5.24741745	1	15.43508339	100	2	1178.990845	2356.974413	-2.566623906	202.6475417	42710	42710	MS2	0/0	LC_052313_MC757_05MC-ET-Cy-Chy_Enrich.raw
>sp|P06748|NPM_HUMAN Nucleophosmin OS=Homo sapiens GN=NPM1 PE=1 SV=2	P06748	117	VAVEEDAESEDEEEEDVKLL	S(125): 100	S(125): 100;	High	VAVEEDAEsEDEEEEDVKLL	Unambiguous	1	1	P06748	S9(Phospho)	CID	1	0	1	1	S(9): 100.0	5.241324425	1	25.04209137	100	2	1178.992554	2356.977831	-1.116471309	194.8091533	41222	41222	MS2	0/0	LC_052313_MC757_05MC-ET-Cy-Chy_Enrich.raw
>sp|P06748|NPM_HUMAN Nucleophosmin OS=Homo sapiens GN=NPM1 PE=1 SV=2	P06748	117	VAVEEDAESEDEEEEDVKLL	S(125): 100	S(125): 100;	High	VAVEEDAEsEDEEEEDVKLL	Unambiguous	1	1	P06748	S9(Phospho)	CID	1	0	1	1	S(9): 100.0	5.240632057	1	20.24760437	100	2	1178.990967	2356.974657	-2.463041438	168.2231633	36033	36033	MS2	0/0	LC_052313_MC757_05MC-ET-Cy-Chy_Enrich.raw
>sp|P06748|NPM_HUMAN Nucleophosmin OS=Homo sapiens GN=NPM1 PE=1 SV=2	P06748	117	VAVEEDAESEDEEEEDVKLL	S(125): 100	S(125): 100;	High	VAVEEDAEsEDEEEEDVKLL	Unambiguous	1	1	P06748	S9(Phospho)	CID	1	0	1	1	S(9): 100.0	5.239274025	1	6.52930069	100	2	1178.989258	2356.971239	-3.913197941	216.3216017	45339	45339	MS2	0/0	LC_052313_MC757_05MC-ET-Cy-Chy_Enrich.raw
>sp|P06748|NPM_HUMAN Nucleophosmin OS=Homo sapiens GN=NPM1 PE=1 SV=2	P06748	117	VAVEEDAESEDEEEEDVKLL	S(125): 100	S(125): 100;	High	VAVEEDAEsEDEEEEDVKLL	Unambiguous	1	1	P06748	S9(Phospho)	CID	1	0	1	1	S(9): 100.0	5.23008585	1	0	100	2	1178.991455	2356.975634	-2.048711782	179.4376367	38242	38242	MS2	0/0	LC_052313_MC757_05MC-ET-Cy-Chy_Enrich.raw
>sp|P06748|NPM_HUMAN Nucleophosmin OS=Homo sapiens GN=NPM1 PE=1 SV=2	P06748	117	VAVEEDAESEDEEEEDVKLL	S(125): 100	S(125): 100;	High	VAVEEDAEsEDEEEEDVKLL	Unambiguous	1	1	P06748	S9(Phospho)	CID	1	0	1	1	S(9): 100.0	5.222331524	1	23.14123154	100	2	1178.990479	2356.97368	-2.877371439	192.0294283	40685	40685	MS2	0/0	LC_052313_MC757_05MC-ET-Cy-Chy_Enrich.raw
>sp|P06748|NPM_HUMAN Nucleophosmin OS=Homo sapiens GN=NPM1 PE=1 SV=2	P06748	117	VAVEEDAESEDEEEEDVKLL	S(125): 100	S(125): 100;	High	VAVEEDAEsEDEEEEDVKLL	Unambiguous	1	1	P06748	S9(Phospho)	CID	1	0	1	1	S(9): 100.0	5.222098351	1	31.21930122	100	2	1178.994141	2356.981005	0.230095194	264.9582	54104	54104	MS2	0/0	LC_052313_MC757_05MC-ET-Cy-Chy_Enrich.raw
>sp|P06748|NPM_HUMAN Nucleophosmin OS=Homo sapiens GN=NPM1 PE=1 SV=2	P06748	117	VAVEEDAESEDEEEEDVKLL	S(125): 100	S(125): 100;	High	VAVEEDAEsEDEEEEDVKLL	Unambiguous	1	1	P06748	S9(Phospho)	CID	1	0	1	1	S(9): 100.0	5.221140385	1	31.96637535	100	2	1178.994141	2356.981005	0.230095194	196.9231667	41623	41623	MS2	0/0	LC_052313_MC757_05MC-ET-Cy-Chy_Enrich.raw
>sp|P06748|NPM_HUMAN Nucleophosmin OS=Homo sapiens GN=NPM1 PE=1 SV=2	P06748	117	VAVEEDAESEDEEEEDVKLL	S(125): 100	S(125): 100;	High	VAVEEDAEsEDEEEEDVKLL	Unambiguous	1	1	P06748	S9(Phospho)	CID	1	0	1	1	S(9): 100.0	5.217857838	1	23.72162437	100	2	1178.991699	2356.976122	-1.841547082	178.99956	38150	38150	MS2	0/0	LC_052313_MC757_05MC-ET-Cy-Chy_Enrich.raw
>sp|P06748|NPM_HUMAN Nucleophosmin OS=Homo sapiens GN=NPM1 PE=1 SV=2	P06748	117	VAVEEDAESEDEEEEDVKLL	S(125): 100	S(125): 100;	High	VAVEEDAEsEDEEEEDVKLL	Unambiguous	1	1	P06748	S9(Phospho)	CID	1	0	1	1	S(9): 100.0	5.208796024	1	15.23064804	100	2	1178.991089	2356.974901	-2.359458992	249.969615	51823	51823	MS2	0/0	LC_052313_MC757_05MC-ET-Cy-Chy_Enrich.raw
>sp|P06748|NPM_HUMAN Nucleophosmin OS=Homo sapiens GN=NPM1 PE=1 SV=2	P06748	117	VAVEEDAESEDEEEEDVKLL	S(125): 100	S(125): 100;	High	VAVEEDAEsEDEEEEDVKLL	Unambiguous	1	1	P06748	S9(Phospho)	CID	1	0	1	1	S(9): 100.0	5.192187786	1	26.50954247	100	2	1178.990845	2356.974413	-2.566623906	200.0312567	42219	42219	MS2	0/0	LC_052313_MC757_05MC-ET-Cy-Chy_Enrich.raw
>sp|P06748|NPM_HUMAN Nucleophosmin OS=Homo sapiens GN=NPM1 PE=1 SV=2	P06748	117	VAVEEDAESEDEEEEDVKLL	S(125): 100	S(125): 100;	High	VAVEEDAEsEDEEEEDVKLL	Unambiguous	1	1	P06748	S9(Phospho)	CID	1	0	1	1	S(9): 100.0	5.183674335	1	12.48056126	100	2	1178.990723	2356.974169	-2.670206396	147.6825883	31765	31765	MS2	0/0	LC_052313_MC757_05MC-ET-Cy-Chy_Enrich.raw
>sp|P06748|NPM_HUMAN Nucleophosmin OS=Homo sapiens GN=NPM1 PE=1 SV=2	P06748	117	VAVEEDAESEDEEEEDVKLL	S(125): 100	S(125): 100;	High	VAVEEDAEsEDEEEEDVKLL	Unambiguous	1	1	P06748	S9(Phospho)	CID	1	0	1	1	S(9): 100.0	5.166856289	1	0	100	2	1178.98999	2356.972704	-3.291701782	243.342325	50570	50570	MS2	0/0	LC_052313_MC757_05MC-ET-Cy-Chy_Enrich.raw
>sp|P06748|NPM_HUMAN Nucleophosmin OS=Homo sapiens GN=NPM1 PE=1 SV=2	P06748	117	VAVEEDAESEDEEEEDVKLL	S(125): 100	S(125): 100;	High	VAVEEDAEsEDEEEEDVKLL	Unambiguous	1	1	P06748	S9(Phospho)	CID	1	0	1	1	S(9): 100.0	5.153245449	1	20.05821609	100	2	1178.990967	2356.974657	-2.463041438	225.9745883	47216	47216	MS2	0/0	LC_052313_MC757_05MC-ET-Cy-Chy_Enrich.raw
>sp|P06748|NPM_HUMAN Nucleophosmin OS=Homo sapiens GN=NPM1 PE=1 SV=2	P06748	117	VAVEEDAESEDEEEEDVKLL	S(125): 100	S(125): 100;	High	VAVEEDAEsEDEEEEDVKLL	Unambiguous	1	1	P06748	S9(Phospho)	CID	1	0	1	1	S(9): 100.0	5.152544975	1	27.77212715	100	2	1178.99292	2356.978563	-0.805724871	239.2316833	49789	49789	MS2	0/0	LC_052313_MC757_05MC-ET-Cy-Chy_Enrich.raw
>sp|P06748|NPM_HUMAN Nucleophosmin OS=Homo sapiens GN=NPM1 PE=1 SV=2	P06748	117	VAVEEDAESEDEEEEDVKLL	S(125): 100	S(125): 100;	High	VAVEEDAEsEDEEEEDVKLL	Unambiguous	1	1	P06748	S9(Phospho)	CID	1	0	1	1	S(9): 100.0	5.140563488	1	23.86613846	100	2	1178.990479	2356.97368	-2.877371439	218.4057917	45736	45736	MS2	0/0	LC_052313_MC757_05MC-ET-Cy-Chy_Enrich.raw
>sp|P06748|NPM_HUMAN Nucleophosmin OS=Homo sapiens GN=NPM1 PE=1 SV=2	P06748	117	VAVEEDAESEDEEEEDVKLL	S(125): 100	S(125): 100;	High	VAVEEDAEsEDEEEEDVKLL	Unambiguous	1	1	P06748	S9(Phospho)	CID	1	0	1	1	S(9): 100.0	5.133293629	1	16.42821312	100	2	1178.991089	2356.974901	-2.359458992	198.9555733	42012	42012	MS2	0/0	LC_052313_MC757_05MC-ET-Cy-Chy_Enrich.raw
>sp|P06748|NPM_HUMAN Nucleophosmin OS=Homo sapiens GN=NPM1 PE=1 SV=2	P06748	117	VAVEEDAESEDEEEEDVKLL	S(125): 100	S(125): 100;	High	VAVEEDAEsEDEEEEDVKLL	Unambiguous	1	1	P06748	S9(Phospho)	CID	1	0	1	1	S(9): 100.0	5.117855549	1	8.871203423	100	2	1178.988037	2356.968798	-4.949026589	188.1361317	39964	39964	MS2	0/0	LC_052313_MC757_05MC-ET-Cy-Chy_Enrich.raw
>sp|P06748|NPM_HUMAN Nucleophosmin OS=Homo sapiens GN=NPM1 PE=1 SV=2	P06748	117	VAVEEDAESEDEEEEDVKLL	S(125): 100	S(125): 100;	High	VAVEEDAEsEDEEEEDVKLL	Unambiguous	1	1	P06748	S9(Phospho)	CID	1	0	1	1	S(9): 100.0	5.092934132	1	25.5326767	100	2	1178.991699	2356.976122	-1.841547082	173.4574167	37108	37108	MS2	0/0	LC_052313_MC757_05MC-ET-Cy-Chy_Enrich.raw
>sp|P06748|NPM_HUMAN Nucleophosmin OS=Homo sapiens GN=NPM1 PE=1 SV=2	P06748	117	VAVEEDAESEDEEEEDVKLL	S(125): 100	S(125): 100;	High	VAVEEDAEsEDEEEEDVKLL	Unambiguous	1	1	P06748	S9(Phospho)	CID	1	0	1	1	S(9): 100.0	5.079831123	1	27.66718864	100	2	1178.991211	2356.975145	-2.255876567	218.926365	45835	45835	MS2	0/0	LC_052313_MC757_05MC-ET-Cy-Chy_Enrich.raw
>sp|P06748|NPM_HUMAN Nucleophosmin OS=Homo sapiens GN=NPM1 PE=1 SV=2	P06748	117	VAVEEDAESEDEEEEDVKLL	S(125): 100	S(125): 100;	High	VAVEEDAEsEDEEEEDVKLL	Unambiguous	1	1	P06748	S9(Phospho)	CID	1	0	1	1	S(9): 100.0	5.064851761	1	20.36794662	100	2	1178.990479	2356.97368	-2.877371439	228.8225983	47779	47779	MS2	0/0	LC_052313_MC757_05MC-ET-Cy-Chy_Enrich.raw
>sp|P06748|NPM_HUMAN Nucleophosmin OS=Homo sapiens GN=NPM1 PE=1 SV=2	P06748	117	VAVEEDAESEDEEEEDVKLL	S(125): 100	S(125): 100;	High	VAVEEDAEsEDEEEEDVKLL	Unambiguous	1	1	P06748	S9(Phospho)	CID	1	0	1	1	S(9): 100.0	5.057579994	1	52.13436508	100	2	1178.990723	2356.974169	-2.670206396	170.626045	36526	36526	MS2	0/0	LC_052313_MC757_05MC-ET-Cy-Chy_Enrich.raw
>sp|P06748|NPM_HUMAN Nucleophosmin OS=Homo sapiens GN=NPM1 PE=1 SV=2	P06748	117	VAVEEDAESEDEEEEDVKLL	S(125): 100	S(125): 100;	High	VAVEEDAEsEDEEEEDVKLL	Unambiguous	1	1	P06748	S9(Phospho)	CID	1	0	1	1	S(9): 100.0	5.048467159	1	15.2824192	100	2	1178.994385	2356.981493	0.437258949	220.5345433	46148	46148	MS2	0/0	LC_052313_MC757_05MC-ET-Cy-Chy_Enrich.raw
>sp|P06748|NPM_HUMAN Nucleophosmin OS=Homo sapiens GN=NPM1 PE=1 SV=2	P06748	117	VAVEEDAESEDEEEEDVKLL	S(125): 100	S(125): 100;	High	VAVEEDAEsEDEEEEDVKLL	Unambiguous	1	1	P06748	S9(Phospho)	CID	1	0	1	1	S(9): 100.0	5.035896301	1	7.404043674	100	2	1178.990723	2356.974169	-2.670206396	211.7263417	44455	44455	MS2	0/0	LC_052313_MC757_05MC-ET-Cy-Chy_Enrich.raw
>sp|P06748|NPM_HUMAN Nucleophosmin OS=Homo sapiens GN=NPM1 PE=1 SV=2	P06748	117	VAVEEDAESEDEEEEDVKLL	S(125): 100	S(125): 100;	High	VAVEEDAEsEDEEEEDVKLL	Unambiguous	1	1	P06748	S9(Phospho)	CID	1	0	1	1	S(9): 100.0	5.019821644	1	20.29093933	100	2	1178.988159	2356.969042	-4.845443628	217.893935	45637	45637	MS2	0/0	LC_052313_MC757_05MC-ET-Cy-Chy_Enrich.raw
>sp|P06748|NPM_HUMAN Nucleophosmin OS=Homo sapiens GN=NPM1 PE=1 SV=2	P06748	117	VAVEEDAESEDEEEEDVKLL	S(125): 100	S(125): 100;	High	VAVEEDAEsEDEEEEDVKLL	Unambiguous	1	1	P06748	S9(Phospho)	CID	1	0	1	1	S(9): 100.0	5.01140213	1	24.5886898	100	2	1178.990356	2356.973436	-2.980953992	248.1393217	51480	51480	MS2	0/0	LC_052313_MC757_05MC-ET-Cy-Chy_Enrich.raw
>sp|P06748|NPM_HUMAN Nucleophosmin OS=Homo sapiens GN=NPM1 PE=1 SV=2	P06748	117	VAVEEDAESEDEEEEDVKLL	S(125): 100	S(125): 100;	High	VAVEEDAEsEDEEEEDVKLL	Unambiguous	1	1	P06748	S9(Phospho)	CID	1	0	1	1	S(9): 100.0	4.996819973	1	22.1609993	100	2	1178.990356	2356.973436	-2.980953992	203.0217517	42777	42777	MS2	0/0	LC_052313_MC757_05MC-ET-Cy-Chy_Enrich.raw
>sp|P06748|NPM_HUMAN Nucleophosmin OS=Homo sapiens GN=NPM1 PE=1 SV=2	P06748	117	VAVEEDAESEDEEEEDVKLL	S(125): 100	S(125): 100;	High	VAVEEDAEsEDEEEEDVKLL	Unambiguous	1	1	P06748	S9(Phospho)	CID	1	0	1	1	S(9): 100.0	4.986436844	1	17.91342926	100	2	1178.993652	2356.980028	-0.184232575	239.6489133	49870	49870	MS2	0/0	LC_052313_MC757_05MC-ET-Cy-Chy_Enrich.raw
>sp|P06748|NPM_HUMAN Nucleophosmin OS=Homo sapiens GN=NPM1 PE=1 SV=2	P06748	117	VAVEEDAESEDEEEEDVKLL	S(125): 100	S(125): 100;	High	VAVEEDAEsEDEEEEDVKLL	Unambiguous	1	1	P06748	S9(Phospho)	CID	1	0	1	1	S(9): 100.0	4.97719574	1	20.32433128	100	2	1178.993164	2356.979051	-0.598560687	192.235015	40724	40724	MS2	0/0	LC_052313_MC757_05MC-ET-Cy-Chy_Enrich.raw
>sp|P06748|NPM_HUMAN Nucleophosmin OS=Homo sapiens GN=NPM1 PE=1 SV=2	P06748	117	VAVEEDAESEDEEEEDVKLL	S(125): 100	S(125): 100;	High	VAVEEDAEsEDEEEEDVKLL	Unambiguous	1	1	P06748	S9(Phospho)	CID	1	0	1	1	S(9): 100.0	4.976955414	1	8.816573143	100	2	1178.988525	2356.969774	-4.534694873	245.854475	51043	51043	MS2	0/0	LC_052313_MC757_05MC-ET-Cy-Chy_Enrich.raw
>sp|P06748|NPM_HUMAN Nucleophosmin OS=Homo sapiens GN=NPM1 PE=1 SV=2	P06748	117	VAVEEDAESEDEEEEDVKLL	S(125): 100	S(125): 100;	High	VAVEEDAEsEDEEEEDVKLL	Unambiguous	1	1	P06748	S9(Phospho)	CID	1	0	1	1	S(9): 100.0	4.974015236	1	22.23146248	100	2	1178.992798	2356.978319	-0.909306996	187.6133167	39863	39863	MS2	0/0	LC_052313_MC757_05MC-ET-Cy-Chy_Enrich.raw
>sp|P06748|NPM_HUMAN Nucleophosmin OS=Homo sapiens GN=NPM1 PE=1 SV=2	P06748	117	VAVEEDAESEDEEEEDVKLL	S(125): 100	S(125): 100;	High	VAVEEDAEsEDEEEEDVKLL	Unambiguous	1	1	P06748	S9(Phospho)	CID	1	0	1	1	S(9): 100.0	4.973836422	1	21.73158264	100	2	1178.993408	2356.97954	-0.391396588	247.07531	51275	51275	MS2	0/0	LC_052313_MC757_05MC-ET-Cy-Chy_Enrich.raw
>sp|P06748|NPM_HUMAN Nucleophosmin OS=Homo sapiens GN=NPM1 PE=1 SV=2	P06748	117	VAVEEDAESEDEEEEDVKLL	S(125): 100	S(125): 100;	High	VAVEEDAEsEDEEEEDVKLL	Unambiguous	1	1	P06748	S9(Phospho)	CID	1	0	1	1	S(9): 100.0	4.973774433	1	14.34733963	100	2	1178.991699	2356.976122	-1.841547082	241.209725	50169	50169	MS2	0/0	LC_052313_MC757_05MC-ET-Cy-Chy_Enrich.raw
>sp|P06748|NPM_HUMAN Nucleophosmin OS=Homo sapiens GN=NPM1 PE=1 SV=2	P06748	117	VAVEEDAESEDEEEEDVKLL	S(125): 100	S(125): 100;	High	VAVEEDAEsEDEEEEDVKLL	Unambiguous	1	1	P06748	S9(Phospho)	CID	1	0	1	1	S(9): 100.0	4.959664345	1	28.61060143	100	2	1178.989746	2356.972216	-3.498867083	155.33093	33367	33367	MS2	0/0	LC_052313_MC757_05MC-ET-Cy-Chy_Enrich.raw
>sp|P06748|NPM_HUMAN Nucleophosmin OS=Homo sapiens GN=NPM1 PE=1 SV=2	P06748	117	VAVEEDAESEDEEEEDVKLL	S(125): 100	S(125): 100;	High	VAVEEDAEsEDEEEEDVKLL	Unambiguous	1	1	P06748	S9(Phospho)	CID	1	0	1	1	S(9): 100.0	4.956515789	1	27.90701485	100	2	1178.988281	2356.969286	-4.741860688	178.5720567	38062	38062	MS2	0/0	LC_052313_MC757_05MC-ET-Cy-Chy_Enrich.raw
>sp|P06748|NPM_HUMAN Nucleophosmin OS=Homo sapiens GN=NPM1 PE=1 SV=2	P06748	117	VAVEEDAESEDEEEEDVKLL	S(125): 100	S(125): 100;	High	VAVEEDAEsEDEEEEDVKLL	Unambiguous	1	1	P06748	S9(Phospho)	CID	1	0	1	1	S(9): 100.0	4.943221569	1	0	100	2	1178.988525	2356.969774	-4.534694873	200.75787	42356	42356	MS2	0/0	LC_052313_MC757_05MC-ET-Cy-Chy_Enrich.raw
>sp|P06748|NPM_HUMAN Nucleophosmin OS=Homo sapiens GN=NPM1 PE=1 SV=2	P06748	117	VAVEEDAESEDEEEEDVKLL	S(125): 100	S(125): 100;	High	VAVEEDAEsEDEEEEDVKLL	Unambiguous	1	1	P06748	S9(Phospho)	CID	1	0	1	1	S(9): 100.0	4.934782028	1	0.127680674	2	3	786.3308716	2356.978061	-1.018594082	134.9968233	29077	29077	MS2	0/0	LC_052313_MC757_05MC-ET-Cy-Chy_Enrich.raw
>sp|P06748|NPM_HUMAN Nucleophosmin OS=Homo sapiens GN=NPM1 PE=1 SV=2	P06748	117	VAVEEDAESEDEEEEDVKLL	S(125): 100	S(125): 100;	High	VAVEEDAEsEDEEEEDVKLL	Unambiguous	1	1	P06748	S9(Phospho)	CID	1	0	1	1	S(9): 100.0	4.919414997	1	47.39499664	100	2	1178.994995	2356.982714	0.955167962	266.2673267	54337	54337	MS2	0/0	LC_052313_MC757_05MC-ET-Cy-Chy_Enrich.raw
>sp|P06748|NPM_HUMAN Nucleophosmin OS=Homo sapiens GN=NPM1 PE=1 SV=2	P06748	117	VAVEEDAESEDEEEEDVKLL	S(125): 100	S(125): 100;	High	VAVEEDAEsEDEEEEDVKLL	Unambiguous	1	1	P06748	S9(Phospho)	CID	1	0	1	1	S(9): 100.0	4.915468216	1	16.22176552	100	2	1178.989258	2356.971239	-3.913197941	159.0916617	34147	34147	MS2	0/0	LC_052313_MC757_05MC-ET-Cy-Chy_Enrich.raw
>sp|P06748|NPM_HUMAN Nucleophosmin OS=Homo sapiens GN=NPM1 PE=1 SV=2	P06748	117	VAVEEDAESEDEEEEDVKLL	S(125): 100	S(125): 100;	High	VAVEEDAEsEDEEEEDVKLL	Unambiguous	1	1	P06748	S9(Phospho)	CID	1	0	1	1	S(9): 100.0	4.915175438	1	16.24123955	100	2	1178.99353	2356.979784	-0.287814571	210.4130167	44202	44202	MS2	0/0	LC_052313_MC757_05MC-ET-Cy-Chy_Enrich.raw
>sp|P06748|NPM_HUMAN Nucleophosmin OS=Homo sapiens GN=NPM1 PE=1 SV=2	P06748	117	VAVEEDAESEDEEEEDVKLL	S(125): 100	S(125): 100;	High	VAVEEDAEsEDEEEEDVKLL	Unambiguous	1	1	P06748	S9(Phospho)	CID	1	0	1	1	S(9): 100.0	4.905533791	1	54.05631256	100	2	1178.990601	2356.973925	-2.773788906	144.7466967	31142	31142	MS2	0/0	LC_052313_MC757_05MC-ET-Cy-Chy_Enrich.raw
>sp|P06748|NPM_HUMAN Nucleophosmin OS=Homo sapiens GN=NPM1 PE=1 SV=2	P06748	117	VAVEEDAESEDEEEEDVKLL	S(125): 100	S(125): 100;	High	VAVEEDAEsEDEEEEDVKLL	Unambiguous	1	1	P06748	S9(Phospho)	CID	1	0	1	1	S(9): 100.0	4.898881912	1	0	100	2	1178.990479	2356.97368	-2.877371439	207.7210517	43688	43688	MS2	0/0	LC_052313_MC757_05MC-ET-Cy-Chy_Enrich.raw
>sp|P06748|NPM_HUMAN Nucleophosmin OS=Homo sapiens GN=NPM1 PE=1 SV=2	P06748	117	VAVEEDAESEDEEEEDVKLL	S(125): 100	S(125): 100;	High	VAVEEDAEsEDEEEEDVKLL	Unambiguous	1	1	P06748	S9(Phospho)	CID	1	0	1	1	S(9): 100.0	4.894767284	1	14.10025692	100	2	1178.990723	2356.974169	-2.670206396	252.5882267	52326	52326	MS2	0/0	LC_052313_MC757_05MC-ET-Cy-Chy_Enrich.raw
>sp|P06748|NPM_HUMAN Nucleophosmin OS=Homo sapiens GN=NPM1 PE=1 SV=2	P06748	117	VAVEEDAESEDEEEEDVKLL	S(125): 100	S(125): 100;	High	VAVEEDAEsEDEEEEDVKLL	Unambiguous	1	1	P06748	S9(Phospho)	CID	1	0	1	1	S(9): 100.0	4.891292095	1	17.82882309	100	2	1178.992798	2356.978319	-0.909306996	251.5410717	52127	52127	MS2	0/0	LC_052313_MC757_05MC-ET-Cy-Chy_Enrich.raw
>sp|P06748|NPM_HUMAN Nucleophosmin OS=Homo sapiens GN=NPM1 PE=1 SV=2	P06748	117	VAVEEDAESEDEEEEDVKLL	S(125): 100	S(125): 100;	High	VAVEEDAEsEDEEEEDVKLL	Unambiguous	1	1	P06748	S9(Phospho)	CID	1	0	1	1	S(9): 100.0	4.868788719	1	22.022892	100	2	1178.98938	2356.971483	-3.809615194	200.0571183	42224	42224	MS2	0/0	LC_052313_MC757_05MC-ET-Cy-Chy_Enrich.raw
>sp|P06748|NPM_HUMAN Nucleophosmin OS=Homo sapiens GN=NPM1 PE=1 SV=2	P06748	117	VAVEEDAESEDEEEEDVKLL	S(125): 100	S(125): 100;	High	VAVEEDAEsEDEEEEDVKLL	Unambiguous	1	1	P06748	S9(Phospho)	CID	1	0	1	1	S(9): 100.0	4.841533184	1	9.717345238	100	2	1178.987671	2356.968065	-5.259775602	222.7356667	46579	46579	MS2	0/0	LC_052313_MC757_05MC-ET-Cy-Chy_Enrich.raw
>sp|P06748|NPM_HUMAN Nucleophosmin OS=Homo sapiens GN=NPM1 PE=1 SV=2	P06748	117	VAVEEDAESEDEEEEDVKLL	S(125): 100	S(125): 100;	High	VAVEEDAEsEDEEEEDVKLL	Unambiguous	1	1	P06748	S9(Phospho)	CID	1	0	1	1	S(9): 100.0	4.827084064	1	23.76190758	100	2	1178.991943	2356.97661	-1.634382468	253.600395	52524	52524	MS2	0/0	LC_052313_MC757_05MC-ET-Cy-Chy_Enrich.raw
>sp|P06748|NPM_HUMAN Nucleophosmin OS=Homo sapiens GN=NPM1 PE=1 SV=2	P06748	117	VAVEEDAESEDEEEEDVKLL	S(125): 100	S(125): 100;	High	VAVEEDAEsEDEEEEDVKLL	Unambiguous	1	1	P06748	S9(Phospho)	CID	1	0	1	1	S(9): 100.0	4.806528568	1	18.42163467	100	2	1178.991821	2356.976366	-1.737964764	201.633805	42522	42522	MS2	0/0	LC_052313_MC757_05MC-ET-Cy-Chy_Enrich.raw
>sp|P06748|NPM_HUMAN Nucleophosmin OS=Homo sapiens GN=NPM1 PE=1 SV=2	P06748	117	VAVEEDAESEDEEEEDVKLL	S(125): 100	S(125): 100;	High	VAVEEDAEsEDEEEEDVKLL	Unambiguous	1	1	P06748	S9(Phospho)	CID	1	0	1	1	S(9): 100.0	4.805211067	1	18.3267231	100	2	1178.990601	2356.973925	-2.773788906	210.035365	44129	44129	MS2	0/0	LC_052313_MC757_05MC-ET-Cy-Chy_Enrich.raw
>sp|P06748|NPM_HUMAN Nucleophosmin OS=Homo sapiens GN=NPM1 PE=1 SV=2	P06748	117	VAVEEDAESEDEEEEDVKLL	S(125): 100	S(125): 100;	High	VAVEEDAEsEDEEEEDVKLL	Unambiguous	1	1	P06748	S9(Phospho)	CID	1	0	1	1	S(9): 100.0	4.798556328	1	34.11224747	100	2	1178.990234	2356.973192	-3.084536567	196.36882	41516	41516	MS2	0/0	LC_052313_MC757_05MC-ET-Cy-Chy_Enrich.raw
>sp|P06748|NPM_HUMAN Nucleophosmin OS=Homo sapiens GN=NPM1 PE=1 SV=2	P06748	117	VAVEEDAESEDEEEEDVKLL	S(125): 100	S(125): 100;	High	VAVEEDAEsEDEEEEDVKLL	Unambiguous	1	1	P06748	S9(Phospho)	CID	1	0	1	1	S(9): 100.0	4.795080662	1	0	100	2	1178.989624	2356.971971	-3.602449765	215.8066733	45241	45241	MS2	0/0	LC_052313_MC757_05MC-ET-Cy-Chy_Enrich.raw
>sp|P06748|NPM_HUMAN Nucleophosmin OS=Homo sapiens GN=NPM1 PE=1 SV=2	P06748	117	VAVEEDAESEDEEEEDVKLL	S(125): 100	S(125): 100;	High	VAVEEDAEsEDEEEEDVKLL	Unambiguous	1	1	P06748	S9(Phospho)	CID	1	0	1	1	S(9): 100.0	4.793728352	1	29.18710327	100	2	1178.98999	2356.972704	-3.291701782	233.487475	48681	48681	MS2	0/0	LC_052313_MC757_05MC-ET-Cy-Chy_Enrich.raw
>sp|P06748|NPM_HUMAN Nucleophosmin OS=Homo sapiens GN=NPM1 PE=1 SV=2	P06748	117	VAVEEDAESEDEEEEDVKLL	S(125): 100	S(125): 100;	High	VAVEEDAEsEDEEEEDVKLL	Unambiguous	1	1	P06748	S9(Phospho)	CID	1	0	1	1	S(9): 100.0	4.78922224	1	0	100	2	1178.988647	2356.970018	-4.431111997	188.2716017	39990	39990	MS2	0/0	LC_052313_MC757_05MC-ET-Cy-Chy_Enrich.raw
>sp|P06748|NPM_HUMAN Nucleophosmin OS=Homo sapiens GN=NPM1 PE=1 SV=2	P06748	117	VAVEEDAESEDEEEEDVKLL	S(125): 100	S(125): 100;	High	VAVEEDAEsEDEEEEDVKLL	Unambiguous	1	1	P06748	S9(Phospho)	CID	1	0	1	1	S(9): 100.0	4.787083626	1	41.72121429	100	2	1178.994141	2356.981005	0.230095194	207.9797683	43741	43741	MS2	0/0	LC_052313_MC757_05MC-ET-Cy-Chy_Enrich.raw
>sp|P06748|NPM_HUMAN Nucleophosmin OS=Homo sapiens GN=NPM1 PE=1 SV=2	P06748	117	VAVEEDAESEDEEEEDVKLL	S(125): 100	S(125): 100;	High	VAVEEDAEsEDEEEEDVKLL	Unambiguous	1	1	P06748	S9(Phospho)	CID	1	0	1	1	S(9): 100.0	4.782716751	1	26.23216438	100	2	1178.992798	2356.978319	-0.909306996	240.2868717	49992	49992	MS2	0/0	LC_052313_MC757_05MC-ET-Cy-Chy_Enrich.raw
>sp|P06748|NPM_HUMAN Nucleophosmin OS=Homo sapiens GN=NPM1 PE=1 SV=2	P06748	117	VAVEEDAESEDEEEEDVKLL	S(125): 100	S(125): 100;	High	VAVEEDAEsEDEEEEDVKLL	Unambiguous	1	1	P06748	S9(Phospho)	CID	1	0	1	1	S(9): 100.0	4.748877525	1	33.52619171	100	2	1178.986572	2356.965868	-6.1920238	225.38068	47102	47102	MS2	0/0	LC_052313_MC757_05MC-ET-Cy-Chy_Enrich.raw
>sp|P06748|NPM_HUMAN Nucleophosmin OS=Homo sapiens GN=NPM1 PE=1 SV=2	P06748	117	VAVEEDAESEDEEEEDVKLL	S(125): 100	S(125): 100;	High	VAVEEDAEsEDEEEEDVKLL	Unambiguous	1	1	P06748	S9(Phospho)	CID	1	0	1	1	S(9): 100.0	4.74539423	1	11.06593037	100	2	1178.991577	2356.975878	-1.945129421	247.6259217	51381	51381	MS2	0/0	LC_052313_MC757_05MC-ET-Cy-Chy_Enrich.raw
>sp|P06748|NPM_HUMAN Nucleophosmin OS=Homo sapiens GN=NPM1 PE=1 SV=2	P06748	117	VAVEEDAESEDEEEEDVKLL	S(125): 100	S(125): 100;	High	VAVEEDAEsEDEEEEDVKLL	Unambiguous	1	1	P06748	S9(Phospho)	CID	1	0	1	1	S(9): 100.0	4.74288559	1	36.14990234	100	2	1178.994507	2356.981737	0.540840795	164.6919483	35302	35302	MS2	0/0	LC_052313_MC757_05MC-ET-Cy-Chy_Enrich.raw
>sp|P06748|NPM_HUMAN Nucleophosmin OS=Homo sapiens GN=NPM1 PE=1 SV=2	P06748	117	VAVEEDAESEDEEEEDVKLL	S(125): 100	S(125): 100;	High	VAVEEDAEsEDEEEEDVKLL	Unambiguous	1	1	P06748	S9(Phospho)	CID	1	0	1	1	S(9): 100.0	4.734972	1	24.83713341	100	2	1178.989136	2356.970995	-4.016780709	184.8016833	39322	39322	MS2	0/0	LC_052313_MC757_05MC-ET-Cy-Chy_Enrich.raw
>sp|P06748|NPM_HUMAN Nucleophosmin OS=Homo sapiens GN=NPM1 PE=1 SV=2	P06748	117	VAVEEDAESEDEEEEDVKLL	S(125): 100	S(125): 100;	High	VAVEEDAEsEDEEEEDVKLL	Unambiguous	1	1	P06748	S9(Phospho)	CID	1	0	1	1	S(9): 100.0	4.733888626	1	46.1176796	100	2	1178.992065	2356.976854	-1.530800194	198.782225	41979	41979	MS2	0/0	LC_052313_MC757_05MC-ET-Cy-Chy_Enrich.raw
>sp|P06748|NPM_HUMAN Nucleophosmin OS=Homo sapiens GN=NPM1 PE=1 SV=2	P06748	117	VAVEEDAESEDEEEEDVKLL	S(125): 100	S(125): 100;	High	VAVEEDAEsEDEEEEDVKLL	Unambiguous	1	1	P06748	S9(Phospho)	CID	1	0	1	1	S(9): 100.0	4.720855713	1	26.00165176	100	2	1178.990601	2356.973925	-2.773788906	236.6418667	49285	49285	MS2	0/0	LC_052313_MC757_05MC-ET-Cy-Chy_Enrich.raw
>sp|P06748|NPM_HUMAN Nucleophosmin OS=Homo sapiens GN=NPM1 PE=1 SV=2	P06748	117	VAVEEDAESEDEEEEDVKLL	S(125): 100	S(125): 100;	High	VAVEEDAEsEDEEEEDVKLL	Unambiguous	1	1	P06748	S9(Phospho)	CID	1	0	1	1	S(9): 100.0	4.714636803	1	20.75047493	100	2	1178.993286	2356.979296	-0.494978627	190.0378083	40317	40317	MS2	0/0	LC_052313_MC757_05MC-ET-Cy-Chy_Enrich.raw
>sp|P06748|NPM_HUMAN Nucleophosmin OS=Homo sapiens GN=NPM1 PE=1 SV=2	P06748	117	VAVEEDAESEDEEEEDVKLL	S(125): 100	S(125): 100;	High	VAVEEDAEsEDEEEEDVKLL	Unambiguous	1	1	P06748	S9(Phospho)	CID	1	0	1	1	S(9): 100.0	4.711124897	1	29.99609566	100	2	1178.993408	2356.97954	-0.391396588	211.6353883	44437	44437	MS2	0/0	LC_052313_MC757_05MC-ET-Cy-Chy_Enrich.raw
>sp|P06748|NPM_HUMAN Nucleophosmin OS=Homo sapiens GN=NPM1 PE=1 SV=2	P06748	117	VAVEEDAESEDEEEEDVKLL	S(125): 100	S(125): 100;	High	VAVEEDAEsEDEEEEDVKLL	Unambiguous	1	1	P06748	S9(Phospho)	CID	1	0	1	1	S(9): 100.0	4.702808857	1	20.46775246	100	2	1178.990479	2356.97368	-2.877371439	232.4477183	48486	48486	MS2	0/0	LC_052313_MC757_05MC-ET-Cy-Chy_Enrich.raw
>sp|P06748|NPM_HUMAN Nucleophosmin OS=Homo sapiens GN=NPM1 PE=1 SV=2	P06748	117	VAVEEDAESEDEEEEDVKLL	S(125): 100	S(125): 100;	High	VAVEEDAEsEDEEEEDVKLL	Unambiguous	1	1	P06748	S9(Phospho)	CID	1	0	1	1	S(9): 100.0	4.669104099	1	37.35272598	100	2	1178.987915	2356.968553	-5.052609572	196.8924717	41617	41617	MS2	0/0	LC_052313_MC757_05MC-ET-Cy-Chy_Enrich.raw
>sp|P06748|NPM_HUMAN Nucleophosmin OS=Homo sapiens GN=NPM1 PE=1 SV=2	P06748	117	VAVEEDAESEDEEEEDVKLL	S(125): 100	S(125): 100;	High	VAVEEDAEsEDEEEEDVKLL	Unambiguous	1	1	P06748	S9(Phospho)	CID	1	0	1	1	S(9): 100.0	4.661851406	1	24.94134903	100	2	1178.991455	2356.975634	-2.048711782	184.96139	39353	39353	MS2	0/0	LC_052313_MC757_05MC-ET-Cy-Chy_Enrich.raw
>sp|P06748|NPM_HUMAN Nucleophosmin OS=Homo sapiens GN=NPM1 PE=1 SV=2	P06748	117	VAVEEDAESEDEEEEDVKLL	S(125): 100	S(125): 100;	High	VAVEEDAEsEDEEEEDVKLL	Unambiguous	1	1	P06748	S9(Phospho)	CID	1	0	1	1	S(9): 100.0	4.648670197	1	31.52857971	80	3	786.3302002	2356.976047	-1.873147615	133.421595	28727	28727	MS2	0/0	LC_052313_MC757_05MC-ET-Cy-Chy_Enrich.raw
>sp|P06748|NPM_HUMAN Nucleophosmin OS=Homo sapiens GN=NPM1 PE=1 SV=2	P06748	117	VAVEEDAESEDEEEEDVKLL	S(125): 100	S(125): 100;	High	VAVEEDAEsEDEEEEDVKLL	Unambiguous	1	1	P06748	S9(Phospho)	CID	1	0	1	1	S(9): 100.0	4.643139362	1	0	100	2	1178.990967	2356.974657	-2.463041438	223.1896917	46666	46666	MS2	0/0	LC_052313_MC757_05MC-ET-Cy-Chy_Enrich.raw
>sp|P06748|NPM_HUMAN Nucleophosmin OS=Homo sapiens GN=NPM1 PE=1 SV=2	P06748	117	VAVEEDAESEDEEEEDVKLL	S(125): 100	S(125): 100;	High	VAVEEDAEsEDEEEEDVKLL	Unambiguous	1	1	P06748	S9(Phospho)	CID	1	0	1	1	S(9): 100.0	4.625378132	1	14.12306786	100	2	1178.99231	2356.977343	-1.323635708	202.267455	42640	42640	MS2	0/0	LC_052313_MC757_05MC-ET-Cy-Chy_Enrich.raw
>sp|P06748|NPM_HUMAN Nucleophosmin OS=Homo sapiens GN=NPM1 PE=1 SV=2	P06748	117	VAVEEDAESEDEEEEDVKLL	S(125): 100	S(125): 100;	High	VAVEEDAEsEDEEEEDVKLL	Unambiguous	1	1	P06748	S9(Phospho)	CID	1	0	1	1	S(9): 100.0	4.624225616	1	30.27058411	100	2	1178.990479	2356.97368	-2.877371439	224.912325	47008	47008	MS2	0/0	LC_052313_MC757_05MC-ET-Cy-Chy_Enrich.raw
>sp|P06748|NPM_HUMAN Nucleophosmin OS=Homo sapiens GN=NPM1 PE=1 SV=2	P06748	117	VAVEEDAESEDEEEEDVKLL	S(125): 100	S(125): 100;	High	VAVEEDAEsEDEEEEDVKLL	Unambiguous	1	1	P06748	S9(Phospho)	CID	1	0	1	1	S(9): 100.0	4.618587017	1	0	100	2	1178.992676	2356.978075	-1.012889142	204.9511217	43153	43153	MS2	0/0	LC_052313_MC757_05MC-ET-Cy-Chy_Enrich.raw
>sp|P06748|NPM_HUMAN Nucleophosmin OS=Homo sapiens GN=NPM1 PE=1 SV=2	P06748	117	VAVEEDAESEDEEEEDVKLL	S(125): 100	S(125): 100;	High	VAVEEDAEsEDEEEEDVKLL	Unambiguous	1	1	P06748	S9(Phospho)	CID	1	0	1	1	S(9): 100.0	4.61844492	1	23.17841339	100	2	1178.991211	2356.975145	-2.255876567	245.1665283	50909	50909	MS2	0/0	LC_052313_MC757_05MC-ET-Cy-Chy_Enrich.raw
>sp|P06748|NPM_HUMAN Nucleophosmin OS=Homo sapiens GN=NPM1 PE=1 SV=2	P06748	117	VAVEEDAESEDEEEEDVKLL	S(125): 100	S(125): 100;	High	VAVEEDAEsEDEEEEDVKLL	Unambiguous	1	1	P06748	S9(Phospho)	CID	1	0	1	1	S(9): 100.0	4.616676807	1	2.830278635	35	3	786.3303833	2356.976597	-1.640087416	136.03634	29302	29302	MS2	0/0	LC_052313_MC757_05MC-ET-Cy-Chy_Enrich.raw
>sp|P06748|NPM_HUMAN Nucleophosmin OS=Homo sapiens GN=NPM1 PE=1 SV=2	P06748	117	VAVEEDAESEDEEEEDVKLL	S(125): 100	S(125): 100;	High	VAVEEDAEsEDEEEEDVKLL	Unambiguous	1	1	P06748	S9(Phospho)	CID	1	0	1	1	S(9): 100.0	4.61060524	1	12.44250298	100	2	1178.98877	2356.970262	-4.327529143	213.7452367	44851	44851	MS2	0/0	LC_052313_MC757_05MC-ET-Cy-Chy_Enrich.raw
>sp|P06748|NPM_HUMAN Nucleophosmin OS=Homo sapiens GN=NPM1 PE=1 SV=2	P06748	117	VAVEEDAESEDEEEEDVKLL	S(125): 100	S(125): 100;	High	VAVEEDAEsEDEEEEDVKLL	Unambiguous	1	1	P06748	S9(Phospho)	CID	1	0	1	1	S(9): 100.0	4.599737167	1	25.25814629	100	2	1178.992554	2356.977831	-1.116471309	171.236905	36651	36651	MS2	0/0	LC_052313_MC757_05MC-ET-Cy-Chy_Enrich.raw
>sp|P06748|NPM_HUMAN Nucleophosmin OS=Homo sapiens GN=NPM1 PE=1 SV=2	P06748	117	VAVEEDAESEDEEEEDVKLL	S(125): 100	S(125): 100;	High	VAVEEDAEsEDEEEEDVKLL	Unambiguous	1	1	P06748	S9(Phospho)	CID	1	0	1	1	S(9): 100.0	4.591231823	1	30.37952995	100	2	1178.990234	2356.973192	-3.084536567	219.4594067	45937	45937	MS2	0/0	LC_052313_MC757_05MC-ET-Cy-Chy_Enrich.raw
>sp|P06748|NPM_HUMAN Nucleophosmin OS=Homo sapiens GN=NPM1 PE=1 SV=2	P06748	117	VAVEEDAESEDEEEEDVKLL	S(125): 100	S(125): 100;	High	VAVEEDAEsEDEEEEDVKLL	Unambiguous	1	1	P06748	S9(Phospho)	CID	1	0	1	1	S(9): 100.0	4.589378834	1	42.10918808	100	2	1178.996948	2356.98662	2.612473199	213.2189583	44751	44751	MS2	0/0	LC_052313_MC757_05MC-ET-Cy-Chy_Enrich.raw
>sp|P06748|NPM_HUMAN Nucleophosmin OS=Homo sapiens GN=NPM1 PE=1 SV=2	P06748	117	VAVEEDAESEDEEEEDVKLL	S(125): 100	S(125): 100;	High	VAVEEDAEsEDEEEEDVKLL	Unambiguous	1	1	P06748	S9(Phospho)	CID	1	0	1	1	S(9): 100.0	4.583751202	1	0	100	2	1178.991333	2356.975389	-2.152294164	215.405185	45167	45167	MS2	0/0	LC_052313_MC757_05MC-ET-Cy-Chy_Enrich.raw
>sp|P06748|NPM_HUMAN Nucleophosmin OS=Homo sapiens GN=NPM1 PE=1 SV=2	P06748	117	VAVEEDAESEDEEEEDVKLL	S(125): 100	S(125): 100;	High	VAVEEDAEsEDEEEEDVKLL	Unambiguous	1	1	P06748	S9(Phospho)	CID	1	0	1	1	S(9): 100.0	4.57598877	1	42.46087646	100	2	1178.990723	2356.974169	-2.670206396	174.443075	37278	37278	MS2	0/0	LC_052313_MC757_05MC-ET-Cy-Chy_Enrich.raw
>sp|P06748|NPM_HUMAN Nucleophosmin OS=Homo sapiens GN=NPM1 PE=1 SV=2	P06748	117	VAVEEDAESEDEEEEDVKLL	S(125): 100	S(125): 100;	High	VAVEEDAEsEDEEEEDVKLL	Unambiguous	1	1	P06748	S9(Phospho)	CID	1	0	1	1	S(9): 100.0	4.575215816	1	37.06337738	100	2	1178.991821	2356.976366	-1.737964764	169.0197183	36197	36197	MS2	0/0	LC_052313_MC757_05MC-ET-Cy-Chy_Enrich.raw
>sp|P06748|NPM_HUMAN Nucleophosmin OS=Homo sapiens GN=NPM1 PE=1 SV=2	P06748	117	VAVEEDAESEDEEEEDVKLL	S(125): 100	S(125): 100;	High	VAVEEDAEsEDEEEEDVKLL	Unambiguous	1	1	P06748	S9(Phospho)	CID	1	0	1	1	S(9): 100.0	4.572974682	1	0	100	2	1178.991699	2356.976122	-1.841547082	211.090055	44332	44332	MS2	0/0	LC_052313_MC757_05MC-ET-Cy-Chy_Enrich.raw
>sp|P06748|NPM_HUMAN Nucleophosmin OS=Homo sapiens GN=NPM1 PE=1 SV=2	P06748	117	VAVEEDAESEDEEEEDVKLL	S(125): 100	S(125): 100;	High	VAVEEDAEsEDEEEEDVKLL	Unambiguous	1	1	P06748	S9(Phospho)	CID	1	0	1	1	S(9): 100.0	4.567457199	1	16.34941292	100	2	1178.991577	2356.975878	-1.945129421	230.91013	48186	48186	MS2	0/0	LC_052313_MC757_05MC-ET-Cy-Chy_Enrich.raw
>sp|P06748|NPM_HUMAN Nucleophosmin OS=Homo sapiens GN=NPM1 PE=1 SV=2	P06748	117	VAVEEDAESEDEEEEDVKLL	S(125): 100	S(125): 100;	High	VAVEEDAEsEDEEEEDVKLL	Unambiguous	1	1	P06748	S9(Phospho)	CID	1	0	1	1	S(9): 100.0	4.548199654	1	27.18623734	100	2	1178.98999	2356.972704	-3.291701782	197.9297283	41814	41814	MS2	0/0	LC_052313_MC757_05MC-ET-Cy-Chy_Enrich.raw
>sp|P06748|NPM_HUMAN Nucleophosmin OS=Homo sapiens GN=NPM1 PE=1 SV=2	P06748	117	VAVEEDAESEDEEEEDVKLL	S(125): 100	S(125): 100;	High	VAVEEDAEsEDEEEEDVKLL	Unambiguous	1	1	P06748	S9(Phospho)	CID	1	0	1	1	S(9): 100.0	4.539190769	1	8.707063675	100	2	1178.990723	2356.974169	-2.670206396	229.8522567	47977	47977	MS2	0/0	LC_052313_MC757_05MC-ET-Cy-Chy_Enrich.raw
>sp|P06748|NPM_HUMAN Nucleophosmin OS=Homo sapiens GN=NPM1 PE=1 SV=2	P06748	117	VAVEEDAESEDEEEEDVKLL	S(125): 100	S(125): 100;	High	VAVEEDAEsEDEEEEDVKLL	Unambiguous	1	1	P06748	S9(Phospho)	CID	1	0	1	1	S(9): 100.0	4.527220249	1	48.08743286	100	2	1178.995483	2356.98369	1.369494786	265.5780483	54217	54217	MS2	0/0	LC_052313_MC757_05MC-ET-Cy-Chy_Enrich.raw
>sp|P06748|NPM_HUMAN Nucleophosmin OS=Homo sapiens GN=NPM1 PE=1 SV=2	P06748	117	VAVEEDAESEDEEEEDVKLL	S(125): 100	S(125): 100;	High	VAVEEDAEsEDEEEEDVKLL	Unambiguous	1	1	P06748	S9(Phospho)	CID	1	0	1	1	S(9): 100.0	4.518063068	1	19.69996262	100	2	1178.993164	2356.979051	-0.598560687	241.733265	50268	50268	MS2	0/0	LC_052313_MC757_05MC-ET-Cy-Chy_Enrich.raw
>sp|P06748|NPM_HUMAN Nucleophosmin OS=Homo sapiens GN=NPM1 PE=1 SV=2	P06748	117	VAVEEDAESEDEEEEDVKLL	S(125): 100	S(125): 100;	High	VAVEEDAEsEDEEEEDVKLL	Unambiguous	1	1	P06748	S9(Phospho)	CID	1	0	1	1	S(9): 100.0	4.513943672	1	43.69684601	100	2	1178.98999	2356.972704	-3.291701782	179.19352	38192	38192	MS2	0/0	LC_052313_MC757_05MC-ET-Cy-Chy_Enrich.raw
>sp|P06748|NPM_HUMAN Nucleophosmin OS=Homo sapiens GN=NPM1 PE=1 SV=2	P06748	117	VAVEEDAESEDEEEEDVKLL	S(125): 100	S(125): 100;	High	VAVEEDAEsEDEEEEDVKLL	Unambiguous	1	1	P06748	S9(Phospho)	CID	1	0	1	1	S(9): 100.0	4.505256176	1	21.83938217	100	2	1178.994751	2356.982225	0.748004421	237.1538017	49382	49382	MS2	0/0	LC_052313_MC757_05MC-ET-Cy-Chy_Enrich.raw
>sp|P06748|NPM_HUMAN Nucleophosmin OS=Homo sapiens GN=NPM1 PE=1 SV=2	P06748	117	VAVEEDAESEDEEEEDVKLL	S(125): 100	S(125): 100;	High	VAVEEDAEsEDEEEEDVKLL	Unambiguous	1	1	P06748	S9(Phospho)	CID	1	0	1	1	S(9): 100.0	4.471878529	1	29.35791397	100	2	1178.990601	2356.973925	-2.773788906	235.579095	49081	49081	MS2	0/0	LC_052313_MC757_05MC-ET-Cy-Chy_Enrich.raw
>sp|P06748|NPM_HUMAN Nucleophosmin OS=Homo sapiens GN=NPM1 PE=1 SV=2	P06748	117	VAVEEDAESEDEEEEDVKLL	S(125): 100	S(125): 100;	High	VAVEEDAEsEDEEEEDVKLL	Unambiguous	1	1	P06748	S9(Phospho)	CID	1	0	1	1	S(9): 100.0	4.47095108	1	24.77601624	100	2	1178.988525	2356.969774	-4.534694873	242.7517433	50456	50456	MS2	0/0	LC_052313_MC757_05MC-ET-Cy-Chy_Enrich.raw
>sp|P06748|NPM_HUMAN Nucleophosmin OS=Homo sapiens GN=NPM1 PE=1 SV=2	P06748	117	VAVEEDAESEDEEEEDVKLL	S(125): 100	S(125): 100;	High	VAVEEDAEsEDEEEEDVKLL	Unambiguous	1	1	P06748	S9(Phospho)	CID	1	0	1	1	S(9): 100.0	4.469954967	1	19.93789864	100	2	1178.990967	2356.974657	-2.463041438	229.34341	47880	47880	MS2	0/0	LC_052313_MC757_05MC-ET-Cy-Chy_Enrich.raw
>sp|P06748|NPM_HUMAN Nucleophosmin OS=Homo sapiens GN=NPM1 PE=1 SV=2	P06748	117	VAVEEDAESEDEEEEDVKLL	S(125): 100	S(125): 100;	High	VAVEEDAEsEDEEEEDVKLL	Unambiguous	1	1	P06748	S9(Phospho)	CID	1	0	1	1	S(9): 100.0	4.468512058	1	16.87986183	55	3	786.3309326	2356.978245	-0.94090747	134.4726383	28951	28951	MS2	0/0	LC_052313_MC757_05MC-ET-Cy-Chy_Enrich.raw
>sp|P06748|NPM_HUMAN Nucleophosmin OS=Homo sapiens GN=NPM1 PE=1 SV=2	P06748	117	VAVEEDAESEDEEEEDVKLL	S(125): 100	S(125): 100;	High	VAVEEDAEsEDEEEEDVKLL	Unambiguous	1	1	P06748	S9(Phospho)	CID	1	0	1	1	S(9): 100.0	4.467189789	1	27.36059761	100	2	1178.99231	2356.977343	-1.323635708	227.0152933	47421	47421	MS2	0/0	LC_052313_MC757_05MC-ET-Cy-Chy_Enrich.raw
>sp|P06748|NPM_HUMAN Nucleophosmin OS=Homo sapiens GN=NPM1 PE=1 SV=2	P06748	117	VAVEEDAESEDEEEEDVKLL	S(125): 100	S(125): 100;	High	VAVEEDAEsEDEEEEDVKLL	Unambiguous	1	1	P06748	S9(Phospho)	CID	1	0	1	1	S(9): 100.0	4.463133812	1	26.13402557	100	2	1178.991943	2356.97661	-1.634382468	162.749395	34903	34903	MS2	0/0	LC_052313_MC757_05MC-ET-Cy-Chy_Enrich.raw
>sp|P06748|NPM_HUMAN Nucleophosmin OS=Homo sapiens GN=NPM1 PE=1 SV=2	P06748	117	VAVEEDAESEDEEEEDVKLL	S(125): 100	S(125): 100;	High	VAVEEDAEsEDEEEEDVKLL	Unambiguous	1	1	P06748	S9(Phospho)	CID	1	0	1	1	S(9): 100.0	4.46192503	1	15.34996986	100	2	1178.991699	2356.976122	-1.841547082	245.6435167	51002	51002	MS2	0/0	LC_052313_MC757_05MC-ET-Cy-Chy_Enrich.raw
>sp|P06748|NPM_HUMAN Nucleophosmin OS=Homo sapiens GN=NPM1 PE=1 SV=2	P06748	117	VAVEEDAESEDEEEEDVKLL	S(125): 100	S(125): 100;	High	VAVEEDAEsEDEEEEDVKLL	Unambiguous	1	1	P06748	S9(Phospho)	CID	1	0	1	1	S(9): 100.0	4.45375061	1	26.90507698	100	2	1178.99292	2356.978563	-0.805724871	204.8013017	43123	43123	MS2	0/0	LC_052313_MC757_05MC-ET-Cy-Chy_Enrich.raw
>sp|P06748|NPM_HUMAN Nucleophosmin OS=Homo sapiens GN=NPM1 PE=1 SV=2	P06748	117	VAVEEDAESEDEEEEDVKLL	S(125): 100	S(125): 100;	High	VAVEEDAEsEDEEEEDVKLL	Unambiguous	1	1	P06748	S9(Phospho)	CID	1	0	1	1	S(9): 100.0	4.44611311	1	24.98877144	100	2	1178.98999	2356.972704	-3.291701782	247.7537267	51407	51407	MS2	0/0	LC_052313_MC757_05MC-ET-Cy-Chy_Enrich.raw
>sp|P06748|NPM_HUMAN Nucleophosmin OS=Homo sapiens GN=NPM1 PE=1 SV=2	P06748	117	VAVEEDAESEDEEEEDVKLL	S(125): 100	S(125): 100;	High	VAVEEDAEsEDEEEEDVKLL	Unambiguous	1	1	P06748	S9(Phospho)	CID	1	0	1	1	S(9): 100.0	4.445122242	1	34.59367371	100	2	1178.989258	2356.971239	-3.913197941	203.1811933	42808	42808	MS2	0/0	LC_052313_MC757_05MC-ET-Cy-Chy_Enrich.raw
>sp|P06748|NPM_HUMAN Nucleophosmin OS=Homo sapiens GN=NPM1 PE=1 SV=2	P06748	117	VAVEEDAESEDEEEEDVKLL	S(125): 100	S(125): 100;	High	VAVEEDAEsEDEEEEDVKLL	Unambiguous	1	1	P06748	S9(Phospho)	CID	1	0	1	1	S(9): 100.0	4.432634354	1	26.90123177	100	2	1178.992188	2356.977098	-1.42721794	243.4170517	50585	50585	MS2	0/0	LC_052313_MC757_05MC-ET-Cy-Chy_Enrich.raw
>sp|P06748|NPM_HUMAN Nucleophosmin OS=Homo sapiens GN=NPM1 PE=1 SV=2	P06748	117	VAVEEDAESEDEEEEDVKLL	S(125): 100	S(125): 100;	High	VAVEEDAEsEDEEEEDVKLL	Unambiguous	1	1	P06748	S9(Phospho)	CID	1	0	1	1	S(9): 100.0	4.428267479	1	32.14195633	100	2	1178.990967	2356.974657	-2.463041438	248.6502667	51577	51577	MS2	0/0	LC_052313_MC757_05MC-ET-Cy-Chy_Enrich.raw
>sp|P06748|NPM_HUMAN Nucleophosmin OS=Homo sapiens GN=NPM1 PE=1 SV=2	P06748	117	VAVEEDAESEDEEEEDVKLL	S(125): 100	S(125): 100;	High	VAVEEDAEsEDEEEEDVKLL	Unambiguous	1	1	P06748	S9(Phospho)	CID	1	0	1	1	S(9): 100.0	4.40170908	1	30.86901855	100	2	1178.992676	2356.978075	-1.012889142	246.443355	51156	51156	MS2	0/0	LC_052313_MC757_05MC-ET-Cy-Chy_Enrich.raw
>sp|P06748|NPM_HUMAN Nucleophosmin OS=Homo sapiens GN=NPM1 PE=1 SV=2	P06748	117	VAVEEDAESEDEEEEDVKLL	S(125): 100	S(125): 100;	High	VAVEEDAEsEDEEEEDVKLL	Unambiguous	1	1	P06748	S9(Phospho)	CID	1	0	1	1	S(9): 100.0	4.399206638	1	5.071540356	100	2	1178.991333	2356.975389	-2.152294164	224.0891167	46844	46844	MS2	0/0	LC_052313_MC757_05MC-ET-Cy-Chy_Enrich.raw
>sp|P06748|NPM_HUMAN Nucleophosmin OS=Homo sapiens GN=NPM1 PE=1 SV=2	P06748	117	VAVEEDAESEDEEEEDVKLL	S(125): 100	S(125): 100;	High	VAVEEDAEsEDEEEEDVKLL	Unambiguous	1	1	P06748	S9(Phospho)	CID	1	0	1	1	S(9): 100.0	4.370621681	1	43.41219711	100	2	1178.987793	2356.968309	-5.156192577	244.6548333	50812	50812	MS2	0/0	LC_052313_MC757_05MC-ET-Cy-Chy_Enrich.raw
>sp|P06748|NPM_HUMAN Nucleophosmin OS=Homo sapiens GN=NPM1 PE=1 SV=2	P06748	117	VAVEEDAESEDEEEEDVKLL	S(125): 100	S(125): 100;	High	VAVEEDAEsEDEEEEDVKLL	Unambiguous	1	1	P06748	S9(Phospho)	CID	1	0	1	1	S(9): 100.0	4.368707657	1	0	100	2	1178.991089	2356.974901	-2.359458992	190.6892517	40432	40432	MS2	0/0	LC_052313_MC757_05MC-ET-Cy-Chy_Enrich.raw
>sp|P06748|NPM_HUMAN Nucleophosmin OS=Homo sapiens GN=NPM1 PE=1 SV=2	P06748	117	VAVEEDAESEDEEEEDVKLL	S(125): 100	S(125): 100;	High	VAVEEDAEsEDEEEEDVKLL	Unambiguous	1	1	P06748	S9(Phospho)	CID	1	0	1	1	S(9): 100.0	4.366990566	1	9.578397751	100	2	1178.986694	2356.966112	-6.088440581	215.2979433	45146	45146	MS2	0/0	LC_052313_MC757_05MC-ET-Cy-Chy_Enrich.raw
>sp|P06748|NPM_HUMAN Nucleophosmin OS=Homo sapiens GN=NPM1 PE=1 SV=2	P06748	117	VAVEEDAESEDEEEEDVKLL	S(125): 100	S(125): 100;	High	VAVEEDAEsEDEEEEDVKLL	Unambiguous	1	1	P06748	S9(Phospho)	CID	1	0	1	1	S(9): 100.0	4.362722397	1	16.46957016	100	2	1178.992188	2356.977098	-1.42721794	209.0110867	43932	43932	MS2	0/0	LC_052313_MC757_05MC-ET-Cy-Chy_Enrich.raw
>sp|P06748|NPM_HUMAN Nucleophosmin OS=Homo sapiens GN=NPM1 PE=1 SV=2	P06748	117	VAVEEDAESEDEEEEDVKLL	S(125): 100	S(125): 100;	High	VAVEEDAEsEDEEEEDVKLL	Unambiguous	1	1	P06748	S9(Phospho)	CID	1	0	1	1	S(9): 100.0	4.361102104	1	11.47606564	100	2	1178.992065	2356.976854	-1.530800194	238.71984	49689	49689	MS2	0/0	LC_052313_MC757_05MC-ET-Cy-Chy_Enrich.raw
>sp|P06748|NPM_HUMAN Nucleophosmin OS=Homo sapiens GN=NPM1 PE=1 SV=2	P06748	117	VAVEEDAESEDEEEEDVKLL	S(125): 100	S(125): 100;	High	VAVEEDAEsEDEEEEDVKLL	Unambiguous	1	1	P06748	S9(Phospho)	CID	1	0	1	1	S(9): 100.0	4.359209061	1	20.29878235	100	3	786.3311157	2356.978794	-0.707847705	133.99084	28849	28849	MS2	0/0	LC_052313_MC757_05MC-ET-Cy-Chy_Enrich.raw
>sp|P06748|NPM_HUMAN Nucleophosmin OS=Homo sapiens GN=NPM1 PE=1 SV=2	P06748	117	VAVEEDAESEDEEEEDVKLL	S(125): 100	S(125): 100;	High	VAVEEDAEsEDEEEEDVKLL	Unambiguous	1	1	P06748	S9(Phospho)	CID	1	0	1	1	S(9): 100.0	4.345901489	1	37.31032944	100	2	1178.992798	2356.978319	-0.909306996	222.0752617	46452	46452	MS2	0/0	LC_052313_MC757_05MC-ET-Cy-Chy_Enrich.raw
>sp|P06748|NPM_HUMAN Nucleophosmin OS=Homo sapiens GN=NPM1 PE=1 SV=2	P06748	117	VAVEEDAESEDEEEEDVKLL	S(125): 100	S(125): 100;	High	VAVEEDAEsEDEEEEDVKLL	Unambiguous	1	1	P06748	S9(Phospho)	CID	1	0	1	1	S(9): 100.0	4.345675945	1	14.49111557	100	2	1178.991821	2356.976366	-1.737964764	208.4977967	43837	43837	MS2	0/0	LC_052313_MC757_05MC-ET-Cy-Chy_Enrich.raw
>sp|P07814|SYEP_HUMAN Bifunctional glutamate/proline--tRNA ligase OS=Homo sapiens GN=EPRS PE=1 SV=5	P07814	871	EYIPGQPPLSQSSDSSPTR	Y(872): 0; S(880): 0.1; S(882): 99.2; S(883): 0.7; S(885): 0.7; S(886): 91.6; T(888): 7.7	S(882): 99.2;	High	EYIPGQPPLSQSsDsSPTR	Unambiguous	1	1	P07814	S13(Phospho); S15(Phospho)	CID	0.055	0	1	1	Y(2): 0.0; S(10): 0.1; S(12): 99.2; S(13): 0.7; S(15): 0.7; S(16): 91.6; T(18): 7.7	4.358034611	0	0.677109778	15	2	1103.456787	2205.906298	-1.756965495	108.02447	22335	22335	MS2	0/0	LC_052313_MC757_05MC-ET-Cy-Ti_Enrich.raw
>sp|P07900|HS90A_HUMAN Heat shock protein HSP 90-alpha OS=Homo sapiens GN=HSP90AA1 PE=1 SV=5	P07900	248	EEKESEDKPEIEDVGSDEEEEK	S(252): 100; S(263): 100	S(252): 100; S(263): 100;	High	EEKEsEDKPEIEDVGsDEEEEK	Unambiguous	1	1	P07900	S5(Phospho); S16(Phospho)	CID	1	0	1	1	S(5): 100.0; S(16): 100.0	6.259365082	1	7.059049606	51	2	1370.01355	2739.019823	-4.83030846	70.16724833	14271	14271	MS2	0/0	LC_052313_MC757_05MC-ET-Cy-Ti_Enrich.raw
>sp|P07900|HS90A_HUMAN Heat shock protein HSP 90-alpha OS=Homo sapiens GN=HSP90AA1 PE=1 SV=5	P07900	248	EEKESEDKPEIEDVGSDEEEEK	S(252): 100; S(263): 100	S(252): 100; S(263): 100;	High	EEKEsEDKPEIEDVGsDEEEEK	Unambiguous	1	1	P07900	S5(Phospho); S16(Phospho)	CID	1	0	1	1	S(5): 100.0; S(16): 100.0	5.185296059	1	10.06859589	100	3	913.6838379	2739.03696	1.426458252	69.97970167	14232	14232	MS2	0/0	LC_052313_MC757_05MC-ET-Cy-Ti_Enrich.raw
>sp|P07900|HS90A_HUMAN Heat shock protein HSP 90-alpha OS=Homo sapiens GN=HSP90AA1 PE=1 SV=5	P07900	248	EEKESEDKPEIEDVGSDEEEEKK	S(252): 100; S(263): 100	S(252): 100; S(263): 100;	High	EEKEsEDKPEIEDVGsDEEEEKK	Unambiguous	1	1	P07900	S5(Phospho); S16(Phospho)	CID	1	0	1	1	S(5): 100.0; S(16): 100.0	6.210799694	2	0	58	3	956.3786011	2867.12125	-2.362413987	60.71095833	12105	12105	MS2	0/0	LC_052313_MC757_05MC-ET-Cy-Ti_Enrich.raw
>sp|P07900|HS90A_HUMAN Heat shock protein HSP 90-alpha OS=Homo sapiens GN=HSP90AA1 PE=1 SV=5	P07900	251	ESEDKPEIEDVGSDEEEEK	S(252): 0; S(263): 100	S(263): 100;	High	ESEDKPEIEDVGsDEEEEK	Unambiguous	1	1	P07900	S13(Phospho)	CID	1	0	1	1	S(2): 0.0; S(13): 100.0	5.550247669	0	0	52	2	1136.942627	2272.877977	-3.772755879	65.91117	13258	13258	MS2	0/0	LC_052313_MC757_05MC-ET-Cy-Ti_Enrich.raw
>sp|P07900|HS90A_HUMAN Heat shock protein HSP 90-alpha OS=Homo sapiens GN=HSP90AA1 PE=1 SV=5	P07900	251	ESEDKPEIEDVGSDEEEEK	S(252): 0; S(263): 100	S(263): 100;	High	ESEDKPEIEDVGsDEEEEK	Unambiguous	1	1	P07900	S13(Phospho)	CID	1	0	1	1	S(2): 0.0; S(13): 100.0	5.542771339	0	3.366318226	100	2	1136.943848	2272.880419	-2.698605457	63.81289	12799	12799	MS2	0/0	LC_052313_MC757_05MC-ET-Cy-Ti_Enrich.raw
>sp|P07900|HS90A_HUMAN Heat shock protein HSP 90-alpha OS=Homo sapiens GN=HSP90AA1 PE=1 SV=5	P07900	251	ESEDKPEIEDVGSDEEEEK	S(252): 0; S(263): 100	S(263): 100;	High	ESEDKPEIEDVGsDEEEEK	Unambiguous	1	1	P07900	S13(Phospho)	CID	1	0	1	1	S(2): 0.0; S(13): 100.0	5.54201889	0	6.163349152	0	2	1136.943115	2272.878954	-3.343095433	69.51363833	14130	14130	MS2	0/0	LC_052313_MC757_05MC-ET-Cy-Ti_Enrich.raw
>sp|P07900|HS90A_HUMAN Heat shock protein HSP 90-alpha OS=Homo sapiens GN=HSP90AA1 PE=1 SV=5	P07900	251	ESEDKPEIEDVGSDEEEEK	S(252): 0; S(263): 100	S(263): 100;	High	ESEDKPEIEDVGsDEEEEK	Unambiguous	1	1	P07900	S13(Phospho)	CID	1	0	1	1	S(2): 0.0; S(13): 100.0	5.525662422	0	12.37659836	100	3	758.2995605	2272.884128	-1.066446523	74.52776	15169	15169	MS2	0/0	LC_052313_MC757_05MC-ET-Cy-Ti_Enrich.raw
>sp|P07900|HS90A_HUMAN Heat shock protein HSP 90-alpha OS=Homo sapiens GN=HSP90AA1 PE=1 SV=5	P07900	251	ESEDKPEIEDVGSDEEEEK	S(252): 0; S(263): 100	S(263): 100;	High	ESEDKPEIEDVGsDEEEEK	Unambiguous	1	1	P07900	S13(Phospho)	CID	1	0	1	1	S(2): 0.0; S(13): 100.0	5.508388519	0	0	3	3	758.2999878	2272.88541	-0.502520316	70.32274167	14303	14303	MS2	0/0	LC_052313_MC757_05MC-ET-Cy-Ti_Enrich.raw
>sp|P07900|HS90A_HUMAN Heat shock protein HSP 90-alpha OS=Homo sapiens GN=HSP90AA1 PE=1 SV=5	P07900	251	ESEDKPEIEDVGSDEEEEK	S(252): 0; S(263): 100	S(263): 100;	High	ESEDKPEIEDVGsDEEEEK	Unambiguous	1	1	P07900	S13(Phospho)	CID	1	0	1	1	S(2): 0.0; S(13): 100.0	5.428346634	0	3.318751812	10	3	758.2971802	2272.876987	-4.208332747	65.90094167	13255	13255	MS2	0/0	LC_052313_MC757_05MC-ET-Cy-Ti_Enrich.raw
>sp|P07900|HS90A_HUMAN Heat shock protein HSP 90-alpha OS=Homo sapiens GN=HSP90AA1 PE=1 SV=5	P07900	251	ESEDKPEIEDVGSDEEEEK	S(252): 0; S(263): 100	S(263): 100;	High	ESEDKPEIEDVGsDEEEEK	Unambiguous	1	1	P07900	S13(Phospho)	CID	1	0	1	1	S(2): 0.0; S(13): 100.0	5.425849438	0	4.678364754	91	3	758.2994385	2272.883762	-1.227568413	71.42527	14530	14530	MS2	0/0	LC_052313_MC757_05MC-ET-Cy-Ti_Enrich.raw
>sp|P07900|HS90A_HUMAN Heat shock protein HSP 90-alpha OS=Homo sapiens GN=HSP90AA1 PE=1 SV=5	P07900	251	ESEDKPEIEDVGSDEEEEK	S(252): 0; S(263): 100	S(263): 100;	High	ESEDKPEIEDVGsDEEEEK	Unambiguous	1	1	P07900	S13(Phospho)	CID	1	0	1	1	S(2): 0.0; S(13): 100.0	5.393910408	0	12.94533634	100	3	758.2998047	2272.884861	-0.744202898	75.07219333	15281	15281	MS2	0/0	LC_052313_MC757_05MC-ET-Cy-Ti_Enrich.raw
>sp|P07900|HS90A_HUMAN Heat shock protein HSP 90-alpha OS=Homo sapiens GN=HSP90AA1 PE=1 SV=5	P07900	251	ESEDKPEIEDVGSDEEEEK	S(252): 0; S(263): 100	S(263): 100;	High	ESEDKPEIEDVGsDEEEEK	Unambiguous	1	1	P07900	S13(Phospho)	CID	1	0	1	1	S(2): 0.0; S(13): 100.0	5.350239277	0	2.421931267	1	2	1136.944336	2272.881395	-2.268945934	105.71424	25241	25241	MS2	0/0	LC_051613_MC757_05MC-ET-Cy-Ti_NoEnrich.raw
>sp|P07900|HS90A_HUMAN Heat shock protein HSP 90-alpha OS=Homo sapiens GN=HSP90AA1 PE=1 SV=5	P07900	251	ESEDKPEIEDVGSDEEEEK	S(252): 0; S(263): 100	S(263): 100;	High	ESEDKPEIEDVGsDEEEEK	Unambiguous	1	1	P07900	S13(Phospho)	CID	1	0	1	1	S(2): 0.0; S(13): 100.0	5.308794022	0	30.40452194	100	2	1136.944458	2272.881639	-2.161531111	75.47514667	15364	15364	MS2	0/0	LC_052313_MC757_05MC-ET-Cy-Ti_Enrich.raw
>sp|P07900|HS90A_HUMAN Heat shock protein HSP 90-alpha OS=Homo sapiens GN=HSP90AA1 PE=1 SV=5	P07900	251	ESEDKPEIEDVGSDEEEEK	S(252): 0; S(263): 100	S(263): 100;	High	ESEDKPEIEDVGsDEEEEK	Unambiguous	1	1	P07900	S13(Phospho)	CID	1	0	1	1	S(2): 0.0; S(13): 100.0	5.295272827	0	6.583304882	100	3	758.2978516	2272.879001	-3.322157711	197.8028283	41090	41090	MS2	0/0	LC_052313_MC757_05MC-ET-Cy-Ti_Enrich.raw
>sp|P07900|HS90A_HUMAN Heat shock protein HSP 90-alpha OS=Homo sapiens GN=HSP90AA1 PE=1 SV=5	P07900	251	ESEDKPEIEDVGSDEEEEK	S(252): 0; S(263): 100	S(263): 100;	High	ESEDKPEIEDVGsDEEEEK	Unambiguous	1	1	P07900	S13(Phospho)	CID	1	0	1	1	S(2): 0.0; S(13): 100.0	5.263358593	0	1.543673038	100	2	1136.944824	2272.882372	-1.83928678	72.35610667	14720	14720	MS2	0/0	LC_052313_MC757_05MC-ET-Cy-Ti_Enrich.raw
>sp|P07900|HS90A_HUMAN Heat shock protein HSP 90-alpha OS=Homo sapiens GN=HSP90AA1 PE=1 SV=5	P07900	251	ESEDKPEIEDVGSDEEEEK	S(252): 0; S(263): 100	S(263): 100;	High	ESEDKPEIEDVGsDEEEEK	Unambiguous	1	1	P07900	S13(Phospho)	CID	1	0	1	1	S(2): 0.0; S(13): 100.0	5.226982117	0	0.568169415	22	3	758.2994385	2272.883762	-1.227568413	70.87174667	14416	14416	MS2	0/0	LC_052313_MC757_05MC-ET-Cy-Ti_Enrich.raw
>sp|P07900|HS90A_HUMAN Heat shock protein HSP 90-alpha OS=Homo sapiens GN=HSP90AA1 PE=1 SV=5	P07900	251	ESEDKPEIEDVGSDEEEEK	S(252): 0; S(263): 100	S(263): 100;	High	ESEDKPEIEDVGsDEEEEK	Unambiguous	1	1	P07900	S13(Phospho)	CID	1	0	1	1	S(2): 0.0; S(13): 100.0	5.224021435	0	1.337765217	1	2	1136.947144	2272.88701	0.201589156	70.09246333	14255	14255	MS2	0/0	LC_052313_MC757_05MC-ET-Cy-Ti_Enrich.raw
>sp|P07900|HS90A_HUMAN Heat shock protein HSP 90-alpha OS=Homo sapiens GN=HSP90AA1 PE=1 SV=5	P07900	251	ESEDKPEIEDVGSDEEEEK	S(252): 0; S(263): 100	S(263): 100;	High	ESEDKPEIEDVGsDEEEEK	Unambiguous	1	1	P07900	S13(Phospho)	CID	1	0	1	1	S(2): 0.0; S(13): 100.0	5.179741859	0	9.30479908	43	3	758.2988281	2272.881931	-2.033178643	106.8240183	25520	25520	MS2	0/0	LC_051613_MC757_05MC-ET-Cy-Ti_NoEnrich.raw
>sp|P07900|HS90A_HUMAN Heat shock protein HSP 90-alpha OS=Homo sapiens GN=HSP90AA1 PE=1 SV=5	P07900	251	ESEDKPEIEDVGSDEEEEK	S(252): 0; S(263): 100	S(263): 100;	High	ESEDKPEIEDVGsDEEEEK	Unambiguous	1	1	P07900	S13(Phospho)	CID	1	0	1	1	S(2): 0.0; S(13): 100.0	5.168371201	0	50.46995163	37	3	758.2998047	2272.884861	-0.744202898	105.216555	25120	25120	MS2	0/0	LC_051613_MC757_05MC-ET-Cy-Ti_NoEnrich.raw
>sp|P07900|HS90A_HUMAN Heat shock protein HSP 90-alpha OS=Homo sapiens GN=HSP90AA1 PE=1 SV=5	P07900	251	ESEDKPEIEDVGSDEEEEK	S(252): 0; S(263): 100	S(263): 100;	High	ESEDKPEIEDVGsDEEEEK	Unambiguous	1	1	P07900	S13(Phospho)	CID	1	0	1	1	S(2): 0.0; S(13): 100.0	5.165811062	0	0.337230355	5	2	1136.945923	2272.884569	-0.872555035	70.63509	14367	14367	MS2	0/0	LC_052313_MC757_05MC-ET-Cy-Ti_Enrich.raw
>sp|P07900|HS90A_HUMAN Heat shock protein HSP 90-alpha OS=Homo sapiens GN=HSP90AA1 PE=1 SV=5	P07900	251	ESEDKPEIEDVGSDEEEEK	S(252): 0; S(263): 100	S(263): 100;	High	ESEDKPEIEDVGsDEEEEK	Unambiguous	1	1	P07900	S13(Phospho)	CID	1	0	1	1	S(2): 0.0; S(13): 100.0	5.121764183	0	0	15	2	1136.945679	2272.884081	-1.08738415	71.25869833	14495	14495	MS2	0/0	LC_052313_MC757_05MC-ET-Cy-Ti_Enrich.raw
>sp|P07900|HS90A_HUMAN Heat shock protein HSP 90-alpha OS=Homo sapiens GN=HSP90AA1 PE=1 SV=5	P07900	251	ESEDKPEIEDVGSDEEEEK	S(252): 0; S(263): 100	S(263): 100;	High	ESEDKPEIEDVGsDEEEEK	Unambiguous	1	1	P07900	S13(Phospho)	CID	1	0	1	1	S(2): 0.0; S(13): 100.0	5.080747128	0	0	100	2	1136.943848	2272.880419	-2.698605457	76.93299167	15668	15668	MS2	0/0	LC_052313_MC757_05MC-ET-Cy-Ti_Enrich.raw
>sp|P07900|HS90A_HUMAN Heat shock protein HSP 90-alpha OS=Homo sapiens GN=HSP90AA1 PE=1 SV=5	P07900	251	ESEDKPEIEDVGSDEEEEK	S(252): 0; S(263): 100	S(263): 100;	High	ESEDKPEIEDVGsDEEEEK	Unambiguous	1	1	P07900	S13(Phospho)	CID	1	0	1	1	S(2): 0.0; S(13): 100.0	5.042778492	0	0	77	2	1136.947388	2272.887499	0.416417718	66.60548167	13426	13426	MS2	0/0	LC_052313_MC757_05MC-ET-Cy-Ti_Enrich.raw
>sp|P07900|HS90A_HUMAN Heat shock protein HSP 90-alpha OS=Homo sapiens GN=HSP90AA1 PE=1 SV=5	P07900	251	ESEDKPEIEDVGSDEEEEK	S(252): 0; S(263): 100	S(263): 100;	High	ESEDKPEIEDVGsDEEEEK	Unambiguous	1	1	P07900	S13(Phospho)	CID	1	0	1	1	S(2): 0.0; S(13): 100.0	5.036175728	0	15.50224972	51	3	758.2991333	2272.882847	-1.630373366	63.716075	12777	12777	MS2	0/0	LC_052313_MC757_05MC-ET-Cy-Ti_Enrich.raw
>sp|P07900|HS90A_HUMAN Heat shock protein HSP 90-alpha OS=Homo sapiens GN=HSP90AA1 PE=1 SV=5	P07900	251	ESEDKPEIEDVGSDEEEEK	S(252): 0; S(263): 100	S(263): 100;	High	ESEDKPEIEDVGsDEEEEK	Unambiguous	1	1	P07900	S13(Phospho)	CID	1	0	1	1	S(2): 0.0; S(13): 100.0	5.01508379	0	11.20810318	100	3	758.2993774	2272.883579	-1.308129377	73.29815333	14917	14917	MS2	0/0	LC_052313_MC757_05MC-ET-Cy-Ti_Enrich.raw
>sp|P07900|HS90A_HUMAN Heat shock protein HSP 90-alpha OS=Homo sapiens GN=HSP90AA1 PE=1 SV=5	P07900	251	ESEDKPEIEDVGSDEEEEK	S(252): 0; S(263): 100	S(263): 100;	High	ESEDKPEIEDVGsDEEEEK	Unambiguous	1	1	P07900	S13(Phospho)	CID	1	0	1	1	S(2): 0.0; S(13): 100.0	4.988352776	0	2.296041965	7	3	758.2987061	2272.881565	-2.194300845	106.221265	25368	25368	MS2	0/0	LC_051613_MC757_05MC-ET-Cy-Ti_NoEnrich.raw
>sp|P07900|HS90A_HUMAN Heat shock protein HSP 90-alpha OS=Homo sapiens GN=HSP90AA1 PE=1 SV=5	P07900	251	ESEDKPEIEDVGSDEEEEK	S(252): 0; S(263): 100	S(263): 100;	High	ESEDKPEIEDVGsDEEEEK	Unambiguous	1	1	P07900	S13(Phospho)	CID	1	0	1	1	S(2): 0.0; S(13): 100.0	4.972162724	0	9.013268471	34	2	1136.939331	2272.871385	-6.672973544	67.10351833	13545	13545	MS2	0/0	LC_052313_MC757_05MC-ET-Cy-Ti_Enrich.raw
>sp|P07900|HS90A_HUMAN Heat shock protein HSP 90-alpha OS=Homo sapiens GN=HSP90AA1 PE=1 SV=5	P07900	251	ESEDKPEIEDVGSDEEEEK	S(252): 0; S(263): 100	S(263): 100;	High	ESEDKPEIEDVGsDEEEEK	Unambiguous	1	1	P07900	S13(Phospho)	CID	1	0	1	1	S(2): 0.0; S(13): 100.0	4.969091892	0	10.51751328	39	3	758.2989502	2272.882297	-1.872056493	75.608135	15392	15392	MS2	0/0	LC_052313_MC757_05MC-ET-Cy-Ti_Enrich.raw
>sp|P07900|HS90A_HUMAN Heat shock protein HSP 90-alpha OS=Homo sapiens GN=HSP90AA1 PE=1 SV=5	P07900	251	ESEDKPEIEDVGSDEEEEK	S(252): 0; S(263): 100	S(263): 100;	High	ESEDKPEIEDVGsDEEEEK	Unambiguous	1	1	P07900	S13(Phospho)	CID	1	0	1	1	S(2): 0.0; S(13): 100.0	4.888804913	0	34.83480835	83	2	1136.94458	2272.881884	-2.054116311	105.2403483	25126	25126	MS2	0/0	LC_051613_MC757_05MC-ET-Cy-Ti_NoEnrich.raw
>sp|P07900|HS90A_HUMAN Heat shock protein HSP 90-alpha OS=Homo sapiens GN=HSP90AA1 PE=1 SV=5	P07900	251	ESEDKPEIEDVGSDEEEEK	S(252): 0; S(263): 100	S(263): 100;	High	ESEDKPEIEDVGsDEEEEK	Unambiguous	1	1	P07900	S13(Phospho)	CID	1	0	1	1	S(2): 0.0; S(13): 100.0	4.849537849	0	1.153377175	20	2	1136.943726	2272.880175	-2.806020395	106.22743	25370	25370	MS2	0/0	LC_051613_MC757_05MC-ET-Cy-Ti_NoEnrich.raw
>sp|P07900|HS90A_HUMAN Heat shock protein HSP 90-alpha OS=Homo sapiens GN=HSP90AA1 PE=1 SV=5	P07900	251	ESEDKPEIEDVGSDEEEEK	S(252): 0; S(263): 100	S(263): 100;	High	ESEDKPEIEDVGsDEEEEK	Unambiguous	1	1	P07900	S13(Phospho)	CID	1	0	1	1	S(2): 0.0; S(13): 100.0	4.83374691	0	5.226499557	18	3	758.2979126	2272.879185	-3.241596422	67.430715	13624	13624	MS2	0/0	LC_052313_MC757_05MC-ET-Cy-Ti_Enrich.raw
>sp|P07900|HS90A_HUMAN Heat shock protein HSP 90-alpha OS=Homo sapiens GN=HSP90AA1 PE=1 SV=5	P07900	251	ESEDKPEIEDVGSDEEEEK	S(252): 0; S(263): 100	S(263): 100;	High	ESEDKPEIEDVGsDEEEEK	Unambiguous	1	1	P07900	S13(Phospho)	CID	1	0	1	1	S(2): 0.0; S(13): 100.0	4.82427454	0	0.630756676	18	2	1136.945068	2272.88286	-1.624457342	80.538745	16416	16416	MS2	0/0	LC_052313_MC757_05MC-ET-Cy-Ti_Enrich.raw
>sp|P07900|HS90A_HUMAN Heat shock protein HSP 90-alpha OS=Homo sapiens GN=HSP90AA1 PE=1 SV=5	P07900	251	ESEDKPEIEDVGSDEEEEK	S(252): 0; S(263): 100	S(263): 100;	High	ESEDKPEIEDVGsDEEEEK	Unambiguous	1	1	P07900	S13(Phospho)	CID	1	0	1	1	S(2): 0.0; S(13): 100.0	4.809222221	0	0	100	2	1136.944824	2272.882372	-1.83928678	73.33568167	14925	14925	MS2	0/0	LC_052313_MC757_05MC-ET-Cy-Ti_Enrich.raw
>sp|P07900|HS90A_HUMAN Heat shock protein HSP 90-alpha OS=Homo sapiens GN=HSP90AA1 PE=1 SV=5	P07900	251	ESEDKPEIEDVGSDEEEEK	S(252): 100; S(263): 100	S(252): 100; S(263): 100;	High	EsEDKPEIEDVGsDEEEEK	Unambiguous	1	1	P07900	S2(Phospho); S13(Phospho)	CID	1	0	1	1	S(2): 100.0; S(13): 100.0	4.760735512	0	44.99695587	100	3	784.9545898	2352.849216	-1.558543881	77.39859167	15764	15764	MS2	0/0	LC_052313_MC757_05MC-ET-Cy-Ti_Enrich.raw
>sp|P07900|HS90A_HUMAN Heat shock protein HSP 90-alpha OS=Homo sapiens GN=HSP90AA1 PE=1 SV=5	P07900	251	ESEDKPEIEDVGSDEEEEK	S(252): 0; S(263): 100	S(263): 100;	High	ESEDKPEIEDVGsDEEEEK	Unambiguous	1	1	P07900	S13(Phospho)	CID	1	0	1	1	S(2): 0.0; S(13): 100.0	4.709311962	0	21.06698608	100	3	758.2978516	2272.879001	-3.322157711	239.3736017	49281	49281	MS2	0/0	LC_052313_MC757_05MC-ET-Cy-Ti_Enrich.raw
>sp|P07900|HS90A_HUMAN Heat shock protein HSP 90-alpha OS=Homo sapiens GN=HSP90AA1 PE=1 SV=5	P07900	251	ESEDKPEIEDVGSDEEEEK	S(252): 0; S(263): 100	S(263): 100;	High	ESEDKPEIEDVGsDEEEEK	Unambiguous	1	1	P07900	S13(Phospho)	CID	1	0	1	1	S(2): 0.0; S(13): 100.0	4.694628716	0	0.072739273	0	3	758.2982788	2272.880283	-2.75822896	69.789425	14191	14191	MS2	0/0	LC_052313_MC757_05MC-ET-Cy-Ti_Enrich.raw
>sp|P07900|HS90A_HUMAN Heat shock protein HSP 90-alpha OS=Homo sapiens GN=HSP90AA1 PE=1 SV=5	P07900	251	ESEDKPEIEDVGSDEEEEK	S(252): 0; S(263): 100	S(263): 100;	High	ESEDKPEIEDVGsDEEEEK	Unambiguous	1	1	P07900	S13(Phospho)	CID	1	0	1	1	S(2): 0.0; S(13): 100.0	4.664834499	0	0	42	2	1136.945313	2272.883348	-1.409627996	71.804015	14607	14607	MS2	0/0	LC_052313_MC757_05MC-ET-Cy-Ti_Enrich.raw
>sp|P07900|HS90A_HUMAN Heat shock protein HSP 90-alpha OS=Homo sapiens GN=HSP90AA1 PE=1 SV=5	P07900	251	ESEDKPEIEDVGSDEEEEK	S(252): 0; S(263): 100	S(263): 100;	High	ESEDKPEIEDVGsDEEEEK	Unambiguous	1	1	P07900	S13(Phospho)	CID	1	0	1	1	S(2): 0.0; S(13): 100.0	4.611029625	0	26.62935066	46	3	758.2972412	2272.87717	-4.127771315	66.90324833	13497	13497	MS2	0/0	LC_052313_MC757_05MC-ET-Cy-Ti_Enrich.raw
>sp|P07900|HS90A_HUMAN Heat shock protein HSP 90-alpha OS=Homo sapiens GN=HSP90AA1 PE=1 SV=5	P07900	251	ESEDKPEIEDVGSDEEEEK	S(252): 0; S(263): 100	S(263): 100;	High	ESEDKPEIEDVGsDEEEEK	Unambiguous	1	1	P07900	S13(Phospho)	CID	1	0	1	1	S(2): 0.0; S(13): 100.0	4.552096367	0	2.170448065	6	3	758.2969971	2272.876438	-4.450017121	69.27417833	14078	14078	MS2	0/0	LC_052313_MC757_05MC-ET-Cy-Ti_Enrich.raw
>sp|P07900|HS90A_HUMAN Heat shock protein HSP 90-alpha OS=Homo sapiens GN=HSP90AA1 PE=1 SV=5	P07900	251	ESEDKPEIEDVGSDEEEEK	S(252): 0; S(263): 100	S(263): 100;	High	ESEDKPEIEDVGsDEEEEK	Unambiguous	1	1	P07900	S13(Phospho)	CID	1	0	1	1	S(2): 0.0; S(13): 100.0	4.548859119	0	41.27766418	100	2	1136.946289	2272.885301	-0.550311535	73.85163	15030	15030	MS2	0/0	LC_052313_MC757_05MC-ET-Cy-Ti_Enrich.raw
>sp|P07900|HS90A_HUMAN Heat shock protein HSP 90-alpha OS=Homo sapiens GN=HSP90AA1 PE=1 SV=5	P07900	251	ESEDKPEIEDVGSDEEEEK	S(252): 0; S(263): 100	S(263): 100;	High	ESEDKPEIEDVGsDEEEEK	Unambiguous	1	1	P07900	S13(Phospho)	CID	1	0	1	1	S(2): 0.0; S(13): 100.0	4.546275616	0	29.55862999	100	2	1136.941162	2272.875048	-5.061739431	76.19166167	15514	15514	MS2	0/0	LC_052313_MC757_05MC-ET-Cy-Ti_Enrich.raw
>sp|P07900|HS90A_HUMAN Heat shock protein HSP 90-alpha OS=Homo sapiens GN=HSP90AA1 PE=1 SV=5	P07900	251	ESEDKPEIEDVGSDEEEEK	S(252): 0; S(263): 100	S(263): 100;	High	ESEDKPEIEDVGsDEEEEK	Unambiguous	1	1	P07900	S13(Phospho)	CID	1	0	1	1	S(2): 0.0; S(13): 100.0	4.375452995	0	27.64929581	100	2	1136.944092	2272.880907	-2.483775649	136.4712267	28508	28508	MS2	0/0	LC_052313_MC757_05MC-ET-Cy-Ti_Enrich.raw
>sp|P07900|HS90A_HUMAN Heat shock protein HSP 90-alpha OS=Homo sapiens GN=HSP90AA1 PE=1 SV=5	P07900	251	ESEDKPEIEDVGSDEEEEK	S(252): 0; S(263): 100	S(263): 100;	High	ESEDKPEIEDVGsDEEEEK	Unambiguous	1	1	P07900	S13(Phospho)	CID	1	0	1	1	S(2): 0.0; S(13): 100.0	4.364928722	0	27.69023132	100	2	1136.944092	2272.880907	-2.483775649	77.499415	15785	15785	MS2	0/0	LC_052313_MC757_05MC-ET-Cy-Ti_Enrich.raw
>sp|P07900|HS90A_HUMAN Heat shock protein HSP 90-alpha OS=Homo sapiens GN=HSP90AA1 PE=1 SV=5	P07900	251	ESEDKPEIEDVGSDEEEEK	S(252): 0; S(263): 100	S(263): 100;	High	ESEDKPEIEDVGsDEEEEK	Unambiguous	1	1	P07900	S13(Phospho)	CID	1	0	1	1	S(2): 0.0; S(13): 100.0	4.350190639	0	7.074409008	100	2	1136.946167	2272.885057	-0.657726012	74.40607833	15144	15144	MS2	0/0	LC_052313_MC757_05MC-ET-Cy-Ti_Enrich.raw
>sp|P07900|HS90A_HUMAN Heat shock protein HSP 90-alpha OS=Homo sapiens GN=HSP90AA1 PE=1 SV=5	P07900	251	ESEDKPEIEDVGSDEEEEK	S(252): 0; S(263): 100	S(263): 100;	High	ESEDKPEIEDVGsDEEEEK	Unambiguous	1	1	P07900	S13(Phospho)	CID	1	0	1	1	S(2): 0.0; S(13): 100.0	4.29453516	0	0	100	2	1136.942383	2272.877489	-3.98758624	68.87892667	13995	13995	MS2	0/0	LC_052313_MC757_05MC-ET-Cy-Ti_Enrich.raw
>sp|P07900|HS90A_HUMAN Heat shock protein HSP 90-alpha OS=Homo sapiens GN=HSP90AA1 PE=1 SV=5	P07900	251	ESEDKPEIEDVGSDEEEEK	S(252): 0; S(263): 100	S(263): 100;	High	ESEDKPEIEDVGsDEEEEK	Unambiguous	1	1	P07900	S13(Phospho)	CID	1	0	1	1	S(2): 0.0; S(13): 100.0	4.285621643	0	16.80282211	100	2	1136.944824	2272.882372	-1.83928678	76.12015	15499	15499	MS2	0/0	LC_052313_MC757_05MC-ET-Cy-Ti_Enrich.raw
>sp|P07900|HS90A_HUMAN Heat shock protein HSP 90-alpha OS=Homo sapiens GN=HSP90AA1 PE=1 SV=5	P07900	251	ESEDKPEIEDVGSDEEEEK	S(252): 100; S(263): 100	S(252): 100; S(263): 100;	High	EsEDKPEIEDVGsDEEEEK	Unambiguous	1	1	P07900	S2(Phospho); S13(Phospho)	CID	1	0	1	1	S(2): 100.0; S(13): 100.0	4.244478226	0	10.02736187	100	2	1176.926636	2352.845995	-2.927703573	77.34336	15753	15753	MS2	0/0	LC_052313_MC757_05MC-ET-Cy-Ti_Enrich.raw
>sp|P07900|HS90A_HUMAN Heat shock protein HSP 90-alpha OS=Homo sapiens GN=HSP90AA1 PE=1 SV=5	P07900	251	ESEDKPEIEDVGSDEEEEK	S(252): 0; S(263): 100	S(263): 100;	High	ESEDKPEIEDVGsDEEEEK	Unambiguous	1	1	P07900	S13(Phospho)	CID	1	0	1	1	S(2): 0.0; S(13): 100.0	4.202828884	0	7.183610439	100	3	758.2990112	2272.88248	-1.791495438	72.04783	14657	14657	MS2	0/0	LC_052313_MC757_05MC-ET-Cy-Ti_Enrich.raw
>sp|P07900|HS90A_HUMAN Heat shock protein HSP 90-alpha OS=Homo sapiens GN=HSP90AA1 PE=1 SV=5	P07900	251	ESEDKPEIEDVGSDEEEEK	S(252): 0; S(263): 100	S(263): 100;	High	ESEDKPEIEDVGsDEEEEK	Unambiguous	1	1	P07900	S13(Phospho)	CID	1	0	1	1	S(2): 0.0; S(13): 100.0	4.196191311	0	19.79622078	100	2	1136.944092	2272.880907	-2.483775649	239.3828067	49283	49283	MS2	0/0	LC_052313_MC757_05MC-ET-Cy-Ti_Enrich.raw
>sp|P07900|HS90A_HUMAN Heat shock protein HSP 90-alpha OS=Homo sapiens GN=HSP90AA1 PE=1 SV=5	P07900	251	ESEDKPEIEDVGSDEEEEK	S(252): 0; S(263): 100	S(263): 100;	High	ESEDKPEIEDVGsDEEEEK	Unambiguous	1	1	P07900	S13(Phospho)	CID	1	0	1	1	S(2): 0.0; S(13): 100.0	4.185678959	0	47.40271378	100	3	758.2984619	2272.880832	-2.516545404	136.3806767	28489	28489	MS2	0/0	LC_052313_MC757_05MC-ET-Cy-Ti_Enrich.raw
>sp|P07900|HS90A_HUMAN Heat shock protein HSP 90-alpha OS=Homo sapiens GN=HSP90AA1 PE=1 SV=5	P07900	251	ESEDKPEIEDVGSDEEEEK	S(252): 0; S(263): 100	S(263): 100;	High	ESEDKPEIEDVGsDEEEEK	Unambiguous	1	1	P07900	S13(Phospho)	CID	1	0	1	1	S(2): 0.0; S(13): 100.0	4.11942482	0	26.33262444	100	2	1136.943115	2272.878954	-3.343095433	197.8628533	41103	41103	MS2	0/0	LC_052313_MC757_05MC-ET-Cy-Ti_Enrich.raw
>sp|P07900|HS90A_HUMAN Heat shock protein HSP 90-alpha OS=Homo sapiens GN=HSP90AA1 PE=1 SV=5	P07900	251	ESEDKPEIEDVGSDEEEEK	S(252): 0; S(263): 100	S(263): 100;	High	ESEDKPEIEDVGsDEEEEK	Unambiguous	1	1	P07900	S13(Phospho)	CID	1	0	1	1	S(2): 0.0; S(13): 100.0	3.921720266	0	24.73554993	100	2	1136.943604	2272.87993	-2.913435356	199.0851133	41349	41349	MS2	0/0	LC_052313_MC757_05MC-ET-Cy-Ti_Enrich.raw
>sp|P07900|HS90A_HUMAN Heat shock protein HSP 90-alpha OS=Homo sapiens GN=HSP90AA1 PE=1 SV=5	P07900	251	ESEDKPEIEDVGSDEEEEK	S(252): 0; S(263): 100	S(263): 100;	High	ESEDKPEIEDVGsDEEEEK	Unambiguous	1	1	P07900	S13(Phospho)	CID	1	0	1	1	S(2): 0.0; S(13): 100.0	3.830603838	0	26.69367027	100	2	1136.944946	2272.882616	-1.73187205	74.92509833	15251	15251	MS2	0/0	LC_052313_MC757_05MC-ET-Cy-Ti_Enrich.raw
>sp|P07900|HS90A_HUMAN Heat shock protein HSP 90-alpha OS=Homo sapiens GN=HSP90AA1 PE=1 SV=5	P07900	251	ESEDKPEIEDVGSDEEEEK	S(252): 0; S(263): 100	S(263): 100;	High	ESEDKPEIEDVGsDEEEEK	Unambiguous	1	1	P07900	S13(Phospho)	CID	1	0	1	1	S(2): 0.0; S(13): 100.0	3.725531101	0	14.08723259	100	2	1136.941895	2272.876512	-4.417247239	69.04164833	14029	14029	MS2	0/0	LC_052313_MC757_05MC-ET-Cy-Ti_Enrich.raw
>sp|P07900|HS90A_HUMAN Heat shock protein HSP 90-alpha OS=Homo sapiens GN=HSP90AA1 PE=1 SV=5	P07900	251	ESEDKPEIEDVGSDEEEEKK	S(252): 0; S(263): 100	S(263): 100;	High	ESEDKPEIEDVGsDEEEEKK	Unambiguous	1	1	P07900	S13(Phospho)	CID	1	0	1	1	S(2): 0.0; S(13): 100.0	6.394590378	1	4.836098194	8	3	800.9976196	2400.978306	-1.339730257	92.24042833	21914	21914	MS2	0/0	LC_051613_MC757_05MC-ET-Cy-Ti_NoEnrich.raw
>sp|P07900|HS90A_HUMAN Heat shock protein HSP 90-alpha OS=Homo sapiens GN=HSP90AA1 PE=1 SV=5	P07900	251	ESEDKPEIEDVGSDEEEEKK	S(252): 0; S(263): 100	S(263): 100;	High	ESEDKPEIEDVGsDEEEEKK	Unambiguous	1	1	P07900	S13(Phospho)	CID	1	0	1	1	S(2): 0.0; S(13): 100.0	6.109328747	1	0	0	3	800.9989624	2400.982334	0.338052063	60.102845	11974	11974	MS2	0/0	LC_052313_MC757_05MC-ET-Cy-Ti_Enrich.raw
>sp|P07900|HS90A_HUMAN Heat shock protein HSP 90-alpha OS=Homo sapiens GN=HSP90AA1 PE=1 SV=5	P07900	251	ESEDKPEIEDVGSDEEEEKK	S(252): 0; S(263): 100	S(263): 100;	High	ESEDKPEIEDVGsDEEEEKK	Unambiguous	1	1	P07900	S13(Phospho)	CID	1	0	1	1	S(2): 0.0; S(13): 100.0	5.901006222	1	1.295384765	18	3	800.9974976	2400.977939	-1.492256201	59.54553667	11846	11846	MS2	0/0	LC_052313_MC757_05MC-ET-Cy-Ti_Enrich.raw
>sp|P07900|HS90A_HUMAN Heat shock protein HSP 90-alpha OS=Homo sapiens GN=HSP90AA1 PE=1 SV=5	P07900	251	ESEDKPEIEDVGSDEEEEKK	S(252): 0; S(263): 100	S(263): 100;	High	ESEDKPEIEDVGsDEEEEKK	Unambiguous	1	1	P07900	S13(Phospho)	CID	0.3368	0	1	1	S(2): 0.0; S(13): 100.0	5.849192619	1	0	47	2	1200.989868	2400.97246	-3.774550532	92.32873167	21939	21939	MS2	0/0	LC_051613_MC757_05MC-ET-Cy-Ti_NoEnrich.raw
>sp|P07900|HS90A_HUMAN Heat shock protein HSP 90-alpha OS=Homo sapiens GN=HSP90AA1 PE=1 SV=5	P07900	251	ESEDKPEIEDVGSDEEEEKK	S(252): 0; S(263): 100	S(263): 100;	High	ESEDKPEIEDVGsDEEEEKK	Unambiguous	1	1	P07900	S13(Phospho)	CID	0.3408	0	1	1	S(2): 0.0; S(13): 100.0	5.810276031	1	3.284582376	36	2	1200.990845	2400.974413	-2.961075652	92.82739333	22064	22064	MS2	0/0	LC_051613_MC757_05MC-ET-Cy-Ti_NoEnrich.raw
>sp|P07900|HS90A_HUMAN Heat shock protein HSP 90-alpha OS=Homo sapiens GN=HSP90AA1 PE=1 SV=5	P07900	251	ESEDKPEIEDVGSDEEEEKK	S(252): 0; S(263): 100	S(263): 100;	High	ESEDKPEIEDVGsDEEEEKK	Unambiguous	1	1	P07900	S13(Phospho)	CID	0.3235	0	1	1	S(2): 0.0; S(13): 100.0	5.78040123	1	8.206736565	9	2	1200.990356	2400.973436	-3.367812927	60.105965	11975	11975	MS2	0/0	LC_052313_MC757_05MC-ET-Cy-Ti_Enrich.raw
>sp|P07900|HS90A_HUMAN Heat shock protein HSP 90-alpha OS=Homo sapiens GN=HSP90AA1 PE=1 SV=5	P07900	251	ESEDKPEIEDVGSDEEEEKK	S(252): 0; S(263): 100	S(263): 100;	High	ESEDKPEIEDVGsDEEEEKK	Unambiguous	1	1	P07900	S13(Phospho)	CID	1	0	1	1	S(2): 0.0; S(13): 100.0	5.764367104	1	12.43517399	10	3	800.9974365	2400.977756	-1.568519191	56.52247333	11174	11174	MS2	0/0	LC_052313_MC757_05MC-ET-Cy-Ti_Enrich.raw
>sp|P07900|HS90A_HUMAN Heat shock protein HSP 90-alpha OS=Homo sapiens GN=HSP90AA1 PE=1 SV=5	P07900	251	ESEDKPEIEDVGSDEEEEKK	S(252): 0; S(263): 100	S(263): 100;	High	ESEDKPEIEDVGsDEEEEKK	Unambiguous	1	1	P07900	S13(Phospho)	CID	1	0	1	1	S(2): 0.0; S(13): 100.0	5.665000439	1	1.667417526	28	3	800.9974365	2400.977756	-1.568519191	62.29908833	12457	12457	MS2	0/0	LC_052313_MC757_05MC-ET-Cy-Ti_Enrich.raw
>sp|P07900|HS90A_HUMAN Heat shock protein HSP 90-alpha OS=Homo sapiens GN=HSP90AA1 PE=1 SV=5	P07900	251	ESEDKPEIEDVGSDEEEEKK	S(252): 0; S(263): 100	S(263): 100;	High	ESEDKPEIEDVGsDEEEEKK	Unambiguous	1	1	P07900	S13(Phospho)	CID	0.2189	0	1	1	S(2): 0.0; S(13): 100.0	5.624619007	1	26.59755898	100	3	800.99646	2400.974827	-2.788728609	93.844795	22322	22322	MS2	0/0	LC_051613_MC757_05MC-ET-Cy-Ti_NoEnrich.raw
>sp|P07900|HS90A_HUMAN Heat shock protein HSP 90-alpha OS=Homo sapiens GN=HSP90AA1 PE=1 SV=5	P07900	251	ESEDKPEIEDVGSDEEEEKK	S(252): 0; S(263): 100	S(263): 100;	High	ESEDKPEIEDVGsDEEEEKK	Unambiguous	1	1	P07900	S13(Phospho)	CID	1	0	1	1	S(2): 0.0; S(13): 100.0	5.616953373	1	8.11314106	100	3	800.9968262	2400.975925	-2.331149728	59.05809333	11740	11740	MS2	0/0	LC_052313_MC757_05MC-ET-Cy-Ti_Enrich.raw
>sp|P07900|HS90A_HUMAN Heat shock protein HSP 90-alpha OS=Homo sapiens GN=HSP90AA1 PE=1 SV=5	P07900	251	ESEDKPEIEDVGSDEEEEKK	S(252): 0; S(263): 100	S(263): 100;	High	ESEDKPEIEDVGsDEEEEKK	Unambiguous	1	1	P07900	S13(Phospho)	CID	1	0	1	1	S(2): 0.0; S(13): 100.0	5.329106331	1	14.54951	63	3	800.9967041	2400.975559	-2.483675975	93.97571333	22354	22354	MS2	0/0	LC_051613_MC757_05MC-ET-Cy-Ti_NoEnrich.raw
>sp|P07900|HS90A_HUMAN Heat shock protein HSP 90-alpha OS=Homo sapiens GN=HSP90AA1 PE=1 SV=5	P07900	251	ESEDKPEIEDVGSDEEEEKK	S(252): 0; S(263): 100	S(263): 100;	High	ESEDKPEIEDVGsDEEEEKK	Unambiguous	1	1	P07900	S13(Phospho)	CID	1	0	1	1	S(2): 0.0; S(13): 100.0	5.242646694	1	3.50686717	26	3	800.9976807	2400.978489	-1.263467302	93.30862667	22185	22185	MS2	0/0	LC_051613_MC757_05MC-ET-Cy-Ti_NoEnrich.raw
>sp|P07900|HS90A_HUMAN Heat shock protein HSP 90-alpha OS=Homo sapiens GN=HSP90AA1 PE=1 SV=5	P07900	251	ESEDKPEIEDVGSDEEEEKK	S(252): 0; S(263): 100	S(263): 100;	High	ESEDKPEIEDVGsDEEEEKK	Unambiguous	1	1	P07900	S13(Phospho)	CID	1	0	1	1	S(2): 0.0; S(13): 100.0	5.194613457	1	0.717653334	2	3	800.99823	2400.980137	-0.577101232	60.624275	12086	12086	MS2	0/0	LC_052313_MC757_05MC-ET-Cy-Ti_Enrich.raw
>sp|P07900|HS90A_HUMAN Heat shock protein HSP 90-alpha OS=Homo sapiens GN=HSP90AA1 PE=1 SV=5	P07900	251	ESEDKPEIEDVGSDEEEEKK	S(252): 0; S(263): 100	S(263): 100;	High	ESEDKPEIEDVGsDEEEEKK	Unambiguous	1	1	P07900	S13(Phospho)	CID	1	0	1	1	S(2): 0.0; S(13): 100.0	5.192494869	1	15.04110527	58	3	800.9967651	2400.975742	-2.407412846	63.36827167	12699	12699	MS2	0/0	LC_052313_MC757_05MC-ET-Cy-Ti_Enrich.raw
>sp|P07900|HS90A_HUMAN Heat shock protein HSP 90-alpha OS=Homo sapiens GN=HSP90AA1 PE=1 SV=5	P07900	251	ESEDKPEIEDVGSDEEEEKK	S(252): 0; S(263): 100	S(263): 100;	High	ESEDKPEIEDVGsDEEEEKK	Unambiguous	1	1	P07900	S13(Phospho)	CID	1	0	1	1	S(2): 0.0; S(13): 100.0	5.134160519	1	19.13980865	47	3	800.9979858	2400.979404	-0.882152702	57.67086333	11431	11431	MS2	0/0	LC_052313_MC757_05MC-ET-Cy-Ti_Enrich.raw
>sp|P07900|HS90A_HUMAN Heat shock protein HSP 90-alpha OS=Homo sapiens GN=HSP90AA1 PE=1 SV=5	P07900	251	ESEDKPEIEDVGSDEEEEKK	S(252): 0.2; S(263): 99.8	S(263): 99.8;	High	ESEDKPEIEDVGsDEEEEKK	Unambiguous	1	1	P07900	S13(Phospho)	CID	1	0	1	1	S(2): 0.2; S(13): 99.8	5.108017921	1	3.244080067	98	2	1200.990356	2400.973436	-3.367812927	60.64452167	12091	12091	MS2	0/0	LC_052313_MC757_05MC-ET-Cy-Ti_Enrich.raw
>sp|P07900|HS90A_HUMAN Heat shock protein HSP 90-alpha OS=Homo sapiens GN=HSP90AA1 PE=1 SV=5	P07900	251	ESEDKPEIEDVGSDEEEEKK	S(252): 0; S(263): 100	S(263): 100;	High	ESEDKPEIEDVGsDEEEEKK	Unambiguous	1	1	P07900	S13(Phospho)	CID	1	0	1	1	S(2): 0.0; S(13): 100.0	4.97947216	1	0.669493616	18	3	800.9974976	2400.977939	-1.492256201	61.726085	12327	12327	MS2	0/0	LC_052313_MC757_05MC-ET-Cy-Ti_Enrich.raw
>sp|P07900|HS90A_HUMAN Heat shock protein HSP 90-alpha OS=Homo sapiens GN=HSP90AA1 PE=1 SV=5	P07900	251	ESEDKPEIEDVGSDEEEEKK	S(252): 0; S(263): 100	S(263): 100;	High	ESEDKPEIEDVGsDEEEEKK	Unambiguous	1	1	P07900	S13(Phospho)	CID	1	0	1	1	S(2): 0.0; S(13): 100.0	4.895495415	1	1.242709398	1	3	800.9976807	2400.978489	-1.263467302	92.74666167	22040	22040	MS2	0/0	LC_051613_MC757_05MC-ET-Cy-Ti_NoEnrich.raw
>sp|P07900|HS90A_HUMAN Heat shock protein HSP 90-alpha OS=Homo sapiens GN=HSP90AA1 PE=1 SV=5	P07900	251	ESEDKPEIEDVGSDEEEEKK	S(252): 0; S(263): 100	S(263): 100;	High	ESEDKPEIEDVGsDEEEEKK	Unambiguous	1	1	P07900	S13(Phospho)	CID	1	0	1	1	S(2): 0.0; S(13): 100.0	4.855434895	1	0	8	3	800.9971924	2400.977024	-1.873571266	61.14632333	12198	12198	MS2	0/0	LC_052313_MC757_05MC-ET-Cy-Ti_Enrich.raw
>sp|P07900|HS90A_HUMAN Heat shock protein HSP 90-alpha OS=Homo sapiens GN=HSP90AA1 PE=1 SV=5	P07900	251	ESEDKPEIEDVGSDEEEEKK	S(252): 0; S(263): 100	S(263): 100;	High	ESEDKPEIEDVGsDEEEEKK	Unambiguous	1	1	P07900	S13(Phospho)	CID	1	0	1	1	S(2): 0.0; S(13): 100.0	4.593258381	1	13.49576187	42	3	800.9971924	2400.977024	-1.873571266	62.85523833	12585	12585	MS2	0/0	LC_052313_MC757_05MC-ET-Cy-Ti_Enrich.raw
>sp|P07900|HS90A_HUMAN Heat shock protein HSP 90-alpha OS=Homo sapiens GN=HSP90AA1 PE=1 SV=5	P07900	251	ESEDKPEIEDVGSDEEEEKK	S(252): 0; S(263): 100	S(263): 100;	High	ESEDKPEIEDVGsDEEEEKK	Unambiguous	1	1	P07900	S13(Phospho)	CID	1	0	1	1	S(2): 0.0; S(13): 100.0	4.500557423	1	40.74796677	72	3	800.9960327	2400.973545	-3.322571165	55.367255	10894	10894	MS2	0/0	LC_052313_MC757_05MC-ET-Cy-Ti_Enrich.raw
>sp|P07900|HS90A_HUMAN Heat shock protein HSP 90-alpha OS=Homo sapiens GN=HSP90AA1 PE=1 SV=5	P07900	251	ESEDKPEIEDVGSDEEEEKK	S(252): 0; S(263): 100	S(263): 100;	High	ESEDKPEIEDVGsDEEEEKK	Unambiguous	1	1	P07900	S13(Phospho)	CID	1	0	1	1	S(2): 0.0; S(13): 100.0	4.44108057	1	48.01411819	100	3	800.9983521	2400.980503	-0.424575566	80.588005	16427	16427	MS2	0/0	LC_052313_MC757_05MC-ET-Cy-Ti_Enrich.raw
>sp|P07900|HS90A_HUMAN Heat shock protein HSP 90-alpha OS=Homo sapiens GN=HSP90AA1 PE=1 SV=5	P07900	251	ESEDKPEIEDVGSDEEEEKK	S(252): 0; S(263): 100	S(263): 100;	High	ESEDKPEIEDVGsDEEEEKK	Unambiguous	1	1	P07900	S13(Phospho)	CID	1	0	1	1	S(2): 0.0; S(13): 100.0	4.346026421	1	35.72831345	78	3	800.9974365	2400.977756	-1.568519191	63.95942667	12833	12833	MS2	0/0	LC_052313_MC757_05MC-ET-Cy-Ti_Enrich.raw
>sp|P07900|HS90A_HUMAN Heat shock protein HSP 90-alpha OS=Homo sapiens GN=HSP90AA1 PE=1 SV=5	P07900	251	ESEDKPEIEDVGSDEEEEKK	S(252): 0; S(263): 100	S(263): 100;	High	ESEDKPEIEDVGsDEEEEKK	Unambiguous	1	1	P07900	S13(Phospho)	CID	1	0	1	1	S(2): 0.0; S(13): 100.0	4.230671406	1	45.91873169	58	3	800.9974976	2400.977939	-1.492256201	64.43352167	12936	12936	MS2	0/0	LC_052313_MC757_05MC-ET-Cy-Ti_Enrich.raw
>sp|P07900|HS90A_HUMAN Heat shock protein HSP 90-alpha OS=Homo sapiens GN=HSP90AA1 PE=1 SV=5	P07900	467	TSASGDEMVSLKDY	T(467): 0; S(468): 0; S(470): 0; S(476): 100; Y(480): 0	S(476): 100;	High	TSASGDEmVsLKDY	Unambiguous	1	1	P07900	M8(Oxidation); S10(Phospho)	CID	1	0	1	1	T(1): 0.0; S(2): 0.0; S(4): 0.0; S(10): 100.0; Y(14): 0.0	5.03029108	1	31.29866791	100	2	799.8167725	1598.626268	-1.850963032	91.10288833	19154	19154	MS2	0/0	LC_052313_MC757_05MC-ET-Cy-Chy_Enrich.raw
>sp|P07910|HNRPC_HUMAN Heterogeneous nuclear ribonucleoproteins C1/C2 OS=Homo sapiens GN=HNRNPC PE=1 SV=4	P07910	289	EAEEGEDDRDSANGEDDS	S(299): 100; S(306): 0	S(299): 100;	High	EAEEGEDDRDsANGEDDS	Unambiguous	1	1	P07910	S11(Phospho)	CID	1	0	1	1	S(11): 100.0; S(18): 0.0	3.540196419	1	0	10	2	1010.330261	2019.653246	-1.963930725	26.01624667	4107	4107	MS2	0/0	LC_052313_MC757_05MC-ET-Cy-Ti_Enrich.raw
>sp|P07910|HNRPC_HUMAN Heterogeneous nuclear ribonucleoproteins C1/C2 OS=Homo sapiens GN=HNRNPC PE=1 SV=4	P07910	281	ELIKDDEKEAEEGEDDRDSANGEDDS	S(299): 99.9; S(306): 0.1	S(299): 99.9;	High	ELIKDDEKEAEEGEDDRDsANGEDDS	Unambiguous	1	1	P07910	S19(Phospho)	CID	0.0194	0	1	1	S(19): 99.9; S(26): 0.1	6.192249775	1	11.42110252	10	3	997.3895264	2990.154026	-0.122551693	57.954755	11616	11616	MS2	0/0	LC_052313_MC757_05MC-ET-Cy-Chy_Enrich.raw
>sp|P07910|HNRPC_HUMAN Heterogeneous nuclear ribonucleoproteins C1/C2 OS=Homo sapiens GN=HNRNPC PE=1 SV=4	P07910	283	IKDDEKEAEEGEDDRDSANGEDDS	S(299): 99.9; S(306): 0.1	S(299): 99.9;	High	IKDDEKEAEEGEDDRDsANGEDDS	Unambiguous	1	1	P07910	S17(Phospho)	CID	1	0	1	1	S(17): 99.9; S(24): 0.1	4.698455334	0	50.75411224	100	3	916.6785889	2748.021213	-2.368594684	34.97842333	6101	6101	MS2	0/0	LC_052313_MC757_05MC-ET-Cy-Chy_Enrich.raw
>sp|P07910|HNRPC_HUMAN Heterogeneous nuclear ribonucleoproteins C1/C2 OS=Homo sapiens GN=HNRNPC PE=1 SV=4	P07910	283	IKDDEKEAEEGEDDRDSANGEDDS	S(299): 100; S(306): 0	S(299): 100;	High	IKDDEKEAEEGEDDRDsANGEDDS	Unambiguous	1	1	P07910	S17(Phospho)	CID	1	0	1	1	S(17): 100.0; S(24): 0.0	4.492950916	0	4.997586727	5	3	916.678833	2748.021946	-2.102067115	34.27001333	5952	5952	MS2	0/0	LC_052313_MC757_05MC-ET-Cy-Chy_Enrich.raw
>sp|P07910|HNRPC_HUMAN Heterogeneous nuclear ribonucleoproteins C1/C2 OS=Homo sapiens GN=HNRNPC PE=1 SV=4	P07910	251	MESEGGADDSAEEGDLLDDDDNEDR	S(253): 0.2; S(260): 99.8	S(260): 99.8;	High	mESEGGADDsAEEGDLLDDDDNEDR	Unambiguous	1	1	P07910	M1(Oxidation); S10(Phospho)	CID	0.0667	0	1	1	S(3): 0.2; S(10): 99.8	4.796084404	0	13.12073994	96	3	932.3235474	2794.956089	-2.503960682	100.7719217	20761	20761	MS2	0/0	LC_052313_MC757_05MC-ET-Cy-Ti_Enrich.raw
>sp|P07910|HNRPC_HUMAN Heterogeneous nuclear ribonucleoproteins C1/C2 OS=Homo sapiens GN=HNRNPC PE=1 SV=4	P07910	251	MESEGGADDSAEEGDLLDDDDNEDR	S(253): 0; S(260): 100	S(260): 100;	High	mESEGGADDsAEEGDLLDDDDNEDR	Unambiguous	1	1	P07910	M1(Oxidation); S10(Phospho)	CID	0.1816	0	1	1	S(3): 0.0; S(10): 100.0	4.459239006	0	7.003661633	100	2	1397.979004	2794.950731	-4.420867732	100.8610567	20780	20780	MS2	0/0	LC_052313_MC757_05MC-ET-Cy-Ti_Enrich.raw
>sp|P07910|HNRPC_HUMAN Heterogeneous nuclear ribonucleoproteins C1/C2 OS=Homo sapiens GN=HNRNPC PE=1 SV=4	P07910	251	MESEGGADDSAEEGDLLDDDDNEDRGDDQLELIK	S(253): 0; S(260): 100	S(260): 100;	High	MESEGGADDsAEEGDLLDDDDNEDRGDDQLELIK	Unambiguous	1	1	P07910	S10(Phospho)	CID	0.1934	0	1	1	S(3): 0.0; S(10): 100.0	6.623479843	1	0	17	3	1264.164307	3790.478367	-3.570955118	245.6533783	62053	62053	MS2	0/0	LC_051613_MC757_05MC-ET-Cy-Ti_NoEnrich.raw
>sp|P07910|HNRPC_HUMAN Heterogeneous nuclear ribonucleoproteins C1/C2 OS=Homo sapiens GN=HNRNPC PE=1 SV=4	P07910	251	MESEGGADDSAEEGDLLDDDDNEDRGDDQLELIK	S(253): 0; S(260): 100	S(260): 100;	High	mESEGGADDsAEEGDLLDDDDNEDRGDDQLELIK	Unambiguous	1	1	P07910	M1(Oxidation); S10(Phospho)	CID	0.2615	0	1	1	S(3): 0.0; S(10): 100.0	5.845190525	1	1.499683022	12	3	1269.496094	3806.473728	-3.438694428	139.4704567	29140	29140	MS2	0/0	LC_052313_MC757_05MC-ET-Cy-Ti_Enrich.raw
>sp|P07910|HNRPC_HUMAN Heterogeneous nuclear ribonucleoproteins C1/C2 OS=Homo sapiens GN=HNRNPC PE=1 SV=4	P07910	251	MESEGGADDSAEEGDLLDDDDNEDRGDDQLELIK	S(253): 0; S(260): 100	S(260): 100;	High	MESEGGADDsAEEGDLLDDDDNEDRGDDQLELIK	Unambiguous	1	1	P07910	S10(Phospho)	CID	1	0	1	1	S(3): 0.0; S(10): 100.0	4.989212513	1	34.89346695	48	3	1264.164551	3790.479099	-3.3777277	141.60095	29588	29588	MS2	0/0	LC_052313_MC757_05MC-ET-Cy-Ti_Enrich.raw
>sp|P07910|HNRPC_HUMAN Heterogeneous nuclear ribonucleoproteins C1/C2 OS=Homo sapiens GN=HNRNPC PE=1 SV=4	P07910	251	MESEGGADDSAEEGDLLDDDDNEDRGDDQLELIK	S(253): 0.1; S(260): 99.9	S(260): 99.9;	High	mESEGGADDsAEEGDLLDDDDNEDRGDDQLELIK	Unambiguous	1	1	P07910	M1(Oxidation); S10(Phospho)	CID	1	0	1	1	S(3): 0.1; S(10): 99.9	4.924677372	1	4.880548954	100	3	1269.497925	3806.479221	-1.99558056	140.0306117	29260	29260	MS2	0/0	LC_052313_MC757_05MC-ET-Cy-Ti_Enrich.raw
>sp|P08240|SRPR_HUMAN Signal recognition particle receptor subunit alpha OS=Homo sapiens GN=SRPR PE=1 SV=2	P08240	283	GTGSGGQLQDLDCSSSDDEGAAQNSTKPSATK	T(284): 0.1; S(286): 0.1; S(296): 99.9; S(297): 99.9; S(298): 100; S(307): 0; T(308): 0; S(311): 0; T(313): 0	S(296): 99.9; S(297): 99.9; S(298): 100;	High	GTGSGGQLQDLDcsssDDEGAAQNSTKPSATK	Unambiguous	1	1	P08240	C13(Carbamidomethyl); S14(Phospho); S15(Phospho); S16(Phospho)	CID	1	0	1	1	T(2): 0.1; S(4): 0.1; S(14): 99.9; S(15): 99.9; S(16): 100.0; S(25): 0.0; T(26): 0.0; S(29): 0.0; T(31): 0.0	4.348502159	0	21.21862221	100	3	1137.094971	3409.270359	-3.220466396	84.52201833	17260	17260	MS2	0/0	LC_052313_MC757_05MC-ET-Cy-Ti_Enrich.raw
>sp|P08240|SRPR_HUMAN Signal recognition particle receptor subunit alpha OS=Homo sapiens GN=SRPR PE=1 SV=2	P08240	283	GTGSGGQLQDLDCSSSDDEGAAQNSTKPSATK	T(284): 0; S(286): 0; S(296): 99.9; S(297): 99.9; S(298): 99.9; S(307): 0.1; T(308): 0.1; S(311): 0; T(313): 0	S(296): 99.9; S(297): 99.9; S(298): 99.9;	High	GTGSGGQLQDLDcsssDDEGAAQNSTKPSATK	Unambiguous	1	1	P08240	C13(Carbamidomethyl); S14(Phospho); S15(Phospho); S16(Phospho)	CID	1	0	1	1	T(2): 0.0; S(4): 0.0; S(14): 99.9; S(15): 99.9; S(16): 99.9; S(25): 0.1; T(26): 0.1; S(29): 0.0; T(31): 0.0	4.108930588	0	25.96626091	100	3	1137.096313	3409.274387	-2.038885558	83.59807333	17065	17065	MS2	0/0	LC_052313_MC757_05MC-ET-Cy-Ti_Enrich.raw
>sp|P09651|ROA1_HUMAN Heterogeneous nuclear ribonucleoprotein A1 OS=Homo sapiens GN=HNRNPA1 PE=1 SV=5	P09651	4	SESPKEPEQLR	S(4): 100; S(6): 100	S(4): 100; S(6): 100;	High	sEsPKEPEQLR	Unambiguous	1	1	P09651	S1(Phospho); S3(Phospho)	CID	1	0	1	1	S(1): 100.0; S(3): 100.0	3.562798977	1	6.292107582	44	2	730.295166	1459.583055	-2.458160046	55.03835833	10812	10812	MS2	0/0	LC_052313_MC757_05MC-ET-Cy-Ti_Enrich.raw
>sp|P09651|ROA1_HUMAN Heterogeneous nuclear ribonucleoprotein A1 OS=Homo sapiens GN=HNRNPA1 PE=1 SV=5	P09651	4	SESPKEPEQLRK	S(4): 0.5; S(6): 99.5	S(6): 99.5;	High	SEsPKEPEQLRK	Unambiguous	1	1	P09651	S3(Phospho)	CID	1	0	1	1	S(1): 0.5; S(3): 99.5	4.105729103	2	14.27003098	33	3	503.242218	1507.712101	-2.110149056	41.75179167	7705	7705	MS2	0/0	LC_052313_MC757_05MC-ET-Cy-Ti_Enrich.raw
>sp|P10636|TAU_HUMAN Microtubule-associated protein tau OS=Homo sapiens GN=MAPT PE=1 SV=5	P10636	25	DQGGYTMHQDQEGDTDAGLKESPLQTPTEDGSEEPGSETSDAK	Y(29): 0; T(30): 0; T(39): 0.1; S(46): 99.3; T(50): 0.6; T(52): 0; S(56): 0; S(61): 0; T(63): 0; S(64): 0	S(46): 99.3;	High	DQGGYTmHQDQEGDTDAGLKEsPLQTPTEDGSEEPGSETSDAK	Unambiguous	1	1	P10636	M7(Oxidation); S22(Phospho)	CID	0.0844	0	1	1	Y(5): 0.0; T(6): 0.0; T(15): 0.1; S(22): 99.3; T(26): 0.6; T(28): 0.0; S(32): 0.0; S(37): 0.0; T(39): 0.0; S(40): 0.0	5.685574055	1	6.745536804	60	4	1159.22229	4633.86733	-2.606251515	88.23722333	18050	18050	MS2	0/0	LC_052313_MC757_05MC-ET-Cy-Ti_Enrich.raw
>sp|P10636|TAU_HUMAN Microtubule-associated protein tau OS=Homo sapiens GN=MAPT PE=1 SV=5	P10636	703	TDHGAEIVYKSPVVSGDTSPR	T(703): 0; Y(711): 0; S(713): 100; S(717): 95.2; T(720): 52.4; S(721): 52.4	S(713): 100;	High	TDHGAEIVYKsPVVsGDTsPR	Unambiguous	1	1	P10636	S11(Phospho); S15(Phospho); S19(Phospho)	CID	0.4709	0	1	1	T(1): 0.0; Y(9): 0.0; S(11): 100.0; S(15): 95.2; T(18): 52.4; S(19): 52.4	8.578386307	1	0.382903665	7	3	819.0026855	2454.993503	-1.845589151	85.37302333	17439	17439	MS2	0/0	LC_052313_MC757_05MC-ET-Cy-Ti_Enrich.raw
>sp|P10636|TAU_HUMAN Microtubule-associated protein tau OS=Homo sapiens GN=MAPT PE=1 SV=5	P10636	703	TDHGAEIVYKSPVVSGDTSPR	T(703): 0; Y(711): 0; S(713): 100; S(717): 99; T(720): 10.2; S(721): 90.8	S(713): 100; S(717): 99;	High	TDHGAEIVYKsPVVsGDTsPR	Unambiguous	1	1	P10636	S11(Phospho); S15(Phospho); S19(Phospho)	CID	0.3826	0	1	1	T(1): 0.0; Y(9): 0.0; S(11): 100.0; S(15): 99.0; T(18): 10.2; S(19): 90.8	8.516692162	1	6.931878567	80	3	819.0015869	2454.990207	-3.188121805	85.90694333	17553	17553	MS2	0/0	LC_052313_MC757_05MC-ET-Cy-Ti_Enrich.raw
>sp|P10636|TAU_HUMAN Microtubule-associated protein tau OS=Homo sapiens GN=MAPT PE=1 SV=5	P10636	703	TDHGAEIVYKSPVVSGDTSPR	T(703): 0; Y(711): 0.4; S(713): 99.6; S(717): 99.7; T(720): 12.7; S(721): 87.6	S(713): 99.6; S(717): 99.7;	High	TDHGAEIVYKsPVVsGDTsPR	Unambiguous	1	1	P10636	S11(Phospho); S15(Phospho); S19(Phospho)	CID	0.2683	0	1	1	T(1): 0.0; Y(9): 0.4; S(11): 99.6; S(15): 99.7; T(18): 12.7; S(19): 87.6	8.195739746	1	2.700858355	100	2	1228.000122	2454.992968	-2.063867165	85.01798	17365	17365	MS2	0/0	LC_052313_MC757_05MC-ET-Cy-Ti_Enrich.raw
>sp|P10636|TAU_HUMAN Microtubule-associated protein tau OS=Homo sapiens GN=MAPT PE=1 SV=5	P10636	703	TDHGAEIVYKSPVVSGDTSPR	T(703): 0; Y(711): 0; S(713): 100; S(717): 90.3; T(720): 19.3; S(721): 90.3	S(713): 100;	High	TDHGAEIVYKsPVVsGDTsPR	Unambiguous	1	1	P10636	S11(Phospho); S15(Phospho); S19(Phospho)	CID	0.3916	0	1	1	T(1): 0.0; Y(9): 0.0; S(11): 100.0; S(15): 90.3; T(18): 19.3; S(19): 90.3	8.120721817	1	2.86967063	100	3	819.0031128	2454.994785	-1.323494092	84.86152333	17331	17331	MS2	0/0	LC_052313_MC757_05MC-ET-Cy-Ti_Enrich.raw
>sp|P10636|TAU_HUMAN Microtubule-associated protein tau OS=Homo sapiens GN=MAPT PE=1 SV=5	P10636	703	TDHGAEIVYKSPVVSGDTSPR	T(703): 0; Y(711): 0; S(713): 100; S(717): 0; T(720): 50; S(721): 50	S(713): 100;	High	TDHGAEIVYKsPVVsGDTSPR	Unambiguous	1	1	P10636	S11(Phospho); S15(Phospho)	CID	0.1509	0	1	1	T(1): 0.0; Y(9): 0.0; S(11): 100.0; S(15): 0.0; T(18): 50.0; S(19): 50.0	6.563992977	1	15.95614624	75	3	792.3474121	2375.027683	-1.69270527	82.88270333	16914	16914	MS2	0/0	LC_052313_MC757_05MC-ET-Cy-Ti_Enrich.raw
>sp|P10636|TAU_HUMAN Microtubule-associated protein tau OS=Homo sapiens GN=MAPT PE=1 SV=5	P10636	703	TDHGAEIVYKSPVVSGDTSPR	T(703): 0; Y(711): 0.1; S(713): 99.9; S(717): 89.4; T(720): 21.1; S(721): 89.4	S(713): 99.9;	High	TDHGAEIVYKsPVVsGDTsPR	Unambiguous	1	1	P10636	S11(Phospho); S15(Phospho); S19(Phospho)	CID	0.2867	0	1	1	T(1): 0.0; Y(9): 0.1; S(11): 99.9; S(15): 89.4; T(18): 21.1; S(19): 89.4	5.793208599	1	5.616435528	100	3	819.0025024	2454.992954	-2.069344343	86.45436333	17669	17669	MS2	0/0	LC_052313_MC757_05MC-ET-Cy-Ti_Enrich.raw
>sp|P10636|TAU_HUMAN Microtubule-associated protein tau OS=Homo sapiens GN=MAPT PE=1 SV=5	P10636	703	TDHGAEIVYKSPVVSGDTSPR	T(703): 0; Y(711): 0; S(713): 100; S(717): 0; T(720): 50; S(721): 50	S(713): 100;	High	TDHGAEIVYKSPVVsGDTsPR	Unambiguous	1	1	P10636	S15(Phospho); S19(Phospho)	CID	0.0321	0	1	1	T(1): 0.0; Y(9): 0.0; S(11): 100.0; S(15): 0.0; T(18): 50.0; S(19): 50.0	4.667745113	1	20.79139137	67	3	792.3475952	2375.028232	-1.461416509	83.41001833	17025	17025	MS2	0/0	LC_052313_MC757_05MC-ET-Cy-Ti_Enrich.raw
>sp|P10636|TAU_HUMAN Microtubule-associated protein tau OS=Homo sapiens GN=MAPT PE=1 SV=5	P10636	543	VAVVRTPPKSPSSAK	T(548): 100; S(552): 89.5; S(554): 10.4; S(555): 0.2	T(548): 100;	High	VAVVRtPPKSPSsAK	Unambiguous	1	1	P10636	T6(Phospho); S13(Phospho)	CID	0.1558	0	1	1	T(6): 100.0; S(10): 89.5; S(12): 10.4; S(13): 0.2	4.426139832	2	4.609818459	32	2	842.4134521	1683.819628	-2.087885821	50.43719833	9786	9786	MS2	0/0	LC_052313_MC757_05MC-ET-Cy-Ti_Enrich.raw
>sp|P10636|TAU_HUMAN Microtubule-associated protein tau OS=Homo sapiens GN=MAPT PE=1 SV=5	P10636	543	VAVVRTPPKSPSSAK	T(548): 100; S(552): 9.9; S(554): 9.9; S(555): 80.2	T(548): 100;	High	VAVVRtPPKSPSsAK	Unambiguous	1	1	P10636	T6(Phospho); S13(Phospho)	CID	1	0	1	1	T(6): 100.0; S(10): 9.9; S(12): 9.9; S(13): 80.2	4.023534775	2	38.89473724	100	2	842.4133301	1683.819384	-2.232878293	49.43785667	9568	9568	MS2	0/0	LC_052313_MC757_05MC-ET-Cy-Ti_Enrich.raw
>sp|P10644|KAP0_HUMAN cAMP-dependent protein kinase type I-alpha regulatory subunit OS=Homo sapiens GN=PRKAR1A PE=1 SV=1	P10644	79	EDEISPPPPNPVVK	S(83): 100	S(83): 100;	High	EDEIsPPPPNPVVK	Unambiguous	1	1	P10644	S5(Phospho)	CID	1	0	1	1	S(5): 100.0	4.446111202	0	3.404315472	20	2	799.3771973	1597.747118	-2.437424988	94.43390333	19375	19375	MS2	0/0	LC_052313_MC757_05MC-ET-Cy-Ti_Enrich.raw
>sp|P10644|KAP0_HUMAN cAMP-dependent protein kinase type I-alpha regulatory subunit OS=Homo sapiens GN=PRKAR1A PE=1 SV=1	P10644	79	EDEISPPPPNPVVK	S(83): 100	S(83): 100;	High	EDEIsPPPPNPVVK	Unambiguous	1	1	P10644	S5(Phospho)	CID	1	0	1	1	S(5): 100.0	4.261894226	0	1.16418457	17	2	799.3775024	1597.747728	-2.05541659	94.943685	19487	19487	MS2	0/0	LC_052313_MC757_05MC-ET-Cy-Ti_Enrich.raw
>sp|P10644|KAP0_HUMAN cAMP-dependent protein kinase type I-alpha regulatory subunit OS=Homo sapiens GN=PRKAR1A PE=1 SV=1	P10644	79	EDEISPPPPNPVVK	S(83): 100	S(83): 100;	High	EDEIsPPPPNPVVK	Unambiguous	1	1	P10644	S5(Phospho)	CID	1	0	1	1	S(5): 100.0	4.0045681	0	10.18264675	100	2	799.3779297	1597.748583	-1.520605323	93.94395667	19269	19269	MS2	0/0	LC_052313_MC757_05MC-ET-Cy-Ti_Enrich.raw
>sp|P10644|KAP0_HUMAN cAMP-dependent protein kinase type I-alpha regulatory subunit OS=Homo sapiens GN=PRKAR1A PE=1 SV=1	P10644	79	EDEISPPPPNPVVK	S(83): 100	S(83): 100;	High	EDEIsPPPPNPVVK	Unambiguous	1	1	P10644	S5(Phospho)	CID	1	0	1	1	S(5): 100.0	3.940026283	0	4.564367771	50	2	799.3774414	1597.747606	-2.131818247	95.464595	19601	19601	MS2	0/0	LC_052313_MC757_05MC-ET-Cy-Ti_Enrich.raw
>sp|P10644|KAP0_HUMAN cAMP-dependent protein kinase type I-alpha regulatory subunit OS=Homo sapiens GN=PRKAR1A PE=1 SV=1	P10644	79	EDEISPPPPNPVVK	S(83): 100	S(83): 100;	High	EDEIsPPPPNPVVK	Unambiguous	1	1	P10644	S5(Phospho)	CID	1	0	1	1	S(5): 100.0	3.778437853	0	41.10937119	100	2	799.3776855	1597.748094	-1.826211692	149.5279883	35750	35750	MS2	0/0	LC_051613_MC757_05MC-ET-Cy-Ti_NoEnrich.raw
>sp|P10644|KAP0_HUMAN cAMP-dependent protein kinase type I-alpha regulatory subunit OS=Homo sapiens GN=PRKAR1A PE=1 SV=1	P10644	79	EDEISPPPPNPVVK	S(83): 100	S(83): 100;	High	EDEIsPPPPNPVVK	Unambiguous	1	1	P10644	S5(Phospho)	CID	1	0	1	1	S(5): 100.0	3.769836187	0	33.75658798	100	2	799.3774414	1597.747606	-2.131818247	96.005425	19718	19718	MS2	0/0	LC_052313_MC757_05MC-ET-Cy-Ti_Enrich.raw
>sp|P11137|MAP2_HUMAN Microtubule-associated protein 2 OS=Homo sapiens GN=MAP2 PE=1 SV=4	P11137	1345	DGSPEAPASPEREEVALSEYK	S(1347): 100; S(1353): 100; S(1362): 0; Y(1364): 0	S(1347): 100; S(1353): 100;	High	DGsPEAPAsPEREEVALSEYK	Unambiguous	1	1	P11137	S3(Phospho); S9(Phospho)	CID	1	0	1	1	S(3): 100.0; S(9): 100.0; S(18): 0.0; Y(20): 0.0	5.87197876	1	23.71384811	100	2	1210.993896	2420.980516	-3.745156638	113.0709817	23476	23476	MS2	0/0	LC_052313_MC757_05MC-ET-Cy-Ti_Enrich.raw
>sp|P11137|MAP2_HUMAN Microtubule-associated protein 2 OS=Homo sapiens GN=MAP2 PE=1 SV=4	P11137	1322	RPSPHDEEEFEVEEAAEAQAEPK	S(1324): 100	S(1324): 100;	High	RPsPHDEEEFEVEEAAEAQAEPK	Unambiguous	1	1	P11137	S3(Phospho)	CID	1	0	1	1	S(3): 100.0	5.522375107	0	62.34885025	100	3	902.0513306	2704.139438	-0.637485906	105.0905367	21704	21704	MS2	0/0	LC_052313_MC757_05MC-ET-Cy-Ti_Enrich.raw
>sp|P11137|MAP2_HUMAN Microtubule-associated protein 2 OS=Homo sapiens GN=MAP2 PE=1 SV=4	P11137	1772	VDHGAEIITQSPGR	T(1780): 0; S(1782): 100	S(1782): 100;	High	VDHGAEIITQsPGR	Unambiguous	1	1	P11137	S11(Phospho)	CID	0.1269	0	1	1	T(9): 0.0; S(11): 100.0	5.357361317	0	35.02676392	100	2	780.3630371	1559.718798	-1.689215552	61.52808667	12284	12284	MS2	0/0	LC_052313_MC757_05MC-ET-Cy-Ti_Enrich.raw
>sp|P11137|MAP2_HUMAN Microtubule-associated protein 2 OS=Homo sapiens GN=MAP2 PE=1 SV=4	P11137	1772	VDHGAEIITQSPGRSSVASPR	T(1780): 1.6; S(1782): 98.4; S(1786): 50.1; S(1787): 50.1; S(1790): 99.9	S(1790): 99.9;	High	VDHGAEIItQSPGRSsVAsPR	Unambiguous	1	1	P11137	T9(Phospho); S16(Phospho); S19(Phospho)	CID	0.1316	0	1	1	T(9): 1.6; S(11): 98.4; S(15): 50.1; S(16): 50.1; S(19): 99.9	5.085500717	1	28.46332359	100	3	802.0047607	2403.999729	-4.112031844	78.00748833	15890	15890	MS2	0/0	LC_052313_MC757_05MC-ET-Cy-Ti_Enrich.raw
>sp|P11717|MPRI_HUMAN Cation-independent mannose-6-phosphate receptor OS=Homo sapiens GN=IGF2R PE=1 SV=3	P11717	2398	ALSSLHGDDQDSEDEVLTIPEVK	S(2400): 0; S(2401): 0; S(2409): 100; T(2415): 0	S(2409): 100;	High	ALSSLHGDDQDsEDEVLTIPEVK	Unambiguous	1	1	P11717	S12(Phospho)	CID	1	0	1	1	S(3): 0.0; S(4): 0.0; S(12): 100.0; T(18): 0.0	5.180421829	0	73.88835144	100	2	1289.078247	2577.149218	-4.371023338	138.6030183	28954	28954	MS2	0/0	LC_052313_MC757_05MC-ET-Cy-Ti_Enrich.raw
>sp|P11717|MPRI_HUMAN Cation-independent mannose-6-phosphate receptor OS=Homo sapiens GN=IGF2R PE=1 SV=3	P11717	2398	ALSSLHGDDQDSEDEVLTIPEVK	S(2400): 0; S(2401): 0; S(2409): 100; T(2415): 0	S(2409): 100;	High	ALSSLHGDDQDsEDEVLTIPEVK	Unambiguous	1	1	P11717	S12(Phospho)	CID	1	0	1	1	S(3): 0.0; S(4): 0.0; S(12): 100.0; T(18): 0.0	4.884459019	0	75.53478241	100	3	859.7236328	2577.156345	-1.605301327	138.59826	28953	28953	MS2	0/0	LC_052313_MC757_05MC-ET-Cy-Ti_Enrich.raw
>sp|P11717|MPRI_HUMAN Cation-independent mannose-6-phosphate receptor OS=Homo sapiens GN=IGF2R PE=1 SV=3	P11717	2398	ALSSLHGDDQDSEDEVLTIPEVK	S(2400): 0; S(2401): 0; S(2409): 99.9; T(2415): 0	S(2409): 99.9;	High	ALSSLHGDDQDsEDEVLTIPEVK	Unambiguous	1	1	P11717	S12(Phospho)	CID	0.0413	0	1	1	S(3): 0.0; S(4): 0.0; S(12): 99.9; T(18): 0.0	4.363639832	0	5.465820789	83	3	859.7229614	2577.154331	-2.386846834	139.1106383	29062	29062	MS2	0/0	LC_052313_MC757_05MC-ET-Cy-Ti_Enrich.raw
>sp|P11717|MPRI_HUMAN Cation-independent mannose-6-phosphate receptor OS=Homo sapiens GN=IGF2R PE=1 SV=3	P11717	2398	ALSSLHGDDQDSEDEVLTIPEVK	S(2400): 0.3; S(2401): 0.3; S(2409): 99.5; T(2415): 0	S(2409): 99.5;	High	ALSSLHGDDQDsEDEVLTIPEVK	Unambiguous	1	1	P11717	S12(Phospho)	CID	1	0	1	1	S(3): 0.3; S(4): 0.3; S(12): 99.5; T(18): 0.0	4.263105392	0	13.86593437	22	3	859.723877	2577.157078	-1.321103263	238.8680417	60208	60208	MS2	0/0	LC_051613_MC757_05MC-ET-Cy-Ti_NoEnrich.raw
>sp|P11717|MPRI_HUMAN Cation-independent mannose-6-phosphate receptor OS=Homo sapiens GN=IGF2R PE=1 SV=3	P11717	2477	LVSFHDDSDEDLLHI	S(2479): 0; S(2484): 100	S(2484): 100;	High	LVSFHDDsDEDLLHI	Unambiguous	1	1	P11717	S8(Phospho)	CID	0.2775	0	1	1	S(3): 0.0; S(8): 100.0	5.372295856	0	7.888935566	100	2	917.8935547	1834.779833	-5.308290851	159.0408033	33209	33209	MS2	0/0	LC_052313_MC757_05MC-ET-Cy-Ti_Enrich.raw
>sp|P12956|XRCC6_HUMAN X-ray repair cross-complementing protein 6 OS=Homo sapiens GN=XRCC6 PE=1 SV=2	P12956	10	TEGDEEAEEEQEENLEASGDYK	T(10): 0; S(27): 99.1; Y(30): 0.9	S(27): 99.1;	High	TEGDEEAEEEQEENLEAsGDYK	Unambiguous	1	1	P12956	S18(Phospho)	CID	0.066	0	1	1	T(1): 0.0; S(18): 99.1; Y(21): 0.9	6.972696781	0	0	100	2	1290.979614	2580.951952	-3.983183169	79.819895	16267	16267	MS2	0/0	LC_052313_MC757_05MC-ET-Cy-Ti_Enrich.raw
>sp|P13639|EF2_HUMAN Elongation factor 2 OS=Homo sapiens GN=EEF2 PE=1 SV=4	P13639	56	FTDTRKDEQER	T(57): 100; T(59): 100	T(57): 100; T(59): 100;	High	FtDtRKDEQER	Unambiguous	1	1	P13639	T2(Phospho); T4(Phospho)	CID	1	0	1	1	T(2): 100.0; T(4): 100.0	3.823469877	2	41.23707199	100	2	792.8069458	1584.606615	-1.614481735	28.40358	4660	4660	MS2	0/0	LC_052313_MC757_05MC-ET-Cy-Ti_Enrich.raw
>sp|P13807|GYS1_HUMAN Glycogen [starch] synthase; muscle OS=Homo sapiens GN=GYS1 PE=1 SV=2	P13807	651	HSSPHQSEDEEDPR	S(652): 0.3; S(653): 99.7; S(657): 100	S(653): 99.7; S(657): 100;	High	HSsPHQsEDEEDPR	Unambiguous	1	1	P13807	S3(Phospho); S7(Phospho)	CID	0.2515	0	1	1	S(2): 0.3; S(3): 99.7; S(7): 100.0	4.972578049	0	0	34	2	905.307251	1809.607225	-2.281139695	26.83707667	4302	4302	MS2	0/0	LC_052313_MC757_05MC-ET-Cy-Ti_Enrich.raw
>sp|P13807|GYS1_HUMAN Glycogen [starch] synthase; muscle OS=Homo sapiens GN=GYS1 PE=1 SV=2	P13807	651	HSSPHQSEDEEDPR	S(652): 100; S(653): 100; S(657): 100	S(652): 100; S(653): 100; S(657): 100;	High	HssPHQsEDEEDPR	Unambiguous	1	1	P13807	S2(Phospho); S3(Phospho); S7(Phospho)	CID	1	0	1	1	S(2): 100.0; S(3): 100.0; S(7): 100.0	4.7485466	0	9.004808426	100	2	945.289917	1889.572557	-2.713277987	26.986685	4336	4336	MS2	0/0	LC_052313_MC757_05MC-ET-Cy-Ti_Enrich.raw
>sp|P13861|KAP2_HUMAN cAMP-dependent protein kinase type II-alpha regulatory subunit OS=Homo sapiens GN=PRKAR2A PE=1 SV=2	P13861	76	GDSESEEDEDLEVPVPSR	S(78): 100; S(80): 100; S(92): 0	S(78): 100; S(80): 100;	High	GDsEsEEDEDLEVPVPSR	Unambiguous	1	1	P13861	S3(Phospho); S5(Phospho)	CID	1	0	1	1	S(3): 100.0; S(5): 100.0; S(17): 0.0	5.58180666	0	6.468400955	36	2	1074.895996	2148.784716	-2.218804176	120.7582467	25152	25152	MS2	0/0	LC_052313_MC757_05MC-ET-Cy-Ti_Enrich.raw
>sp|P13861|KAP2_HUMAN cAMP-dependent protein kinase type II-alpha regulatory subunit OS=Homo sapiens GN=PRKAR2A PE=1 SV=2	P13861	76	GDSESEEDEDLEVPVPSR	S(78): 100; S(80): 100; S(92): 0	S(78): 100; S(80): 100;	High	GDsEsEEDEDLEVPVPSR	Unambiguous	1	1	P13861	S3(Phospho); S5(Phospho)	CID	1	0	1	1	S(3): 100.0; S(5): 100.0; S(17): 0.0	5.448001862	0	21.4742794	100	2	1074.895386	2148.783495	-2.786895767	125.7465933	26229	26229	MS2	0/0	LC_052313_MC757_05MC-ET-Cy-Ti_Enrich.raw
>sp|P13861|KAP2_HUMAN cAMP-dependent protein kinase type II-alpha regulatory subunit OS=Homo sapiens GN=PRKAR2A PE=1 SV=2	P13861	76	GDSESEEDEDLEVPVPSR	S(78): 100; S(80): 100; S(92): 0	S(78): 100; S(80): 100;	High	GDsEsEEDEDLEVPVPSR	Unambiguous	1	1	P13861	S3(Phospho); S5(Phospho)	CID	1	0	1	1	S(3): 100.0; S(5): 100.0; S(17): 0.0	5.145778656	0	4.347405434	32	2	1074.895996	2148.784716	-2.218804176	122.8299117	25600	25600	MS2	0/0	LC_052313_MC757_05MC-ET-Cy-Ti_Enrich.raw
>sp|P13861|KAP2_HUMAN cAMP-dependent protein kinase type II-alpha regulatory subunit OS=Homo sapiens GN=PRKAR2A PE=1 SV=2	P13861	76	GDSESEEDEDLEVPVPSR	S(78): 100; S(80): 100; S(92): 0	S(78): 100; S(80): 100;	High	GDsEsEEDEDLEVPVPSR	Unambiguous	1	1	P13861	S3(Phospho); S5(Phospho)	CID	1	0	1	1	S(3): 100.0; S(5): 100.0; S(17): 0.0	4.969933987	0	9.111730576	100	2	1074.894775	2148.782274	-3.354988003	123.873005	25828	25828	MS2	0/0	LC_052313_MC757_05MC-ET-Cy-Ti_Enrich.raw
>sp|P13861|KAP2_HUMAN cAMP-dependent protein kinase type II-alpha regulatory subunit OS=Homo sapiens GN=PRKAR2A PE=1 SV=2	P13861	76	GDSESEEDEDLEVPVPSR	S(78): 100; S(80): 100; S(92): 0	S(78): 100; S(80): 100;	High	GDsEsEEDEDLEVPVPSR	Unambiguous	1	1	P13861	S3(Phospho); S5(Phospho)	CID	1	0	1	1	S(3): 100.0; S(5): 100.0; S(17): 0.0	4.778069019	0	11.92056465	100	2	1074.89563	2148.783983	-2.559659053	126.276675	26343	26343	MS2	0/0	LC_052313_MC757_05MC-ET-Cy-Ti_Enrich.raw
>sp|P13861|KAP2_HUMAN cAMP-dependent protein kinase type II-alpha regulatory subunit OS=Homo sapiens GN=PRKAR2A PE=1 SV=2	P13861	76	GDSESEEDEDLEVPVPSR	S(78): 100; S(80): 100; S(92): 0	S(78): 100; S(80): 100;	High	GDsEsEEDEDLEVPVPSR	Unambiguous	1	1	P13861	S3(Phospho); S5(Phospho)	CID	1	0	1	1	S(3): 100.0; S(5): 100.0; S(17): 0.0	4.632851124	0	12.28439713	100	2	1074.896851	2148.786425	-1.423477033	127.8578467	26685	26685	MS2	0/0	LC_052313_MC757_05MC-ET-Cy-Ti_Enrich.raw
>sp|P13861|KAP2_HUMAN cAMP-dependent protein kinase type II-alpha regulatory subunit OS=Homo sapiens GN=PRKAR2A PE=1 SV=2	P13861	76	GDSESEEDEDLEVPVPSR	S(78): 100; S(80): 100; S(92): 0	S(78): 100; S(80): 100;	High	GDsEsEEDEDLEVPVPSR	Unambiguous	1	1	P13861	S3(Phospho); S5(Phospho)	CID	1	0	1	1	S(3): 100.0; S(5): 100.0; S(17): 0.0	4.618403912	0	0	3	2	1074.897217	2148.787157	-1.082622931	121.7771333	25374	25374	MS2	0/0	LC_052313_MC757_05MC-ET-Cy-Ti_Enrich.raw
>sp|P13861|KAP2_HUMAN cAMP-dependent protein kinase type II-alpha regulatory subunit OS=Homo sapiens GN=PRKAR2A PE=1 SV=2	P13861	76	GDSESEEDEDLEVPVPSR	S(78): 100; S(80): 100; S(92): 0	S(78): 100; S(80): 100;	High	GDsEsEEDEDLEVPVPSR	Unambiguous	1	1	P13861	S3(Phospho); S5(Phospho)	CID	1	0	1	1	S(3): 100.0; S(5): 100.0; S(17): 0.0	4.536874771	0	9.463988304	100	2	1074.89563	2148.783983	-2.559659053	125.2606067	26127	26127	MS2	0/0	LC_052313_MC757_05MC-ET-Cy-Ti_Enrich.raw
>sp|P13861|KAP2_HUMAN cAMP-dependent protein kinase type II-alpha regulatory subunit OS=Homo sapiens GN=PRKAR2A PE=1 SV=2	P13861	76	GDSESEEDEDLEVPVPSR	S(78): 100; S(80): 100; S(92): 0	S(78): 100; S(80): 100;	High	GDsEsEEDEDLEVPVPSR	Unambiguous	1	1	P13861	S3(Phospho); S5(Phospho)	CID	1	0	1	1	S(3): 100.0; S(5): 100.0; S(17): 0.0	4.35104084	0	0.169889957	3	2	1074.896973	2148.786669	-1.309858974	121.2638267	25262	25262	MS2	0/0	LC_052313_MC757_05MC-ET-Cy-Ti_Enrich.raw
>sp|P13861|KAP2_HUMAN cAMP-dependent protein kinase type II-alpha regulatory subunit OS=Homo sapiens GN=PRKAR2A PE=1 SV=2	P13861	76	GDSESEEDEDLEVPVPSR	S(78): 100; S(80): 100; S(92): 0	S(78): 100; S(80): 100;	High	GDsEsEEDEDLEVPVPSR	Unambiguous	1	1	P13861	S3(Phospho); S5(Phospho)	CID	1	0	1	1	S(3): 100.0; S(5): 100.0; S(17): 0.0	4.228889465	0	2.088991165	16	2	1074.896362	2148.785448	-1.877949531	122.2978217	25486	25486	MS2	0/0	LC_052313_MC757_05MC-ET-Cy-Ti_Enrich.raw
>sp|P13861|KAP2_HUMAN cAMP-dependent protein kinase type II-alpha regulatory subunit OS=Homo sapiens GN=PRKAR2A PE=1 SV=2	P13861	76	GDSESEEDEDLEVPVPSR	S(78): 100; S(80): 100; S(92): 0	S(78): 100; S(80): 100;	High	GDsEsEEDEDLEVPVPSR	Unambiguous	1	1	P13861	S3(Phospho); S5(Phospho)	CID	1	0	1	1	S(3): 100.0; S(5): 100.0; S(17): 0.0	4.195794106	0	0	100	2	1074.89502	2148.782762	-3.127751031	127.3201783	26571	26571	MS2	0/0	LC_052313_MC757_05MC-ET-Cy-Ti_Enrich.raw
>sp|P13861|KAP2_HUMAN cAMP-dependent protein kinase type II-alpha regulatory subunit OS=Homo sapiens GN=PRKAR2A PE=1 SV=2	P13861	76	GDSESEEDEDLEVPVPSR	S(78): 100; S(80): 100; S(92): 0	S(78): 100; S(80): 100;	High	GDsEsEEDEDLEVPVPSR	Unambiguous	1	1	P13861	S3(Phospho); S5(Phospho)	CID	1	0	1	1	S(3): 100.0; S(5): 100.0; S(17): 0.0	4.146768093	0	11.4849205	35	2	1074.895508	2148.783739	-2.673277397	123.3440217	25716	25716	MS2	0/0	LC_052313_MC757_05MC-ET-Cy-Ti_Enrich.raw
>sp|P13861|KAP2_HUMAN cAMP-dependent protein kinase type II-alpha regulatory subunit OS=Homo sapiens GN=PRKAR2A PE=1 SV=2	P13861	76	GDSESEEDEDLEVPVPSR	S(78): 100; S(80): 100; S(92): 0	S(78): 100; S(80): 100;	High	GDsEsEEDEDLEVPVPSR	Unambiguous	1	1	P13861	S3(Phospho); S5(Phospho)	CID	1	0	1	1	S(3): 100.0; S(5): 100.0; S(17): 0.0	4.083510399	0	12.28328705	55	3	716.9333496	2148.785496	-1.855802677	121.6262383	25342	25342	MS2	0/0	LC_052313_MC757_05MC-ET-Cy-Ti_Enrich.raw
>sp|P13861|KAP2_HUMAN cAMP-dependent protein kinase type II-alpha regulatory subunit OS=Homo sapiens GN=PRKAR2A PE=1 SV=2	P13861	76	GDSESEEDEDLEVPVPSR	S(78): 100; S(80): 100; S(92): 0	S(78): 100; S(80): 100;	High	GDsEsEEDEDLEVPVPSR	Unambiguous	1	1	P13861	S3(Phospho); S5(Phospho)	CID	1	0	1	1	S(3): 100.0; S(5): 100.0; S(17): 0.0	4.063931465	0	19.90745354	100	2	1074.893555	2148.779833	-4.491174411	126.8002033	26458	26458	MS2	0/0	LC_052313_MC757_05MC-ET-Cy-Ti_Enrich.raw
>sp|P13861|KAP2_HUMAN cAMP-dependent protein kinase type II-alpha regulatory subunit OS=Homo sapiens GN=PRKAR2A PE=1 SV=2	P13861	76	GDSESEEDEDLEVPVPSR	S(78): 100; S(80): 100; S(92): 0	S(78): 100; S(80): 100;	High	GDsEsEEDEDLEVPVPSR	Unambiguous	1	1	P13861	S3(Phospho); S5(Phospho)	CID	1	0	1	1	S(3): 100.0; S(5): 100.0; S(17): 0.0	4.04393816	0	23.53955078	100	2	1074.895874	2148.784471	-2.332422442	120.277535	25049	25049	MS2	0/0	LC_052313_MC757_05MC-ET-Cy-Ti_Enrich.raw
>sp|P13861|KAP2_HUMAN cAMP-dependent protein kinase type II-alpha regulatory subunit OS=Homo sapiens GN=PRKAR2A PE=1 SV=2	P13861	76	GDSESEEDEDLEVPVPSR	S(78): 100; S(80): 100; S(92): 0	S(78): 100; S(80): 100;	High	GDsEsEEDEDLEVPVPSR	Unambiguous	1	1	P13861	S3(Phospho); S5(Phospho)	CID	1	0	1	1	S(3): 100.0; S(5): 100.0; S(17): 0.0	4.031843662	0	25.10283279	100	2	1074.894409	2148.781542	-3.695843654	128.4037667	26801	26801	MS2	0/0	LC_052313_MC757_05MC-ET-Cy-Ti_Enrich.raw
>sp|P13861|KAP2_HUMAN cAMP-dependent protein kinase type II-alpha regulatory subunit OS=Homo sapiens GN=PRKAR2A PE=1 SV=2	P13861	76	GDSESEEDEDLEVPVPSR	S(78): 100; S(80): 100; S(92): 0	S(78): 100; S(80): 100;	High	GDsEsEEDEDLEVPVPSR	Unambiguous	1	1	P13861	S3(Phospho); S5(Phospho)	CID	1	0	1	1	S(3): 100.0; S(5): 100.0; S(17): 0.0	4.012426376	0	25.44591904	45	2	1074.895996	2148.784716	-2.218804176	187.9825233	46255	46255	MS2	0/0	LC_051613_MC757_05MC-ET-Cy-Ti_NoEnrich.raw
>sp|P13861|KAP2_HUMAN cAMP-dependent protein kinase type II-alpha regulatory subunit OS=Homo sapiens GN=PRKAR2A PE=1 SV=2	P13861	76	GDSESEEDEDLEVPVPSR	S(78): 100; S(80): 100; S(92): 0	S(78): 100; S(80): 100;	High	GDsEsEEDEDLEVPVPSR	Unambiguous	1	1	P13861	S3(Phospho); S5(Phospho)	CID	1	0	1	1	S(3): 100.0; S(5): 100.0; S(17): 0.0	3.778855801	0	11.37393188	100	2	1074.894653	2148.78203	-3.468606527	129.1289633	26958	26958	MS2	0/0	LC_052313_MC757_05MC-ET-Cy-Ti_Enrich.raw
>sp|P13861|KAP2_HUMAN cAMP-dependent protein kinase type II-alpha regulatory subunit OS=Homo sapiens GN=PRKAR2A PE=1 SV=2	P13861	76	GDSESEEDEDLEVPVPSR	S(78): 100; S(80): 100; S(92): 0	S(78): 100; S(80): 100;	High	GDsEsEEDEDLEVPVPSR	Unambiguous	1	1	P13861	S3(Phospho); S5(Phospho)	CID	1	0	1	1	S(3): 100.0; S(5): 100.0; S(17): 0.0	3.484365463	0	22.26304817	41	2	1074.895752	2148.784227	-2.446040735	187.4250617	46099	46099	MS2	0/0	LC_051613_MC757_05MC-ET-Cy-Ti_NoEnrich.raw
>sp|P13861|KAP2_HUMAN cAMP-dependent protein kinase type II-alpha regulatory subunit OS=Homo sapiens GN=PRKAR2A PE=1 SV=2	P13861	60	GHPPPEPGPDRVADAKGDSESEEDEDLEVPVPSRF	S(78): 100; S(80): 100; S(92): 0	S(78): 100; S(80): 100;	High	GHPPPEPGPDRVADAKGDsEsEEDEDLEVPVPSRF	Unambiguous	1	1	P13861	S19(Phospho); S21(Phospho)	CID	1	0	1	1	S(19): 100.0; S(21): 100.0; S(33): 0.0	5.126725674	1	7.164112091	40	3	1306.220215	3916.646091	-3.258404883	133.271835	28694	28694	MS2	0/0	LC_052313_MC757_05MC-ET-Cy-Chy_Enrich.raw
>sp|P13861|KAP2_HUMAN cAMP-dependent protein kinase type II-alpha regulatory subunit OS=Homo sapiens GN=PRKAR2A PE=1 SV=2	P13861	97	RVSVCAETYNPDEEEEDTDPR	S(99): 99.8; T(104): 0.1; Y(105): 0; T(114): 0	S(99): 99.8;	High	RVsVcAETYNPDEEEEDTDPR	Unambiguous	1	1	P13861	S3(Phospho); C5(Carbamidomethyl)	CID	0.1492	0	1	1	S(3): 99.8; T(8): 0.1; Y(9): 0.0; T(18): 0.0	5.903436661	1	13.36477661	65	3	864.3441162	2591.017795	-2.41639297	132.8406667	31748	31748	MS2	0/0	LC_051613_MC757_05MC-ET-Cy-Ti_NoEnrich.raw
>sp|P13861|KAP2_HUMAN cAMP-dependent protein kinase type II-alpha regulatory subunit OS=Homo sapiens GN=PRKAR2A PE=1 SV=2	P13861	97	RVSVCAETYNPDEEEEDTDPR	S(99): 100; T(104): 0; Y(105): 0; T(114): 0	S(99): 100;	High	RVsVcAETYNPDEEEEDTDPR	Unambiguous	1	1	P13861	S3(Phospho); C5(Carbamidomethyl)	CID	0.2896	0	1	1	S(3): 100.0; T(8): 0.0; Y(9): 0.0; T(18): 0.0	5.86736536	1	0	83	2	1296.011597	2591.015917	-3.141455277	84.23987333	17200	17200	MS2	0/0	LC_052313_MC757_05MC-ET-Cy-Ti_Enrich.raw
>sp|P13861|KAP2_HUMAN cAMP-dependent protein kinase type II-alpha regulatory subunit OS=Homo sapiens GN=PRKAR2A PE=1 SV=2	P13861	97	RVSVCAETYNPDEEEEDTDPR	S(99): 99.4; T(104): 0.6; Y(105): 0; T(114): 0	S(99): 99.4;	High	RVsVcAETYNPDEEEEDTDPR	Unambiguous	1	1	P13861	S3(Phospho); C5(Carbamidomethyl)	CID	0.0653	0	1	1	S(3): 99.4; T(8): 0.6; Y(9): 0.0; T(18): 0.0	4.903019905	1	8.866483688	100	3	864.3445435	2591.019077	-1.921706772	84.08783167	17168	17168	MS2	0/0	LC_052313_MC757_05MC-ET-Cy-Ti_Enrich.raw
>sp|P14618|KPYM_HUMAN Pyruvate kinase isozymes M1/M2 OS=Homo sapiens GN=PKM PE=1 SV=4	P14618	33	LDIDSPPITAR	S(37): 100; T(41): 0	S(37): 100;	High	LDIDsPPITAR	Unambiguous	1	1	P14618	S5(Phospho)	CID	1	0	1	1	S(5): 100.0; T(9): 0.0	4.329698563	0	2.916182041	100	2	639.3094482	1277.61162	-1.684733914	114.309685	23749	23749	MS2	0/0	LC_052313_MC757_05MC-ET-Cy-Ti_Enrich.raw
>sp|P14618|KPYM_HUMAN Pyruvate kinase isozymes M1/M2 OS=Homo sapiens GN=PKM PE=1 SV=4	P14618	33	LDIDSPPITAR	S(37): 100; T(41): 0	S(37): 100;	High	LDIDsPPITAR	Unambiguous	1	1	P14618	S5(Phospho)	CID	1	0	1	1	S(5): 100.0; T(9): 0.0	4.311087132	0	23.633461	100	2	639.309082	1277.610887	-2.258009483	113.7421733	23623	23623	MS2	0/0	LC_052313_MC757_05MC-ET-Cy-Ti_Enrich.raw
>sp|P14625|ENPL_HUMAN Endoplasmin OS=Homo sapiens GN=HSP90B1 PE=1 SV=1	P14625	304	EESDDEAAVEEEEEEK	S(306): 100	S(306): 100;	High	EEsDDEAAVEEEEEEK	Unambiguous	1	1	P14625	S3(Phospho)	CID	1	0	1	1	S(3): 100.0	4.586688519	0	12.50942802	100	2	973.8482056	1946.689135	-1.026248697	63.514645	12732	12732	MS2	0/0	LC_052313_MC757_05MC-ET-Cy-Ti_Enrich.raw
>sp|P14923|PLAK_HUMAN Junction plakoglobin OS=Homo sapiens GN=JUP PE=1 SV=3	P14923	663	RVSVELTNSLFK	S(665): 100; T(669): 0; S(671): 0	S(665): 100;	High	RVsVELTNSLFK	Unambiguous	1	1	P14923	S3(Phospho)	CID	1	0	1	1	S(3): 100.0; T(7): 0.0; S(9): 0.0	4.56038475	1	16.50506592	100	2	736.8759155	1472.744554	-4.330598469	141.995	29670	29670	MS2	0/0	LC_052313_MC757_05MC-ET-Cy-Ti_Enrich.raw
>sp|P15151|PVR_HUMAN Poliovirus receptor OS=Homo sapiens GN=PVR PE=1 SV=2	P15151	399	SAVSRENSSSQDPQTEGTR	S(399): 100; S(402): 100; S(406): 0; S(407): 0; S(408): 0; T(413): 0; T(416): 0	S(399): 100; S(402): 100;	High	SAVsRENsSSQDPQTEGTR	Unambiguous	1	1	P15151	S4(Phospho); S8(Phospho)	CID	0.0718	0	1	1	S(1): 100.0; S(4): 100.0; S(8): 0.0; S(9): 0.0; S(10): 0.0; T(15): 0.0; T(18): 0.0	6.267899513	0	19.74397469	100	3	732.6244507	2195.858799	-0.671490908	33.72102333	5840	5840	MS2	0/0	LC_052313_MC757_05MC-ET-Cy-Chy_Enrich.raw
>sp|P15924|DESP_HUMAN Desmoplakin OS=Homo sapiens GN=DSP PE=1 SV=3	P15924	2812	GLPSPYNMSSAPGSR	S(2815): 0; Y(2817): 0; S(2820): 0.5; S(2821): 99.5; S(2825): 100	S(2821): 99.5; S(2825): 100;	High	GLPSPYNMSsAPGsR	Unambiguous	1	1	P15924	S10(Phospho); S14(Phospho)	CID	0.2524	0	1	1	S(4): 0.0; Y(6): 0.0; S(9): 0.5; S(10): 99.5; S(14): 100.0	5.229818821	0	20.65041924	50	2	840.8265991	1680.645922	-1.791976391	109.1059167	22576	22576	MS2	0/0	LC_052313_MC757_05MC-ET-Cy-Ti_Enrich.raw
>sp|P15924|DESP_HUMAN Desmoplakin OS=Homo sapiens GN=DSP PE=1 SV=3	P15924	2812	GLPSPYNMSSAPGSR	S(2815): 0; Y(2817): 0; S(2820): 93.4; S(2821): 6.5; S(2825): 100	S(2825): 100;	High	GLPSPYNmSsAPGsR	Unambiguous	1	1	P15924	M8(Oxidation); S10(Phospho); S14(Phospho)	CID	0.271	0	1	1	S(4): 0.0; Y(6): 0.0; S(9): 93.4; S(10): 6.5; S(14): 100.0	5.128896236	0	1.173527598	11	2	848.8242188	1696.641161	-1.583964872	85.75301833	17520	17520	MS2	0/0	LC_052313_MC757_05MC-ET-Cy-Ti_Enrich.raw
>sp|P15924|DESP_HUMAN Desmoplakin OS=Homo sapiens GN=DSP PE=1 SV=3	P15924	2812	GLPSPYNMSSAPGSR	S(2815): 0; Y(2817): 0; S(2820): 50.2; S(2821): 50.2; S(2825): 99.6	S(2825): 99.6;	High	GLPSPYNmSsAPGsR	Unambiguous	1	1	P15924	M8(Oxidation); S10(Phospho); S14(Phospho)	CID	0.1866	0	1	1	S(4): 0.0; Y(6): 0.0; S(9): 50.2; S(10): 50.2; S(14): 99.6	5.085832119	0	41.86017609	100	2	848.8233643	1696.639452	-2.591242571	85.243915	17412	17412	MS2	0/0	LC_052313_MC757_05MC-ET-Cy-Ti_Enrich.raw
>sp|P15924|DESP_HUMAN Desmoplakin OS=Homo sapiens GN=DSP PE=1 SV=3	P15924	2812	GLPSPYNMSSAPGSR	S(2815): 0; Y(2817): 0; S(2820): 50; S(2821): 50; S(2825): 100	S(2825): 100;	High	GLPSPYNmSsAPGsR	Unambiguous	1	1	P15924	M8(Oxidation); S10(Phospho); S14(Phospho)	CID	0.2568	0	1	1	S(4): 0.0; Y(6): 0.0; S(9): 50.0; S(10): 50.0; S(14): 100.0	4.752679348	0	34.06817245	100	2	848.8243408	1696.641405	-1.440068224	86.29268667	17634	17634	MS2	0/0	LC_052313_MC757_05MC-ET-Cy-Ti_Enrich.raw
>sp|P15924|DESP_HUMAN Desmoplakin OS=Homo sapiens GN=DSP PE=1 SV=3	P15924	2812	GLPSPYNMSSAPGSR	S(2815): 0; Y(2817): 0; S(2820): 0.4; S(2821): 99.6; S(2825): 100	S(2821): 99.6; S(2825): 100;	High	GLPSPYNMSsAPGsR	Unambiguous	1	1	P15924	S10(Phospho); S14(Phospho)	CID	0.1962	0	1	1	S(4): 0.0; Y(6): 0.0; S(9): 0.4; S(10): 99.6; S(14): 100.0	4.740889072	0	23.48817825	100	2	840.8267212	1680.646166	-1.646710202	108.5587983	22453	22453	MS2	0/0	LC_052313_MC757_05MC-ET-Cy-Ti_Enrich.raw
>sp|P15924|DESP_HUMAN Desmoplakin OS=Homo sapiens GN=DSP PE=1 SV=3	P15924	2812	GLPSPYNMSSAPGSR	S(2815): 0; Y(2817): 0; S(2820): 0; S(2821): 0; S(2825): 100	S(2825): 100;	High	GLPSPYNmSSAPGsR	Unambiguous	1	1	P15924	M8(Oxidation); S14(Phospho)	CID	1	0	1	1	S(4): 0.0; Y(6): 0.0; S(9): 0.0; S(10): 0.0; S(14): 100.0	4.4861269	0	39.38841248	100	2	808.8414917	1616.675707	-1.119903982	82.41818667	16816	16816	MS2	0/0	LC_052313_MC757_05MC-ET-Cy-Ti_Enrich.raw
>sp|P15924|DESP_HUMAN Desmoplakin OS=Homo sapiens GN=DSP PE=1 SV=3	P15924	2812	GLPSPYNMSSAPGSR	S(2815): 0; Y(2817): 0; S(2820): 0; S(2821): 0; S(2825): 100	S(2825): 100;	High	GLPSPYNmSSAPGsR	Unambiguous	1	1	P15924	M8(Oxidation); S14(Phospho)	CID	1	0	1	1	S(4): 0.0; Y(6): 0.0; S(9): 0.0; S(10): 0.0; S(14): 100.0	4.120982647	0	33.08840942	80	2	808.8408813	1616.674486	-1.874975274	82.94949167	16928	16928	MS2	0/0	LC_052313_MC757_05MC-ET-Cy-Ti_Enrich.raw
>sp|P16070|CD44_HUMAN CD44 antigen OS=Homo sapiens GN=CD44 PE=1 SV=3	P16070	706	SQEMVHLVNK	S(706): 100	S(706): 100;	High	sQEMVHLVNK	Unambiguous	1	1	P16070	S1(Phospho)	CID	1	0	1	1	S(1): 100.0	3.65918684	0	50.75553513	100	2	632.7901001	1264.572924	-2.118284076	81.12856667	16541	16541	MS2	0/0	LC_052313_MC757_05MC-ET-Cy-Ti_Enrich.raw
>sp|P16070|CD44_HUMAN CD44 antigen OS=Homo sapiens GN=CD44 PE=1 SV=3	P16070	706	SQEMVHLVNK	S(706): 100	S(706): 100;	High	sQEmVHLVNK	Unambiguous	1	1	P16070	S1(Phospho); M4(Oxidation)	CID	1	0	1	1	S(1): 100.0	3.546437025	0	52.2376442	100	2	640.7880859	1280.568895	-1.26665969	52.79079167	10298	10298	MS2	0/0	LC_052313_MC757_05MC-ET-Cy-Ti_Enrich.raw
>sp|P16383|GCFC2_HUMAN GC-rich sequence DNA-binding factor 2 OS=Homo sapiens GN=GCFC2 PE=1 SV=2	P16383	172	RESEDDPESEPDDHEK	S(174): 100; S(180): 100	S(174): 100; S(180): 100;	High	REsEDDPEsEPDDHEK	Unambiguous	1	1	P16383	S3(Phospho); S9(Phospho)	CID	1	0	1	1	S(3): 100.0; S(9): 100.0	5.230462074	1	1.978222251	15	3	691.9020386	2073.691562	-2.093284952	30.14581833	5103	5103	MS2	0/0	LC_052313_MC757_05MC-ET-Cy-Ti_Enrich.raw
>sp|P16383|GCFC2_HUMAN GC-rich sequence DNA-binding factor 2 OS=Homo sapiens GN=GCFC2 PE=1 SV=2	P16383	172	RESEDDPESEPDDHEK	S(174): 100; S(180): 100	S(174): 100; S(180): 100;	High	REsEDDPEsEPDDHEK	Unambiguous	1	1	P16383	S3(Phospho); S9(Phospho)	CID	1	0	1	1	S(3): 100.0; S(9): 100.0	4.620886326	1	0	21	2	1037.348999	2073.690721	-2.498864981	30.20692833	5121	5121	MS2	0/0	LC_052313_MC757_05MC-ET-Cy-Ti_Enrich.raw
>sp|P16455|MGMT_HUMAN Methylated-DNA--protein-cysteine methyltransferase OS=Homo sapiens GN=MGMT PE=1 SV=1	P16455	192	LKGAGATSGSPPAGRN	T(198): 0; S(199): 0.1; S(201): 99.9	S(201): 99.9;	High	LKGAGATSGsPPAGRN	Unambiguous	1	1	P16455	S10(Phospho)	CID	0.1061	0	1	1	T(7): 0.0; S(8): 0.1; S(10): 99.9	5.275736809	1	31.53715515	100	2	760.8634644	1520.719652	-1.400790119	30.40541	5160	5160	MS2	0/0	LC_052313_MC757_05MC-ET-Cy-Chy_Enrich.raw
>sp|P16615|AT2A2_HUMAN Sarcoplasmic/endoplasmic reticulum calcium ATPase 2 OS=Homo sapiens GN=ATP2A2 PE=1 SV=1	P16615	656	EFDELNPSAQR	S(663): 100	S(663): 100;	High	EFDELNPsAQR	Unambiguous	1	1	P16615	S8(Phospho)	CID	1	0	1	1	S(8): 100.0	3.838377953	0	32.75678635	100	2	693.2891846	1385.571093	-1.638154395	85.64786	17498	17498	MS2	0/0	LC_052313_MC757_05MC-ET-Cy-Ti_Enrich.raw
>sp|P16949|STMN1_HUMAN Stathmin OS=Homo sapiens GN=STMN1 PE=1 SV=3	P16949	14	RASGQAFELILSPR	S(16): 100; S(25): 100	S(16): 100; S(25): 100;	High	RAsGQAFELILsPR	Unambiguous	1	1	P16949	S3(Phospho); S12(Phospho)	CID	1	0	1	1	S(3): 100.0; S(12): 100.0	6.61017704	1	16.79627228	100	2	852.8952637	1704.783251	-2.253996951	151.0900217	31561	31561	MS2	0/0	LC_052313_MC757_05MC-ET-Cy-Ti_Enrich.raw
>sp|P16949|STMN1_HUMAN Stathmin OS=Homo sapiens GN=STMN1 PE=1 SV=3	P16949	14	RASGQAFELILSPR	S(16): 100; S(25): 0	S(16): 100;	High	RAsGQAFELILSPR	Unambiguous	1	1	P16949	S3(Phospho)	CID	1	0	1	1	S(3): 100.0; S(12): 0.0	5.746118546	1	15.92043495	100	2	812.9125366	1624.817797	-1.825237155	150.2115867	31379	31379	MS2	0/0	LC_052313_MC757_05MC-ET-Cy-Ti_Enrich.raw
>sp|P16949|STMN1_HUMAN Stathmin OS=Homo sapiens GN=STMN1 PE=1 SV=3	P16949	14	RASGQAFELILSPR	S(16): 100; S(25): 100	S(16): 100; S(25): 100;	High	RAsGQAFELILsPR	Unambiguous	1	1	P16949	S3(Phospho); S12(Phospho)	CID	1	0	1	1	S(3): 100.0; S(12): 100.0	5.672191143	1	11.00189781	100	2	852.8956299	1704.783983	-1.824368604	151.5907683	31665	31665	MS2	0/0	LC_052313_MC757_05MC-ET-Cy-Ti_Enrich.raw
>sp|P16949|STMN1_HUMAN Stathmin OS=Homo sapiens GN=STMN1 PE=1 SV=3	P16949	14	RASGQAFELILSPR	S(16): 0; S(25): 100	S(25): 100;	High	RASGQAFELILsPR	Unambiguous	1	1	P16949	S12(Phospho)	CID	1	0	1	1	S(3): 0.0; S(12): 100.0	4.249697685	1	40.84745407	100	2	812.9139404	1624.820604	-0.097278816	144.4587283	30185	30185	MS2	0/0	LC_052313_MC757_05MC-ET-Cy-Ti_Enrich.raw
>sp|P17812|PYRG1_HUMAN CTP synthase 1 OS=Homo sapiens GN=CTPS1 PE=1 SV=2	P17812	571	SGSSSPDSEITELK	S(571): 0; S(573): 0; S(574): 100; S(575): 100; S(578): 0; T(581): 0	S(574): 100; S(575): 100;	High	SGSssPDSEITELK	Unambiguous	1	1	P17812	S4(Phospho); S5(Phospho)	CID	0.1272	0	1	1	S(1): 0.0; S(3): 0.0; S(4): 100.0; S(5): 100.0; S(8): 0.0; T(11): 0.0	4.637011051	0	42.61326218	40	2	798.8064575	1596.605638	-1.374717015	104.0279317	21471	21471	MS2	0/0	LC_052313_MC757_05MC-ET-Cy-Ti_Enrich.raw
>sp|P17812|PYRG1_HUMAN CTP synthase 1 OS=Homo sapiens GN=CTPS1 PE=1 SV=2	P17812	571	SGSSSPDSEITELK	S(571): 89.5; S(573): 5.3; S(574): 5.6; S(575): 99.6; S(578): 0; T(581): 0	S(575): 99.6;	High	SGSssPDSEITELK	Unambiguous	1	1	P17812	S4(Phospho); S5(Phospho)	CID	0.0326	0	1	1	S(1): 89.5; S(3): 5.3; S(4): 5.6; S(5): 99.6; S(8): 0.0; T(11): 0.0	3.682122231	0	40.35993576	79	2	798.8065796	1596.605883	-1.221804538	104.5503217	21585	21585	MS2	0/0	LC_052313_MC757_05MC-ET-Cy-Ti_Enrich.raw
>sp|P18031|PTN1_HUMAN Tyrosine-protein phosphatase non-receptor type 1 OS=Homo sapiens GN=PTPN1 PE=1 SV=1	P18031	351	GSPLNAAPYGIESMSQDTEVR	S(352): 100; Y(359): 0; S(363): 0; S(365): 0; T(368): 0	S(352): 100;	High	GsPLNAAPYGIESmSQDTEVR	Unambiguous	1	1	P18031	S2(Phospho); M14(Oxidation)	CID	0.263	0	1	1	S(2): 100.0; Y(9): 0.0; S(13): 0.0; S(15): 0.0; T(18): 0.0	5.588996887	0	0	74	2	1159.49646	2317.985643	-6.511687494	110.136	22807	22807	MS2	0/0	LC_052313_MC757_05MC-ET-Cy-Ti_Enrich.raw
>sp|P18206|VINC_HUMAN Vinculin OS=Homo sapiens GN=VCL PE=1 SV=4	P18206	286	DPSASPGDAGEQAIR	S(288): 1; S(290): 99	S(290): 99;	High	DPSAsPGDAGEQAIR	Unambiguous	1	1	P18206	S5(Phospho)	CID	0.0994	0	1	1	S(3): 1.0; S(5): 99.0	4.73418045	0	33.89260864	100	2	775.8283691	1550.649462	0.721866081	63.08107167	12635	12635	MS2	0/0	LC_052313_MC757_05MC-ET-Cy-Ti_Enrich.raw
>sp|P18669|PGAM1_HUMAN Phosphoglycerate mutase 1 OS=Homo sapiens GN=PGAM1 PE=1 SV=2	P18669	11	HGESAWNLENR	S(14): 100	S(14): 100;	High	HGEsAWNLENR	Unambiguous	1	1	P18669	S4(Phospho)	CID	1	0	1	1	S(4): 100.0	4.400104046	0	39.50993347	100	2	696.7865601	1392.565843	-2.462219527	85.40308833	17446	17446	MS2	0/0	LC_052313_MC757_05MC-ET-Cy-Ti_Enrich.raw
>sp|P18858|DNLI1_HUMAN DNA ligase 1 OS=Homo sapiens GN=LIG1 PE=1 SV=1	P18858	193	AETPTESVSEPEVATK	T(195): 100; T(197): 0; S(199): 0.1; S(201): 99.9; T(207): 0	T(195): 100; S(201): 99.9;	High	AEtPTESVsEPEVATK	Unambiguous	1	1	P18858	T3(Phospho); S9(Phospho)	CID	0.1821	0	1	1	T(3): 100.0; T(5): 0.0; S(7): 0.1; S(9): 99.9; T(15): 0.0	6.043350697	0	44.22386932	100	2	917.8717041	1834.736132	-1.886765522	73.517565	14962	14962	MS2	0/0	LC_052313_MC757_05MC-ET-Cy-Ti_Enrich.raw
>sp|P18858|DNLI1_HUMAN DNA ligase 1 OS=Homo sapiens GN=LIG1 PE=1 SV=1	P18858	193	AETPTESVSEPEVATK	T(195): 99.5; T(197): 0.5; S(199): 0; S(201): 0; T(207): 0	T(195): 99.5;	High	AEtPTESVSEPEVATK	Unambiguous	1	1	P18858	T3(Phospho)	CID	0.1109	0	1	1	T(3): 99.5; T(5): 0.5; S(7): 0.0; S(9): 0.0; T(15): 0.0	5.049671173	0	40.71785736	100	2	877.8876343	1754.767992	-3.00345421	73.66061333	14991	14991	MS2	0/0	LC_052313_MC757_05MC-ET-Cy-Ti_Enrich.raw
>sp|P18858|DNLI1_HUMAN DNA ligase 1 OS=Homo sapiens GN=LIG1 PE=1 SV=1	P18858	898	RKQSQIQNQQGEDSGSDPEDTY	S(901): 0; S(911): 100; S(913): 100; T(918): 0; Y(919): 0	S(911): 100; S(913): 100;	High	RKQSQIQNQQGEDsGsDPEDTY	Unambiguous	1	1	P18858	S14(Phospho); S16(Phospho)	CID	0.2003	0	1	1	S(4): 0.0; S(14): 100.0; S(16): 100.0; T(21): 0.0; Y(22): 0.0	5.891974926	0	36.79913712	96	3	890.682312	2670.032383	-1.10879361	61.21275833	12381	12381	MS2	0/0	LC_052313_MC757_05MC-ET-Cy-Chy_Enrich.raw
>sp|P18858|DNLI1_HUMAN DNA ligase 1 OS=Homo sapiens GN=LIG1 PE=1 SV=1	P18858	898	RKQSQIQNQQGEDSGSDPEDTY	S(901): 0; S(911): 100; S(913): 100; T(918): 0; Y(919): 0	S(911): 100; S(913): 100;	High	RKQSQIQNQQGEDsGsDPEDTY	Unambiguous	1	1	P18858	S14(Phospho); S16(Phospho)	CID	1	0	1	1	S(4): 0.0; S(14): 100.0; S(16): 100.0; T(21): 0.0; Y(22): 0.0	5.616347313	0	10.03672409	15	3	890.6815186	2670.030002	-2.000309335	54.24796	10656	10656	MS2	0/0	LC_052313_MC757_05MC-ET-Cy-Chy_Enrich.raw
>sp|P18858|DNLI1_HUMAN DNA ligase 1 OS=Homo sapiens GN=LIG1 PE=1 SV=1	P18858	898	RKQSQIQNQQGEDSGSDPEDTY	S(901): 0; S(911): 100; S(913): 100; T(918): 0; Y(919): 0	S(911): 100; S(913): 100;	High	RKQSQIQNQQGEDsGsDPEDTY	Unambiguous	1	1	P18858	S14(Phospho); S16(Phospho)	CID	1	0	1	1	S(4): 0.0; S(14): 100.0; S(16): 100.0; T(21): 0.0; Y(22): 0.0	4.477744102	0	37.5916481	70	3	890.6815796	2670.030186	-1.931731146	53.65593167	10519	10519	MS2	0/0	LC_052313_MC757_05MC-ET-Cy-Chy_Enrich.raw
>sp|P18858|DNLI1_HUMAN DNA ligase 1 OS=Homo sapiens GN=LIG1 PE=1 SV=1	P18858	131	RTIQEVLEEQSEDEDR	T(132): 0; S(141): 100	S(141): 100;	High	RTIQEVLEEQsEDEDR	Unambiguous	1	1	P18858	S11(Phospho)	CID	1	0	1	1	T(2): 0.0; S(11): 100.0	6.747370243	1	15.96913624	54	3	685.9660034	2055.883457	-1.597997242	105.14768	21717	21717	MS2	0/0	LC_052313_MC757_05MC-ET-Cy-Ti_Enrich.raw
>sp|P18858|DNLI1_HUMAN DNA ligase 1 OS=Homo sapiens GN=LIG1 PE=1 SV=1	P18858	131	RTIQEVLEEQSEDEDR	T(132): 0; S(141): 100	S(141): 100;	High	RTIQEVLEEQsEDEDR	Unambiguous	1	1	P18858	S11(Phospho)	CID	1	0	1	1	T(2): 0.0; S(11): 100.0	6.437520981	1	38.37334824	100	2	1028.443481	2055.879686	-3.432121744	105.178415	21724	21724	MS2	0/0	LC_052313_MC757_05MC-ET-Cy-Ti_Enrich.raw
>sp|P18858|DNLI1_HUMAN DNA ligase 1 OS=Homo sapiens GN=LIG1 PE=1 SV=1	P18858	131	RTIQEVLEEQSEDEDREAK	T(132): 0; S(141): 100	S(141): 100;	High	RTIQEVLEEQsEDEDREAK	Unambiguous	1	1	P18858	S11(Phospho)	CID	1	0	1	1	T(2): 0.0; S(11): 100.0	6.326776981	2	15.02439404	100	3	795.3574219	2384.057712	-1.560333452	97.19165333	19976	19976	MS2	0/0	LC_052313_MC757_05MC-ET-Cy-Ti_Enrich.raw
>sp|P18858|DNLI1_HUMAN DNA ligase 1 OS=Homo sapiens GN=LIG1 PE=1 SV=1	P18858	132	TIQEVLEEQSEDEDREAK	T(132): 0.1; S(141): 99.9	S(141): 99.9;	High	TIQEVLEEQsEDEDREAK	Unambiguous	1	1	P18858	S10(Phospho)	CID	1	0	1	1	T(1): 0.1; S(10): 99.9	4.753108025	1	12.06004143	100	2	1114.479248	2227.951219	-4.08125015	96.97998167	19931	19931	MS2	0/0	LC_052313_MC757_05MC-ET-Cy-Ti_Enrich.raw
>sp|P18858|DNLI1_HUMAN DNA ligase 1 OS=Homo sapiens GN=LIG1 PE=1 SV=1	P18858	63	VLGSEGEEEDEALSPAK	S(66): 100; S(76): 100	S(66): 100; S(76): 100;	High	VLGsEGEEEDEALsPAK	Unambiguous	1	1	P18858	S4(Phospho); S14(Phospho)	CID	1	0	1	1	S(4): 100.0; S(14): 100.0	8.674321175	0	7.45556736	23	2	960.3798828	1919.752489	-1.82538896	94.65314167	19423	19423	MS2	0/0	LC_052313_MC757_05MC-ET-Cy-Ti_Enrich.raw
>sp|P18858|DNLI1_HUMAN DNA ligase 1 OS=Homo sapiens GN=LIG1 PE=1 SV=1	P18858	63	VLGSEGEEEDEALSPAK	S(66): 100; S(76): 100	S(66): 100; S(76): 100;	High	VLGsEGEEEDEALsPAK	Unambiguous	1	1	P18858	S4(Phospho); S14(Phospho)	CID	1	0	1	1	S(4): 100.0; S(14): 100.0	7.22457552	0	13.37676811	100	2	960.3782349	1919.749193	-3.542230132	94.17948	19321	19321	MS2	0/0	LC_052313_MC757_05MC-ET-Cy-Ti_Enrich.raw
>sp|P18858|DNLI1_HUMAN DNA ligase 1 OS=Homo sapiens GN=LIG1 PE=1 SV=1	P18858	63	VLGSEGEEEDEALSPAK	S(66): 100; S(76): 100	S(66): 100; S(76): 100;	High	VLGsEGEEEDEALsPAK	Unambiguous	1	1	P18858	S4(Phospho); S14(Phospho)	CID	1	0	1	1	S(4): 100.0; S(14): 100.0	7.040452957	0	33.8416214	41	2	960.3793335	1919.75139	-2.397668696	95.16556833	19536	19536	MS2	0/0	LC_052313_MC757_05MC-ET-Cy-Ti_Enrich.raw
>sp|P18858|DNLI1_HUMAN DNA ligase 1 OS=Homo sapiens GN=LIG1 PE=1 SV=1	P18858	63	VLGSEGEEEDEALSPAK	S(66): 0; S(76): 100	S(76): 100;	High	VLGSEGEEEDEALsPAK	Unambiguous	1	1	P18858	S14(Phospho)	CID	1	0	1	1	S(4): 0.0; S(14): 100.0	6.554855347	0	19.23487473	100	2	920.3977051	1839.788134	-0.830945543	83.061745	16952	16952	MS2	0/0	LC_052313_MC757_05MC-ET-Cy-Ti_Enrich.raw
>sp|P18858|DNLI1_HUMAN DNA ligase 1 OS=Homo sapiens GN=LIG1 PE=1 SV=1	P18858	63	VLGSEGEEEDEALSPAK	S(66): 0; S(76): 100	S(76): 100;	High	VLGSEGEEEDEALsPAK	Unambiguous	1	1	P18858	S14(Phospho)	CID	1	0	1	1	S(4): 0.0; S(14): 100.0	6.046309948	0	16.49210548	100	2	920.3959351	1839.784593	-2.755106674	83.57434167	17060	17060	MS2	0/0	LC_052313_MC757_05MC-ET-Cy-Ti_Enrich.raw
>sp|P19338|NUCL_HUMAN Nucleolin OS=Homo sapiens GN=NCL PE=1 SV=3	P19338	23	EVEEDSEDEEMSEDEEDDSSGEEVVIPQKK	S(28): 100; S(34): 100; S(41): 87.5; S(42): 12.5	S(28): 100; S(34): 100;	High	EVEEDsEDEEmsEDEEDDsSGEEVVIPQKK	Unambiguous	1	1	P19338	S6(Phospho); M11(Oxidation); S12(Phospho); S19(Phospho)	CID	1	0	1	1	S(6): 100.0; S(12): 100.0; S(19): 87.5; S(20): 12.5	5.325035572	1	38.13040161	100	3	1233.10083	3697.287937	-2.129213564	107.9933667	22329	22329	MS2	0/0	LC_052313_MC757_05MC-ET-Cy-Ti_Enrich.raw
>sp|P19338|NUCL_HUMAN Nucleolin OS=Homo sapiens GN=NCL PE=1 SV=3	P19338	23	EVEEDSEDEEMSEDEEDDSSGEEVVIPQKK	S(28): 100; S(34): 100; S(41): 86.1; S(42): 13.9	S(28): 100; S(34): 100;	High	EVEEDsEDEEmsEDEEDDsSGEEVVIPQKK	Unambiguous	1	1	P19338	S6(Phospho); M11(Oxidation); S12(Phospho); S19(Phospho)	CID	1	0	1	1	S(6): 100.0; S(12): 100.0; S(19): 86.1; S(20): 13.9	5.068739414	1	30.51747322	100	3	1233.099854	3697.285007	-2.921604124	108.2715683	22390	22390	MS2	0/0	LC_052313_MC757_05MC-ET-Cy-Ti_Enrich.raw
>sp|P19338|NUCL_HUMAN Nucleolin OS=Homo sapiens GN=NCL PE=1 SV=3	P19338	142	KEDSDEEEDDDSEEDEEDDEDEDEDEDEIEPAAMK	S(145): 100; S(153): 100	S(145): 100; S(153): 100;	High	KEDsDEEEDDDsEEDEEDDEDEDEDEDEIEPAAMK	Unambiguous	1	1	P19338	S4(Phospho); S12(Phospho)	CID	1	0	1	1	S(4): 100.0; S(12): 100.0	5.553001404	1	0.8874982	4	3	1427.126099	4279.363743	-2.837022579	165.5871233	40091	40091	MS2	0/0	LC_051613_MC757_05MC-ET-Cy-Ti_NoEnrich.raw
>sp|P19338|NUCL_HUMAN Nucleolin OS=Homo sapiens GN=NCL PE=1 SV=3	P19338	142	KEDSDEEEDDDSEEDEEDDEDEDEDEDEIEPAAMK	S(145): 100; S(153): 100	S(145): 100; S(153): 100;	High	KEDsDEEEDDDsEEDEEDDEDEDEDEDEIEPAAmK	Unambiguous	1	1	P19338	S4(Phospho); S12(Phospho); M34(Oxidation)	CID	1	0	1	1	S(4): 100.0; S(12): 100.0	5.062797546	1	0	100	3	1432.456665	4295.355442	-3.575125044	97.06325333	19949	19949	MS2	0/0	LC_052313_MC757_05MC-ET-Cy-Ti_Enrich.raw
[truncated: 3,064 more rows]

## Sheet: MCF7_Cyto_CTRL_PSMs
MCF7 Control Cytoplasmic Extract	MCF7 Control Cytoplasmic Extract	MCF7 Control Cytoplasmic Extract		MCF7 Control Cytoplasmic Extract
[truncated: 1,781 more rows]

## Sheet: MCF7_Cyto_RA_Details
MCF7 RA Cytoplasmic Extract
Phosphopeptides details
[truncated: 4,021 more rows]

## Sheet: MCF7_Cyto_RA_PSMs
MCF7 Control Cytoplasmic Extract	MCF7 RA Cytoplasmic Extract	MCF7 Control Cytoplasmic Extract		MCF7 Control Cytoplasmic Extract
[truncated: 1,850 more rows]

[truncated: 12 more sheets: MCF7_Nuc_CTRL_Details, MCF7_Nuc_CTRL_PSMs, MCF7_Nuc_RA_Details, MCF7_Nuc_RA_PSMs, BT474_Cyto_CTRL_Details, BT474_Cyto_CTRL_PSMs, BT474_Cyto_RA_Details, BT474_Cyto_RA_PSMs, BT474_Nuc_CTRL_Details, BT474_Nuc_CTRL_PSMs, BT474_Nuc_RA_Details, BT474_Nuc_RA_PSMs]
