# Supplementary material for: Phosphoproteome and Transcriptome of RA-Responsive and RA-Resistant Breast Cancer Cell Lines
Source: PLoS One. 2016 Jun 30;11(6):e0157290. doi: 10.1371/journal.pone.0157290 (PMC4928811; doi:10.1371/journal.pone.0157290)
Supplement: S4 Table — (XLSX) [file pone.0157290.s007.xlsx]

## Sheet: MCF7_Cyto_CTRL_Details
MCF7 control Cytoplasmic Extract R2
Phosphopeptides details
Protein Name	Protein Accession	Peptide Start in Protein	Peptide Sequence	Site Probabilities on Protein Level	Modifications above Ambiguity	A2	Sequence	PSM Ambiguity	# Proteins	# Protein Groups	Protein Group Accessions	Modifications	Activation Type	?Score	?Cn	Rank	Search Engine Rank	phosphoRS Site Probabilities	XCorr	# Missed Cleavages	Isolation Interference [%]	Ion Inject Time [ms]	Charge	m/z [Da]	MH+ [Da]	?M [ppm]	RT [min]	First Scan	Last Scan	MS Order	Ions Matched	Spectrum File
>sp|P46379|BAG6_HUMAN Large proline-rich protein BAG6 OS=Homo sapiens GN=BAG6 PE=1 SV=2	P46379	1073	AAGARPLTSPESLSR	T(1080): 10.2; S(1081): 78.2; S(1084): 1.5; S(1086): 10.2		High	AAGARPLTsPESLSR	Unambiguous	1	1	P46379	S9(Phospho)	CID	0.0571	0.0000	1	1	T(8): 10.2; S(9): 78.2; S(12): 1.5; S(14): 10.2	3.85	0	39	49	2	796.89276	1592.77825	-0.66	59.13	15199	15199	MS2	0/0	LC_071715_MC122_V_MC-Et-Cy_01_TP.raw
>sp|Q9UPT8|ZC3H4_HUMAN Zinc finger CCCH domain-containing protein 4 OS=Homo sapiens GN=ZC3H4 PE=1 SV=3	Q9UPT8	1094	AAKPGPAEAPSPTASPSGDASPPATAPYDPR	S(1104): 98; T(1106): 2; S(1108): 0; S(1110): 0; S(1114): 99.9; T(1118): 0; Y(1121): 0	S(1114): 99.9;	High	AAKPGPAEAPSPtASPSGDAsPPATAPYDPR	Unambiguous	1	1	Q9UPT8	T13(Phospho); S21(Phospho)	CID	0.1438	0.0000	1	1	S(11): 98.0; T(13): 2.0; S(15): 0.0; S(17): 0.0; S(21): 99.9; T(25): 0.0; Y(28): 0.0	6.33	0	0	27	3	1031.11865	3091.34140	-1.07	74.27	19440	19440	MS2	0/0	LC_071715_MC122_V_MC-Et-Cy_01_TP.raw
>sp|Q9UPT8|ZC3H4_HUMAN Zinc finger CCCH domain-containing protein 4 OS=Homo sapiens GN=ZC3H4 PE=1 SV=3	Q9UPT8	1094	AAKPGPAEAPSPTASPSGDASPPATAPYDPR	S(1104): 90.2; T(1106): 9.8; S(1108): 0; S(1110): 0; S(1114): 100; T(1118): 0; Y(1121): 0	S(1114): 100;	High	AAKPGPAEAPSPtASPSGDAsPPATAPYDPR	Unambiguous	1	1	Q9UPT8	T13(Phospho); S21(Phospho)	CID	0.1282	0.0000	1	1	S(11): 90.2; T(13): 9.8; S(15): 0.0; S(17): 0.0; S(21): 100.0; T(25): 0.0; Y(28): 0.0	5.85	0	6	40	3	1031.11865	3091.34140	-1.07	74.36	19465	19465	MS2	0/0	LC_071715_MC122_V_MC-Et-Cy_01_TP.raw
>sp|Q8TEM1|PO210_HUMAN Nuclear pore membrane glycoprotein 210 OS=Homo sapiens GN=NUP210 PE=1 SV=3	Q8TEM1	199	AAKQGDTILVSGMKTGSSK	T(205): 83.8; S(209): 15.4; T(213): 1.4; S(215): 15.5; S(216): 83.9		High	AAKQGDtILVSGMKTGSsK	Unambiguous	1	1	Q8TEM1	T7(Phospho); S18(Phospho)	CID	0.0557	0.0000	1	1	T(7): 83.8; S(11): 15.4; T(15): 1.4; S(17): 15.5; S(18): 83.9	4.13	2	41	27	2	1019.97076	2038.93425	3.02	264.54	73124	73124	MS2	0/0	LC_071015_MC122_V_MC-Et-Cy_03_TB.raw
>sp|Q8TEM1|PO210_HUMAN Nuclear pore membrane glycoprotein 210 OS=Homo sapiens GN=NUP210 PE=1 SV=3	Q8TEM1	199	AAKQGDTILVSGMKTGSSK	T(205): 2.8; S(209): 94.4; T(213): 2.8; S(215): 14.1; S(216): 85.9		High	AAKQGDTILVsGMKTGsSK	Unambiguous	1	1	Q8TEM1	S11(Phospho); S17(Phospho)	CID	1.0000	0.0000	1	1	T(7): 2.8; S(11): 94.4; T(15): 2.8; S(17): 14.1; S(18): 85.9	3.59	2	28	41	2	1019.97125	2038.93523	3.49	151.35	40109	40109	MS2	0/0	LC_071715_MC122_V_MC-Et-Cy_01_TP.raw
>sp|P23588|IF4B_HUMAN Eukaryotic translation initiation factor 4B OS=Homo sapiens GN=EIF4B PE=1 SV=2	P23588	594	AALSVDGEDENEGEDYAE	S(597): 100; Y(609): 0	S(597): 100;	High	AALsVDGEDENEGEDYAE	Unambiguous	1	1	P23588	S4(Phospho)	CID	1.0000	0.0000	1	1	S(4): 100.0; Y(16): 0.0	4.64	2	37	100	2	996.86627	1992.72527	1.09	83.49	17497	17497	MS2	0/0	LC_072215_MC122_V_MC-Et-Cy_01_CP.raw
>sp|Q96TA1|NIBL1_HUMAN Niban-like protein 1 OS=Homo sapiens GN=FAM129B PE=1 SV=3	Q96TA1	686	AAPEASSPPASPLQHLLPGK	S(691): 11; S(692): 90.2; S(696): 98.8		High	AAPEASsPPAsPLQHLLPGK	Unambiguous	1	1	Q96TA1	S7(Phospho); S11(Phospho)	CID	0.0620	0.0000	1	1	S(6): 11.0; S(7): 90.2; S(11): 98.8	3.87	0	17	52	2	1064.49817	2127.98906	0.66	126.18	33595	33595	MS2	0/0	LC_071715_MC122_V_MC-Et-Cy_01_TP.raw
>sp|Q96TA1|NIBL1_HUMAN Niban-like protein 1 OS=Homo sapiens GN=FAM129B PE=1 SV=3	Q96TA1	686	AAPEASSPPASPLQHLLPGK	S(691): 10.9; S(692): 89.2; S(696): 100	S(696): 100;	High	AAPEASsPPAsPLQHLLPGK	Unambiguous	1	1	Q96TA1	S7(Phospho); S11(Phospho)	CID	0.0054	0.0000	1	1	S(6): 10.9; S(7): 89.2; S(11): 100.0	3.71	0	63	40	2	1064.49878	2127.99028	1.23	125.10	33309	33309	MS2	0/0	LC_071715_MC122_V_MC-Et-Cy_01_TP.raw
>sp|Q96TA1|NIBL1_HUMAN Niban-like protein 1 OS=Homo sapiens GN=FAM129B PE=1 SV=3	Q96TA1	686	AAPEASSPPASPLQHLLPGK	S(691): 0.8; S(692): 99.2; S(696): 100	S(692): 99.2; S(696): 100;	High	AAPEASsPPAsPLQHLLPGK	Unambiguous	1	1	Q96TA1	S7(Phospho); S11(Phospho)	CID	1.0000	0.0000	1	1	S(6): 0.8; S(7): 99.2; S(11): 100.0	3.65	0	28	28	2	1064.49634	2127.98540	-1.06	125.63	33446	33446	MS2	0/0	LC_071715_MC122_V_MC-Et-Cy_01_TP.raw
>sp|Q9H8Y8|GORS2_HUMAN Golgi reassembly-stacking protein 2 OS=Homo sapiens GN=GORASP2 PE=1 SV=3	Q9H8Y8	404	ADAASSLTVDVTPPTAK	S(408): 0; S(409): 0; T(411): 0; T(415): 99.9; T(418): 0.1	T(415): 99.9;	High	ADAASSLTVDVtPPTAK	Unambiguous	1	1	Q9H8Y8	T12(Phospho)	CID	0.0797	0.0000	1	1	S(5): 0.0; S(6): 0.0; T(8): 0.0; T(12): 99.9; T(15): 0.1	4.64	0	0	49	2	862.41046	1723.81365	-0.83	92.84	24591	24591	MS2	0/0	LC_071715_MC122_V_MC-Et-Cy_01_TP.raw
>sp|Q9H8Y8|GORS2_HUMAN Golgi reassembly-stacking protein 2 OS=Homo sapiens GN=GORASP2 PE=1 SV=3	Q9H8Y8	404	ADAASSLTVDVTPPTAK	S(408): 0; S(409): 0; T(411): 0; T(415): 99.9; T(418): 0.1	T(415): 99.9;	High	ADAASSLTVDVtPPTAK	Unambiguous	1	1	Q9H8Y8	T12(Phospho)	CID	0.0894	0.0000	1	1	S(5): 0.0; S(6): 0.0; T(8): 0.0; T(12): 99.9; T(15): 0.1	4.36	0	41	39	2	862.41077	1723.81426	-0.47	93.47	24766	24766	MS2	0/0	LC_071715_MC122_V_MC-Et-Cy_01_TP.raw
>sp|Q92538|GBF1_HUMAN Golgi-specific brefeldin A-resistance guanine nucleotide exchange factor 1 OS=Homo sapiens GN=GBF1 PE=1 SV=2	Q92538	1289	ADAPDAGAQSDSELPSYHQNDVSLDR	S(1298): 90.1; S(1300): 9.9; S(1304): 0; Y(1305): 0; S(1311): 0		High	ADAPDAGAQsDSELPSYHQNDVSLDR	Unambiguous	1	1	Q92538	S10(Phospho)	CID	0.0362	0.0000	1	1	S(10): 90.1; S(12): 9.9; S(16): 0.0; Y(17): 0.0; S(23): 0.0	4.42	0	6	16	3	946.73254	2838.18308	-0.72	83.33	21958	21958	MS2	0/0	LC_071715_MC122_V_MC-Et-Cy_01_TP.raw
>sp|Q7Z4V5|HDGR2_HUMAN Hepatoma-derived growth factor-related protein 2 OS=Homo sapiens GN=HDGFRP2 PE=1 SV=1	Q7Z4V5	238	ADSDGAKPEPVAMAR	S(240): 100	S(240): 100;	High	ADsDGAKPEPVAmAR	Unambiguous	1	1	Q7Z4V5	S3(Phospho); M13(Oxidation)	CID	1.0000	0.0000	1	1	S(3): 100.0	3.88	0	7	38	2	805.84766	1610.68804	-0.05	25.09	5307	5307	MS2	0/0	LC_071715_MC122_V_MC-Et-Cy_01_TP.raw
>sp|P83916|CBX1_HUMAN Chromobox protein homolog 1 OS=Homo sapiens GN=CBX1 PE=1 SV=1	P83916	87	ADSDSEDKGEESKPK	S(89): 100; S(91): 0; S(98): 0	S(89): 100;	High	ADsDSEDKGEESKPK	Unambiguous	1	1	P83916	S3(Phospho)	CID	1.0000	0.0000	1	1	S(3): 100.0; S(5): 0.0; S(12): 0.0	4.72	1	12	12	3	567.89978	1701.68479	-0.23	16.84	2694	2694	MS2	0/0	LC_071715_MC122_V_MC-Et-Cy_01_TP.raw
>sp|P83916|CBX1_HUMAN Chromobox protein homolog 1 OS=Homo sapiens GN=CBX1 PE=1 SV=1	P83916	87	ADSDSEDKGEESKPK	S(89): 100; S(91): 0; S(98): 0	S(89): 100;	High	ADsDSEDKGEESKPK	Unambiguous	1	1	P83916	S3(Phospho)	CID	0.0889	0.0000	1	1	S(3): 100.0; S(5): 0.0; S(12): 0.0	4.50	1	0	26	2	851.34613	1701.68498	-0.12	16.86	2702	2702	MS2	0/0	LC_071715_MC122_V_MC-Et-Cy_01_TP.raw
>sp|P27824|CALX_HUMAN Calnexin OS=Homo sapiens GN=CANX PE=1 SV=2	P27824	574	AEEDEILNRSPR	S(583): 100	S(583): 100;	High	AEEDEILNRsPR	Unambiguous	1	1	P27824	S10(Phospho)	CID	1.0000	0.0000	1	1	S(10): 100.0	3.67	1	0	1	2	754.84064	1508.67400	-0.10	63.50	15999	15999	MS2	0/0	LC_071015_MC122_V_MC-Et-Cy_03_TB.raw
>sp|P80723|BASP1_HUMAN Brain acid soluble protein 1 OS=Homo sapiens GN=BASP1 PE=1 SV=2	P80723	26	AEGAATEEEGTPKESEPQAAAEPAEAK	T(31): 0.2; T(36): 98.3; S(40): 1.5		High	AEGAATEEEGtPKESEPQAAAEPAEAK	Unambiguous	1	1	P80723	T11(Phospho)	CID	0.0591	0.0000	1	1	T(6): 0.2; T(11): 98.3; S(15): 1.5	5.75	1	0	63	3	926.73773	2778.19864	-0.16	41.23	10092	10092	MS2	0/0	LC_071715_MC122_V_MC-Et-Cy_01_TP.raw
>sp|P80723|BASP1_HUMAN Brain acid soluble protein 1 OS=Homo sapiens GN=BASP1 PE=1 SV=2	P80723	26	AEGAATEEEGTPKESEPQAAAEPAEAK	T(31): 12.2; T(36): 87.8; S(40): 0		High	AEGAATEEEGtPKESEPQAAAEPAEAK	Unambiguous	1	1	P80723	T11(Phospho)	CID	0.1201	0.0000	1	1	T(6): 12.2; T(11): 87.8; S(15): 0.0	5.08	1	0	25	3	926.73792	2778.19919	0.04	41.12	10061	10061	MS2	0/0	LC_071715_MC122_V_MC-Et-Cy_01_TP.raw
>sp|Q9BV36|MELPH_HUMAN Melanophilin OS=Homo sapiens GN=MLPH PE=1 SV=1	Q9BV36	241	AEGLEEADTGASGCHSHPEEQPTSISPSR	T(249): 0; S(252): 0; S(256): 0; T(263): 0.1; S(264): 9.1; S(266): 81.7; S(268): 9.1		High	AEGLEEADTGASGcHSHPEEQPTSIsPSR	Unambiguous	1	1	Q9BV36	C14(Carbamidomethyl); S26(Phospho)	CID	0.0401	0.0000	1	1	T(9): 0.0; S(12): 0.0; S(16): 0.0; T(23): 0.1; S(24): 9.1; S(26): 81.7; S(28): 9.1	6.74	0	4	30	3	1039.43518	3116.29099	0.31	53.97	13742	13742	MS2	0/0	LC_071715_MC122_V_MC-Et-Cy_01_TP.raw
>sp|Q9Y520|PRC2C_HUMAN Protein PRRC2C OS=Homo sapiens GN=PRRC2C PE=1 SV=4	Q9Y520	2662	AFGSGIDIKPGTPPIAGR	S(2665): 0; T(2673): 100	T(2673): 100;	High	AFGSGIDIKPGtPPIAGR	Unambiguous	1	1	Q9Y520	T12(Phospho)	CID	1.0000	0.0000	1	1	S(4): 0.0; T(12): 100.0	4.63	0	41	46	2	917.46436	1833.92143	-2.48	105.69	28107	28107	MS2	0/0	LC_071715_MC122_V_MC-Et-Cy_01_TP.raw
>sp|Q9Y520|PRC2C_HUMAN Protein PRRC2C OS=Homo sapiens GN=PRRC2C PE=1 SV=4	Q9Y520	2662	AFGSGIDIKPGTPPIAGR	S(2665): 0; T(2673): 100	T(2673): 100;	High	AFGSGIDIKPGtPPIAGR	Unambiguous	1	1	Q9Y520	T12(Phospho)	CID	1.0000	0.0000	1	1	S(4): 0.0; T(12): 100.0	4.21	0	43	22	3	611.98022	1833.92612	0.08	105.62	28089	28089	MS2	0/0	LC_071715_MC122_V_MC-Et-Cy_01_TP.raw
>sp|P05783|K1C18_HUMAN Keratin; type I cytoskeletal 18 OS=Homo sapiens GN=KRT18 PE=1 SV=2	P05783	37	AGAGGSGSRISVSRSTSF	S(42): 0; S(44): 0; S(47): 0; S(49): 1.2; S(51): 1.2; T(52): 9.7; S(53): 88		High	AGAGGSGSRISVSRSTsF	Unambiguous	1	1	P05783	S17(Phospho)	CID	0.0811	0.0000	1	1	S(6): 0.0; S(8): 0.0; S(11): 0.0; S(13): 1.2; S(15): 1.2; T(16): 9.7; S(17): 88.0	4.56	0	23	38	3	588.60687	1763.80606	-0.70	61.37	12481	12481	MS2	0/0	LC_072215_MC122_V_MC-Et-Cy_01_CP.raw
>sp|P05783|K1C18_HUMAN Keratin; type I cytoskeletal 18 OS=Homo sapiens GN=KRT18 PE=1 SV=2	P05783	37	AGAGGSGSRISVSRSTSF	S(42): 99.8; S(44): 0.2; S(47): 0; S(49): 0; S(51): 0; T(52): 0; S(53): 0	S(42): 99.8;	High	AGAGGSGsRISVSRSTSF	Unambiguous	1	1	P05783	S8(Phospho)	CID	0.0212	0.0000	1	1	S(6): 99.8; S(8): 0.2; S(11): 0.0; S(13): 0.0; S(15): 0.0; T(16): 0.0; S(17): 0.0	3.77	0	27	26	2	882.40631	1763.80535	-1.11	66.70	13746	13746	MS2	0/0	LC_072215_MC122_V_MC-Et-Cy_01_CP.raw
>sp|P54578|UBP14_HUMAN Ubiquitin carboxyl-terminal hydrolase 14 OS=Homo sapiens GN=USP14 PE=1 SV=3	P54578	137	AGALRASGEMASAQY	S(143): 100; S(148): 0; Y(151): 0	S(143): 100;	High	AGALRAsGEmASAQY	Unambiguous	1	1	P54578	S7(Phospho); M10(Oxidation)	CID	1.0000	0.0000	1	1	S(7): 100.0; S(12): 0.0; Y(15): 0.0	4.39	1	59	100	2	789.83435	1578.66142	-0.29	49.97	9948	9948	MS2	0/0	LC_072215_MC122_V_MC-Et-Cy_01_CP.raw
>sp|P51858|HDGF_HUMAN Hepatoma-derived growth factor OS=Homo sapiens GN=HDGF PE=1 SV=1	P51858	158	AGDLLEDSPKRPK	S(165): 100	S(165): 100;	High	AGDLLEDsPKRPK	Unambiguous	1	1	P51858	S8(Phospho)	CID	1.0000	0.0000	1	1	S(8): 100.0	4.12	1	1	3	2	753.37134	1505.73540	-0.42	39.17	9491	9491	MS2	0/0	LC_071715_MC122_V_MC-Et-Cy_01_TP.raw
>sp|Q92522|H1X_HUMAN Histone H1x OS=Homo sapiens GN=H1FX PE=1 SV=1	Q92522	24	AGGSAALSPSK	S(27): 0; S(31): 100; S(33): 0	S(31): 100;	High	AGGSAALsPSK	Unambiguous	1	1	Q92522	S8(Phospho)	CID	0.1277	0.0000	1	1	S(4): 0.0; S(8): 100.0; S(10): 0.0	4.23	0	31	17	2	513.23694	1025.46660	0.22	22.44	4480	4480	MS2	0/0	LC_071715_MC122_V_MC-Et-Cy_01_TP.raw
>sp|Q9UQ35|SRRM2_HUMAN Serine/arginine repetitive matrix protein 2 OS=Homo sapiens GN=SRRM2 PE=1 SV=2	Q9UQ35	1394	AGMSSNQSISSPVLDAVPRTPSR	S(1397): 0; S(1398): 0; S(1401): 0; S(1403): 50; S(1404): 50; T(1413): 94.2; S(1415): 5.8		High	AGmSSNQSISsPVLDAVPRTPsR	Unambiguous	1	1	Q9UQ35	M3(Oxidation); S11(Phospho); S22(Phospho)	CID	1.0000	0.0000	1	1	S(4): 0.0; S(5): 0.0; S(8): 0.0; S(10): 50.0; S(11): 50.0; T(20): 94.2; S(22): 5.8	5.61	1	7	23	3	845.04291	2533.11417	-0.52	94.90	25163	25163	MS2	0/0	LC_071715_MC122_V_MC-Et-Cy_01_TP.raw
>sp|Q9UQ35|SRRM2_HUMAN Serine/arginine repetitive matrix protein 2 OS=Homo sapiens GN=SRRM2 PE=1 SV=2	Q9UQ35	1394	AGMSSNQSISSPVLDAVPRTPSR	S(1397): 0; S(1398): 0; S(1401): 1.7; S(1403): 1.7; S(1404): 96.6; T(1413): 11.4; S(1415): 88.6		High	AGMSSNQSISsPVLDAVPRTPsR	Unambiguous	1	1	Q9UQ35	S11(Phospho); S22(Phospho)	CID	1.0000	0.0000	1	1	S(4): 0.0; S(5): 0.0; S(8): 1.7; S(10): 1.7; S(11): 96.6; T(20): 11.4; S(22): 88.6	4.41	1	71	34	3	839.71222	2517.12210	0.61	103.21	27439	27439	MS2	0/0	LC_071715_MC122_V_MC-Et-Cy_01_TP.raw
>sp|Q7Z6Z7|HUWE1_HUMAN E3 ubiquitin-protein ligase HUWE1 OS=Homo sapiens GN=HUWE1 PE=1 SV=3	Q7Z6Z7	2885	AGSSTPGDAPPAVAEVQGR	S(2887): 33.3; S(2888): 33.3; T(2889): 33.3		High	AGsSTPGDAPPAVAEVQGR	Unambiguous	1	1	Q7Z6Z7	S3(Phospho)	CID	0.0274	0.0000	1	1	S(3): 33.3; S(4): 33.3; T(5): 33.3	4.38	0	0	71	2	923.91931	1846.83135	-1.00	67.47	17537	17537	MS2	0/0	LC_071715_MC122_V_MC-Et-Cy_01_TP.raw
>sp|Q12846|STX4_HUMAN Syntaxin-4 OS=Homo sapiens GN=STX4 PE=1 SV=2	Q12846	103	AIEPQKEEADENYNSVNTR	Y(115): 0.1; S(117): 99.9; T(120): 0	S(117): 99.9;	High	AIEPQKEEADENYNsVNTR	Unambiguous	1	1	Q12846	S15(Phospho)	CID	1.0000	0.0000	1	1	Y(13): 0.1; S(15): 99.9; T(18): 0.0	4.62	1	20	19	3	763.00067	2286.98746	-0.02	43.19	10648	10648	MS2	0/0	LC_071715_MC122_V_MC-Et-Cy_01_TP.raw
>sp|P00558|PGK1_HUMAN Phosphoglycerate kinase 1 OS=Homo sapiens GN=PGK1 PE=1 SV=3	P00558	198	AKALESPERPF	S(203): 100	S(203): 100;	High	AKALEsPERPF	Unambiguous	1	1	P00558	S6(Phospho)	CID	1.0000	0.0000	1	1	S(6): 100.0	3.75	1	60	100	2	662.81708	1324.62688	-2.18	68.78	14218	14218	MS2	0/0	LC_072215_MC122_V_MC-Et-Cy_01_CP.raw
>sp|P25788|PSA3_HUMAN Proteasome subunit alpha type-3 OS=Homo sapiens GN=PSMA3 PE=1 SV=2	P25788	240	AKESLKEEDESDDDNM	S(243): 0; S(250): 100	S(250): 100;	High	AKESLKEEDEsDDDNm	Unambiguous	1	1	P25788	S11(Phospho); M16(Oxidation)	CID	0.3579	0.0000	1	1	S(4): 0.0; S(11): 100.0	5.56	1	0	20	2	975.86151	1950.71575	-0.08	20.44	3347	3347	MS2	0/0	LC_072215_MC122_V_MC-Et-Cy_01_CP.raw
>sp|P25788|PSA3_HUMAN Proteasome subunit alpha type-3 OS=Homo sapiens GN=PSMA3 PE=1 SV=2	P25788	240	AKESLKEEDESDDDNM	S(243): 0; S(250): 100	S(250): 100;	High	AKESLKEEDEsDDDNm	Unambiguous	1	1	P25788	S11(Phospho); M16(Oxidation)	CID	0.3123	0.0000	1	1	S(4): 0.0; S(11): 100.0	5.06	1	16	100	2	975.86176	1950.71623	0.17	19.93	3235	3235	MS2	0/0	LC_072215_MC122_V_MC-Et-Cy_01_CP.raw
>sp|P25788|PSA3_HUMAN Proteasome subunit alpha type-3 OS=Homo sapiens GN=PSMA3 PE=1 SV=2	P25788	240	AKESLKEEDESDDDNM	S(243): 0; S(250): 100	S(250): 100;	High	AKESLKEEDEsDDDNM	Unambiguous	1	1	P25788	S11(Phospho)	CID	1.0000	0.0000	1	1	S(4): 0.0; S(11): 100.0	3.47	1	35	100	2	967.86340	1934.71953	-0.76	31.56	5911	5911	MS2	0/0	LC_072215_MC122_V_MC-Et-Cy_01_CP.raw
>sp|Q9NQP4|PFD4_HUMAN Prefoldin subunit 4 OS=Homo sapiens GN=PFDN4 PE=1 SV=1	Q9NQP4	121	AKFGSNINLEADES	S(125): 100; S(134): 0	S(125): 100;	High	AKFGsNINLEADES	Unambiguous	1	1	Q9NQP4	S5(Phospho)	CID	1.0000	0.0000	1	1	S(5): 100.0; S(14): 0.0	3.97	2	46	100	2	787.84119	1574.67510	1.03	90.12	18962	18962	MS2	0/0	LC_072215_MC122_V_MC-Et-Cy_01_CP.raw
>sp|Q8N1F8|S11IP_HUMAN Serine/threonine-protein kinase 11-interacting protein OS=Homo sapiens GN=STK11IP PE=1 SV=3	Q8N1F8	769	AKNSPPQAPSTR	S(772): 100; S(778): 0; T(779): 0	S(772): 100;	High	AKNsPPQAPSTR	Unambiguous	1	1	Q8N1F8	S4(Phospho)	CID	1.0000	0.0000	1	1	S(4): 100.0; S(10): 0.0; T(11): 0.0	3.96	1	17	13	2	667.31604	1333.62480	-0.94	20.72	3933	3933	MS2	0/0	LC_071715_MC122_V_MC-Et-Cy_01_TP.raw
>sp|Q9UBM7|DHCR7_HUMAN 7-dehydrocholesterol reductase OS=Homo sapiens GN=DHCR7 PE=1 SV=1	Q9UBM7	12	AKSLDGVTNDR	S(14): 100; T(19): 0	S(14): 100;	High	AKsLDGVTNDR	Unambiguous	1	1	Q9UBM7	S3(Phospho)	CID	1.0000	0.0000	1	1	S(3): 100.0; T(8): 0.0	4.33	1	32	9	2	628.28656	1255.56584	-1.62	28.85	6440	6440	MS2	0/0	LC_071715_MC122_V_MC-Et-Cy_01_TP.raw
>sp|Q00839|HNRPU_HUMAN Heterogeneous nuclear ribonucleoprotein U OS=Homo sapiens GN=HNRNPU PE=1 SV=6	Q00839	269	AKSPQPPVEEEDEHFDDTVVCLDTYNCDLHFK	S(271): 100; T(286): 0; T(292): 0; Y(293): 0	S(271): 100;	High	AKsPQPPVEEEDEHFDDTVVcLDTYNcDLHFK	Unambiguous	1	1	Q00839	S3(Phospho); C21(Carbamidomethyl); C27(Carbamidomethyl)	CID	1.0000	0.0000	1	1	S(3): 100.0; T(18): 0.0; T(24): 0.0; Y(25): 0.0	6.09	1	0	38	3	1305.55469	3914.64951	-1.73	135.54	36042	36042	MS2	0/0	LC_071715_MC122_V_MC-Et-Cy_01_TP.raw
>sp|Q00839|HNRPU_HUMAN Heterogeneous nuclear ribonucleoprotein U OS=Homo sapiens GN=HNRNPU PE=1 SV=6	Q00839	269	AKSPQPPVEEEDEHFDDTVVCLDTYNCDLHFK	S(271): 100; T(286): 0; T(292): 0; Y(293): 0	S(271): 100;	High	AKsPQPPVEEEDEHFDDTVVcLDTYNcDLHFK	Unambiguous	1	1	Q00839	S3(Phospho); C21(Carbamidomethyl); C27(Carbamidomethyl)	CID	1.0000	0.0000	1	1	S(3): 100.0; T(18): 0.0; T(24): 0.0; Y(25): 0.0	5.49	1	11	16	4	979.41907	3914.65444	-0.47	134.79	35847	35847	MS2	0/0	LC_071715_MC122_V_MC-Et-Cy_01_TP.raw
>sp|Q00839|HNRPU_HUMAN Heterogeneous nuclear ribonucleoprotein U OS=Homo sapiens GN=HNRNPU PE=1 SV=6	Q00839	269	AKSPQPPVEEEDEHFDDTVVCLDTYNCDLHFK	S(271): 99.9; T(286): 0.1; T(292): 0; Y(293): 0	S(271): 99.9;	High	AKsPQPPVEEEDEHFDDTVVcLDTYNcDLHFK	Unambiguous	1	1	Q00839	S3(Phospho); C21(Carbamidomethyl); C27(Carbamidomethyl)	CID	1.0000	0.0000	1	1	S(3): 99.9; T(18): 0.1; T(24): 0.0; Y(25): 0.0	5.12	1	8	4	4	979.41766	3914.64882	-1.90	238.48	65981	65981	MS2	0/0	LC_071015_MC122_V_MC-Et-Cy_03_TB.raw
>sp|Q14247|SRC8_HUMAN Src substrate cortactin OS=Homo sapiens GN=CTTN PE=1 SV=2	Q14247	397	AKTQTPPVSPAPQPTEER	T(399): 8.2; T(401): 91.8; S(405): 100; T(411): 0	S(405): 100;	High	AKtQTPPVsPAPQPTEER	Unambiguous	1	1	Q14247	T3(Phospho); S9(Phospho)	CID	1.0000	0.0000	1	1	T(3): 8.2; T(5): 91.8; S(9): 100.0; T(15): 0.0	4.99	1	0	21	2	1047.46887	2093.93047	-0.03	39.04	9453	9453	MS2	0/0	LC_071715_MC122_V_MC-Et-Cy_01_TP.raw
>sp|Q14247|SRC8_HUMAN Src substrate cortactin OS=Homo sapiens GN=CTTN PE=1 SV=2	Q14247	397	AKTQTPPVSPAPQPTEER	T(399): 0.8; T(401): 98.4; S(405): 0.8; T(411): 0		High	AKtQTPPVSPAPQPTEER	Unambiguous	1	1	Q14247	T3(Phospho)	CID	0.0506	0.0000	1	1	T(3): 0.8; T(5): 98.4; S(9): 0.8; T(15): 0.0	4.35	1	41	30	3	671.99225	2013.96219	-1.00	40.87	9985	9985	MS2	0/0	LC_071715_MC122_V_MC-Et-Cy_01_TP.raw
>sp|P00558|PGK1_HUMAN Phosphoglycerate kinase 1 OS=Homo sapiens GN=PGK1 PE=1 SV=3	P00558	200	ALESPERPFLAILGGAK	S(203): 100	S(203): 100;	High	ALEsPERPFLAILGGAK	Unambiguous	1	1	P00558	S4(Phospho)	CID	1.0000	0.0000	1	1	S(4): 100.0	5.01	0	42	91	2	924.98596	1848.96465	1.41	167.21	44000	44000	MS2	0/0	LC_071715_MC122_V_MC-Et-Cy_01_TP.raw
>sp|P11717|MPRI_HUMAN Cation-independent mannose-6-phosphate receptor OS=Homo sapiens GN=IGF2R PE=1 SV=3	P11717	2398	ALSSLHGDDQDSEDEVLTIPEVK	S(2400): 0; S(2401): 0; S(2409): 100; T(2415): 0	S(2409): 100;	High	ALSSLHGDDQDsEDEVLTIPEVK	Unambiguous	1	1	P11717	S12(Phospho)	CID	0.3303	0.0000	1	1	S(3): 0.0; S(4): 0.0; S(12): 100.0; T(18): 0.0	6.51	0	36	37	2	1289.08386	2577.16045	-0.01	123.04	32767	32767	MS2	0/0	LC_071715_MC122_V_MC-Et-Cy_01_TP.raw
>sp|P11717|MPRI_HUMAN Cation-independent mannose-6-phosphate receptor OS=Homo sapiens GN=IGF2R PE=1 SV=3	P11717	2398	ALSSLHGDDQDSEDEVLTIPEVK	S(2400): 0; S(2401): 0; S(2409): 100; T(2415): 0	S(2409): 100;	High	ALSSLHGDDQDsEDEVLTIPEVK	Unambiguous	1	1	P11717	S12(Phospho)	CID	1.0000	0.0000	1	1	S(3): 0.0; S(4): 0.0; S(12): 100.0; T(18): 0.0	4.14	0	19	34	3	859.72485	2577.16001	-0.18	123.69	32937	32937	MS2	0/0	LC_071715_MC122_V_MC-Et-Cy_01_TP.raw
>sp|P49368|TCPG_HUMAN T-complex protein 1 subunit gamma OS=Homo sapiens GN=CCT3 PE=1 SV=4	P49368	428	AMTGVEQWPYRAVAQALEVIPRTLIQNCGASTIR	T(430): 4.2; Y(437): 95.7; T(450): 18.2; S(458): 90.9; T(459): 90.9		High	AMtGVEQWPYRAVAQALEVIPRtLIQNcGAStIR	Unambiguous	1	1	P49368	T3(Phospho); T23(Phospho); C28(Carbamidomethyl); T32(Phospho)	CID	0.0096	0.0000	1	1	T(3): 4.2; Y(10): 95.7; T(23): 18.2; S(31): 90.9; T(32): 90.9	4.16	2	43	100	3	1347.30322	4039.89511	5.57	139.39	37040	37040	MS2	0/0	LC_071715_MC122_V_MC-Et-Cy_01_TP.raw
>sp|Q6AI08|HEAT6_HUMAN HEAT repeat-containing protein 6 OS=Homo sapiens GN=HEATR6 PE=1 SV=1	Q6AI08	630	APAGPSLEETSVSSPK	S(635): 0; T(639): 0.8; S(640): 0.1; S(642): 8.3; S(643): 90.7		High	APAGPSLEETSVSsPK	Unambiguous	1	1	Q6AI08	S14(Phospho)	CID	0.0598	0.0000	1	1	S(6): 0.0; T(10): 0.8; S(11): 0.1; S(13): 8.3; S(14): 90.7	4.85	0	52	32	2	818.87726	1636.74724	0.36	61.27	15805	15805	MS2	0/0	LC_071715_MC122_V_MC-Et-Cy_01_TP.raw
>sp|P46379|BAG6_HUMAN Large proline-rich protein BAG6 OS=Homo sapiens GN=BAG6 PE=1 SV=2	P46379	88	APPQTHLPSGASSGTGSASATHGGGSPPGTR	T(92): 0; S(96): 0; S(99): 0; S(100): 0; T(102): 0; S(104): 0; S(106): 0; T(108): 0.1; S(113): 97.3; T(117): 2.6		High	APPQTHLPSGASSGTGSASATHGGGsPPGTR	Unambiguous	1	1	P46379	S26(Phospho)	CID	0.0444	0.0000	1	1	T(5): 0.0; S(9): 0.0; S(12): 0.0; S(13): 0.0; T(15): 0.0; S(17): 0.0; S(19): 0.0; T(21): 0.1; S(26): 97.3; T(30): 2.6	5.18	0	11	36	3	955.77020	2865.29605	1.67	57.64	14252	14252	MS2	0/0	LC_071015_MC122_V_MC-Et-Cy_03_TB.raw
>sp|P46379|BAG6_HUMAN Large proline-rich protein BAG6 OS=Homo sapiens GN=BAG6 PE=1 SV=2	P46379	88	APPQTHLPSGASSGTGSASATHGGGSPPGTR	T(92): 0; S(96): 0; S(99): 0; S(100): 0; T(102): 0; S(104): 0; S(106): 0; T(108): 0; S(113): 99.8; T(117): 0.1	S(113): 99.8;	High	APPQTHLPSGASSGTGSASATHGGGsPPGTR	Unambiguous	1	1	P46379	S26(Phospho)	CID	1.0000	0.0000	1	1	T(5): 0.0; S(9): 0.0; S(12): 0.0; S(13): 0.0; T(15): 0.0; S(17): 0.0; S(19): 0.0; T(21): 0.0; S(26): 99.8; T(30): 0.1	4.66	0	7	39	3	955.77014	2865.29587	1.60	42.32	10399	10399	MS2	0/0	LC_071715_MC122_V_MC-Et-Cy_01_TP.raw
>sp|P46379|BAG6_HUMAN Large proline-rich protein BAG6 OS=Homo sapiens GN=BAG6 PE=1 SV=2	P46379	88	APPQTHLPSGASSGTGSASATHGGGSPPGTR	T(92): 0; S(96): 0; S(99): 0; S(100): 0; T(102): 0; S(104): 0; S(106): 0; T(108): 0; S(113): 99.6; T(117): 0.4	S(113): 99.6;	High	APPQTHLPSGASSGTGSASATHGGGsPPGTR	Unambiguous	1	1	P46379	S26(Phospho)	CID	0.0398	0.0000	1	1	T(5): 0.0; S(9): 0.0; S(12): 0.0; S(13): 0.0; T(15): 0.0; S(17): 0.0; S(19): 0.0; T(21): 0.0; S(26): 99.6; T(30): 0.4	4.52	0	14	7	3	955.76825	2865.29020	-0.38	42.79	10532	10532	MS2	0/0	LC_071715_MC122_V_MC-Et-Cy_01_TP.raw
>sp|Q8TE77|SSH3_HUMAN Protein phosphatase Slingshot homolog 3 OS=Homo sapiens GN=SSH3 PE=1 SV=2	Q8TE77	68	APSEEELHGDQTDFGQGSQSPQKQEEQR	S(70): 0; T(79): 0; S(85): 85.8; S(87): 14.2		High	APSEEELHGDQTDFGQGSQsPQKQEEQR	Unambiguous	1	1	Q8TE77	S20(Phospho)	CID	0.0533	0.0000	1	1	S(3): 0.0; T(12): 0.0; S(18): 85.8; S(20): 14.2	5.63	1	0	29	3	1074.79175	3222.36069	-0.06	52.35	13279	13279	MS2	0/0	LC_071715_MC122_V_MC-Et-Cy_01_TP.raw
>sp|Q13200|PSMD2_HUMAN 26S proteasome non-ATPase regulatory subunit 2 OS=Homo sapiens GN=PSMD2 PE=1 SV=3	Q13200	9	APVQPQQSPAAAPGGTDEKPSGK	S(16): 100; T(24): 0; S(29): 0	S(16): 100;	High	APVQPQQsPAAAPGGTDEKPSGK	Unambiguous	1	1	Q13200	S8(Phospho)	CID	0.1458	0.0000	1	1	S(8): 100.0; T(16): 0.0; S(21): 0.0	5.28	0	11	36	2	1149.54126	2298.07524	-0.46	30.90	7056	7056	MS2	0/0	LC_071715_MC122_V_MC-Et-Cy_01_TP.raw
>sp|Q13200|PSMD2_HUMAN 26S proteasome non-ATPase regulatory subunit 2 OS=Homo sapiens GN=PSMD2 PE=1 SV=3	Q13200	9	APVQPQQSPAAAPGGTDEKPSGK	S(16): 100; T(24): 0; S(29): 0	S(16): 100;	High	APVQPQQsPAAAPGGTDEKPSGK	Unambiguous	1	1	Q13200	S8(Phospho)	CID	1.0000	0.0000	1	1	S(8): 100.0; T(16): 0.0; S(21): 0.0	5.22	0	37	18	3	766.69757	2298.07816	0.81	37.93	8459	8459	MS2	0/0	LC_071015_MC122_V_MC-Et-Cy_03_TB.raw
>sp|Q13200|PSMD2_HUMAN 26S proteasome non-ATPase regulatory subunit 2 OS=Homo sapiens GN=PSMD2 PE=1 SV=3	Q13200	9	APVQPQQSPAAAPGGTDEKPSGK	S(16): 100; T(24): 0; S(29): 0	S(16): 100;	High	APVQPQQsPAAAPGGTDEKPSGK	Unambiguous	1	1	Q13200	S8(Phospho)	CID	1.0000	0.0000	1	1	S(8): 100.0; T(16): 0.0; S(21): 0.0	5.17	0	23	16	3	766.69604	2298.07358	-1.18	30.72	7002	7002	MS2	0/0	LC_071715_MC122_V_MC-Et-Cy_01_TP.raw
>sp|Q9UQ35|SRRM2_HUMAN Serine/arginine repetitive matrix protein 2 OS=Homo sapiens GN=SRRM2 PE=1 SV=2	Q9UQ35	1001	AQTPPGPSLSGSKSPCPQEK	T(1003): 99.7; S(1008): 0.7; S(1010): 12.9; S(1012): 12.9; S(1014): 73.7	T(1003): 99.7;	High	AQtPPGPSLSGSKsPcPQEK	Unambiguous	1	1	Q9UQ35	T3(Phospho); S14(Phospho); C16(Carbamidomethyl)	CID	1.0000	0.0000	1	1	T(3): 99.7; S(8): 0.7; S(10): 12.9; S(12): 12.9; S(14): 73.7	4.14	1	0	19	2	1106.96948	2212.93169	-1.33	46.97	11743	11743	MS2	0/0	LC_071715_MC122_V_MC-Et-Cy_01_TP.raw
>sp|Q9UQ35|SRRM2_HUMAN Serine/arginine repetitive matrix protein 2 OS=Homo sapiens GN=SRRM2 PE=1 SV=2	Q9UQ35	1001	AQTPPGPSLSGSKSPCPQEK	T(1003): 100; S(1008): 0; S(1010): 0; S(1012): 0.1; S(1014): 99.9	T(1003): 100; S(1014): 99.9;	High	AQtPPGPSLSGSKsPcPQEK	Unambiguous	1	1	Q9UQ35	T3(Phospho); S14(Phospho); C16(Carbamidomethyl)	CID	1.0000	0.0000	1	1	T(3): 100.0; S(8): 0.0; S(10): 0.0; S(12): 0.1; S(14): 99.9	4.11	1	6	3	3	738.31616	2212.93393	-0.32	46.89	11716	11716	MS2	0/0	LC_071715_MC122_V_MC-Et-Cy_01_TP.raw
>sp|Q96AE4|FUBP1_HUMAN Far upstream element-binding protein 1 OS=Homo sapiens GN=FUBP1 PE=1 SV=3	Q96AE4	627	AQTSPQGMPQHPPAPQGQ	T(629): 0.2; S(630): 99.8	S(630): 99.8;	High	AQTsPQGMPQHPPAPQGQ	Unambiguous	1	1	Q96AE4	S4(Phospho)	CID	1.0000	0.0000	1	1	T(3): 0.2; S(4): 99.8	3.35	0	0	100	2	968.92249	1936.83769	0.24	50.49	10060	10060	MS2	0/0	LC_072215_MC122_V_MC-Et-Cy_01_CP.raw
>sp|Q86X29|LSR_HUMAN Lipolysis-stimulated lipoprotein receptor OS=Homo sapiens GN=LSR PE=1 SV=4	Q86X29	491	ARSVDALDDLTPPSTAESGSR	S(493): 100; T(501): 0; S(504): 0; T(505): 0; S(508): 0; S(510): 0	S(493): 100;	High	ARsVDALDDLTPPSTAESGSR	Unambiguous	1	1	Q86X29	S3(Phospho)	CID	0.3915	0.0000	1	1	S(3): 100.0; T(11): 0.0; S(14): 0.0; T(15): 0.0; S(18): 0.0; S(20): 0.0	6.59	1	0	38	2	1113.00696	2225.00664	-0.73	93.35	24733	24733	MS2	0/0	LC_071715_MC122_V_MC-Et-Cy_01_TP.raw
>sp|Q86X29|LSR_HUMAN Lipolysis-stimulated lipoprotein receptor OS=Homo sapiens GN=LSR PE=1 SV=4	Q86X29	491	ARSVDALDDLTPPSTAESGSR	S(493): 100; T(501): 0; S(504): 0; T(505): 0; S(508): 0; S(510): 0	S(493): 100;	High	ARsVDALDDLTPPSTAESGSR	Unambiguous	1	1	Q86X29	S3(Phospho)	CID	1.0000	0.0000	1	1	S(3): 100.0; T(11): 0.0; S(14): 0.0; T(15): 0.0; S(18): 0.0; S(20): 0.0	5.74	1	9	52	2	1113.00952	2225.01177	1.57	93.76	24849	24849	MS2	0/0	LC_071715_MC122_V_MC-Et-Cy_01_TP.raw
>sp|Q86VM9|ZCH18_HUMAN Zinc finger CCCH domain-containing protein 18 OS=Homo sapiens GN=ZC3H18 PE=1 SV=2	Q86VM9	45	ASDLEDEESAAR	S(46): 100; S(53): 0	S(46): 100;	High	AsDLEDEESAAR	Unambiguous	1	1	Q86VM9	S2(Phospho)	CID	1.0000	0.0000	1	1	S(2): 100.0; S(9): 0.0	4.15	0	37	32	2	686.76691	1372.52654	0.04	35.34	8376	8376	MS2	0/0	LC_071715_MC122_V_MC-Et-Cy_01_TP.raw
>sp|Q09666|AHNK_HUMAN Neuroblast differentiation-associated protein AHNAK OS=Homo sapiens GN=AHNAK PE=1 SV=2	Q09666	5748	ASLGSLEGEAEAEASSPK	S(5749): 0; S(5752): 100; S(5762): 0; S(5763): 0	S(5752): 100;	High	ASLGsLEGEAEAEASSPK	Unambiguous	1	1	Q09666	S5(Phospho)	CID	0.1080	0.0000	1	1	S(2): 0.0; S(5): 100.0; S(15): 0.0; S(16): 0.0	6.48	0	34	33	2	906.89868	1812.79009	0.05	115.28	30694	30694	MS2	0/0	LC_071715_MC122_V_MC-Et-Cy_01_TP.raw
>sp|Q09666|AHNK_HUMAN Neuroblast differentiation-associated protein AHNAK OS=Homo sapiens GN=AHNAK PE=1 SV=2	Q09666	5748	ASLGSLEGEAEAEASSPK	S(5749): 0; S(5752): 100; S(5762): 6.5; S(5763): 93.5	S(5752): 100;	High	ASLGsLEGEAEAEAsSPK	Unambiguous	1	1	Q09666	S5(Phospho); S15(Phospho)	CID	1.0000	0.0000	1	1	S(2): 0.0; S(5): 100.0; S(15): 6.5; S(16): 93.5	6.03	0	6	17	2	946.88049	1892.75371	-1.38	114.21	30403	30403	MS2	0/0	LC_071715_MC122_V_MC-Et-Cy_01_TP.raw
>sp|Q09666|AHNK_HUMAN Neuroblast differentiation-associated protein AHNAK OS=Homo sapiens GN=AHNAK PE=1 SV=2	Q09666	5748	ASLGSLEGEAEAEASSPK	S(5749): 50; S(5752): 50; S(5762): 0; S(5763): 0		High	ASLGsLEGEAEAEASSPK	Unambiguous	1	1	Q09666	S5(Phospho)	CID	0.0285	0.0000	1	1	S(2): 50.0; S(5): 50.0; S(15): 0.0; S(16): 0.0	5.96	0	39	18	2	906.89899	1812.79070	0.39	195.53	53939	53939	MS2	0/0	LC_071015_MC122_V_MC-Et-Cy_03_TB.raw
>sp|Q09666|AHNK_HUMAN Neuroblast differentiation-associated protein AHNAK OS=Homo sapiens GN=AHNAK PE=1 SV=2	Q09666	5748	ASLGSLEGEAEAEASSPK	S(5749): 0; S(5752): 0; S(5762): 0.5; S(5763): 99.5	S(5763): 99.5;	High	ASLGSLEGEAEAEASsPK	Unambiguous	1	1	Q09666	S16(Phospho)	CID	0.1011	0.0000	1	1	S(2): 0.0; S(5): 0.0; S(15): 0.5; S(16): 99.5	5.54	0	40	42	2	906.89703	1812.78679	-1.77	94.03	24923	24923	MS2	0/0	LC_071715_MC122_V_MC-Et-Cy_01_TP.raw
>sp|Q09666|AHNK_HUMAN Neuroblast differentiation-associated protein AHNAK OS=Homo sapiens GN=AHNAK PE=1 SV=2	Q09666	5748	ASLGSLEGEAEAEASSPK	S(5749): 89.3; S(5752): 10.7; S(5762): 1.6; S(5763): 98.4		High	ASLGsLEGEAEAEAsSPK	Unambiguous	1	1	Q09666	S5(Phospho); S15(Phospho)	CID	1.0000	0.0000	1	1	S(2): 89.3; S(5): 10.7; S(15): 1.6; S(16): 98.4	5.52	0	18	47	2	946.88239	1892.75749	0.62	113.67	30261	30261	MS2	0/0	LC_071715_MC122_V_MC-Et-Cy_01_TP.raw
>sp|O94826|TOM70_HUMAN Mitochondrial import receptor subunit TOM70 OS=Homo sapiens GN=TOMM70A PE=1 SV=1	O94826	90	ASPAPGSGHPEGPGAHLDMNSLDR	S(91): 100; S(96): 0; S(110): 0	S(91): 100;	High	AsPAPGSGHPEGPGAHLDmNSLDR	Unambiguous	1	1	O94826	S2(Phospho); M19(Oxidation)	CID	1.0000	0.0000	1	1	S(2): 100.0; S(7): 0.0; S(21): 0.0	4.78	0	13	13	3	822.68817	2466.04996	-0.22	53.95	13736	13736	MS2	0/0	LC_071715_MC122_V_MC-Et-Cy_01_TP.raw
>sp|O94826|TOM70_HUMAN Mitochondrial import receptor subunit TOM70 OS=Homo sapiens GN=TOMM70A PE=1 SV=1	O94826	90	ASPAPGSGHPEGPGAHLDMNSLDR	S(91): 100; S(96): 0; S(110): 0	S(91): 100;	High	AsPAPGSGHPEGPGAHLDMNSLDR	Unambiguous	1	1	O94826	S2(Phospho)	CID	1.0000	0.0000	1	1	S(2): 100.0; S(7): 0.0; S(21): 0.0	4.40	0	26	24	3	817.35663	2450.05533	-0.11	116.43	31350	31350	MS2	0/0	LC_071015_MC122_V_MC-Et-Cy_03_TB.raw
>sp|O94826|TOM70_HUMAN Mitochondrial import receptor subunit TOM70 OS=Homo sapiens GN=TOMM70A PE=1 SV=1	O94826	90	ASPAPGSGHPEGPGAHLDMNSLDR	S(91): 100; S(96): 0; S(110): 0	S(91): 100;	High	AsPAPGSGHPEGPGAHLDMNSLDR	Unambiguous	1	1	O94826	S2(Phospho)	CID	1.0000	0.0000	1	1	S(2): 100.0; S(7): 0.0; S(21): 0.0	4.10	0	12	17	3	817.35571	2450.05259	-1.23	76.34	20025	20025	MS2	0/0	LC_071715_MC122_V_MC-Et-Cy_01_TP.raw
>sp|P46379|BAG6_HUMAN Large proline-rich protein BAG6 OS=Homo sapiens GN=BAG6 PE=1 SV=2	P46379	963	ASPEPQRENASPAPGTTAEEAMSR	S(964): 100; S(973): 100; T(978): 0; T(979): 0; S(985): 0	S(964): 100; S(973): 100;	High	AsPEPQRENAsPAPGTTAEEAmSR	Unambiguous	1	1	P46379	S2(Phospho); S11(Phospho); M22(Oxidation)	CID	1.0000	0.0000	1	1	S(2): 100.0; S(11): 100.0; T(16): 0.0; T(17): 0.0; S(23): 0.0	5.73	1	4	20	3	887.36102	2660.06852	-0.43	38.08	9175	9175	MS2	0/0	LC_071715_MC122_V_MC-Et-Cy_01_TP.raw
>sp|P46379|BAG6_HUMAN Large proline-rich protein BAG6 OS=Homo sapiens GN=BAG6 PE=1 SV=2	P46379	963	ASPEPQRENASPAPGTTAEEAMSR	S(964): 100; S(973): 0; T(978): 0; T(979): 0; S(985): 0	S(964): 100;	High	AsPEPQRENASPAPGTTAEEAmSR	Unambiguous	1	1	P46379	S2(Phospho); M22(Oxidation)	CID	0.1095	0.0000	1	1	S(2): 100.0; S(11): 0.0; T(16): 0.0; T(17): 0.0; S(23): 0.0	5.57	1	0	47	3	860.70514	2580.10086	-0.96	37.19	8913	8913	MS2	0/0	LC_071715_MC122_V_MC-Et-Cy_01_TP.raw
>sp|A0FGR8|ESYT2_HUMAN Extended synaptotagmin-2 OS=Homo sapiens GN=ESYT2 PE=1 SV=1	A0FGR8	742	ASPGHISVKEPTPSIASDISLPIATQEL	S(743): 0; S(748): 0.1; T(753): 1.3; S(755): 4.9; S(758): 94.9; S(761): 98.6; T(766): 0.1		High	ASPGHISVKEPTPSIAsDIsLPIATQEL	Unambiguous	1	1	A0FGR8	S17(Phospho); S20(Phospho)	CID	1.0000	0.0000	1	1	S(2): 0.0; S(7): 0.1; T(12): 1.3; S(14): 4.9; S(17): 94.9; S(20): 98.6; T(25): 0.1	3.96	1	38	100	3	1006.81921	3018.44309	-1.42	166.03	35236	35236	MS2	0/0	LC_072215_MC122_V_MC-Et-Cy_01_CP.raw
>sp|O15400|STX7_HUMAN Syntaxin-7 OS=Homo sapiens GN=STX7 PE=1 SV=4	O15400	124	ASSRVSGSFPEDSSK	S(125): 9.8; S(126): 90.2; S(129): 90.2; S(131): 9.8; S(136): 0; S(137): 0		High	ASsRVsGSFPEDSSK	Unambiguous	1	1	O15400	S3(Phospho); S6(Phospho)	CID	1.0000	0.0000	1	1	S(2): 9.8; S(3): 90.2; S(6): 90.2; S(8): 9.8; S(13): 0.0; S(14): 0.0	4.60	1	8	23	2	850.83209	1700.65691	0.23	40.81	9969	9969	MS2	0/0	LC_071715_MC122_V_MC-Et-Cy_01_TP.raw
>sp|O15400|STX7_HUMAN Syntaxin-7 OS=Homo sapiens GN=STX7 PE=1 SV=4	O15400	124	ASSRVSGSFPEDSSK	S(125): 0; S(126): 0; S(129): 10.6; S(131): 89.1; S(136): 0.2; S(137): 0		High	ASSRVsGSFPEDSSK	Unambiguous	1	1	O15400	S6(Phospho)	CID	0.1176	0.0000	1	1	S(2): 0.0; S(3): 0.0; S(6): 10.6; S(8): 89.1; S(13): 0.2; S(14): 0.0	4.59	1	32	46	2	810.84930	1620.69133	0.70	37.00	8860	8860	MS2	0/0	LC_071715_MC122_V_MC-Et-Cy_01_TP.raw
>sp|P52943|CRIP2_HUMAN Cysteine-rich protein 2 OS=Homo sapiens GN=CRIP2 PE=1 SV=1	P52943	113	ASSVTTFTGEPNTCPR	S(114): 50; S(115): 50; T(117): 0.1; T(118): 0; T(120): 0; T(125): 0		High	ASsVTTFTGEPNTcPR	Unambiguous	1	1	P52943	S3(Phospho); C14(Carbamidomethyl)	CID	0.0195	0.0000	1	1	S(2): 50.0; S(3): 50.0; T(5): 0.1; T(6): 0.0; T(8): 0.0; T(13): 0.0	4.61	0	18	52	2	902.88159	1804.75591	-0.73	64.52	16715	16715	MS2	0/0	LC_071715_MC122_V_MC-Et-Cy_01_TP.raw
>sp|Q71RC2|LARP4_HUMAN La-related protein 4 OS=Homo sapiens GN=LARP4 PE=1 SV=3	Q71RC2	593	ASTASPCNNNINAATAVALQEPR	S(594): 7.9; T(595): 7.9; S(597): 84.3; T(607): 0		High	AsTASPcNNNINAATAVALQEPR	Unambiguous	1	1	Q71RC2	S2(Phospho); C7(Carbamidomethyl)	CID	0.0013	0.0000	1	1	S(2): 7.9; T(3): 7.9; S(5): 84.3; T(15): 0.0	7.43	0	12	58	2	1225.56018	2450.11308	0.00	99.45	26416	26416	MS2	0/0	LC_071715_MC122_V_MC-Et-Cy_01_TP.raw
>sp|Q71RC2|LARP4_HUMAN La-related protein 4 OS=Homo sapiens GN=LARP4 PE=1 SV=3	Q71RC2	593	ASTASPCNNNINAATAVALQEPR	S(594): 7.9; T(595): 7.9; S(597): 84.3; T(607): 0		High	AStASPcNNNINAATAVALQEPR	Unambiguous	1	1	Q71RC2	T3(Phospho); C7(Carbamidomethyl)	CID	0.0013	0.0000	1	2	S(2): 7.9; T(3): 7.9; S(5): 84.3; T(15): 0.0	7.43	0	12	58	2	1225.56018	2450.11308	0.00	99.45	26416	26416	MS2	0/0	LC_071715_MC122_V_MC-Et-Cy_01_TP.raw
>sp|Q71RC2|LARP4_HUMAN La-related protein 4 OS=Homo sapiens GN=LARP4 PE=1 SV=3	Q71RC2	593	ASTASPCNNNINAATAVALQEPR	S(594): 33.3; T(595): 33.3; S(597): 33.3; T(607): 0		High	AStASPcNNNINAATAVALQEPR	Unambiguous	1	1	Q71RC2	T3(Phospho); C7(Carbamidomethyl)	CID	0.0061	0.0000	1	1	S(2): 33.3; T(3): 33.3; S(5): 33.3; T(15): 0.0	4.92	0	74	25	3	817.37646	2450.11484	0.72	99.55	26443	26443	MS2	0/0	LC_071715_MC122_V_MC-Et-Cy_01_TP.raw
>sp|Q05655|KPCD_HUMAN Protein kinase C delta type OS=Homo sapiens GN=PRKCD PE=1 SV=2	Q05655	505	ASTFCGTPDYIAPEILQGLK	S(506): 33; T(507): 33; T(511): 33; Y(514): 0.9		High	AStFcGTPDYIAPEILQGLK	Unambiguous	1	1	Q05655	T3(Phospho); C5(Carbamidomethyl)	CID	0.1886	0.0000	1	1	S(2): 33.0; T(3): 33.0; T(7): 33.0; Y(10): 0.9	4.40	0	37	66	2	1131.03137	2261.05547	-0.26	173.95	45565	45565	MS2	0/0	LC_071715_MC122_V_MC-Et-Cy_01_TP.raw
>sp|Q05655|KPCD_HUMAN Protein kinase C delta type OS=Homo sapiens GN=PRKCD PE=1 SV=2	Q05655	505	ASTFCGTPDYIAPEILQGLK	S(506): 33; T(507): 33; T(511): 33; Y(514): 0.9		High	AsTFcGTPDYIAPEILQGLK	Unambiguous	1	1	Q05655	S2(Phospho); C5(Carbamidomethyl)	CID	0.1886	0.0000	1	2	S(2): 33.0; T(3): 33.0; T(7): 33.0; Y(10): 0.9	4.40	0	37	66	2	1131.03137	2261.05547	-0.26	173.95	45565	45565	MS2	0/0	LC_071715_MC122_V_MC-Et-Cy_01_TP.raw
>sp|P29692|EF1D_HUMAN Elongation factor 1-delta OS=Homo sapiens GN=EEF1D PE=1 SV=5	P29692	124	ATAPQTQHVSPMR	T(125): 0; T(129): 0; S(133): 100	S(133): 100;	High	ATAPQTQHVsPMR	Unambiguous	1	1	P29692	S10(Phospho)	CID	1.0000	0.0000	1	1	T(2): 0.0; T(6): 0.0; S(10): 100.0	4.11	0	36	26	2	752.34344	1503.67961	1.44	37.81	8423	8423	MS2	0/0	LC_071015_MC122_V_MC-Et-Cy_03_TB.raw
>sp|P29692|EF1D_HUMAN Elongation factor 1-delta OS=Homo sapiens GN=EEF1D PE=1 SV=5	P29692	124	ATAPQTQHVSPMR	T(125): 0; T(129): 0.1; S(133): 99.9	S(133): 99.9;	High	ATAPQTQHVsPmR	Unambiguous	1	1	P29692	S10(Phospho); M12(Oxidation)	CID	1.0000	0.0000	1	1	T(2): 0.0; T(6): 0.1; S(10): 99.9	3.88	0	8	9	2	760.33905	1519.67082	-1.02	22.15	4388	4388	MS2	0/0	LC_071715_MC122_V_MC-Et-Cy_01_TP.raw
>sp|P29692|EF1D_HUMAN Elongation factor 1-delta OS=Homo sapiens GN=EEF1D PE=1 SV=5	P29692	124	ATAPQTQHVSPMR	T(125): 0; T(129): 10.2; S(133): 89.8		High	ATAPQTQHVsPmR	Unambiguous	1	1	P29692	S10(Phospho); M12(Oxidation)	CID	1.0000	0.0000	1	1	T(2): 0.0; T(6): 10.2; S(10): 89.8	3.69	0	0	100	2	760.33936	1519.67143	-0.61	24.36	4683	4683	MS2	0/0	LC_071015_MC122_V_MC-Et-Cy_03_TB.raw
>sp|Q7L2J0|MEPCE_HUMAN 7SK snRNA methylphosphate capping enzyme OS=Homo sapiens GN=MEPCE PE=1 SV=1	Q7L2J0	54	CAPSAGSPAAAVGRESPGAAATSSSGPQAQQHR	S(57): 81.2; S(60): 23.7; S(69): 94.7; T(75): 0.2; S(76): 0.1; S(77): 0.1; S(78): 0		High	cAPSAGsPAAAVGREsPGAAATSSSGPQAQQHR	Unambiguous	1	1	Q7L2J0	C1(Carbamidomethyl); S7(Phospho); S16(Phospho)	CID	1.0000	0.0000	1	1	S(4): 81.2; S(7): 23.7; S(16): 94.7; T(22): 0.2; S(23): 0.1; S(24): 0.1; S(25): 0.0	4.58	1	13	23	3	1093.80383	3279.39695	-0.92	51.22	12958	12958	MS2	0/0	LC_071715_MC122_V_MC-Et-Cy_01_TP.raw
>sp|P02765|FETUA_HUMAN Alpha-2-HS-glycoprotein OS=Homo sapiens GN=AHSG PE=1 SV=1	P02765	132	CDSSPDSAEDVR	S(134): 0; S(135): 0; S(138): 100	S(138): 100;	High	cDSSPDsAEDVR	Unambiguous	1	1	P02765	C1(Carbamidomethyl); S7(Phospho)	CID	1.0000	0.0000	1	1	S(3): 0.0; S(4): 0.0; S(7): 100.0	3.99	0	7	45	2	709.25012	1417.49297	-0.58	25.27	5360	5360	MS2	0/0	LC_071715_MC122_V_MC-Et-Cy_01_TP.raw
>sp|P02765|FETUA_HUMAN Alpha-2-HS-glycoprotein OS=Homo sapiens GN=AHSG PE=1 SV=1	P02765	132	CDSSPDSAEDVR	S(134): 0; S(135): 0; S(138): 100	S(138): 100;	High	cDSSPDsAEDVR	Unambiguous	1	1	P02765	C1(Carbamidomethyl); S7(Phospho)	CID	1.0000	0.0000	1	1	S(3): 0.0; S(4): 0.0; S(7): 100.0	3.87	0	39	68	2	709.25055	1417.49382	0.02	27.02	5382	5382	MS2	0/0	LC_071015_MC122_V_MC-Et-Cy_03_TB.raw
>sp|P02765|FETUA_HUMAN Alpha-2-HS-glycoprotein OS=Homo sapiens GN=AHSG PE=1 SV=1	P02765	132	CDSSPDSAEDVRK	S(134): 0; S(135): 0; S(138): 100	S(138): 100;	High	cDSSPDsAEDVRK	Unambiguous	1	1	P02765	C1(Carbamidomethyl); S7(Phospho)	CID	0.1861	0.0000	1	1	S(3): 0.0; S(4): 0.0; S(7): 100.0	4.46	1	11	9	2	773.29785	1545.58843	-0.22	20.61	3897	3897	MS2	0/0	LC_071715_MC122_V_MC-Et-Cy_01_TP.raw
>sp|P02765|FETUA_HUMAN Alpha-2-HS-glycoprotein OS=Homo sapiens GN=AHSG PE=1 SV=1	P02765	132	CDSSPDSAEDVRK	S(134): 0; S(135): 0; S(138): 100	S(138): 100;	High	cDSSPDsAEDVRK	Unambiguous	1	1	P02765	C1(Carbamidomethyl); S7(Phospho)	CID	1.0000	0.0000	1	1	S(3): 0.0; S(4): 0.0; S(7): 100.0	4.30	1	6	36	2	773.29785	1545.58843	-0.22	21.33	3920	3920	MS2	0/0	LC_071015_MC122_V_MC-Et-Cy_03_TB.raw
>sp|P02765|FETUA_HUMAN Alpha-2-HS-glycoprotein OS=Homo sapiens GN=AHSG PE=1 SV=1	P02765	132	CDSSPDSAEDVRK	S(134): 0; S(135): 0; S(138): 100	S(138): 100;	High	cDSSPDsAEDVRK	Unambiguous	1	1	P02765	C1(Carbamidomethyl); S7(Phospho)	CID	1.0000	0.0000	1	1	S(3): 0.0; S(4): 0.0; S(7): 100.0	4.09	1	1	9	2	773.29822	1545.58916	0.25	21.16	4074	4074	MS2	0/0	LC_071715_MC122_V_MC-Et-Cy_01_TP.raw
>sp|P06748|NPM_HUMAN Nucleophosmin OS=Homo sapiens GN=NPM1 PE=1 SV=2	P06748	104	CGSGPVHISGQHLVAVEEDAESEDEEEEDVK	S(106): 0; S(112): 0; S(125): 100	S(125): 100;	High	cGSGPVHISGQHLVAVEEDAEsEDEEEEDVK	Unambiguous	1	1	P06748	C1(Carbamidomethyl); S22(Phospho)	CID	1.0000	0.0000	1	1	S(3): 0.0; S(9): 0.0; S(22): 100.0	7.27	0	10	36	3	1154.14807	3460.42966	-2.17	96.36	25569	25569	MS2	0/0	LC_071715_MC122_V_MC-Et-Cy_01_TP.raw
>sp|P06748|NPM_HUMAN Nucleophosmin OS=Homo sapiens GN=NPM1 PE=1 SV=2	P06748	104	CGSGPVHISGQHLVAVEEDAESEDEEEEDVK	S(106): 0; S(112): 0; S(125): 100	S(125): 100;	High	cGSGPVHISGQHLVAVEEDAEsEDEEEEDVK	Unambiguous	1	1	P06748	C1(Carbamidomethyl); S22(Phospho)	CID	1.0000	0.0000	1	1	S(3): 0.0; S(9): 0.0; S(22): 100.0	6.64	0	6	13	3	1154.14954	3460.43406	-0.90	94.01	24917	24917	MS2	0/0	LC_071715_MC122_V_MC-Et-Cy_01_TP.raw
>sp|P06748|NPM_HUMAN Nucleophosmin OS=Homo sapiens GN=NPM1 PE=1 SV=2	P06748	104	CGSGPVHISGQHLVAVEEDAESEDEEEEDVK	S(106): 0; S(112): 0; S(125): 100	S(125): 100;	High	cGSGPVHISGQHLVAVEEDAEsEDEEEEDVK	Unambiguous	1	1	P06748	C1(Carbamidomethyl); S22(Phospho)	CID	1.0000	0.0000	1	1	S(3): 0.0; S(9): 0.0; S(22): 100.0	6.58	0	0	21	3	1154.14893	3460.43222	-1.43	92.99	24633	24633	MS2	0/0	LC_071715_MC122_V_MC-Et-Cy_01_TP.raw
>sp|P06748|NPM_HUMAN Nucleophosmin OS=Homo sapiens GN=NPM1 PE=1 SV=2	P06748	104	CGSGPVHISGQHLVAVEEDAESEDEEEEDVK	S(106): 0; S(112): 0; S(125): 100	S(125): 100;	High	cGSGPVHISGQHLVAVEEDAEsEDEEEEDVK	Unambiguous	1	1	P06748	C1(Carbamidomethyl); S22(Phospho)	CID	1.0000	0.0000	1	1	S(3): 0.0; S(9): 0.0; S(22): 100.0	6.35	0	0	17	3	1154.15076	3460.43772	0.16	95.08	25213	25213	MS2	0/0	LC_071715_MC122_V_MC-Et-Cy_01_TP.raw
>sp|P06748|NPM_HUMAN Nucleophosmin OS=Homo sapiens GN=NPM1 PE=1 SV=2	P06748	104	CGSGPVHISGQHLVAVEEDAESEDEEEEDVK	S(106): 0; S(112): 0; S(125): 100	S(125): 100;	High	cGSGPVHISGQHLVAVEEDAEsEDEEEEDVK	Unambiguous	1	1	P06748	C1(Carbamidomethyl); S22(Phospho)	CID	1.0000	0.0000	1	1	S(3): 0.0; S(9): 0.0; S(22): 100.0	6.28	0	5	23	3	1154.14929	3460.43332	-1.11	95.20	25248	25248	MS2	0/0	LC_071715_MC122_V_MC-Et-Cy_01_TP.raw
>sp|P06748|NPM_HUMAN Nucleophosmin OS=Homo sapiens GN=NPM1 PE=1 SV=2	P06748	104	CGSGPVHISGQHLVAVEEDAESEDEEEEDVK	S(106): 0; S(112): 0; S(125): 100	S(125): 100;	High	cGSGPVHISGQHLVAVEEDAEsEDEEEEDVK	Unambiguous	1	1	P06748	C1(Carbamidomethyl); S22(Phospho)	CID	1.0000	0.0000	1	1	S(3): 0.0; S(9): 0.0; S(22): 100.0	6.13	0	77	9	3	1154.14954	3460.43406	-0.90	153.80	42070	42070	MS2	0/0	LC_071015_MC122_V_MC-Et-Cy_03_TB.raw
>sp|P06748|NPM_HUMAN Nucleophosmin OS=Homo sapiens GN=NPM1 PE=1 SV=2	P06748	104	CGSGPVHISGQHLVAVEEDAESEDEEEEDVK	S(106): 0; S(112): 0; S(125): 100	S(125): 100;	High	cGSGPVHISGQHLVAVEEDAEsEDEEEEDVK	Unambiguous	1	1	P06748	C1(Carbamidomethyl); S22(Phospho)	CID	0.3050	0.0000	1	1	S(3): 0.0; S(9): 0.0; S(22): 100.0	6.00	0	4	12	3	1154.14771	3460.42856	-2.49	94.54	25063	25063	MS2	0/0	LC_071715_MC122_V_MC-Et-Cy_01_TP.raw
>sp|P06748|NPM_HUMAN Nucleophosmin OS=Homo sapiens GN=NPM1 PE=1 SV=2	P06748	104	CGSGPVHISGQHLVAVEEDAESEDEEEEDVK	S(106): 0; S(112): 0; S(125): 100	S(125): 100;	High	cGSGPVHISGQHLVAVEEDAEsEDEEEEDVK	Unambiguous	1	1	P06748	C1(Carbamidomethyl); S22(Phospho)	CID	1.0000	0.0000	1	1	S(3): 0.0; S(9): 0.0; S(22): 100.0	5.21	0	2	6	3	1154.14978	3460.43479	-0.69	93.49	24772	24772	MS2	0/0	LC_071715_MC122_V_MC-Et-Cy_01_TP.raw
>sp|P06748|NPM_HUMAN Nucleophosmin OS=Homo sapiens GN=NPM1 PE=1 SV=2	P06748	104	CGSGPVHISGQHLVAVEEDAESEDEEEEDVK	S(106): 0; S(112): 0; S(125): 100	S(125): 100;	High	cGSGPVHISGQHLVAVEEDAEsEDEEEEDVK	Unambiguous	1	1	P06748	C1(Carbamidomethyl); S22(Phospho)	CID	1.0000	0.0000	1	1	S(3): 0.0; S(9): 0.0; S(22): 100.0	4.46	0	4	21	3	1154.14966	3460.43442	-0.80	95.66	25374	25374	MS2	0/0	LC_071715_MC122_V_MC-Et-Cy_01_TP.raw
>sp|Q9C0C4|SEM4C_HUMAN Semaphorin-4C OS=Homo sapiens GN=SEMA4C PE=1 SV=2	Q9C0C4	752	CQPGGGPPSPPPGIPGQPLPSPTR	S(760): 99.8; S(772): 15.8; T(774): 84.3	S(760): 99.8;	High	cQPGGGPPsPPPGIPGQPLPsPTR	Unambiguous	1	1	Q9C0C4	C1(Carbamidomethyl); S9(Phospho); S21(Phospho)	CID	1.0000	0.0000	1	1	S(9): 99.8; S(21): 15.8; T(23): 84.3	4.63	0	57	28	3	836.70978	2508.11478	0.16	105.27	27993	27993	MS2	0/0	LC_071715_MC122_V_MC-Et-Cy_01_TP.raw
>sp|O15320|CTGE5_HUMAN Cutaneous T-cell lymphoma-associated antigen 5 OS=Homo sapiens GN=CTAGE5 PE=1 SV=4	O15320	628	CSNSGRLSGPAEL	S(629): 0; S(631): 0; S(635): 100	S(635): 100;	High	cSNSGRLsGPAEL	Unambiguous	1	1	O15320	C1(Carbamidomethyl); S8(Phospho)	CID	0.2740	0.0000	1	1	S(2): 0.0; S(4): 0.0; S(8): 100.0	4.38	1	32	100	2	714.30151	1427.59575	-1.95	71.11	14734	14734	MS2	0/0	LC_072215_MC122_V_MC-Et-Cy_01_CP.raw
>sp|P15311|EZRI_HUMAN Ezrin OS=Homo sapiens GN=EZR PE=1 SV=4	P15311	231	DDKLTPKIGFPWSEIR	T(235): 0.2; S(243): 99.8	S(243): 99.8;	High	DDKLTPKIGFPWsEIR	Unambiguous	1	1	P15311	S13(Phospho)	CID	1.0000	0.0000	1	1	T(5): 0.2; S(13): 99.8	3.69	2	78	45	2	991.49597	1981.98467	3.16	272.67	75398	75398	MS2	0/0	LC_071015_MC122_V_MC-Et-Cy_03_TB.raw
>sp|Q9H1E3|NUCKS_HUMAN Nuclear ubiquitous casein and cyclin-dependent kinase substrate 1 OS=Homo sapiens GN=NUCKS1 PE=1 SV=1	Q9H1E3	71	DDSHSAEDSEDEKEDHK	S(73): 0; S(75): 0; S(79): 100	S(79): 100;	High	DDSHSAEDsEDEKEDHK	Unambiguous	1	1	Q9H1E3	S9(Phospho)	CID	1.0000	0.0000	1	1	S(3): 0.0; S(5): 0.0; S(9): 100.0	4.45	1	4	16	3	684.91498	2052.73038	0.04	16.71	2653	2653	MS2	0/0	LC_071715_MC122_V_MC-Et-Cy_01_TP.raw
>sp|P06748|NPM_HUMAN Nucleophosmin OS=Homo sapiens GN=NPM1 PE=1 SV=2	P06748	55	DELHIVEAEAMNYEGSPIK	Y(67): 0; S(70): 100	S(70): 100;	High	DELHIVEAEAmNYEGsPIK	Unambiguous	1	1	P06748	M11(Oxidation); S16(Phospho)	CID	0.1482	0.0000	1	1	Y(13): 0.0; S(16): 100.0	6.68	0	45	64	2	1120.98718	2240.96709	-4.96	120.95	32208	32208	MS2	0/0	LC_071715_MC122_V_MC-Et-Cy_01_TP.raw
>sp|P06748|NPM_HUMAN Nucleophosmin OS=Homo sapiens GN=NPM1 PE=1 SV=2	P06748	55	DELHIVEAEAMNYEGSPIK	Y(67): 0; S(70): 100	S(70): 100;	High	DELHIVEAEAmNYEGsPIK	Unambiguous	1	1	P06748	M11(Oxidation); S16(Phospho)	CID	0.1075	0.0000	1	1	Y(13): 0.0; S(16): 100.0	6.51	0	21	55	2	1120.99121	2240.97515	-1.37	121.55	32365	32365	MS2	0/0	LC_071715_MC122_V_MC-Et-Cy_01_TP.raw
>sp|P06748|NPM_HUMAN Nucleophosmin OS=Homo sapiens GN=NPM1 PE=1 SV=2	P06748	55	DELHIVEAEAMNYEGSPIK	Y(67): 0; S(70): 100	S(70): 100;	High	DELHIVEAEAmNYEGsPIK	Unambiguous	1	1	P06748	M11(Oxidation); S16(Phospho)	CID	1.0000	0.0000	1	1	Y(13): 0.0; S(16): 100.0	4.99	0	58	21	3	747.66437	2240.97855	0.15	121.47	32343	32343	MS2	0/0	LC_071715_MC122_V_MC-Et-Cy_01_TP.raw
>sp|Q13200|PSMD2_HUMAN 26S proteasome non-ATPase regulatory subunit 2 OS=Homo sapiens GN=PSMD2 PE=1 SV=3	Q13200	7	DKAPVQPQQSPAAAPGGTDEKPSGK	S(16): 100; T(24): 0; S(29): 0	S(16): 100;	High	DKAPVQPQQsPAAAPGGTDEKPSGK	Unambiguous	1	1	Q13200	S10(Phospho)	CID	1.0000	0.0000	1	1	S(10): 100.0; T(18): 0.0; S(23): 0.0	5.44	1	8	15	3	847.73822	2541.20011	0.74	30.94	7067	7067	MS2	0/0	LC_071715_MC122_V_MC-Et-Cy_01_TP.raw
>sp|P07900|HS90A_HUMAN Heat shock protein HSP 90-alpha OS=Homo sapiens GN=HSP90AA1 PE=1 SV=5	P07900	227	DKEVSDDEAEEK	S(231): 100	S(231): 100;	High	DKEVsDDEAEEK	Unambiguous	1	1	P07900	S5(Phospho)	CID	1.0000	0.0000	1	1	S(5): 100.0	5.02	1	44	100	2	737.28485	1473.56243	-0.34	18.74	3275	3275	MS2	0/0	LC_071015_MC122_V_MC-Et-Cy_03_TB.raw
>sp|P07900|HS90A_HUMAN Heat shock protein HSP 90-alpha OS=Homo sapiens GN=HSP90AA1 PE=1 SV=5	P07900	227	DKEVSDDEAEEK	S(231): 100	S(231): 100;	High	DKEVsDDEAEEK	Unambiguous	1	1	P07900	S5(Phospho)	CID	1.0000	0.0000	1	1	S(5): 100.0	4.98	1	13	19	2	737.28510	1473.56291	-0.01	19.46	3532	3532	MS2	0/0	LC_071715_MC122_V_MC-Et-Cy_01_TP.raw
>sp|P07900|HS90A_HUMAN Heat shock protein HSP 90-alpha OS=Homo sapiens GN=HSP90AA1 PE=1 SV=5	P07900	227	DKEVSDDEAEEK	S(231): 100	S(231): 100;	High	DKEVsDDEAEEK	Unambiguous	1	1	P07900	S5(Phospho)	CID	1.0000	0.0000	1	1	S(5): 100.0	4.85	1	0	2	2	737.28455	1473.56182	-0.76	18.89	3348	3348	MS2	0/0	LC_071715_MC122_V_MC-Et-Cy_01_TP.raw
>sp|Q14498|RBM39_HUMAN RNA-binding protein 39 OS=Homo sapiens GN=RBM39 PE=1 SV=2	Q14498	134	DKSPVREPIDNLTPEER	S(136): 100; T(146): 0	S(136): 100;	High	DKsPVREPIDNLTPEER	Unambiguous	1	1	Q14498	S3(Phospho)	CID	1.0000	0.0000	1	1	S(3): 100.0; T(13): 0.0	4.69	2	36	16	3	692.33148	2074.97989	-0.34	105.91	28327	28327	MS2	0/0	LC_071015_MC122_V_MC-Et-Cy_03_TB.raw
>sp|Q14498|RBM39_HUMAN RNA-binding protein 39 OS=Homo sapiens GN=RBM39 PE=1 SV=2	Q14498	134	DKSPVREPIDNLTPEER	S(136): 100; T(146): 0	S(136): 100;	High	DKsPVREPIDNLTPEER	Unambiguous	1	1	Q14498	S3(Phospho)	CID	1.0000	0.0000	1	1	S(3): 100.0; T(13): 0.0	4.39	2	11	13	3	692.33136	2074.97953	-0.51	71.99	18803	18803	MS2	0/0	LC_071715_MC122_V_MC-Et-Cy_01_TP.raw
>sp|Q14498|RBM39_HUMAN RNA-binding protein 39 OS=Homo sapiens GN=RBM39 PE=1 SV=2	Q14498	134	DKSPVREPIDNLTPEER	S(136): 100; T(146): 0	S(136): 100;	High	DKsPVREPIDNLTPEER	Unambiguous	1	1	Q14498	S3(Phospho)	CID	0.0643	0.0000	1	1	S(3): 100.0; T(13): 0.0	3.89	2	0	24	2	1037.99316	2074.97905	-0.74	72.19	18862	18862	MS2	0/0	LC_071715_MC122_V_MC-Et-Cy_01_TP.raw
>sp|Q9NYF8|BCLF1_HUMAN Bcl-2-associated transcription factor 1 OS=Homo sapiens GN=BCLAF1 PE=1 SV=2	Q9NYF8	507	DLFDYSPPLHK	Y(511): 5.2; S(512): 94.8		High	DLFDYsPPLHK	Unambiguous	1	1	Q9NYF8	S6(Phospho)	CID	0.0202	0.0000	1	1	Y(5): 5.2; S(6): 94.8	4.45	0	50	24	2	706.31824	1411.62920	-0.14	116.95	31142	31142	MS2	0/0	LC_071715_MC122_V_MC-Et-Cy_01_TP.raw
>sp|P27816|MAP4_HUMAN Microtubule-associated protein 4 OS=Homo sapiens GN=MAP4 PE=1 SV=3	P27816	277	DMESPTKLDVTLAK	S(280): 99.3; T(282): 0.7; T(287): 0	S(280): 99.3;	High	DmEsPTKLDVTLAK	Unambiguous	1	1	P27816	M2(Oxidation); S4(Phospho)	CID	0.0472	0.0000	1	1	S(4): 99.3; T(6): 0.7; T(11): 0.0	4.66	1	21	41	2	822.38367	1643.76006	0.12	81.02	21326	21326	MS2	0/0	LC_071715_MC122_V_MC-Et-Cy_01_TP.raw
>sp|P50402|EMD_HUMAN Emerin OS=Homo sapiens GN=EMD PE=1 SV=1	P50402	158	DSAYQSITHYRPVSASR	S(159): 37.6; Y(161): 37.6; S(163): 7.6; T(165): 7.6; Y(167): 0.1; S(171): 7.6; S(173): 1.8		High	DSAYQSITHYRPVSAsR	Unambiguous	1	1	P50402	S16(Phospho)	CID	0.0105	0.0000	1	1	S(2): 37.6; Y(4): 37.6; S(6): 7.6; T(8): 7.6; Y(10): 0.1; S(14): 7.6; S(16): 1.8	4.76	0	0	37	2	1009.45996	2017.91265	-0.07	75.49	19786	19786	MS2	0/0	LC_071715_MC122_V_MC-Et-Cy_01_TP.raw
>sp|O43493|TGON2_HUMAN Trans-Golgi network integral membrane protein 2 OS=Homo sapiens GN=TGOLN2 PE=1 SV=2	O43493	65	DSPSKSSAEAQTPEDTPNK	S(66): 0; S(68): 0.6; S(70): 7.4; S(71): 92; T(76): 0; T(80): 0		High	DSPSKSsAEAQTPEDTPNK	Unambiguous	1	1	O43493	S7(Phospho)	CID	0.0409	0.0000	1	1	S(2): 0.0; S(4): 0.6; S(6): 7.4; S(7): 92.0; T(12): 0.0; T(16): 0.0	6.35	1	0	18	2	1034.93835	2068.86943	-0.64	22.44	4479	4479	MS2	0/0	LC_071715_MC122_V_MC-Et-Cy_01_TP.raw
>sp|O43493|TGON2_HUMAN Trans-Golgi network integral membrane protein 2 OS=Homo sapiens GN=TGOLN2 PE=1 SV=2	O43493	65	DSPSKSSAEAQTPEDTPNK	S(66): 7.7; S(68): 91.6; S(70): 0.7; S(71): 0.1; T(76): 0; T(80): 0		High	DSPsKSSAEAQTPEDTPNK	Unambiguous	1	1	O43493	S4(Phospho)	CID	0.0023	0.0000	1	1	S(2): 7.7; S(4): 91.6; S(6): 0.7; S(7): 0.1; T(12): 0.0; T(16): 0.0	4.44	1	15	10	3	690.29474	2068.86966	-0.53	22.43	4474	4474	MS2	0/0	LC_071715_MC122_V_MC-Et-Cy_01_TP.raw
>sp|P07910|HNRPC_HUMAN Heterogeneous nuclear ribonucleoproteins C1/C2 OS=Homo sapiens GN=HNRNPC PE=1 SV=4	P07910	289	EAEEGEDDRDSANGEDDS	S(299): 100; S(306): 0	S(299): 100;	High	EAEEGEDDRDsANGEDDS	Unambiguous	1	1	P07910	S11(Phospho)	CID	0.1244	0.0000	1	1	S(11): 100.0; S(18): 0.0	4.34	1	0	100	2	1010.33154	2019.65581	-0.69	17.95	3099	3099	MS2	0/0	LC_071015_MC122_V_MC-Et-Cy_03_TB.raw
>sp|O14745|NHRF1_HUMAN Na(+)/H(+) exchange regulatory cofactor NHE-RF1 OS=Homo sapiens GN=SLC9A3R1 PE=1 SV=4	O14745	271	EALAEAALESPRPALVR	S(280): 100	S(280): 100;	High	EALAEAALEsPRPALVR	Unambiguous	1	1	O14745	S10(Phospho)	CID	1.0000	0.0000	1	1	S(10): 100.0	4.49	0	10	29	2	936.98138	1872.95549	-1.35	171.20	47015	47015	MS2	0/0	LC_071015_MC122_V_MC-Et-Cy_03_TB.raw
>sp|O14745|NHRF1_HUMAN Na(+)/H(+) exchange regulatory cofactor NHE-RF1 OS=Homo sapiens GN=SLC9A3R1 PE=1 SV=4	O14745	271	EALAEAALESPRPALVR	S(280): 100	S(280): 100;	High	EALAEAALEsPRPALVR	Unambiguous	1	1	O14745	S10(Phospho)	CID	1.0000	0.0000	1	1	S(10): 100.0	3.70	0	28	40	2	936.98267	1872.95806	0.02	104.54	27801	27801	MS2	0/0	LC_071715_MC122_V_MC-Et-Cy_01_TP.raw
>sp|P10644|KAP0_HUMAN cAMP-dependent protein kinase type I-alpha regulatory subunit OS=Homo sapiens GN=PRKAR1A PE=1 SV=1	P10644	79	EDEISPPPPNPVVK	S(83): 100	S(83): 100;	High	EDEIsPPPPNPVVK	Unambiguous	1	1	P10644	S5(Phospho)	CID	1.0000	0.0000	1	1	S(5): 100.0	3.61	0	25	21	2	799.37964	1597.75200	0.62	76.63	20106	20106	MS2	0/0	LC_071715_MC122_V_MC-Et-Cy_01_TP.raw
>sp|P54725|RD23A_HUMAN UV excision repair protein RAD23 homolog A OS=Homo sapiens GN=RAD23A PE=1 SV=1	P54725	120	EDKSPSEESAPTTSPESVSGSVPSSGSSGR	S(123): 97.9; S(125): 1; S(128): 1; T(131): 0.1; T(132): 0; S(133): 0; S(136): 0; S(138): 0; S(140): 0; S(143): 0; S(144): 0; S(146): 0; S(147): 0		High	EDKSPSEESAPtTSPESVSGSVPSSGSSGR	Unambiguous	1	1	P54725	T12(Phospho)	CID	0.0169	0.0000	1	1	S(4): 97.9; S(6): 1.0; S(9): 1.0; T(12): 0.1; T(13): 0.0; S(14): 0.0; S(17): 0.0; S(19): 0.0; S(21): 0.0; S(24): 0.0; S(25): 0.0; S(27): 0.0; S(28): 0.0	5.32	1	0	12	3	1001.42932	3002.27341	-0.45	55.30	14119	14119	MS2	0/0	LC_071715_MC122_V_MC-Et-Cy_01_TP.raw
>sp|P23588|IF4B_HUMAN Eukaryotic translation initiation factor 4B OS=Homo sapiens GN=EIF4B PE=1 SV=2	P23588	454	EEDCHSPTSKPPKPDQPLK	S(459): 99.8; T(461): 0.2; S(462): 0	S(459): 99.8;	High	EEDcHsPTSKPPKPDQPLK	Unambiguous	1	1	P23588	C4(Carbamidomethyl); S6(Phospho)	CID	1.0000	0.0000	1	1	S(6): 99.8; T(8): 0.2; S(9): 0.0	4.40	0	27	18	3	757.34363	2270.01633	0.15	29.78	6716	6716	MS2	0/0	LC_071715_MC122_V_MC-Et-Cy_01_TP.raw
>sp|Q9H1E3|NUCKS_HUMAN Nuclear ubiquitous casein and cyclin-dependent kinase substrate 1 OS=Homo sapiens GN=NUCKS1 PE=1 SV=1	Q9H1E3	207	EEDEEPESPPEK	S(214): 100	S(214): 100;	High	EEDEEPEsPPEK	Unambiguous	1	1	Q9H1E3	S8(Phospho)	CID	1.0000	0.0000	1	1	S(8): 100.0	3.81	0	19	80	2	747.77844	1494.54961	-1.62	27.70	5562	5562	MS2	0/0	LC_071015_MC122_V_MC-Et-Cy_03_TB.raw
>sp|Q9H1E3|NUCKS_HUMAN Nuclear ubiquitous casein and cyclin-dependent kinase substrate 1 OS=Homo sapiens GN=NUCKS1 PE=1 SV=1	Q9H1E3	207	EEDEEPESPPEK	S(214): 100	S(214): 100;	High	EEDEEPEsPPEK	Unambiguous	1	1	Q9H1E3	S8(Phospho)	CID	1.0000	0.0000	1	1	S(8): 100.0	3.77	0	10	28	2	747.77979	1494.55229	0.17	24.78	5211	5211	MS2	0/0	LC_071715_MC122_V_MC-Et-Cy_01_TP.raw
>sp|Q9H1E3|NUCKS_HUMAN Nuclear ubiquitous casein and cyclin-dependent kinase substrate 1 OS=Homo sapiens GN=NUCKS1 PE=1 SV=1	Q9H1E3	207	EEDEEPESPPEK	S(214): 100	S(214): 100;	High	EEDEEPEsPPEK	Unambiguous	1	1	Q9H1E3	S8(Phospho)	CID	1.0000	0.0000	1	1	S(8): 100.0	3.63	0	5	24	2	747.77960	1494.55193	-0.07	25.31	5370	5370	MS2	0/0	LC_071715_MC122_V_MC-Et-Cy_01_TP.raw
>sp|P08238|HS90B_HUMAN Heat shock protein HSP 90-beta OS=Homo sapiens GN=HSP90AB1 PE=1 SV=4	P08238	238	EEEDKDDEEKPKIEDVGSDEEDDSGK	S(255): 100; S(261): 0	S(255): 100;	High	EEEDKDDEEKPKIEDVGsDEEDDSGK	Unambiguous	1	1	P08238	S18(Phospho)	CID	0.1517	0.0000	1	1	S(18): 100.0; S(24): 0.0	5.67	2	22	25	3	1016.07593	3046.21323	2.45	52.52	12746	12746	MS2	0/0	LC_071015_MC122_V_MC-Et-Cy_03_TB.raw
>sp|Q13439|GOGA4_HUMAN Golgin subfamily A member 4 OS=Homo sapiens GN=GOLGA4 PE=1 SV=1	Q13439	261	EENPESDGEPVVEDGTSVK	S(266): 100; T(276): 0; S(277): 0	S(266): 100;	High	EENPEsDGEPVVEDGTSVK	Unambiguous	1	1	Q13439	S6(Phospho)	CID	1.0000	0.0000	1	1	S(6): 100.0; T(16): 0.0; S(17): 0.0	5.06	0	19	40	2	1048.93127	2096.85527	0.39	62.82	16239	16239	MS2	0/0	LC_071715_MC122_V_MC-Et-Cy_01_TP.raw
>sp|P16615|AT2A2_HUMAN Sarcoplasmic/endoplasmic reticulum calcium ATPase 2 OS=Homo sapiens GN=ATP2A2 PE=1 SV=1	P16615	656	EFDELNPSAQR	S(663): 100	S(663): 100;	High	EFDELNPsAQR	Unambiguous	1	1	P16615	S8(Phospho)	CID	1.0000	0.0000	1	1	S(8): 100.0	3.49	0	29	43	2	693.29138	1385.57549	1.53	64.02	16577	16577	MS2	0/0	LC_071715_MC122_V_MC-Et-Cy_01_TP.raw
>sp|O00264|PGRC1_HUMAN Membrane-associated progesterone receptor component 1 OS=Homo sapiens GN=PGRMC1 PE=1 SV=3	O00264	173	EGEEPTVYSDEEEPK	T(178): 0; Y(180): 50; S(181): 50		High	EGEEPTVySDEEEPK	Unambiguous	1	1	O00264	Y8(Phospho)	CID	0.0333	0.0000	1	1	T(6): 0.0; Y(8): 50.0; S(9): 50.0	4.81	0	8	16	2	909.35339	1817.69951	-0.35	52.44	13306	13306	MS2	0/0	LC_071715_MC122_V_MC-Et-Cy_01_TP.raw
>sp|O00264|PGRC1_HUMAN Membrane-associated progesterone receptor component 1 OS=Homo sapiens GN=PGRMC1 PE=1 SV=3	O00264	173	EGEEPTVYSDEEEPK	T(178): 0; Y(180): 6.4; S(181): 93.6		High	EGEEPTVySDEEEPK	Unambiguous	1	1	O00264	Y8(Phospho)	CID	0.0170	0.0000	1	1	T(6): 0.0; Y(8): 6.4; S(9): 93.6	4.12	0	0	38	2	909.35358	1817.69988	-0.15	53.01	13470	13470	MS2	0/0	LC_071715_MC122_V_MC-Et-Cy_01_TP.raw
>sp|O00264|PGRC1_HUMAN Membrane-associated progesterone receptor component 1 OS=Homo sapiens GN=PGRMC1 PE=1 SV=3	O00264	173	EGEEPTVYSDEEEPK	T(178): 0; Y(180): 5.8; S(181): 94.2		High	EGEEPTVySDEEEPK	Unambiguous	1	1	O00264	Y8(Phospho)	CID	0.0171	0.0000	1	1	T(6): 0.0; Y(8): 5.8; S(9): 94.2	4.09	0	0	19	2	909.35321	1817.69914	-0.55	69.91	17877	17877	MS2	0/0	LC_071015_MC122_V_MC-Et-Cy_03_TB.raw
>sp|O00264|PGRC1_HUMAN Membrane-associated progesterone receptor component 1 OS=Homo sapiens GN=PGRMC1 PE=1 SV=3	O00264	173	EGEEPTVYSDEEEPK	T(178): 0; Y(180): 50; S(181): 50		High	EGEEPTVySDEEEPK	Unambiguous	1	1	O00264	Y8(Phospho)	CID	0.0196	0.0000	1	1	T(6): 0.0; Y(8): 50.0; S(9): 50.0	4.08	0	22	25	2	909.35339	1817.69951	-0.35	51.88	13144	13144	MS2	0/0	LC_071715_MC122_V_MC-Et-Cy_01_TP.raw
>sp|O00264|PGRC1_HUMAN Membrane-associated progesterone receptor component 1 OS=Homo sapiens GN=PGRMC1 PE=1 SV=3	O00264	173	EGEEPTVYSDEEEPK	T(178): 0; Y(180): 50; S(181): 50		High	EGEEPTVySDEEEPK	Unambiguous	1	1	O00264	Y8(Phospho)	CID	0.0025	0.0000	1	1	T(6): 0.0; Y(8): 50.0; S(9): 50.0	3.97	0	0	36	2	909.35297	1817.69866	-0.82	69.38	17724	17724	MS2	0/0	LC_071015_MC122_V_MC-Et-Cy_03_TB.raw
>sp|O00264|PGRC1_HUMAN Membrane-associated progesterone receptor component 1 OS=Homo sapiens GN=PGRMC1 PE=1 SV=3	O00264	173	EGEEPTVYSDEEEPKDESAR	T(178): 0; Y(180): 7.5; S(181): 92.5; S(190): 0		High	EGEEPTVYsDEEEPKDESAR	Unambiguous	1	1	O00264	S9(Phospho)	CID	0.0499	0.0000	1	1	T(6): 0.0; Y(8): 7.5; S(9): 92.5; S(18): 0.0	4.81	1	9	53	2	1188.47510	2375.94292	1.24	49.29	12427	12427	MS2	0/0	LC_071715_MC122_V_MC-Et-Cy_01_TP.raw
>sp|O00264|PGRC1_HUMAN Membrane-associated progesterone receptor component 1 OS=Homo sapiens GN=PGRMC1 PE=1 SV=3	O00264	173	EGEEPTVYSDEEEPKDESAR	T(178): 0.5; Y(180): 49.7; S(181): 49.7; S(190): 0		High	EGEEPTVYsDEEEPKDESAR	Unambiguous	1	1	O00264	S9(Phospho)	CID	0.0865	0.0000	1	1	T(6): 0.5; Y(8): 49.7; S(9): 49.7; S(18): 0.0	4.51	1	5	18	2	1188.47314	2375.93901	-0.40	48.49	12187	12187	MS2	0/0	LC_071715_MC122_V_MC-Et-Cy_01_TP.raw
>sp|O00264|PGRC1_HUMAN Membrane-associated progesterone receptor component 1 OS=Homo sapiens GN=PGRMC1 PE=1 SV=3	O00264	173	EGEEPTVYSDEEEPKDESAR	T(178): 0.3; Y(180): 1.8; S(181): 97.9; S(190): 0		High	EGEEPTVYsDEEEPKDESAR	Unambiguous	1	1	O00264	S9(Phospho)	CID	0.1010	0.0000	1	1	T(6): 0.3; Y(8): 1.8; S(9): 97.9; S(18): 0.0	4.06	1	41	85	2	1188.47559	2375.94390	1.65	50.11	12652	12652	MS2	0/0	LC_071715_MC122_V_MC-Et-Cy_01_TP.raw
>sp|O00264|PGRC1_HUMAN Membrane-associated progesterone receptor component 1 OS=Homo sapiens GN=PGRMC1 PE=1 SV=3	O00264	173	EGEEPTVYSDEEEPKDESAR	T(178): 10.5; Y(180): 10.5; S(181): 78.9; S(190): 0		High	EGEEPTVYsDEEEPKDESAR	Unambiguous	1	1	O00264	S9(Phospho)	CID	0.1043	0.0000	1	1	T(6): 10.5; Y(8): 10.5; S(9): 78.9; S(18): 0.0	3.93	1	34	41	2	1188.47327	2375.93926	-0.30	49.54	12495	12495	MS2	0/0	LC_071715_MC122_V_MC-Et-Cy_01_TP.raw
>sp|O00264|PGRC1_HUMAN Membrane-associated progesterone receptor component 1 OS=Homo sapiens GN=PGRMC1 PE=1 SV=3	O00264	173	EGEEPTVYSDEEEPKDESAR	T(178): 0; Y(180): 8.3; S(181): 91.7; S(190): 0		High	EGEEPTVYsDEEEPKDESAR	Unambiguous	1	1	O00264	S9(Phospho)	CID	0.0703	0.0000	1	1	T(6): 0.0; Y(8): 8.3; S(9): 91.7; S(18): 0.0	3.84	1	40	41	2	1188.47217	2375.93706	-1.23	49.04	12353	12353	MS2	0/0	LC_071715_MC122_V_MC-Et-Cy_01_TP.raw
>sp|P41743|KPCI_HUMAN Protein kinase C iota type OS=Homo sapiens GN=PRKCI PE=1 SV=2	P41743	402	EGLRPGDTTSTFCGTPNYIAPEILR	T(409): 46.5; T(410): 46.5; S(411): 6.1; T(412): 0.8; T(416): 0; Y(419): 0		High	EGLRPGDtTSTFcGTPNYIAPEILR	Unambiguous	1	1	P41743	T8(Phospho); C13(Carbamidomethyl)	CID	0.0133	0.0000	1	1	T(8): 46.5; T(9): 46.5; S(10): 6.1; T(11): 0.8; T(15): 0.0; Y(18): 0.0	4.51	0	30	30	3	949.11206	2845.32163	-0.40	138.99	36937	36937	MS2	0/0	LC_071715_MC122_V_MC-Et-Cy_01_TP.raw
>sp|Q86UP2|KTN1_HUMAN Kinectin OS=Homo sapiens GN=KTN1 PE=1 SV=1	Q86UP2	66	EIQNGNLHESDSESVPR	S(75): 100; S(77): 0; S(79): 0	S(75): 100;	High	EIQNGNLHEsDSESVPR	Unambiguous	1	1	Q86UP2	S10(Phospho)	CID	0.2008	0.0000	1	1	S(10): 100.0; S(12): 0.0; S(14): 0.0	4.78	0	12	36	2	995.92767	1990.84807	-1.11	47.74	11967	11967	MS2	0/0	LC_071715_MC122_V_MC-Et-Cy_01_TP.raw
>sp|Q86UP2|KTN1_HUMAN Kinectin OS=Homo sapiens GN=KTN1 PE=1 SV=1	Q86UP2	66	EIQNGNLHESDSESVPR	S(75): 100; S(77): 0; S(79): 0	S(75): 100;	High	EIQNGNLHEsDSESVPR	Unambiguous	1	1	Q86UP2	S10(Phospho)	CID	1.0000	0.0000	1	1	S(10): 100.0; S(12): 0.0; S(14): 0.0	3.90	0	0	53	2	995.92731	1990.84734	-1.48	64.97	16429	16429	MS2	0/0	LC_071015_MC122_V_MC-Et-Cy_03_TB.raw
>sp|Q58FF7|H90B3_HUMAN Putative heat shock protein HSP 90-beta-3 OS=Homo sapiens GN=HSP90AB3P PE=5 SV=1	Q58FF7	203	EISDDEAEEEK	S(205): 100	S(205): 100;	High	EIsDDEAEEEK	Unambiguous	2	2	Q58FF7	S3(Phospho)	CID	1.0000	0.0000	1	1	S(3): 100.0	3.72	0	8	12	2	687.25299	1373.49870	-0.41	26.62	5769	5769	MS2	0/0	LC_071715_MC122_V_MC-Et-Cy_01_TP.raw
>sp|Q58FF7|H90B3_HUMAN Putative heat shock protein HSP 90-beta-3 OS=Homo sapiens GN=HSP90AB3P PE=5 SV=1	Q58FF7	203	EISDDEAEEEK	S(205): 100	S(205): 100;	High	EIsDDEAEEEK	Unambiguous	2	2	Q58FF7	S3(Phospho)	CID	1.0000	0.0000	1	1	S(3): 100.0	3.70	0	16	6	2	687.25262	1373.49797	-0.94	26.09	5605	5605	MS2	0/0	LC_071715_MC122_V_MC-Et-Cy_01_TP.raw
>sp|Q58FF7|H90B3_HUMAN Putative heat shock protein HSP 90-beta-3 OS=Homo sapiens GN=HSP90AB3P PE=5 SV=1	Q58FF7	203	EISDDEAEEEK	S(205): 100	S(205): 100;	High	EIsDDEAEEEK	Unambiguous	2	2	Q58FF7	S3(Phospho)	CID	1.0000	0.0000	1	1	S(3): 100.0	3.67	0	19	8	2	687.25391	1373.50054	0.93	24.93	5257	5257	MS2	0/0	LC_071715_MC122_V_MC-Et-Cy_01_TP.raw
>sp|Q58FF7|H90B3_HUMAN Putative heat shock protein HSP 90-beta-3 OS=Homo sapiens GN=HSP90AB3P PE=5 SV=1	Q58FF7	203	EISDDEAEEEK	S(205): 100	S(205): 100;	High	EIsDDEAEEEK	Unambiguous	2	2	Q58FF7	S3(Phospho)	CID	1.0000	0.0000	1	1	S(3): 100.0	3.63	0	54	23	2	687.25385	1373.50041	0.84	27.68	6089	6089	MS2	0/0	LC_071715_MC122_V_MC-Et-Cy_01_TP.raw
>sp|Q58FF7|H90B3_HUMAN Putative heat shock protein HSP 90-beta-3 OS=Homo sapiens GN=HSP90AB3P PE=5 SV=1	Q58FF7	203	EISDDEAEEEK	S(205): 100	S(205): 100;	High	EIsDDEAEEEK	Unambiguous	2	2	Q58FF7	S3(Phospho)	CID	1.0000	0.0000	1	1	S(3): 100.0	3.58	0	5	1	2	687.25403	1373.50078	1.11	25.46	5411	5411	MS2	0/0	LC_071715_MC122_V_MC-Et-Cy_01_TP.raw
>sp|Q58FF7|H90B3_HUMAN Putative heat shock protein HSP 90-beta-3 OS=Homo sapiens GN=HSP90AB3P PE=5 SV=1	Q58FF7	203	EISDDEAEEEK	S(205): 100	S(205): 100;	High	EIsDDEAEEEK	Unambiguous	2	2	Q58FF7	S3(Phospho)	CID	1.0000	0.0000	1	1	S(3): 100.0	3.56	0	57	16	2	687.25323	1373.49919	-0.05	27.15	5930	5930	MS2	0/0	LC_071715_MC122_V_MC-Et-Cy_01_TP.raw
>sp|Q58FF7|H90B3_HUMAN Putative heat shock protein HSP 90-beta-3 OS=Homo sapiens GN=HSP90AB3P PE=5 SV=1	Q58FF7	203	EISDDEAEEEK	S(205): 100	S(205): 100;	High	EIsDDEAEEEK	Unambiguous	2	2	Q58FF7	S3(Phospho)	CID	1.0000	0.0000	1	1	S(3): 100.0	3.56	0	1	3	2	687.25287	1373.49846	-0.58	27.60	5535	5535	MS2	0/0	LC_071015_MC122_V_MC-Et-Cy_03_TB.raw
>sp|P08238|HS90B_HUMAN Heat shock protein HSP 90-beta OS=Homo sapiens GN=HSP90AB1 PE=1 SV=4	P08238	224	EISDDEAEEEK	S(226): 100	S(226): 100;	High	EIsDDEAEEEK	Unambiguous	2	2	P08238	S3(Phospho)	CID	1.0000	0.0000	1	1	S(3): 100.0	3.72	0	8	12	2	687.25299	1373.49870	-0.41	26.62	5769	5769	MS2	0/0	LC_071715_MC122_V_MC-Et-Cy_01_TP.raw
>sp|P08238|HS90B_HUMAN Heat shock protein HSP 90-beta OS=Homo sapiens GN=HSP90AB1 PE=1 SV=4	P08238	224	EISDDEAEEEK	S(226): 100	S(226): 100;	High	EIsDDEAEEEK	Unambiguous	2	2	P08238	S3(Phospho)	CID	1.0000	0.0000	1	1	S(3): 100.0	3.70	0	16	6	2	687.25262	1373.49797	-0.94	26.09	5605	5605	MS2	0/0	LC_071715_MC122_V_MC-Et-Cy_01_TP.raw
>sp|P08238|HS90B_HUMAN Heat shock protein HSP 90-beta OS=Homo sapiens GN=HSP90AB1 PE=1 SV=4	P08238	224	EISDDEAEEEK	S(226): 100	S(226): 100;	High	EIsDDEAEEEK	Unambiguous	2	2	P08238	S3(Phospho)	CID	1.0000	0.0000	1	1	S(3): 100.0	3.67	0	19	8	2	687.25391	1373.50054	0.93	24.93	5257	5257	MS2	0/0	LC_071715_MC122_V_MC-Et-Cy_01_TP.raw
>sp|P08238|HS90B_HUMAN Heat shock protein HSP 90-beta OS=Homo sapiens GN=HSP90AB1 PE=1 SV=4	P08238	224	EISDDEAEEEK	S(226): 100	S(226): 100;	High	EIsDDEAEEEK	Unambiguous	2	2	P08238	S3(Phospho)	CID	1.0000	0.0000	1	1	S(3): 100.0	3.63	0	54	23	2	687.25385	1373.50041	0.84	27.68	6089	6089	MS2	0/0	LC_071715_MC122_V_MC-Et-Cy_01_TP.raw
>sp|P08238|HS90B_HUMAN Heat shock protein HSP 90-beta OS=Homo sapiens GN=HSP90AB1 PE=1 SV=4	P08238	224	EISDDEAEEEK	S(226): 100	S(226): 100;	High	EIsDDEAEEEK	Unambiguous	2	2	P08238	S3(Phospho)	CID	1.0000	0.0000	1	1	S(3): 100.0	3.58	0	5	1	2	687.25403	1373.50078	1.11	25.46	5411	5411	MS2	0/0	LC_071715_MC122_V_MC-Et-Cy_01_TP.raw
>sp|P08238|HS90B_HUMAN Heat shock protein HSP 90-beta OS=Homo sapiens GN=HSP90AB1 PE=1 SV=4	P08238	224	EISDDEAEEEK	S(226): 100	S(226): 100;	High	EIsDDEAEEEK	Unambiguous	2	2	P08238	S3(Phospho)	CID	1.0000	0.0000	1	1	S(3): 100.0	3.56	0	57	16	2	687.25323	1373.49919	-0.05	27.15	5930	5930	MS2	0/0	LC_071715_MC122_V_MC-Et-Cy_01_TP.raw
>sp|P08238|HS90B_HUMAN Heat shock protein HSP 90-beta OS=Homo sapiens GN=HSP90AB1 PE=1 SV=4	P08238	224	EISDDEAEEEK	S(226): 100	S(226): 100;	High	EIsDDEAEEEK	Unambiguous	2	2	P08238	S3(Phospho)	CID	1.0000	0.0000	1	1	S(3): 100.0	3.56	0	1	3	2	687.25287	1373.49846	-0.58	27.60	5535	5535	MS2	0/0	LC_071015_MC122_V_MC-Et-Cy_03_TB.raw
>sp|P08238|HS90B_HUMAN Heat shock protein HSP 90-beta OS=Homo sapiens GN=HSP90AB1 PE=1 SV=4	P08238	222	EKEISDDEAEEEK	S(226): 100	S(226): 100;	High	EKEIsDDEAEEEK	Unambiguous	1	1	P08238	S5(Phospho)	CID	1.0000	0.0000	1	1	S(5): 100.0	5.68	1	0	14	2	815.82233	1630.63738	0.33	23.58	4832	4832	MS2	0/0	LC_071715_MC122_V_MC-Et-Cy_01_TP.raw
>sp|P08238|HS90B_HUMAN Heat shock protein HSP 90-beta OS=Homo sapiens GN=HSP90AB1 PE=1 SV=4	P08238	222	EKEISDDEAEEEK	S(226): 100	S(226): 100;	High	EKEIsDDEAEEEK	Unambiguous	1	1	P08238	S5(Phospho)	CID	1.0000	0.0000	1	1	S(5): 100.0	5.50	1	0	27	2	815.82043	1630.63359	-1.99	25.87	5074	5074	MS2	0/0	LC_071015_MC122_V_MC-Et-Cy_03_TB.raw
>sp|P08238|HS90B_HUMAN Heat shock protein HSP 90-beta OS=Homo sapiens GN=HSP90AB1 PE=1 SV=4	P08238	222	EKEISDDEAEEEK	S(226): 100	S(226): 100;	High	EKEIsDDEAEEEK	Unambiguous	1	1	P08238	S5(Phospho)	CID	1.0000	0.0000	1	1	S(5): 100.0	5.40	1	15	20	2	815.82104	1630.63481	-1.24	26.39	5216	5216	MS2	0/0	LC_071015_MC122_V_MC-Et-Cy_03_TB.raw
>sp|P08238|HS90B_HUMAN Heat shock protein HSP 90-beta OS=Homo sapiens GN=HSP90AB1 PE=1 SV=4	P08238	222	EKEISDDEAEEEK	S(226): 100	S(226): 100;	High	EKEIsDDEAEEEK	Unambiguous	1	1	P08238	S5(Phospho)	CID	1.0000	0.0000	1	1	S(5): 100.0	5.23	1	32	25	2	815.82159	1630.63591	-0.56	25.15	5322	5322	MS2	0/0	LC_071715_MC122_V_MC-Et-Cy_01_TP.raw
>sp|P08238|HS90B_HUMAN Heat shock protein HSP 90-beta OS=Homo sapiens GN=HSP90AB1 PE=1 SV=4	P08238	222	EKEISDDEAEEEK	S(226): 100	S(226): 100;	High	EKEIsDDEAEEEK	Unambiguous	1	1	P08238	S5(Phospho)	CID	1.0000	0.0000	1	1	S(5): 100.0	5.09	1	1	3	2	815.82208	1630.63689	0.03	24.09	4995	4995	MS2	0/0	LC_071715_MC122_V_MC-Et-Cy_01_TP.raw
>sp|P08238|HS90B_HUMAN Heat shock protein HSP 90-beta OS=Homo sapiens GN=HSP90AB1 PE=1 SV=4	P08238	222	EKEISDDEAEEEK	S(226): 100	S(226): 100;	High	EKEIsDDEAEEEK	Unambiguous	1	1	P08238	S5(Phospho)	CID	1.0000	0.0000	1	1	S(5): 100.0	4.75	1	0	9	2	815.82190	1630.63652	-0.19	24.62	5159	5159	MS2	0/0	LC_071715_MC122_V_MC-Et-Cy_01_TP.raw
>sp|P08238|HS90B_HUMAN Heat shock protein HSP 90-beta OS=Homo sapiens GN=HSP90AB1 PE=1 SV=4	P08238	222	EKEISDDEAEEEK	S(226): 100	S(226): 100;	High	EKEIsDDEAEEEK	Unambiguous	1	1	P08238	S5(Phospho)	CID	0.2318	0.0000	1	1	S(5): 100.0	4.53	1	31	43	2	815.82220	1630.63713	0.18	26.43	5712	5712	MS2	0/0	LC_071715_MC122_V_MC-Et-Cy_01_TP.raw
>sp|P08238|HS90B_HUMAN Heat shock protein HSP 90-beta OS=Homo sapiens GN=HSP90AB1 PE=1 SV=4	P08238	222	EKEISDDEAEEEK	S(226): 100	S(226): 100;	High	EKEIsDDEAEEEK	Unambiguous	1	1	P08238	S5(Phospho)	CID	1.0000	0.0000	1	1	S(5): 100.0	4.02	1	45	19	2	815.82288	1630.63848	1.01	25.71	5487	5487	MS2	0/0	LC_071715_MC122_V_MC-Et-Cy_01_TP.raw
>sp|P08238|HS90B_HUMAN Heat shock protein HSP 90-beta OS=Homo sapiens GN=HSP90AB1 PE=1 SV=4	P08238	222	EKEISDDEAEEEKGEK	S(226): 100	S(226): 100;	High	EKEIsDDEAEEEKGEK	Unambiguous	1	1	P08238	S5(Phospho)	CID	1.0000	0.0000	1	1	S(5): 100.0	5.58	2	0	18	2	972.90118	1944.79509	-0.40	22.92	4628	4628	MS2	0/0	LC_071715_MC122_V_MC-Et-Cy_01_TP.raw
>sp|O95684|FR1OP_HUMAN FGFR1 oncogene partner OS=Homo sapiens GN=FGFR1OP PE=1 SV=1	O95684	139	EKGPTTGEGALDLSDVHSPPKSPEGK	T(143): 0; T(144): 0; S(152): 0.6; S(156): 99.4; S(160): 100	S(156): 99.4; S(160): 100;	High	EKGPTTGEGALDLSDVHsPPKsPEGK	Unambiguous	1	1	O95684	S18(Phospho); S22(Phospho)	CID	0.2624	0.0000	1	1	T(5): 0.0; T(6): 0.0; S(14): 0.6; S(18): 99.4; S(22): 100.0	5.83	2	28	31	3	931.75067	2793.23746	-0.23	73.78	19305	19305	MS2	0/0	LC_071715_MC122_V_MC-Et-Cy_01_TP.raw
>sp|O95684|FR1OP_HUMAN FGFR1 oncogene partner OS=Homo sapiens GN=FGFR1OP PE=1 SV=1	O95684	139	EKGPTTGEGALDLSDVHSPPKSPEGK	T(143): 0; T(144): 0; S(152): 0.6; S(156): 99.4; S(160): 100	S(156): 99.4; S(160): 100;	High	EKGPTTGEGALDLSDVHsPPKsPEGK	Unambiguous	1	1	O95684	S18(Phospho); S22(Phospho)	CID	1.0000	0.0000	1	1	T(5): 0.0; T(6): 0.0; S(14): 0.6; S(18): 99.4; S(22): 100.0	4.20	2	73	37	3	931.75189	2793.24112	1.08	73.26	19160	19160	MS2	0/0	LC_071715_MC122_V_MC-Et-Cy_01_TP.raw
>sp|P46379|BAG6_HUMAN Large proline-rich protein BAG6 OS=Homo sapiens GN=BAG6 PE=1 SV=2	P46379	970	ENASPAPGTTAEEAMSR	S(973): 100; T(978): 0; T(979): 0; S(985): 0	S(973): 100;	High	ENAsPAPGTTAEEAMSR	Unambiguous	1	1	P46379	S4(Phospho)	CID	1.0000	0.0000	1	1	S(4): 100.0; T(9): 0.0; T(10): 0.0; S(16): 0.0	4.31	0	38	32	2	899.86938	1798.73149	0.03	57.30	14684	14684	MS2	0/0	LC_071715_MC122_V_MC-Et-Cy_01_TP.raw
>sp|P46379|BAG6_HUMAN Large proline-rich protein BAG6 OS=Homo sapiens GN=BAG6 PE=1 SV=2	P46379	970	ENASPAPGTTAEEAMSR	S(973): 100; T(978): 0; T(979): 0; S(985): 0	S(973): 100;	High	ENAsPAPGTTAEEAmSR	Unambiguous	1	1	P46379	S4(Phospho); M15(Oxidation)	CID	1.0000	0.0000	1	1	S(4): 100.0; T(9): 0.0; T(10): 0.0; S(16): 0.0	3.72	0	15	13	2	907.86719	1814.72710	0.41	30.63	6974	6974	MS2	0/0	LC_071715_MC122_V_MC-Et-Cy_01_TP.raw
>sp|P55011|S12A2_HUMAN Solute carrier family 12 member 2 OS=Homo sapiens GN=SLC12A2 PE=1 SV=1	P55011	253	EPFEDGFANGEESTPTR	S(265): 4.7; T(266): 47.7; T(268): 47.7		High	EPFEDGFANGEEStPTR	Unambiguous	1	1	P55011	T14(Phospho)	CID	0.0467	0.0000	1	1	S(13): 4.7; T(14): 47.7; T(16): 47.7	4.92	0	43	52	2	981.89063	1962.77397	-0.73	83.90	22113	22113	MS2	0/0	LC_071715_MC122_V_MC-Et-Cy_01_TP.raw
>sp|A0FGR8|ESYT2_HUMAN Extended synaptotagmin-2 OS=Homo sapiens GN=ESYT2 PE=1 SV=1	A0FGR8	751	EPTPSIASDISLPIATQELR	T(753): 3; S(755): 14.4; S(758): 83.1; S(761): 98.7; T(766): 0.7		High	EPTPSIAsDIsLPIATQELR	Unambiguous	1	1	A0FGR8	S8(Phospho); S11(Phospho)	CID	0.1158	0.0000	1	1	T(3): 3.0; S(5): 14.4; S(8): 83.1; S(11): 98.7; T(16): 0.7	4.75	0	31	100	2	1149.53430	2298.06133	-2.34	166.07	43725	43725	MS2	0/0	LC_071715_MC122_V_MC-Et-Cy_01_TP.raw
>sp|A0FGR8|ESYT2_HUMAN Extended synaptotagmin-2 OS=Homo sapiens GN=ESYT2 PE=1 SV=1	A0FGR8	751	EPTPSIASDISLPIATQELR	T(753): 0; S(755): 1.7; S(758): 98.5; S(761): 99.7; T(766): 0	S(761): 99.7;	High	EPTPSIAsDIsLPIATQELR	Unambiguous	1	1	A0FGR8	S8(Phospho); S11(Phospho)	CID	1.0000	0.0000	1	1	T(3): 0.0; S(5): 1.7; S(8): 98.5; S(11): 99.7; T(16): 0.0	4.50	0	0	100	2	1149.53699	2298.06670	0.00	163.98	43217	43217	MS2	0/0	LC_071715_MC122_V_MC-Et-Cy_01_TP.raw
>sp|A0FGR8|ESYT2_HUMAN Extended synaptotagmin-2 OS=Homo sapiens GN=ESYT2 PE=1 SV=1	A0FGR8	751	EPTPSIASDISLPIATQELR	T(753): 0.1; S(755): 0.1; S(758): 99.8; S(761): 88.1; T(766): 11.9	S(758): 99.8;	High	EPTPSIAsDIsLPIATQELR	Unambiguous	1	1	A0FGR8	S8(Phospho); S11(Phospho)	CID	1.0000	0.0000	1	1	T(3): 0.1; S(5): 0.1; S(8): 99.8; S(11): 88.1; T(16): 11.9	4.35	0	35	69	2	1149.53503	2298.06279	-1.70	163.38	43072	43072	MS2	0/0	LC_071715_MC122_V_MC-Et-Cy_01_TP.raw
>sp|A0FGR8|ESYT2_HUMAN Extended synaptotagmin-2 OS=Homo sapiens GN=ESYT2 PE=1 SV=1	A0FGR8	751	EPTPSIASDISLPIATQELR	T(753): 37; S(755): 18.3; S(758): 71.9; S(761): 71.4; T(766): 1.4		High	EPTPSIAsDIsLPIATQELR	Unambiguous	1	1	A0FGR8	S8(Phospho); S11(Phospho)	CID	0.1894	0.0000	1	1	T(3): 37.0; S(5): 18.3; S(8): 71.9; S(11): 71.4; T(16): 1.4	4.33	0	44	85	2	1149.53955	2298.07182	2.23	162.58	42878	42878	MS2	0/0	LC_071715_MC122_V_MC-Et-Cy_01_TP.raw
>sp|A0FGR8|ESYT2_HUMAN Extended synaptotagmin-2 OS=Homo sapiens GN=ESYT2 PE=1 SV=1	A0FGR8	751	EPTPSIASDISLPIATQELR	T(753): 1.3; S(755): 97.6; S(758): 99.7; S(761): 1.3; T(766): 0	S(758): 99.7;	High	EPTPSIAsDIsLPIATQELR	Unambiguous	1	1	A0FGR8	S8(Phospho); S11(Phospho)	CID	1.0000	0.0000	1	1	T(3): 1.3; S(5): 97.6; S(8): 99.7; S(11): 1.3; T(16): 0.0	4.33	0	21	71	2	1149.53418	2298.06108	-2.45	165.06	43478	43478	MS2	0/0	LC_071715_MC122_V_MC-Et-Cy_01_TP.raw
>sp|A0FGR8|ESYT2_HUMAN Extended synaptotagmin-2 OS=Homo sapiens GN=ESYT2 PE=1 SV=1	A0FGR8	751	EPTPSIASDISLPIATQELR	T(753): 0.9; S(755): 3.8; S(758): 95.2; S(761): 84.1; T(766): 16		High	EPTPSIAsDIsLPIATQELR	Unambiguous	1	1	A0FGR8	S8(Phospho); S11(Phospho)	CID	0.0733	0.0000	1	1	T(3): 0.9; S(5): 3.8; S(8): 95.2; S(11): 84.1; T(16): 16.0	4.23	0	10	80	2	1149.53406	2298.06084	-2.55	165.29	43536	43536	MS2	0/0	LC_071715_MC122_V_MC-Et-Cy_01_TP.raw
>sp|A0FGR8|ESYT2_HUMAN Extended synaptotagmin-2 OS=Homo sapiens GN=ESYT2 PE=1 SV=1	A0FGR8	751	EPTPSIASDISLPIATQELR	T(753): 0; S(755): 1.9; S(758): 98.1; S(761): 98.1; T(766): 1.9		High	EPTPSIAsDIsLPIATQELR	Unambiguous	1	1	A0FGR8	S8(Phospho); S11(Phospho)	CID	1.0000	0.0000	1	1	T(3): 0.0; S(5): 1.9; S(8): 98.1; S(11): 98.1; T(16): 1.9	3.81	0	34	100	2	1149.53455	2298.06182	-2.13	161.90	42717	42717	MS2	0/0	LC_071715_MC122_V_MC-Et-Cy_01_TP.raw
>sp|A0FGR8|ESYT2_HUMAN Extended synaptotagmin-2 OS=Homo sapiens GN=ESYT2 PE=1 SV=1	A0FGR8	751	EPTPSIASDISLPIATQELR	T(753): 0; S(755): 0; S(758): 100; S(761): 99.8; T(766): 0.3	S(758): 100; S(761): 99.8;	High	EPTPSIAsDIsLPIATQELR	Unambiguous	1	1	A0FGR8	S8(Phospho); S11(Phospho)	CID	1.0000	0.0000	1	1	T(3): 0.0; S(5): 0.0; S(8): 100.0; S(11): 99.8; T(16): 0.3	3.67	0	39	91	2	1149.53687	2298.06645	-0.11	167.40	44046	44046	MS2	0/0	LC_071715_MC122_V_MC-Et-Cy_01_TP.raw
>sp|P07900|HS90A_HUMAN Heat shock protein HSP 90-alpha OS=Homo sapiens GN=HSP90AA1 PE=1 SV=5	P07900	225	ERDKEVSDDEAEEK	S(231): 100	S(231): 100;	High	ERDKEVsDDEAEEK	Unambiguous	1	1	P07900	S7(Phospho)	CID	1.0000	0.0000	1	1	S(7): 100.0	5.18	2	0	8	2	879.85608	1758.70488	-1.01	18.81	3321	3321	MS2	0/0	LC_071715_MC122_V_MC-Et-Cy_01_TP.raw
>sp|P07900|HS90A_HUMAN Heat shock protein HSP 90-alpha OS=Homo sapiens GN=HSP90AA1 PE=1 SV=5	P07900	251	ESEDKPEIEDVGSDEEEEK	S(252): 0; S(263): 100	S(263): 100;	High	ESEDKPEIEDVGsDEEEEK	Unambiguous	1	1	P07900	S13(Phospho)	CID	1.0000	0.0000	1	1	S(2): 0.0; S(13): 100.0	5.31	0	2	7	2	1136.94580	2272.88432	-0.98	53.37	13571	13571	MS2	0/0	LC_071715_MC122_V_MC-Et-Cy_01_TP.raw
>sp|P07900|HS90A_HUMAN Heat shock protein HSP 90-alpha OS=Homo sapiens GN=HSP90AA1 PE=1 SV=5	P07900	251	ESEDKPEIEDVGSDEEEEK	S(252): 0; S(263): 100	S(263): 100;	High	ESEDKPEIEDVGsDEEEEK	Unambiguous	1	1	P07900	S13(Phospho)	CID	0.3004	0.0000	1	1	S(2): 0.0; S(13): 100.0	5.26	0	1	3	2	1136.94702	2272.88677	0.09	72.33	18575	18575	MS2	0/0	LC_071015_MC122_V_MC-Et-Cy_03_TB.raw
>sp|P07900|HS90A_HUMAN Heat shock protein HSP 90-alpha OS=Homo sapiens GN=HSP90AA1 PE=1 SV=5	P07900	251	ESEDKPEIEDVGSDEEEEK	S(252): 0; S(263): 100	S(263): 100;	High	ESEDKPEIEDVGsDEEEEK	Unambiguous	1	1	P07900	S13(Phospho)	CID	1.0000	0.0000	1	1	S(2): 0.0; S(13): 100.0	5.16	0	1	7	2	1136.94629	2272.88530	-0.55	53.88	13716	13716	MS2	0/0	LC_071715_MC122_V_MC-Et-Cy_01_TP.raw
>sp|P07900|HS90A_HUMAN Heat shock protein HSP 90-alpha OS=Homo sapiens GN=HSP90AA1 PE=1 SV=5	P07900	251	ESEDKPEIEDVGSDEEEEK	S(252): 0; S(263): 100	S(263): 100;	High	ESEDKPEIEDVGsDEEEEK	Unambiguous	1	1	P07900	S13(Phospho)	CID	0.2564	0.0000	1	1	S(2): 0.0; S(13): 100.0	5.11	0	0	35	2	1136.94568	2272.88408	-1.09	52.89	13438	13438	MS2	0/0	LC_071715_MC122_V_MC-Et-Cy_01_TP.raw
>sp|P07900|HS90A_HUMAN Heat shock protein HSP 90-alpha OS=Homo sapiens GN=HSP90AA1 PE=1 SV=5	P07900	251	ESEDKPEIEDVGSDEEEEK	S(252): 0; S(263): 100	S(263): 100;	High	ESEDKPEIEDVGsDEEEEK	Unambiguous	1	1	P07900	S13(Phospho)	CID	1.0000	0.0000	1	1	S(2): 0.0; S(13): 100.0	5.09	0	5	24	2	1136.94507	2272.88286	-1.62	56.63	14495	14495	MS2	0/0	LC_071715_MC122_V_MC-Et-Cy_01_TP.raw
>sp|P07900|HS90A_HUMAN Heat shock protein HSP 90-alpha OS=Homo sapiens GN=HSP90AA1 PE=1 SV=5	P07900	251	ESEDKPEIEDVGSDEEEEK	S(252): 0; S(263): 100	S(263): 100;	High	ESEDKPEIEDVGsDEEEEK	Unambiguous	1	1	P07900	S13(Phospho)	CID	1.0000	0.0000	1	1	S(2): 0.0; S(13): 100.0	4.91	0	0	12	2	1136.94678	2272.88628	-0.12	54.39	13859	13859	MS2	0/0	LC_071715_MC122_V_MC-Et-Cy_01_TP.raw
>sp|P07900|HS90A_HUMAN Heat shock protein HSP 90-alpha OS=Homo sapiens GN=HSP90AA1 PE=1 SV=5	P07900	251	ESEDKPEIEDVGSDEEEEK	S(252): 0; S(263): 100	S(263): 100;	High	ESEDKPEIEDVGsDEEEEK	Unambiguous	1	1	P07900	S13(Phospho)	CID	1.0000	0.0000	1	1	S(2): 0.0; S(13): 100.0	4.89	0	4	17	2	1136.94641	2272.88555	-0.44	55.47	14168	14168	MS2	0/0	LC_071715_MC122_V_MC-Et-Cy_01_TP.raw
>sp|P07900|HS90A_HUMAN Heat shock protein HSP 90-alpha OS=Homo sapiens GN=HSP90AA1 PE=1 SV=5	P07900	251	ESEDKPEIEDVGSDEEEEK	S(252): 0; S(263): 100	S(263): 100;	High	ESEDKPEIEDVGsDEEEEK	Unambiguous	1	1	P07900	S13(Phospho)	CID	1.0000	0.0000	1	1	S(2): 0.0; S(13): 100.0	4.88	0	8	52	2	1136.94763	2272.88799	0.63	57.61	14769	14769	MS2	0/0	LC_071715_MC122_V_MC-Et-Cy_01_TP.raw
>sp|P07900|HS90A_HUMAN Heat shock protein HSP 90-alpha OS=Homo sapiens GN=HSP90AA1 PE=1 SV=5	P07900	251	ESEDKPEIEDVGSDEEEEK	S(252): 0; S(263): 100	S(263): 100;	High	ESEDKPEIEDVGsDEEEEK	Unambiguous	1	1	P07900	S13(Phospho)	CID	1.0000	0.0000	1	1	S(2): 0.0; S(13): 100.0	4.86	0	0	26	2	1136.94702	2272.88677	0.09	56.00	14318	14318	MS2	0/0	LC_071715_MC122_V_MC-Et-Cy_01_TP.raw
>sp|P07900|HS90A_HUMAN Heat shock protein HSP 90-alpha OS=Homo sapiens GN=HSP90AA1 PE=1 SV=5	P07900	251	ESEDKPEIEDVGSDEEEEK	S(252): 0; S(263): 100	S(263): 100;	High	ESEDKPEIEDVGsDEEEEK	Unambiguous	1	1	P07900	S13(Phospho)	CID	1.0000	0.0000	1	1	S(2): 0.0; S(13): 100.0	4.75	0	2	12	2	1136.94653	2272.88579	-0.34	54.92	14010	14010	MS2	0/0	LC_071715_MC122_V_MC-Et-Cy_01_TP.raw
>sp|P07900|HS90A_HUMAN Heat shock protein HSP 90-alpha OS=Homo sapiens GN=HSP90AA1 PE=1 SV=5	P07900	251	ESEDKPEIEDVGSDEEEEK	S(252): 0; S(263): 100	S(263): 100;	High	ESEDKPEIEDVGsDEEEEK	Unambiguous	1	1	P07900	S13(Phospho)	CID	1.0000	0.0000	1	1	S(2): 0.0; S(13): 100.0	4.64	0	34	28	3	758.29999	2272.88541	-0.50	57.21	14657	14657	MS2	0/0	LC_071715_MC122_V_MC-Et-Cy_01_TP.raw
>sp|P07900|HS90A_HUMAN Heat shock protein HSP 90-alpha OS=Homo sapiens GN=HSP90AA1 PE=1 SV=5	P07900	251	ESEDKPEIEDVGSDEEEEK	S(252): 0; S(263): 100	S(263): 100;	High	ESEDKPEIEDVGsDEEEEK	Unambiguous	1	1	P07900	S13(Phospho)	CID	1.0000	0.0000	1	1	S(2): 0.0; S(13): 100.0	4.45	0	7	11	3	758.29968	2272.88449	-0.91	55.52	14180	14180	MS2	0/0	LC_071715_MC122_V_MC-Et-Cy_01_TP.raw
>sp|P07900|HS90A_HUMAN Heat shock protein HSP 90-alpha OS=Homo sapiens GN=HSP90AA1 PE=1 SV=5	P07900	251	ESEDKPEIEDVGSDEEEEK	S(252): 0; S(263): 100	S(263): 100;	High	ESEDKPEIEDVGsDEEEEK	Unambiguous	1	1	P07900	S13(Phospho)	CID	1.0000	0.0000	1	1	S(2): 0.0; S(13): 100.0	4.20	0	1	10	3	758.30023	2272.88614	-0.18	54.96	14020	14020	MS2	0/0	LC_071715_MC122_V_MC-Et-Cy_01_TP.raw
>sp|P07900|HS90A_HUMAN Heat shock protein HSP 90-alpha OS=Homo sapiens GN=HSP90AA1 PE=1 SV=5	P07900	251	ESEDKPEIEDVGSDEEEEK	S(252): 0; S(263): 100	S(263): 100;	High	ESEDKPEIEDVGsDEEEEK	Unambiguous	1	1	P07900	S13(Phospho)	CID	1.0000	0.0000	1	1	S(2): 0.0; S(13): 100.0	4.16	0	27	14	3	758.30017	2272.88596	-0.26	56.08	14341	14341	MS2	0/0	LC_071715_MC122_V_MC-Et-Cy_01_TP.raw
>sp|P07900|HS90A_HUMAN Heat shock protein HSP 90-alpha OS=Homo sapiens GN=HSP90AA1 PE=1 SV=5	P07900	251	ESEDKPEIEDVGSDEEEEK	S(252): 0; S(263): 100	S(263): 100;	High	ESEDKPEIEDVGsDEEEEK	Unambiguous	1	1	P07900	S13(Phospho)	CID	1.0000	0.0000	1	1	S(2): 0.0; S(13): 100.0	4.15	0	7	5	3	758.30054	2272.88706	0.22	53.94	13731	13731	MS2	0/0	LC_071715_MC122_V_MC-Et-Cy_01_TP.raw
>sp|P07900|HS90A_HUMAN Heat shock protein HSP 90-alpha OS=Homo sapiens GN=HSP90AA1 PE=1 SV=5	P07900	251	ESEDKPEIEDVGSDEEEEKK	S(252): 0; S(263): 100	S(263): 100;	High	ESEDKPEIEDVGsDEEEEKK	Unambiguous	1	1	P07900	S13(Phospho)	CID	1.0000	0.0000	1	1	S(2): 0.0; S(13): 100.0	5.00	1	0	1	3	800.99908	2400.98270	0.49	45.89	11427	11427	MS2	0/0	LC_071715_MC122_V_MC-Et-Cy_01_TP.raw
>sp|P07900|HS90A_HUMAN Heat shock protein HSP 90-alpha OS=Homo sapiens GN=HSP90AA1 PE=1 SV=5	P07900	251	ESEDKPEIEDVGSDEEEEKK	S(252): 0; S(263): 100	S(263): 100;	High	ESEDKPEIEDVGsDEEEEKK	Unambiguous	1	1	P07900	S13(Phospho)	CID	1.0000	0.0000	1	1	S(2): 0.0; S(13): 100.0	4.72	1	0	39	3	800.99817	2400.97995	-0.65	48.97	12335	12335	MS2	0/0	LC_071715_MC122_V_MC-Et-Cy_01_TP.raw
>sp|P07900|HS90A_HUMAN Heat shock protein HSP 90-alpha OS=Homo sapiens GN=HSP90AA1 PE=1 SV=5	P07900	251	ESEDKPEIEDVGSDEEEEKK	S(252): 0; S(263): 100	S(263): 100;	High	ESEDKPEIEDVGsDEEEEKK	Unambiguous	1	1	P07900	S13(Phospho)	CID	1.0000	0.0000	1	1	S(2): 0.0; S(13): 100.0	4.66	1	2	2	3	800.99847	2400.98087	-0.27	46.45	11587	11587	MS2	0/0	LC_071715_MC122_V_MC-Et-Cy_01_TP.raw
>sp|P07900|HS90A_HUMAN Heat shock protein HSP 90-alpha OS=Homo sapiens GN=HSP90AA1 PE=1 SV=5	P07900	251	ESEDKPEIEDVGSDEEEEKK	S(252): 0; S(263): 100	S(263): 100;	High	ESEDKPEIEDVGsDEEEEKK	Unambiguous	1	1	P07900	S13(Phospho)	CID	1.0000	0.0000	1	1	S(2): 0.0; S(13): 100.0	4.65	1	55	10	3	800.99854	2400.98105	-0.20	47.66	11944	11944	MS2	0/0	LC_071715_MC122_V_MC-Et-Cy_01_TP.raw
>sp|P07900|HS90A_HUMAN Heat shock protein HSP 90-alpha OS=Homo sapiens GN=HSP90AA1 PE=1 SV=5	P07900	251	ESEDKPEIEDVGSDEEEEKK	S(252): 0; S(263): 100	S(263): 100;	High	ESEDKPEIEDVGsDEEEEKK	Unambiguous	1	1	P07900	S13(Phospho)	CID	1.0000	0.0000	1	1	S(2): 0.0; S(13): 100.0	4.36	1	1	0	3	800.99872	2400.98160	0.03	45.33	11267	11267	MS2	0/0	LC_071715_MC122_V_MC-Et-Cy_01_TP.raw
>sp|P07900|HS90A_HUMAN Heat shock protein HSP 90-alpha OS=Homo sapiens GN=HSP90AA1 PE=1 SV=5	P07900	251	ESEDKPEIEDVGSDEEEEKK	S(252): 0; S(263): 100	S(263): 100;	High	ESEDKPEIEDVGsDEEEEKK	Unambiguous	1	1	P07900	S13(Phospho)	CID	1.0000	0.0000	1	1	S(2): 0.0; S(13): 100.0	4.30	1	50	16	3	800.99817	2400.97995	-0.65	48.22	12110	12110	MS2	0/0	LC_071715_MC122_V_MC-Et-Cy_01_TP.raw
>sp|P07900|HS90A_HUMAN Heat shock protein HSP 90-alpha OS=Homo sapiens GN=HSP90AA1 PE=1 SV=5	P07900	251	ESEDKPEIEDVGSDEEEEKKDGDK	S(252): 0; S(263): 100	S(263): 100;	High	ESEDKPEIEDVGsDEEEEKKDGDK	Unambiguous	1	1	P07900	S13(Phospho)	CID	1.0000	0.0000	1	1	S(2): 0.0; S(13): 100.0	5.38	2	76	29	3	939.39038	2816.15659	1.68	41.68	10222	10222	MS2	0/0	LC_071715_MC122_V_MC-Et-Cy_01_TP.raw
>sp|O43719|HTSF1_HUMAN HIV Tat-specific factor 1 OS=Homo sapiens GN=HTATSF1 PE=1 SV=1	O43719	484	ESEEGNPVRGSEEDSPKK	S(485): 0; S(494): 15.7; S(498): 84.3		High	ESEEGNPVRGSEEDsPKK	Unambiguous	1	1	O43719	S15(Phospho)	CID	0.0202	0.0000	1	1	S(2): 0.0; S(11): 15.7; S(15): 84.3	4.45	2	19	14	3	685.29468	2053.86948	-0.79	20.82	3966	3966	MS2	0/0	LC_071715_MC122_V_MC-Et-Cy_01_TP.raw
>sp|P25788|PSA3_HUMAN Proteasome subunit alpha type-3 OS=Homo sapiens GN=PSMA3 PE=1 SV=2	P25788	242	ESLKEEDESDDDNM	S(243): 0; S(250): 100	S(250): 100;	High	ESLKEEDEsDDDNm	Unambiguous	1	1	P25788	S9(Phospho); M14(Oxidation)	CID	0.2758	0.0000	1	1	S(2): 0.0; S(9): 100.0	5.33	1	8	26	2	876.29456	1751.58183	-1.13	24.14	4626	4626	MS2	0/0	LC_071015_MC122_V_MC-Et-Cy_03_TB.raw
>sp|P25788|PSA3_HUMAN Proteasome subunit alpha type-3 OS=Homo sapiens GN=PSMA3 PE=1 SV=2	P25788	242	ESLKEEDESDDDNM	S(243): 0; S(250): 100	S(250): 100;	High	ESLKEEDEsDDDNm	Unambiguous	1	1	P25788	S9(Phospho); M14(Oxidation)	CID	1.0000	0.0000	1	1	S(2): 0.0; S(9): 100.0	5.05	1	0	88	2	876.29449	1751.58171	-1.20	23.65	4504	4504	MS2	0/0	LC_071015_MC122_V_MC-Et-Cy_03_TB.raw
>sp|P25788|PSA3_HUMAN Proteasome subunit alpha type-3 OS=Homo sapiens GN=PSMA3 PE=1 SV=2	P25788	242	ESLKEEDESDDDNM	S(243): 0; S(250): 100	S(250): 100;	High	ESLKEEDEsDDDNm	Unambiguous	1	1	P25788	S9(Phospho); M14(Oxidation)	CID	1.0000	0.0000	1	1	S(2): 0.0; S(9): 100.0	4.55	1	0	70	2	876.29474	1751.58220	-0.92	24.68	4763	4763	MS2	0/0	LC_071015_MC122_V_MC-Et-Cy_03_TB.raw
>sp|P25788|PSA3_HUMAN Proteasome subunit alpha type-3 OS=Homo sapiens GN=PSMA3 PE=1 SV=2	P25788	242	ESLKEEDESDDDNM	S(243): 0; S(250): 100	S(250): 100;	High	ESLKEEDEsDDDNm	Unambiguous	1	1	P25788	S9(Phospho); M14(Oxidation)	CID	0.1568	0.0000	1	1	S(2): 0.0; S(9): 100.0	4.40	1	40	25	2	876.29559	1751.58391	0.05	22.34	4447	4447	MS2	0/0	LC_071715_MC122_V_MC-Et-Cy_01_TP.raw
>sp|Q6PKG0|LARP1_HUMAN La-related protein 1 OS=Homo sapiens GN=LARP1 PE=1 SV=2	Q6PKG0	74	ESPRPLQLPGAEGPAISDGEEGGGEPGAGGGAAGAAGAGR	S(75): 0; S(90): 100	S(90): 100;	High	ESPRPLQLPGAEGPAIsDGEEGGGEPGAGGGAAGAAGAGR	Unambiguous	1	1	Q6PKG0	S17(Phospho)	CID	0.3166	0.0000	1	1	S(2): 0.0; S(17): 100.0	6.16	0	0	21	3	1203.21655	3607.63510	-1.67	103.09	27408	27408	MS2	0/0	LC_071715_MC122_V_MC-Et-Cy_01_TP.raw
>sp|P04792|HSPB1_HUMAN Heat shock protein beta-1 OS=Homo sapiens GN=HSPB1 PE=1 SV=2	P04792	186	ESRAQLGGPEAAKSDETAAK	S(187): 0; S(199): 98.7; T(202): 1.3		High	ESRAQLGGPEAAKsDETAAK	Unambiguous	1	1	P04792	S14(Phospho)	CID	0.1347	0.0000	1	1	S(2): 0.0; S(14): 98.7; T(17): 1.3	4.90	1	19	28	3	699.32690	2095.96616	0.23	29.53	5457	5457	MS2	0/0	LC_072215_MC122_V_MC-Et-Cy_01_CP.raw
>sp|Q96S66|CLCC1_HUMAN Chloride channel CLIC-like protein 1 OS=Homo sapiens GN=CLCC1 PE=1 SV=1	Q96S66	485	ESSTESSQSAKPVSGQDTSGNTEGSPAAEK	S(486): 0; S(487): 0; T(488): 0; S(490): 0; S(491): 0; S(493): 0; S(498): 0; T(502): 0; S(503): 0; T(506): 2; S(509): 98		High	ESSTESSQSAKPVSGQDTSGNTEGsPAAEK	Unambiguous	1	1	Q96S66	S25(Phospho)	CID	0.1296	0.0000	1	1	S(2): 0.0; S(3): 0.0; T(4): 0.0; S(6): 0.0; S(7): 0.0; S(9): 0.0; S(14): 0.0; T(18): 0.0; S(19): 0.0; T(22): 2.0; S(25): 98.0	7.10	0	0	82	3	1011.76166	3033.27042	-3.34	26.55	5259	5259	MS2	0/0	LC_071015_MC122_V_MC-Et-Cy_03_TB.raw
>sp|O95218|ZRAB2_HUMAN Zinc finger Ran-binding domain-containing protein 2 OS=Homo sapiens GN=ZRANB2 PE=1 SV=2	O95218	147	EVEDKESEGEEEDEDEDLSK	S(153): 100; S(165): 0	S(153): 100;	High	EVEDKEsEGEEEDEDEDLSK	Unambiguous	1	1	O95218	S7(Phospho)	CID	1.0000	0.0000	1	1	S(7): 100.0; S(19): 0.0	4.17	1	0	40	3	807.30591	2419.90317	-0.07	36.53	8728	8728	MS2	0/0	LC_071715_MC122_V_MC-Et-Cy_01_TP.raw
>sp|Q14C86|GAPD1_HUMAN GTPase-activating protein and VPS9 domain-containing protein 1 OS=Homo sapiens GN=GAPVD1 PE=1 SV=2	Q14C86	755	EVSSRPSTPGLSVVSGISATSEDIPNK	S(757): 49.6; S(758): 49.6; S(761): 11.3; T(762): 2.1; S(766): 85.9; S(769): 1.4; S(772): 0; T(774): 0; S(775): 0		High	EVSsRPsTPGLSVVSGISATSEDIPNK	Unambiguous	1	1	Q14C86	S4(Phospho); S7(Phospho)	CID	0.0368	0.0000	1	1	S(3): 49.6; S(4): 49.6; S(7): 11.3; T(8): 2.1; S(12): 85.9; S(15): 1.4; S(18): 0.0; T(20): 0.0; S(21): 0.0	5.16	0	6	32	3	958.77698	2874.31638	-0.24	123.50	32888	32888	MS2	0/0	LC_071715_MC122_V_MC-Et-Cy_01_TP.raw
>sp|P05455|LA_HUMAN Lupus La protein OS=Homo sapiens GN=SSB PE=1 SV=2	P05455	364	FASDDEHDEHDENGATGPVK	S(366): 100; T(379): 0	S(366): 100;	High	FAsDDEHDEHDENGATGPVK	Unambiguous	1	1	P05455	S3(Phospho)	CID	1.0000	0.0000	1	1	S(3): 100.0; T(16): 0.0	5.19	0	35	20	3	750.62402	2249.85752	-1.99	39.14	8811	8811	MS2	0/0	LC_071015_MC122_V_MC-Et-Cy_03_TB.raw
>sp|P05455|LA_HUMAN Lupus La protein OS=Homo sapiens GN=SSB PE=1 SV=2	P05455	364	FASDDEHDEHDENGATGPVK	S(366): 100; T(379): 0	S(366): 100;	High	FAsDDEHDEHDENGATGPVK	Unambiguous	1	1	P05455	S3(Phospho)	CID	1.0000	0.0000	1	1	S(3): 100.0; T(16): 0.0	4.59	0	19	9	3	750.62494	2249.86026	-0.77	33.14	7718	7718	MS2	0/0	LC_071715_MC122_V_MC-Et-Cy_01_TP.raw
>sp|P05455|LA_HUMAN Lupus La protein OS=Homo sapiens GN=SSB PE=1 SV=2	P05455	364	FASDDEHDEHDENGATGPVK	S(366): 100; T(379): 0	S(366): 100;	High	FAsDDEHDEHDENGATGPVK	Unambiguous	1	1	P05455	S3(Phospho)	CID	1.0000	0.0000	1	1	S(3): 100.0; T(16): 0.0	4.57	0	7	9	3	750.62543	2249.86173	-0.12	32.60	7558	7558	MS2	0/0	LC_071715_MC122_V_MC-Et-Cy_01_TP.raw
>sp|P05455|LA_HUMAN Lupus La protein OS=Homo sapiens GN=SSB PE=1 SV=2	P05455	364	FASDDEHDEHDENGATGPVKR	S(366): 100; T(379): 0	S(366): 100;	High	FAsDDEHDEHDENGATGPVKR	Unambiguous	1	1	P05455	S3(Phospho)	CID	1.0000	0.0000	1	1	S(3): 100.0; T(16): 0.0	4.88	1	13	15	3	802.65894	2405.96225	-0.36	28.05	6198	6198	MS2	0/0	LC_071715_MC122_V_MC-Et-Cy_01_TP.raw
>sp|O15320|CTGE5_HUMAN Cutaneous T-cell lymphoma-associated antigen 5 OS=Homo sapiens GN=CTAGE5 PE=1 SV=4	O15320	627	FCSNSGRLSGPAELR	S(629): 0; S(631): 0.1; S(635): 99.9	S(635): 99.9;	High	FcSNSGRLsGPAELR	Unambiguous	1	1	O15320	C2(Carbamidomethyl); S9(Phospho)	CID	1.0000	0.0000	1	1	S(3): 0.0; S(5): 0.1; S(9): 99.9	3.62	1	44	24	2	865.88788	1730.76848	0.23	67.03	17418	17418	MS2	0/0	LC_071715_MC122_V_MC-Et-Cy_01_TP.raw
>sp|P54105|ICLN_HUMAN Methylosome subunit pICln OS=Homo sapiens GN=CLNS1A PE=1 SV=1	P54105	86	FEEESKEPVADEEEEDSDDDVEPITEFR	S(90): 0; S(102): 100; T(110): 0	S(102): 100;	High	FEEESKEPVADEEEEDsDDDVEPITEFR	Unambiguous	1	1	P54105	S17(Phospho)	CID	0.2660	0.0000	1	1	S(5): 0.0; S(17): 100.0; T(25): 0.0	6.58	1	29	17	3	1132.11804	3394.33957	-4.00	184.44	50787	50787	MS2	0/0	LC_071015_MC122_V_MC-Et-Cy_03_TB.raw
>sp|P54105|ICLN_HUMAN Methylosome subunit pICln OS=Homo sapiens GN=CLNS1A PE=1 SV=1	P54105	86	FEEESKEPVADEEEEDSDDDVEPITEFR	S(90): 0; S(102): 98.2; T(110): 1.8		High	FEEESKEPVADEEEEDsDDDVEPITEFR	Unambiguous	1	1	P54105	S17(Phospho)	CID	1.0000	0.0000	1	1	S(5): 0.0; S(17): 98.2; T(25): 1.8	5.07	1	42	13	3	1132.12109	3394.34873	-1.31	184.07	50682	50682	MS2	0/0	LC_071015_MC122_V_MC-Et-Cy_03_TB.raw
>sp|Q15459|SF3A1_HUMAN Splicing factor 3A subunit 1 OS=Homo sapiens GN=SF3A1 PE=1 SV=1	Q15459	317	FGESEEVEMEVESDEEDDKQEK	S(320): 0; S(329): 100	S(329): 100;	High	FGESEEVEmEVEsDEEDDKQEK	Unambiguous	1	1	Q15459	M9(Oxidation); S13(Phospho)	CID	1.0000	0.0000	1	1	S(4): 0.0; S(13): 100.0	4.98	1	0	67	3	905.01465	2713.02939	2.30	74.95	19633	19633	MS2	0/0	LC_071715_MC122_V_MC-Et-Cy_01_TP.raw
>sp|Q09666|AHNK_HUMAN Neuroblast differentiation-associated protein AHNAK OS=Homo sapiens GN=AHNAK PE=1 SV=2	Q09666	5102	FKAEAPLPSPK	S(5110): 100	S(5110): 100;	High	FKAEAPLPsPK	Unambiguous	1	1	Q09666	S9(Phospho)	CID	1.0000	0.0000	1	1	S(9): 100.0	4.16	1	47	47	2	632.82062	1264.63396	0.14	66.54	17281	17281	MS2	0/0	LC_071715_MC122_V_MC-Et-Cy_01_TP.raw
>sp|Q96S66|CLCC1_HUMAN Chloride channel CLIC-like protein 1 OS=Homo sapiens GN=CLCC1 PE=1 SV=1	Q96S66	432	FQTGNKSPEVLR	T(434): 0; S(438): 100	S(438): 100;	High	FQTGNKsPEVLR	Unambiguous	1	1	Q96S66	S7(Phospho)	CID	1.0000	0.0000	1	1	T(3): 0.0; S(7): 100.0	3.66	1	48	33	2	728.35315	1455.69902	-0.14	47.85	11999	11999	MS2	0/0	LC_071715_MC122_V_MC-Et-Cy_01_TP.raw
>sp|O15027|SC16A_HUMAN Protein transport protein Sec16A OS=Homo sapiens GN=SEC16A PE=1 SV=3	O15027	1146	FTGSFDDDPDPHRDPYGEEVDR	T(1147): 8; S(1149): 92; Y(1161): 0		High	FTGsFDDDPDPHRDPYGEEVDR	Unambiguous	1	1	O15027	S4(Phospho)	CID	0.0694	0.0000	1	1	T(2): 8.0; S(4): 92.0; Y(16): 0.0	5.04	1	0	32	3	882.68524	2646.04117	-0.22	77.46	20337	20337	MS2	0/0	LC_071715_MC122_V_MC-Et-Cy_01_TP.raw
>sp|Q92615|LAR4B_HUMAN La-related protein 4B OS=Homo sapiens GN=LARP4B PE=1 SV=3	Q92615	509	FTSSQTQSPTPPKPPSPSFELGLSSFPPLPGAAGNLK	T(510): 28.6; S(511): 28.6; S(512): 28.6; T(514): 4.7; S(516): 4.7; T(518): 4.7; S(524): 2.8; S(526): 96.9; S(532): 0.1; S(533): 0.1		High	FTSSQTQsPTPPKPPsPSFELGLSSFPPLPGAAGNLK	Unambiguous	1	1	Q92615	S8(Phospho); S16(Phospho)	CID	0.1955	0.0000	1	1	T(2): 28.6; S(3): 28.6; S(4): 28.6; T(6): 4.7; S(8): 4.7; T(10): 4.7; S(16): 2.8; S(18): 96.9; S(24): 0.1; S(25): 0.1	5.32	0	22	26	3	1309.62903	3926.87253	1.79	178.97	46707	46707	MS2	0/0	LC_071715_MC122_V_MC-Et-Cy_01_TP.raw
>sp|Q92615|LAR4B_HUMAN La-related protein 4B OS=Homo sapiens GN=LARP4B PE=1 SV=3	Q92615	509	FTSSQTQSPTPPKPPSPSFELGLSSFPPLPGAAGNLK	T(510): 19.4; S(511): 19.4; S(512): 19.4; T(514): 19.4; S(516): 19.4; T(518): 3.2; S(524): 14; S(526): 85.9; S(532): 0; S(533): 0		High	FTSSQTQsPTPPKPPsPSFELGLSSFPPLPGAAGNLK	Unambiguous	1	1	Q92615	S8(Phospho); S16(Phospho)	CID	0.1396	0.0000	1	1	T(2): 19.4; S(3): 19.4; S(4): 19.4; T(6): 19.4; S(8): 19.4; T(10): 3.2; S(16): 14.0; S(18): 85.9; S(24): 0.0; S(25): 0.0	5.23	0	7	75	3	1309.62695	3926.86631	0.20	178.75	46659	46659	MS2	0/0	LC_071715_MC122_V_MC-Et-Cy_01_TP.raw
>sp|Q92615|LAR4B_HUMAN La-related protein 4B OS=Homo sapiens GN=LARP4B PE=1 SV=3	Q92615	509	FTSSQTQSPTPPKPPSPSFELGLSSFPPLPGAAGNLK	T(510): 3; S(511): 3; S(512): 3; T(514): 0.6; S(516): 3; T(518): 87.3; S(524): 15.4; S(526): 84.6; S(532): 0; S(533): 0		High	FTSSQTQsPTPPKPPsPSFELGLSSFPPLPGAAGNLK	Unambiguous	1	1	Q92615	S8(Phospho); S16(Phospho)	CID	0.0875	0.0000	1	1	T(2): 3.0; S(3): 3.0; S(4): 3.0; T(6): 0.6; S(8): 3.0; T(10): 87.3; S(16): 15.4; S(18): 84.6; S(24): 0.0; S(25): 0.0	4.80	0	5	33	3	1309.62854	3926.87107	1.42	180.15	46979	46979	MS2	0/0	LC_071715_MC122_V_MC-Et-Cy_01_TP.raw
>sp|Q92615|LAR4B_HUMAN La-related protein 4B OS=Homo sapiens GN=LARP4B PE=1 SV=3	Q92615	509	FTSSQTQSPTPPKPPSPSFELGLSSFPPLPGAAGNLK	T(510): 0.6; S(511): 3.2; S(512): 3.2; T(514): 0.6; S(516): 3.2; T(518): 89.3; S(524): 84.4; S(526): 15.6; S(532): 0; S(533): 0		High	FTSSQTQsPTPPKPPsPSFELGLSSFPPLPGAAGNLK	Unambiguous	1	1	Q92615	S8(Phospho); S16(Phospho)	CID	1.0000	0.0000	1	1	T(2): 0.6; S(3): 3.2; S(4): 3.2; T(6): 0.6; S(8): 3.2; T(10): 89.3; S(16): 84.4; S(18): 15.6; S(24): 0.0; S(25): 0.0	4.50	0	0	40	3	1309.63074	3926.87766	3.10	180.37	47028	47028	MS2	0/0	LC_071715_MC122_V_MC-Et-Cy_01_TP.raw
>sp|P05783|K1C18_HUMAN Keratin; type I cytoskeletal 18 OS=Homo sapiens GN=KRT18 PE=1 SV=2	P05783	25	GARPVSSAASVY	S(30): 0; S(31): 0; S(34): 99.9; Y(36): 0.1	S(34): 99.9;	High	GARPVSSAAsVY	Unambiguous	1	1	P05783	S10(Phospho)	CID	1.0000	0.0000	1	1	S(6): 0.0; S(7): 0.0; S(10): 99.9; Y(12): 0.1	4.02	0	29	23	2	622.78693	1244.56658	-0.46	51.08	10196	10196	MS2	0/0	LC_072215_MC122_V_MC-Et-Cy_01_CP.raw
>sp|P21860|ERBB3_HUMAN Receptor tyrosine-protein kinase erbB-3 OS=Homo sapiens GN=ERBB3 PE=1 SV=1	P21860	684	GESIEPLDPSEK	S(686): 100; S(693): 0	S(686): 100;	High	GEsIEPLDPSEK	Unambiguous	1	1	P21860	S3(Phospho)	CID	1.0000	0.0000	1	1	S(3): 100.0; S(10): 0.0	3.84	0	22	33	2	690.79913	1380.59099	-1.53	67.95	17673	17673	MS2	0/0	LC_071715_MC122_V_MC-Et-Cy_01_TP.raw
>sp|P21291|CSRP1_HUMAN Cysteine and glycine-rich protein 1 OS=Homo sapiens GN=CSRP1 PE=1 SV=3	P21291	181	GFGQGAGALVHSE	S(192): 100	S(192): 100;	High	GFGQGAGALVHsE	Unambiguous	1	1	P21291	S12(Phospho)	CID	1.0000	0.0000	1	1	S(12): 100.0	4.23	2	45	100	2	655.28235	1309.55742	0.08	73.73	15325	15325	MS2	0/0	LC_072215_MC122_V_MC-Et-Cy_01_CP.raw
>sp|P08727|K1C19_HUMAN Keratin; type I cytoskeletal 19 OS=Homo sapiens GN=KRT19 PE=1 SV=4	P08727	16	GGLGGGSVRFGPGVAF	S(22): 100	S(22): 100;	High	GGLGGGsVRFGPGVAF	Unambiguous	1	1	P08727	S7(Phospho)	CID	1.0000	0.0000	1	1	S(7): 100.0	3.37	2	53	100	2	757.86267	1514.71807	1.86	145.21	30876	30876	MS2	0/0	LC_072215_MC122_V_MC-Et-Cy_01_CP.raw
>sp|P51991|ROA3_HUMAN Heterogeneous nuclear ribonucleoprotein A3 OS=Homo sapiens GN=HNRNPA3 PE=1 SV=2	P51991	352	GGRSSGSPYGGGYGSGGGSGGY	S(355): 0; S(356): 0; S(358): 100; Y(360): 0; Y(364): 0; S(366): 0; S(370): 0; Y(373): 0	S(358): 100;	High	GGRSSGsPYGGGYGSGGGSGGY	Unambiguous	1	1	P51991	S7(Phospho)	CID	0.0795	0.0000	1	1	S(4): 0.0; S(5): 0.0; S(7): 100.0; Y(9): 0.0; Y(13): 0.0; S(15): 0.0; S(19): 0.0; Y(22): 0.0	7.04	2	14	100	2	980.87469	1960.74211	-1.89	47.74	9463	9463	MS2	0/0	LC_072215_MC122_V_MC-Et-Cy_01_CP.raw
>sp|Q09666|AHNK_HUMAN Neuroblast differentiation-associated protein AHNAK OS=Homo sapiens GN=AHNAK PE=1 SV=2	Q09666	5726	GGVTGSPEASISGSK	T(5729): 0.2; S(5731): 99.8; S(5735): 0; S(5737): 0; S(5739): 0	S(5731): 99.8;	High	GGVTGsPEASISGSK	Unambiguous	1	1	Q09666	S6(Phospho)	CID	0.1460	0.0000	1	1	T(4): 0.2; S(6): 99.8; S(10): 0.0; S(12): 0.0; S(14): 0.0	5.07	0	16	28	2	707.31573	1413.62419	-1.14	56.39	13880	13880	MS2	0/0	LC_071015_MC122_V_MC-Et-Cy_03_TB.raw
>sp|Q09666|AHNK_HUMAN Neuroblast differentiation-associated protein AHNAK OS=Homo sapiens GN=AHNAK PE=1 SV=2	Q09666	5726	GGVTGSPEASISGSK	T(5729): 0.8; S(5731): 99.2; S(5735): 0; S(5737): 0; S(5739): 0	S(5731): 99.2;	High	GGVTGsPEASISGSK	Unambiguous	1	1	Q09666	S6(Phospho)	CID	0.1807	0.0000	1	1	T(4): 0.8; S(6): 99.2; S(10): 0.0; S(12): 0.0; S(14): 0.0	4.98	0	27	16	2	707.31647	1413.62566	-0.10	44.17	10935	10935	MS2	0/0	LC_071715_MC122_V_MC-Et-Cy_01_TP.raw
>sp|Q09666|AHNK_HUMAN Neuroblast differentiation-associated protein AHNAK OS=Homo sapiens GN=AHNAK PE=1 SV=2	Q09666	5726	GGVTGSPEASISGSK	T(5729): 0; S(5731): 0; S(5735): 0; S(5737): 0.4; S(5739): 99.6	S(5739): 99.6;	High	GGVTGSPEASISGsK	Unambiguous	1	1	Q09666	S14(Phospho)	CID	0.1037	0.0000	1	1	T(4): 0.0; S(6): 0.0; S(10): 0.0; S(12): 0.4; S(14): 99.6	4.92	0	41	47	2	707.31671	1413.62615	0.24	42.55	10464	10464	MS2	0/0	LC_071715_MC122_V_MC-Et-Cy_01_TP.raw
>sp|Q09666|AHNK_HUMAN Neuroblast differentiation-associated protein AHNAK OS=Homo sapiens GN=AHNAK PE=1 SV=2	Q09666	5726	GGVTGSPEASISGSKGDLK	T(5729): 0; S(5731): 0; S(5735): 6.7; S(5737): 0.5; S(5739): 92.7		High	GGVTGSPEASISGsKGDLK	Unambiguous	1	1	Q09666	S14(Phospho)	CID	0.0326	0.0000	1	1	T(4): 0.0; S(6): 0.0; S(10): 6.7; S(12): 0.5; S(14): 92.7	6.13	1	0	33	2	913.92920	1826.85112	-1.17	55.94	14299	14299	MS2	0/0	LC_071715_MC122_V_MC-Et-Cy_01_TP.raw
>sp|Q09666|AHNK_HUMAN Neuroblast differentiation-associated protein AHNAK OS=Homo sapiens GN=AHNAK PE=1 SV=2	Q09666	5726	GGVTGSPEASISGSKGDLK	T(5729): 50; S(5731): 50; S(5735): 1; S(5737): 89.6; S(5739): 9.3		High	GGVtGSPEASISGsKGDLK	Unambiguous	1	1	Q09666	T4(Phospho); S14(Phospho)	CID	0.0696	0.0000	1	1	T(4): 50.0; S(6): 50.0; S(10): 1.0; S(12): 89.6; S(14): 9.3	5.89	1	25	27	2	953.91315	1906.81902	-0.30	61.15	15769	15769	MS2	0/0	LC_071715_MC122_V_MC-Et-Cy_01_TP.raw
>sp|Q09666|AHNK_HUMAN Neuroblast differentiation-associated protein AHNAK OS=Homo sapiens GN=AHNAK PE=1 SV=2	Q09666	5834	GHYEVTGSDDETGK	Y(5836): 0; T(5839): 0; S(5841): 99.3; T(5845): 0.7	S(5841): 99.3;	High	GHYEVTGsDDETGK	Unambiguous	1	1	Q09666	S8(Phospho)	CID	0.0825	0.0000	1	1	Y(3): 0.0; T(6): 0.0; S(8): 99.3; T(12): 0.7	5.09	0	33	46	2	787.80280	1574.59831	-1.51	28.17	5688	5688	MS2	0/0	LC_071015_MC122_V_MC-Et-Cy_03_TB.raw
>sp|Q09666|AHNK_HUMAN Neuroblast differentiation-associated protein AHNAK OS=Homo sapiens GN=AHNAK PE=1 SV=2	Q09666	5834	GHYEVTGSDDETGK	Y(5836): 0; T(5839): 0; S(5841): 100; T(5845): 0	S(5841): 100;	High	GHYEVTGsDDETGK	Unambiguous	1	1	Q09666	S8(Phospho)	CID	0.0948	0.0000	1	1	Y(3): 0.0; T(6): 0.0; S(8): 100.0; T(12): 0.0	4.96	0	4	12	2	787.80396	1574.60063	-0.04	25.52	5431	5431	MS2	0/0	LC_071715_MC122_V_MC-Et-Cy_01_TP.raw
>sp|Q09666|AHNK_HUMAN Neuroblast differentiation-associated protein AHNAK OS=Homo sapiens GN=AHNAK PE=1 SV=2	Q09666	5834	GHYEVTGSDDETGK	Y(5836): 0; T(5839): 0; S(5841): 100; T(5845): 0	S(5841): 100;	High	GHYEVTGsDDETGK	Unambiguous	1	1	Q09666	S8(Phospho)	CID	1.0000	0.0000	1	1	Y(3): 0.0; T(6): 0.0; S(8): 100.0; T(12): 0.0	4.48	0	23	23	3	525.53809	1574.59970	-0.63	28.28	5718	5718	MS2	0/0	LC_071015_MC122_V_MC-Et-Cy_03_TB.raw
>sp|Q09666|AHNK_HUMAN Neuroblast differentiation-associated protein AHNAK OS=Homo sapiens GN=AHNAK PE=1 SV=2	Q09666	5834	GHYEVTGSDDETGKLQGSGVSLASK	Y(5836): 0; T(5839): 90.1; S(5841): 9.9; T(5845): 0; S(5851): 0; S(5854): 0; S(5857): 0		High	GHYEVTGsDDETGKLQGSGVSLASK	Unambiguous	1	1	Q09666	S8(Phospho)	CID	0.0583	0.0000	1	1	Y(3): 0.0; T(6): 90.1; S(8): 9.9; T(12): 0.0; S(18): 0.0; S(21): 0.0; S(24): 0.0	4.46	1	0	13	3	868.05994	2602.16526	-0.65	74.11	19395	19395	MS2	0/0	LC_071715_MC122_V_MC-Et-Cy_01_TP.raw
>sp|O75821|EIF3G_HUMAN Eukaryotic translation initiation factor 3 subunit G OS=Homo sapiens GN=EIF3G PE=1 SV=2	O75821	33	GIPLATGDTSPEPELLPGAPLPPPK	T(38): 0.1; T(41): 87.2; S(42): 12.7		High	GIPLATGDTsPEPELLPGAPLPPPK	Unambiguous	1	1	O75821	S10(Phospho)	CID	0.0431	0.0000	1	1	T(6): 0.1; T(9): 87.2; S(10): 12.7	4.18	0	35	56	2	1272.65125	2544.29521	-1.82	152.18	40317	40317	MS2	0/0	LC_071715_MC122_V_MC-Et-Cy_01_TP.raw
>sp|O75821|EIF3G_HUMAN Eukaryotic translation initiation factor 3 subunit G OS=Homo sapiens GN=EIF3G PE=1 SV=2	O75821	33	GIPLATGDTSPEPELLPGAPLPPPK	T(38): 5.9; T(41): 47.1; S(42): 47.1		High	GIPLATGDtSPEPELLPGAPLPPPK	Unambiguous	1	1	O75821	T9(Phospho)	CID	0.0101	0.0000	1	1	T(6): 5.9; T(9): 47.1; S(10): 47.1	3.97	0	32	65	2	1272.65247	2544.29766	-0.86	152.45	40385	40385	MS2	0/0	LC_071715_MC122_V_MC-Et-Cy_01_TP.raw
>sp|Q09666|AHNK_HUMAN Neuroblast differentiation-associated protein AHNAK OS=Homo sapiens GN=AHNAK PE=1 SV=2	Q09666	5724	GKGGVTGSPEASISGSK	T(5729): 1.1; S(5731): 98.9; S(5735): 4.8; S(5737): 47.6; S(5739): 47.6		High	GKGGVtGSPEASISGsK	Unambiguous	1	1	Q09666	T6(Phospho); S16(Phospho)	CID	0.1184	0.0000	1	1	T(6): 1.1; S(8): 98.9; S(12): 4.8; S(14): 47.6; S(16): 47.6	7.01	1	43	68	2	839.85931	1678.71135	1.65	38.33	9248	9248	MS2	0/0	LC_071715_MC122_V_MC-Et-Cy_01_TP.raw
>sp|O15173|PGRC2_HUMAN Membrane-associated progesterone receptor component 2 OS=Homo sapiens GN=PGRMC2 PE=1 SV=1	O15173	79	GLGAGAGAGEESPATSLPR	S(90): 99.9; T(93): 0.1; S(94): 0	S(90): 99.9;	High	GLGAGAGAGEEsPATSLPR	Unambiguous	1	1	O15173	S12(Phospho)	CID	0.0136	0.0000	1	1	S(12): 99.9; T(15): 0.1; S(16): 0.0	5.89	0	13	59	2	889.40948	1777.81169	-0.03	73.28	19166	19166	MS2	0/0	LC_071715_MC122_V_MC-Et-Cy_01_TP.raw
>sp|Q96TA1|NIBL1_HUMAN Niban-like protein 1 OS=Homo sapiens GN=FAM129B PE=1 SV=3	Q96TA1	655	GLLAQGLRPESPPPAGPLLNGAPAGESPQPK	S(665): 100; S(681): 100	S(665): 100; S(681): 100;	High	GLLAQGLRPEsPPPAGPLLNGAPAGEsPQPK	Unambiguous	1	1	Q96TA1	S11(Phospho); S27(Phospho)	CID	1.0000	0.0000	1	1	S(11): 100.0; S(27): 100.0	6.12	0	23	25	3	1059.52185	3176.55100	-1.03	131.94	35105	35105	MS2	0/0	LC_071715_MC122_V_MC-Et-Cy_01_TP.raw
>sp|P49736|MCM2_HUMAN DNA replication licensing factor MCM2 OS=Homo sapiens GN=MCM2 PE=1 SV=4	P49736	134	GLLYDSDEEDEERPAR	Y(137): 0.1; S(139): 99.9	S(139): 99.9;	High	GLLYDsDEEDEERPAR	Unambiguous	1	1	P49736	S6(Phospho)	CID	0.1022	0.0000	1	1	Y(4): 0.1; S(6): 99.9	5.48	0	0	20	2	987.40997	1973.81267	0.08	101.19	26953	26953	MS2	0/0	LC_071015_MC122_V_MC-Et-Cy_03_TB.raw
>sp|P49736|MCM2_HUMAN DNA replication licensing factor MCM2 OS=Homo sapiens GN=MCM2 PE=1 SV=4	P49736	134	GLLYDSDEEDEERPAR	Y(137): 0; S(139): 100	S(139): 100;	High	GLLYDsDEEDEERPAR	Unambiguous	1	1	P49736	S6(Phospho)	CID	0.1078	0.0000	1	1	Y(4): 0.0; S(6): 100.0	5.10	0	0	34	2	987.40887	1973.81047	-1.03	73.85	19323	19323	MS2	0/0	LC_071715_MC122_V_MC-Et-Cy_01_TP.raw
>sp|P49736|MCM2_HUMAN DNA replication licensing factor MCM2 OS=Homo sapiens GN=MCM2 PE=1 SV=4	P49736	134	GLLYDSDEEDEERPAR	Y(137): 0.5; S(139): 99.5	S(139): 99.5;	High	GLLYDsDEEDEERPAR	Unambiguous	1	1	P49736	S6(Phospho)	CID	0.1098	0.0000	1	1	Y(4): 0.5; S(6): 99.5	5.01	0	0	41	2	987.40918	1973.81108	-0.72	73.34	19182	19182	MS2	0/0	LC_071715_MC122_V_MC-Et-Cy_01_TP.raw
>sp|P49736|MCM2_HUMAN DNA replication licensing factor MCM2 OS=Homo sapiens GN=MCM2 PE=1 SV=4	P49736	134	GLLYDSDEEDEERPAR	Y(137): 0.7; S(139): 99.3	S(139): 99.3;	High	GLLYDsDEEDEERPAR	Unambiguous	1	1	P49736	S6(Phospho)	CID	0.1027	0.0000	1	1	Y(4): 0.7; S(6): 99.3	4.48	0	0	44	2	987.40936	1973.81145	-0.54	72.81	19037	19037	MS2	0/0	LC_071715_MC122_V_MC-Et-Cy_01_TP.raw
>sp|P49736|MCM2_HUMAN DNA replication licensing factor MCM2 OS=Homo sapiens GN=MCM2 PE=1 SV=4	P49736	134	GLLYDSDEEDEERPAR	Y(137): 8.4; S(139): 91.6		High	GLLYDsDEEDEERPAR	Unambiguous	1	1	P49736	S6(Phospho)	CID	0.1401	0.0000	1	1	Y(4): 8.4; S(6): 91.6	4.14	0	0	20	2	987.41058	1973.81389	0.70	101.75	27116	27116	MS2	0/0	LC_071015_MC122_V_MC-Et-Cy_03_TB.raw
>sp|P49736|MCM2_HUMAN DNA replication licensing factor MCM2 OS=Homo sapiens GN=MCM2 PE=1 SV=4	P49736	20	GNDPLTSSPGR	T(25): 2.7; S(26): 48.7; S(27): 48.7		High	GNDPLTSsPGR	Unambiguous	1	1	P49736	S8(Phospho)	CID	1.0000	0.0000	1	1	T(6): 2.7; S(7): 48.7; S(8): 48.7	3.68	0	10	4	2	590.75299	1180.49870	-0.64	36.46	8707	8707	MS2	0/0	LC_071715_MC122_V_MC-Et-Cy_01_TP.raw
>sp|Q15758|AAAT_HUMAN Neutral amino acid transporter B(0) OS=Homo sapiens GN=SLC1A5 PE=1 SV=2	Q15758	526	GPAGDATVASEK	T(532): 0.1; S(535): 99.9	S(535): 99.9;	High	GPAGDATVAsEK	Unambiguous	1	1	Q15758	S10(Phospho)	CID	0.1351	0.0000	1	1	T(7): 0.1; S(10): 99.9	5.33	0	16	20	2	591.75519	1182.50310	-0.67	21.78	4273	4273	MS2	0/0	LC_071715_MC122_V_MC-Et-Cy_01_TP.raw
>sp|O95684|FR1OP_HUMAN FGFR1 oncogene partner OS=Homo sapiens GN=FGFR1OP PE=1 SV=1	O95684	141	GPTTGEGALDLSDVHSPPKSPEGK	T(143): 0; T(144): 0; S(152): 4.9; S(156): 95.4; S(160): 99.6	S(160): 99.6;	High	GPTTGEGALDLSDVHsPPKsPEGK	Unambiguous	1	1	O95684	S16(Phospho); S20(Phospho)	CID	1.0000	0.0000	1	1	T(3): 0.0; T(4): 0.0; S(12): 4.9; S(16): 95.4; S(20): 99.6	4.10	1	21	16	3	846.03778	2536.09879	-0.69	79.68	20956	20956	MS2	0/0	LC_071715_MC122_V_MC-Et-Cy_01_TP.raw
>sp|O43169|CYB5B_HUMAN Cytochrome b5 type B OS=Homo sapiens GN=CYB5B PE=1 SV=2	O43169	13	GQEVETSVTYYR	T(18): 5.1; S(19): 89.8; T(21): 5.1; Y(22): 0; Y(23): 0		High	GQEVETsVTYYR	Unambiguous	1	1	O43169	S7(Phospho)	CID	0.0165	0.0000	1	1	T(6): 5.1; S(7): 89.8; T(9): 5.1; Y(10): 0.0; Y(11): 0.0	4.25	0	58	33	2	756.32477	1511.64226	0.56	64.23	16634	16634	MS2	0/0	LC_071715_MC122_V_MC-Et-Cy_01_TP.raw
>sp|Q01813|K6PP_HUMAN 6-phosphofructokinase type C OS=Homo sapiens GN=PFKP PE=1 SV=2	Q01813	384	GRSFAGNLNTYK	S(386): 100; T(393): 0; Y(394): 0	S(386): 100;	High	GRsFAGNLNTYK	Unambiguous	1	1	Q01813	S3(Phospho)	CID	1.0000	0.0000	1	1	S(3): 100.0; T(10): 0.0; Y(11): 0.0	4.50	1	36	29	2	704.32458	1407.64189	0.14	59.91	15421	15421	MS2	0/0	LC_071715_MC122_V_MC-Et-Cy_01_TP.raw
>sp|Q7Z6Z7|HUWE1_HUMAN E3 ubiquitin-protein ligase HUWE1 OS=Homo sapiens GN=HUWE1 PE=1 SV=3	Q7Z6Z7	1902	GSGTASDDEFENLR	S(1903): 0.1; T(1905): 0.1; S(1907): 99.9	S(1907): 99.9;	High	GSGTAsDDEFENLR	Unambiguous	1	1	Q7Z6Z7	S6(Phospho)	CID	0.2012	0.0000	1	1	S(2): 0.1; T(4): 0.1; S(6): 99.9	4.92	0	50	39	2	789.30878	1577.61028	-0.85	75.67	19836	19836	MS2	0/0	LC_071715_MC122_V_MC-Et-Cy_01_TP.raw
>sp|Q7Z6Z7|HUWE1_HUMAN E3 ubiquitin-protein ligase HUWE1 OS=Homo sapiens GN=HUWE1 PE=1 SV=3	Q7Z6Z7	1902	GSGTASDDEFENLR	S(1903): 0.8; T(1905): 0.8; S(1907): 98.4		High	GSGTAsDDEFENLR	Unambiguous	1	1	Q7Z6Z7	S6(Phospho)	CID	0.1372	0.0000	1	1	S(2): 0.8; T(4): 0.8; S(6): 98.4	4.52	0	14	72	2	789.30927	1577.61125	-0.23	76.31	20017	20017	MS2	0/0	LC_071715_MC122_V_MC-Et-Cy_01_TP.raw
>sp|P18031|PTN1_HUMAN Tyrosine-protein phosphatase non-receptor type 1 OS=Homo sapiens GN=PTPN1 PE=1 SV=1	P18031	351	GSPLNAAPYGIESMSQDTEVR	S(352): 100; Y(359): 0; S(363): 0; S(365): 0; T(368): 0	S(352): 100;	High	GsPLNAAPYGIESmSQDTEVR	Unambiguous	1	1	P18031	S2(Phospho); M14(Oxidation)	CID	0.2690	0.0000	1	1	S(2): 100.0; Y(9): 0.0; S(13): 0.0; S(15): 0.0; T(18): 0.0	6.58	0	20	40	2	1159.50391	2318.00054	-0.09	93.36	24736	24736	MS2	0/0	LC_071715_MC122_V_MC-Et-Cy_01_TP.raw
>sp|P18031|PTN1_HUMAN Tyrosine-protein phosphatase non-receptor type 1 OS=Homo sapiens GN=PTPN1 PE=1 SV=1	P18031	351	GSPLNAAPYGIESMSQDTEVR	S(352): 100; Y(359): 0; S(363): 0; S(365): 0; T(368): 0	S(352): 100;	High	GsPLNAAPYGIESmSQDTEVR	Unambiguous	1	1	P18031	S2(Phospho); M14(Oxidation)	CID	0.3070	0.0000	1	1	S(2): 100.0; Y(9): 0.0; S(13): 0.0; S(15): 0.0; T(18): 0.0	5.70	0	38	33	2	1159.50208	2317.99687	-1.67	93.39	24745	24745	MS2	0/0	LC_071715_MC122_V_MC-Et-Cy_01_TP.raw
>sp|Q27J81|INF2_HUMAN Inverted formin-2 OS=Homo sapiens GN=INF2 PE=1 SV=2	Q27J81	370	GSSPQNTTTPKPSVEGQQPAAAAACEPVDHAQSESILK	S(371): 85.3; S(372): 14.1; T(376): 0.4; T(377): 0.1; T(378): 0; S(382): 0; S(402): 0; S(404): 0		High	GsSPQNTTTPKPSVEGQQPAAAAAcEPVDHAQSESILK	Unambiguous	1	1	Q27J81	S2(Phospho); C25(Carbamidomethyl)	CID	0.0139	0.0000	1	1	S(2): 85.3; S(3): 14.1; T(7): 0.4; T(8): 0.1; T(9): 0.0; S(13): 0.0; S(33): 0.0; S(35): 0.0	5.76	0	0	14	3	1323.61719	3968.83701	0.92	84.92	22393	22393	MS2	0/0	LC_071715_MC122_V_MC-Et-Cy_01_TP.raw
>sp|Q27J81|INF2_HUMAN Inverted formin-2 OS=Homo sapiens GN=INF2 PE=1 SV=2	Q27J81	370	GSSPQNTTTPKPSVEGQQPAAAAACEPVDHAQSESILK	S(371): 40.7; S(372): 40.7; T(376): 5.9; T(377): 5.9; T(378): 5.9; S(382): 0.9; S(402): 0; S(404): 0		High	GSsPQNTTTPKPSVEGQQPAAAAAcEPVDHAQSESILK	Unambiguous	1	1	Q27J81	S3(Phospho); C25(Carbamidomethyl)	CID	0.0133	0.0000	1	1	S(2): 40.7; S(3): 40.7; T(7): 5.9; T(8): 5.9; T(9): 5.9; S(13): 0.9; S(33): 0.0; S(35): 0.0	5.27	0	48	19	4	992.96405	3968.83437	0.26	84.88	22382	22382	MS2	0/0	LC_071715_MC122_V_MC-Et-Cy_01_TP.raw
>sp|P05783|K1C18_HUMAN Keratin; type I cytoskeletal 18 OS=Homo sapiens GN=KRT18 PE=1 SV=2	P05783	17	GSVQAPSYGARPVSSAASVY	S(18): 0; S(23): 0; Y(24): 0; S(30): 0; S(31): 0; S(34): 50; Y(36): 50		High	GSVQAPSYGARPVSSAASVy	Unambiguous	1	1	P05783	Y20(Phospho)	CID	0.0034	0.0000	1	1	S(2): 0.0; S(7): 0.0; Y(8): 0.0; S(14): 0.0; S(15): 0.0; S(18): 50.0; Y(20): 50.0	5.88	1	10	88	2	1017.46924	2033.93120	-0.83	86.13	18083	18083	MS2	0/0	LC_072215_MC122_V_MC-Et-Cy_01_CP.raw
>sp|Q9UPT8|ZC3H4_HUMAN Zinc finger CCCH domain-containing protein 4 OS=Homo sapiens GN=ZC3H4 PE=1 SV=3	Q9UPT8	1257	GTVKQTPKTGSGSPFAGNSPAREGEQDAASLKDVF	T(1258): 0; T(1262): 0; T(1265): 3.1; S(1267): 15.4; S(1269): 81.4; S(1275): 99.9; S(1286): 0	S(1275): 99.9;	High	GTVKQTPKTGSGsPFAGNsPAREGEQDAASLKDVF	Unambiguous	1	1	Q9UPT8	S13(Phospho); S19(Phospho)	CID	0.1840	0.0000	1	1	T(2): 0.0; T(6): 0.0; T(9): 3.1; S(11): 15.4; S(13): 81.4; S(19): 99.9; S(30): 0.0	6.63	2	0	100	3	1232.23108	3694.67868	-0.02	121.20	25732	25732	MS2	0/0	LC_072215_MC122_V_MC-Et-Cy_01_CP.raw
>sp|Q15366|PCBP2_HUMAN Poly(rC)-binding protein 2 OS=Homo sapiens GN=PCBP2 PE=1 SV=1	Q15366	177	GVTIPYRPKPSSSPVIFAGGQDR	T(179): 0; Y(182): 44.2; S(187): 44.2; S(188): 5.8; S(189): 5.8		High	GVTIPYRPKPSSsPVIFAGGQDR	Unambiguous	1	1	Q15366	S13(Phospho)	CID	1.0000	0.0000	1	1	T(3): 0.0; Y(6): 44.2; S(11): 44.2; S(12): 5.8; S(13): 5.8	4.41	0	24	25	3	837.09106	2509.25864	-0.55	167.61	45988	45988	MS2	0/0	LC_071015_MC122_V_MC-Et-Cy_03_TB.raw
>sp|Q92538|GBF1_HUMAN Golgi-specific brefeldin A-resistance guanine nucleotide exchange factor 1 OS=Homo sapiens GN=GBF1 PE=1 SV=2	Q92538	1315	GYTSDSEVYTDHGRPGK	Y(1316): 98.4; T(1317): 0.8; S(1318): 0.8; S(1320): 0; Y(1323): 0; T(1324): 0		High	GYTsDSEVYTDHGRPGK	Unambiguous	1	1	Q92538	S4(Phospho)	CID	0.0299	0.0000	1	1	Y(2): 98.4; T(3): 0.8; S(4): 0.8; S(6): 0.0; Y(9): 0.0; T(10): 0.0	4.68	0	0	43	2	974.90698	1948.80669	-0.33	42.52	10455	10455	MS2	0/0	LC_071715_MC122_V_MC-Et-Cy_01_TP.raw
>sp|P42167|LAP2B_HUMAN Lamina-associated polypeptide 2; isoforms beta/gamma OS=Homo sapiens GN=TMPO PE=1 SV=2	P42167	304	HASPILPITEFSDIPR	S(306): 100; T(312): 0; S(315): 0	S(306): 100;	High	HAsPILPITEFSDIPR	Unambiguous	1	1	P42167	S3(Phospho)	CID	1.0000	0.0000	1	1	S(3): 100.0; T(9): 0.0; S(12): 0.0	4.65	0	47	69	2	936.96448	1872.92168	-2.11	152.32	40353	40353	MS2	0/0	LC_071715_MC122_V_MC-Et-Cy_01_TP.raw
>sp|Q9UQ35|SRRM2_HUMAN Serine/arginine repetitive matrix protein 2 OS=Homo sapiens GN=SRRM2 PE=1 SV=2	Q9UQ35	374	HGGSPQPLATTPLSQEPVNPPSEASPTR	S(377): 100; T(383): 0; T(384): 0; S(387): 0; S(395): 0; S(398): 99.2; T(400): 0.8	S(377): 100; S(398): 99.2;	High	HGGSPQPLAtTPLSQEPVNPPSEAsPTR	Unambiguous	1	1	Q9UQ35	T10(Phospho); S25(Phospho)	CID	0.0596	0.0000	1	1	S(4): 100.0; T(10): 0.0; T(11): 0.0; S(14): 0.0; S(22): 0.0; S(25): 99.2; T(27): 0.8	6.38	0	17	29	3	1004.78796	3012.34934	-0.26	99.62	26460	26460	MS2	0/0	LC_071715_MC122_V_MC-Et-Cy_01_TP.raw
>sp|Q9UQ35|SRRM2_HUMAN Serine/arginine repetitive matrix protein 2 OS=Homo sapiens GN=SRRM2 PE=1 SV=2	Q9UQ35	374	HGGSPQPLATTPLSQEPVNPPSEASPTR	S(377): 100; T(383): 0; T(384): 0; S(387): 0; S(395): 1.1; S(398): 97.8; T(400): 1.1	S(377): 100;	High	HGGSPQPLAtTPLSQEPVNPPSEAsPTR	Unambiguous	1	1	Q9UQ35	T10(Phospho); S25(Phospho)	CID	0.0541	0.0000	1	1	S(4): 100.0; T(10): 0.0; T(11): 0.0; S(14): 0.0; S(22): 1.1; S(25): 97.8; T(27): 1.1	6.29	0	0	3	3	1004.78735	3012.34751	-0.87	100.12	26595	26595	MS2	0/0	LC_071715_MC122_V_MC-Et-Cy_01_TP.raw
>sp|Q9UQ35|SRRM2_HUMAN Serine/arginine repetitive matrix protein 2 OS=Homo sapiens GN=SRRM2 PE=1 SV=2	Q9UQ35	374	HGGSPQPLATTPLSQEPVNPPSEASPTR	S(377): 100; T(383): 0; T(384): 0; S(387): 0; S(395): 0; S(398): 50; T(400): 50	S(377): 100;	High	HGGSPQPLATtPLSQEPVNPPSEASPtR	Unambiguous	1	1	Q9UQ35	T11(Phospho); T27(Phospho)	CID	0.0184	0.0000	1	1	S(4): 100.0; T(10): 0.0; T(11): 0.0; S(14): 0.0; S(22): 0.0; S(25): 50.0; T(27): 50.0	5.97	0	8	38	3	1004.78894	3012.35227	0.72	99.57	26447	26447	MS2	0/0	LC_071715_MC122_V_MC-Et-Cy_01_TP.raw
>sp|Q6ZRV2|FA83H_HUMAN Protein FAM83H OS=Homo sapiens GN=FAM83H PE=1 SV=3	Q6ZRV2	521	HGSDPAFAPGPR	S(523): 100	S(523): 100;	High	HGsDPAFAPGPR	Unambiguous	1	1	Q6ZRV2	S3(Phospho)	CID	1.0000	0.0000	1	1	S(3): 100.0	3.88	0	45	15	2	644.77716	1288.54704	-0.04	40.33	9830	9830	MS2	0/0	LC_071715_MC122_V_MC-Et-Cy_01_TP.raw
>sp|Q9NWW5|CLN6_HUMAN Ceroid-lipofuscinosis neuronal protein 6 OS=Homo sapiens GN=CLN6 PE=1 SV=1	Q9NWW5	29	HGSVSADEAAR	S(31): 100; S(33): 0	S(31): 100;	High	HGsVSADEAAR	Unambiguous	1	1	Q9NWW5	S3(Phospho)	CID	1.0000	0.0000	1	1	S(3): 100.0; S(5): 0.0	4.17	0	11	6	2	590.24298	1179.47869	-0.32	19.39	3512	3512	MS2	0/0	LC_071715_MC122_V_MC-Et-Cy_01_TP.raw
>sp|Q7Z3C6|ATG9A_HUMAN Autophagy-related protein 9A OS=Homo sapiens GN=ATG9A PE=1 SV=3	Q7Z3C6	819	HPEPVPEEGSEDELPPQVHKV	S(828): 100	S(828): 100;	High	HPEPVPEEGsEDELPPQVHKV	Unambiguous	1	1	Q7Z3C6	S10(Phospho)	CID	1.0000	0.0000	1	1	S(10): 100.0	4.88	1	8	36	3	810.37238	2429.10257	0.17	80.49	21181	21181	MS2	0/0	LC_071715_MC122_V_MC-Et-Cy_01_TP.raw
>sp|Q7Z3C6|ATG9A_HUMAN Autophagy-related protein 9A OS=Homo sapiens GN=ATG9A PE=1 SV=3	Q7Z3C6	819	HPEPVPEEGSEDELPPQVHKV	S(828): 100	S(828): 100;	High	HPEPVPEEGsEDELPPQVHKV	Unambiguous	1	1	Q7Z3C6	S10(Phospho)	CID	1.0000	0.0000	1	1	S(10): 100.0	4.82	1	0	61	3	810.37280	2429.10385	0.69	80.74	21248	21248	MS2	0/0	LC_071715_MC122_V_MC-Et-Cy_01_TP.raw
>sp|Q7Z3C6|ATG9A_HUMAN Autophagy-related protein 9A OS=Homo sapiens GN=ATG9A PE=1 SV=3	Q7Z3C6	819	HPEPVPEEGSEDELPPQVHKV	S(828): 100	S(828): 100;	High	HPEPVPEEGsEDELPPQVHKV	Unambiguous	1	1	Q7Z3C6	S10(Phospho)	CID	1.0000	0.0000	1	1	S(10): 100.0	4.65	1	23	44	3	810.37024	2429.09616	-2.47	79.93	21025	21025	MS2	0/0	LC_071715_MC122_V_MC-Et-Cy_01_TP.raw
>sp|O15127|SCAM2_HUMAN Secretory carrier-associated membrane protein 2 OS=Homo sapiens GN=SCAMP2 PE=1 SV=2	O15127	315	HRAASSAAQGAFQGN	S(319): 93.3; S(320): 6.7		High	HRAAsSAAQGAFQGN	Unambiguous	1	1	O15127	S5(Phospho)	CID	0.0808	0.0000	1	1	S(5): 93.3; S(6): 6.7	5.20	1	10	54	2	776.83636	1552.66545	0.09	31.26	5845	5845	MS2	0/0	LC_072215_MC122_V_MC-Et-Cy_01_CP.raw
>sp|Q5ZPR3|CD276_HUMAN CD276 antigen OS=Homo sapiens GN=CD276 PE=1 SV=1	Q5ZPR3	522	HSDSKEDDGQEIA	S(523): 0.1; S(525): 99.9	S(525): 99.9;	High	HSDsKEDDGQEIA	Unambiguous	1	1	Q5ZPR3	S4(Phospho)	CID	0.2086	0.0000	1	1	S(2): 0.1; S(4): 99.9	5.37	1	0	8	2	755.78815	1510.56902	-0.25	23.14	4695	4695	MS2	0/0	LC_071715_MC122_V_MC-Et-Cy_01_TP.raw
>sp|P55795|HNRH2_HUMAN Heterogeneous nuclear ribonucleoprotein H2 OS=Homo sapiens GN=HNRNPH2 PE=1 SV=1	P55795	99	HTGPNSPDTANDGFVR	T(100): 0; S(104): 94.8; T(107): 5.2		High	HTGPNsPDTANDGFVR	Unambiguous	2	1	P55795	S6(Phospho)	CID	0.1051	0.0000	1	1	T(2): 0.0; S(6): 94.8; T(9): 5.2	5.14	0	7	24	2	882.87061	1764.73393	0.08	44.90	11147	11147	MS2	0/0	LC_071715_MC122_V_MC-Et-Cy_01_TP.raw
>sp|Q92508|PIEZ1_HUMAN Piezo-type mechanosensitive ion channel component 1 OS=Homo sapiens GN=PIEZO1 PE=1 SV=4	Q92508	1616	HTRSGSEEAVTDPGEREAGASLY	T(1617): 6.3; S(1619): 46.8; S(1621): 46.8; T(1626): 0; S(1636): 0; Y(1638): 0		High	HtRSGSEEAVTDPGEREAGASLY	Unambiguous	1	1	Q92508	T2(Phospho)	CID	0.0326	0.0000	1	1	T(2): 6.3; S(4): 46.8; S(6): 46.8; T(11): 0.0; S(21): 0.0; Y(23): 0.0	4.60	1	26	64	3	833.69812	2499.07981	0.53	66.78	13767	13767	MS2	0/0	LC_072215_MC122_V_MC-Et-Cy_01_CP.raw
>sp|O60716|CTND1_HUMAN Catenin delta-1 OS=Homo sapiens GN=CTNND1 PE=1 SV=1	O60716	216	HYEDGYPGGSDNYGSLSR	Y(217): 0; Y(221): 0; S(225): 0; Y(228): 1.1; S(230): 89.4; S(232): 9.5		High	HYEDGYPGGSDNYGsLSR	Unambiguous	1	1	O60716	S15(Phospho)	CID	0.0396	0.0000	1	1	Y(2): 0.0; Y(6): 0.0; S(10): 0.0; Y(13): 1.1; S(15): 89.4; S(17): 9.5	5.81	0	0	16	2	1027.39978	2053.79228	-0.06	61.08	15750	15750	MS2	0/0	LC_071715_MC122_V_MC-Et-Cy_01_TP.raw
>sp|O60716|CTND1_HUMAN Catenin delta-1 OS=Homo sapiens GN=CTNND1 PE=1 SV=1	O60716	216	HYEDGYPGGSDNYGSLSR	Y(217): 0; Y(221): 0; S(225): 0; Y(228): 0.1; S(230): 92.1; S(232): 7.9		High	HYEDGYPGGSDNYGsLSR	Unambiguous	1	1	O60716	S15(Phospho)	CID	0.0625	0.0000	1	1	Y(2): 0.0; Y(6): 0.0; S(10): 0.0; Y(13): 0.1; S(15): 92.1; S(17): 7.9	4.80	0	12	7	3	685.26855	2053.79111	-0.63	61.30	15811	15811	MS2	0/0	LC_071715_MC122_V_MC-Et-Cy_01_TP.raw
>sp|P20020|AT2B1_HUMAN Plasma membrane calcium-transporting ATPase 1 OS=Homo sapiens GN=ATP2B1 PE=1 SV=3	P20020	1190	IEDSEPHIPLIDDTDAEDDAPTK	S(1193): 100; T(1203): 0; T(1211): 0	S(1193): 100;	High	IEDsEPHIPLIDDTDAEDDAPTK	Unambiguous	1	1	P20020	S4(Phospho)	CID	0.1231	0.0000	1	1	S(4): 100.0; T(14): 0.0; T(22): 0.0	6.58	0	23	29	3	872.71204	2616.12156	-0.85	204.91	56599	56599	MS2	0/0	LC_071015_MC122_V_MC-Et-Cy_03_TB.raw
>sp|P20020|AT2B1_HUMAN Plasma membrane calcium-transporting ATPase 1 OS=Homo sapiens GN=ATP2B1 PE=1 SV=3	P20020	1190	IEDSEPHIPLIDDTDAEDDAPTK	S(1193): 100; T(1203): 0; T(1211): 0	S(1193): 100;	High	IEDsEPHIPLIDDTDAEDDAPTK	Unambiguous	1	1	P20020	S4(Phospho)	CID	1.0000	0.0000	1	1	S(4): 100.0; T(14): 0.0; T(22): 0.0	4.44	0	75	20	3	872.71185	2616.12101	-1.06	205.14	56662	56662	MS2	0/0	LC_071015_MC122_V_MC-Et-Cy_03_TB.raw
>sp|P20020|AT2B1_HUMAN Plasma membrane calcium-transporting ATPase 1 OS=Homo sapiens GN=ATP2B1 PE=1 SV=3	P20020	1190	IEDSEPHIPLIDDTDAEDDAPTK	S(1193): 100; T(1203): 0; T(1211): 0	S(1193): 100;	High	IEDsEPHIPLIDDTDAEDDAPTK	Unambiguous	1	1	P20020	S4(Phospho)	CID	1.0000	0.0000	1	1	S(4): 100.0; T(14): 0.0; T(22): 0.0	4.15	0	69	25	3	872.71350	2616.12595	0.83	122.08	32507	32507	MS2	0/0	LC_071715_MC122_V_MC-Et-Cy_01_TP.raw
>sp|P20020|AT2B1_HUMAN Plasma membrane calcium-transporting ATPase 1 OS=Homo sapiens GN=ATP2B1 PE=1 SV=3	P20020	1190	IEDSEPHIPLIDDTDAEDDAPTKR	S(1193): 100; T(1203): 0; T(1211): 0	S(1193): 100;	High	IEDsEPHIPLIDDTDAEDDAPTKR	Unambiguous	1	1	P20020	S4(Phospho)	CID	1.0000	0.0000	1	1	S(4): 100.0; T(14): 0.0; T(22): 0.0	5.44	1	46	17	3	924.74609	2772.22373	-0.42	187.14	51556	51556	MS2	0/0	LC_071015_MC122_V_MC-Et-Cy_03_TB.raw
>sp|P20020|AT2B1_HUMAN Plasma membrane calcium-transporting ATPase 1 OS=Homo sapiens GN=ATP2B1 PE=1 SV=3	P20020	1190	IEDSEPHIPLIDDTDAEDDAPTKR	S(1193): 100; T(1203): 0; T(1211): 0	S(1193): 100;	High	IEDsEPHIPLIDDTDAEDDAPTKR	Unambiguous	1	1	P20020	S4(Phospho)	CID	0.1689	0.0000	1	1	S(4): 100.0; T(14): 0.0; T(22): 0.0	5.33	1	16	27	3	924.74567	2772.22245	-0.88	112.57	29965	29965	MS2	0/0	LC_071715_MC122_V_MC-Et-Cy_01_TP.raw
>sp|P20020|AT2B1_HUMAN Plasma membrane calcium-transporting ATPase 1 OS=Homo sapiens GN=ATP2B1 PE=1 SV=3	P20020	1190	IEDSEPHIPLIDDTDAEDDAPTKR	S(1193): 100; T(1203): 0; T(1211): 0	S(1193): 100;	High	IEDsEPHIPLIDDTDAEDDAPTKR	Unambiguous	1	1	P20020	S4(Phospho)	CID	1.0000	0.0000	1	1	S(4): 100.0; T(14): 0.0; T(22): 0.0	4.98	1	24	11	3	924.74664	2772.22538	0.17	113.18	30131	30131	MS2	0/0	LC_071715_MC122_V_MC-Et-Cy_01_TP.raw
>sp|P20020|AT2B1_HUMAN Plasma membrane calcium-transporting ATPase 1 OS=Homo sapiens GN=ATP2B1 PE=1 SV=3	P20020	1190	IEDSEPHIPLIDDTDAEDDAPTKR	S(1193): 100; T(1203): 0; T(1211): 0	S(1193): 100;	High	IEDsEPHIPLIDDTDAEDDAPTKR	Unambiguous	1	1	P20020	S4(Phospho)	CID	1.0000	0.0000	1	1	S(4): 100.0; T(14): 0.0; T(22): 0.0	4.47	1	42	17	3	924.74536	2772.22153	-1.21	187.28	51594	51594	MS2	0/0	LC_071015_MC122_V_MC-Et-Cy_03_TB.raw
>sp|P08238|HS90B_HUMAN Heat shock protein HSP 90-beta OS=Homo sapiens GN=HSP90AB1 PE=1 SV=4	P08238	250	IEDVGSDEEDDSGK	S(255): 100; S(261): 0	S(255): 100;	High	IEDVGsDEEDDSGK	Unambiguous	2	2	P08238	S6(Phospho)	CID	1.0000	0.0000	1	1	S(6): 100.0; S(12): 0.0	5.50	0	13	10	2	787.79102	1574.57475	0.33	28.74	6405	6405	MS2	0/0	LC_071715_MC122_V_MC-Et-Cy_01_TP.raw
>sp|P08238|HS90B_HUMAN Heat shock protein HSP 90-beta OS=Homo sapiens GN=HSP90AB1 PE=1 SV=4	P08238	250	IEDVGSDEEDDSGK	S(255): 100; S(261): 0	S(255): 100;	High	IEDVGsDEEDDSGK	Unambiguous	2	2	P08238	S6(Phospho)	CID	0.2642	0.0000	1	1	S(6): 100.0; S(12): 0.0	5.45	0	22	39	2	787.78998	1574.57268	-0.99	35.04	8288	8288	MS2	0/0	LC_071715_MC122_V_MC-Et-Cy_01_TP.raw
>sp|P08238|HS90B_HUMAN Heat shock protein HSP 90-beta OS=Homo sapiens GN=HSP90AB1 PE=1 SV=4	P08238	250	IEDVGSDEEDDSGK	S(255): 100; S(261): 0	S(255): 100;	High	IEDVGsDEEDDSGK	Unambiguous	2	2	P08238	S6(Phospho)	CID	0.3358	0.0000	1	1	S(6): 100.0; S(12): 0.0	5.36	0	2	1	2	787.79071	1574.57414	-0.06	29.26	6563	6563	MS2	0/0	LC_071715_MC122_V_MC-Et-Cy_01_TP.raw
>sp|P08238|HS90B_HUMAN Heat shock protein HSP 90-beta OS=Homo sapiens GN=HSP90AB1 PE=1 SV=4	P08238	250	IEDVGSDEEDDSGK	S(255): 100; S(261): 0	S(255): 100;	High	IEDVGsDEEDDSGK	Unambiguous	2	2	P08238	S6(Phospho)	CID	1.0000	0.0000	1	1	S(6): 100.0; S(12): 0.0	5.10	0	2	1	2	787.79077	1574.57427	0.02	29.80	6723	6723	MS2	0/0	LC_071715_MC122_V_MC-Et-Cy_01_TP.raw
>sp|P08238|HS90B_HUMAN Heat shock protein HSP 90-beta OS=Homo sapiens GN=HSP90AB1 PE=1 SV=4	P08238	250	IEDVGSDEEDDSGK	S(255): 100; S(261): 0	S(255): 100;	High	IEDVGsDEEDDSGK	Unambiguous	2	2	P08238	S6(Phospho)	CID	0.2837	0.0000	1	1	S(6): 100.0; S(12): 0.0	5.04	0	8	2	2	787.79065	1574.57402	-0.13	30.33	6883	6883	MS2	0/0	LC_071715_MC122_V_MC-Et-Cy_01_TP.raw
>sp|P08238|HS90B_HUMAN Heat shock protein HSP 90-beta OS=Homo sapiens GN=HSP90AB1 PE=1 SV=4	P08238	250	IEDVGSDEEDDSGK	S(255): 100; S(261): 0	S(255): 100;	High	IEDVGsDEEDDSGK	Unambiguous	2	2	P08238	S6(Phospho)	CID	1.0000	0.0000	1	1	S(6): 100.0; S(12): 0.0	5.03	0	42	26	2	787.79102	1574.57475	0.33	34.17	8026	8026	MS2	0/0	LC_071715_MC122_V_MC-Et-Cy_01_TP.raw
>sp|P08238|HS90B_HUMAN Heat shock protein HSP 90-beta OS=Homo sapiens GN=HSP90AB1 PE=1 SV=4	P08238	250	IEDVGSDEEDDSGK	S(255): 100; S(261): 0	S(255): 100;	High	IEDVGsDEEDDSGK	Unambiguous	2	2	P08238	S6(Phospho)	CID	0.2811	0.0000	1	1	S(6): 100.0; S(12): 0.0	4.98	0	12	49	2	787.79028	1574.57329	-0.60	35.99	7885	7885	MS2	0/0	LC_071015_MC122_V_MC-Et-Cy_03_TB.raw
>sp|P08238|HS90B_HUMAN Heat shock protein HSP 90-beta OS=Homo sapiens GN=HSP90AB1 PE=1 SV=4	P08238	250	IEDVGSDEEDDSGK	S(255): 99.9; S(261): 0.1	S(255): 99.9;	High	IEDVGsDEEDDSGK	Unambiguous	2	2	P08238	S6(Phospho)	CID	1.0000	0.0000	1	1	S(6): 99.9; S(12): 0.1	4.97	0	2	10	2	787.79077	1574.57427	0.02	34.11	7344	7344	MS2	0/0	LC_071015_MC122_V_MC-Et-Cy_03_TB.raw
>sp|P08238|HS90B_HUMAN Heat shock protein HSP 90-beta OS=Homo sapiens GN=HSP90AB1 PE=1 SV=4	P08238	250	IEDVGSDEEDDSGK	S(255): 100; S(261): 0	S(255): 100;	High	IEDVGsDEEDDSGK	Unambiguous	2	2	P08238	S6(Phospho)	CID	0.2770	0.0000	1	1	S(6): 100.0; S(12): 0.0	4.91	0	10	4	2	787.79077	1574.57427	0.02	30.86	7043	7043	MS2	0/0	LC_071715_MC122_V_MC-Et-Cy_01_TP.raw
>sp|P08238|HS90B_HUMAN Heat shock protein HSP 90-beta OS=Homo sapiens GN=HSP90AB1 PE=1 SV=4	P08238	250	IEDVGSDEEDDSGK	S(255): 100; S(261): 0	S(255): 100;	High	IEDVGsDEEDDSGK	Unambiguous	2	2	P08238	S6(Phospho)	CID	1.0000	0.0000	1	1	S(6): 100.0; S(12): 0.0	4.81	0	8	57	2	787.79065	1574.57402	-0.13	36.17	8624	8624	MS2	0/0	LC_071715_MC122_V_MC-Et-Cy_01_TP.raw
>sp|P08238|HS90B_HUMAN Heat shock protein HSP 90-beta OS=Homo sapiens GN=HSP90AB1 PE=1 SV=4	P08238	250	IEDVGSDEEDDSGK	S(255): 100; S(261): 0	S(255): 100;	High	IEDVGsDEEDDSGK	Unambiguous	2	2	P08238	S6(Phospho)	CID	1.0000	0.0000	1	1	S(6): 100.0; S(12): 0.0	4.76	0	0	1	2	787.79047	1574.57366	-0.37	33.04	7039	7039	MS2	0/0	LC_071015_MC122_V_MC-Et-Cy_03_TB.raw
>sp|P08238|HS90B_HUMAN Heat shock protein HSP 90-beta OS=Homo sapiens GN=HSP90AB1 PE=1 SV=4	P08238	250	IEDVGSDEEDDSGK	S(255): 100; S(261): 0	S(255): 100;	High	IEDVGsDEEDDSGK	Unambiguous	2	2	P08238	S6(Phospho)	CID	1.0000	0.0000	1	1	S(6): 100.0; S(12): 0.0	4.72	0	4	2	2	787.79089	1574.57451	0.18	33.59	7199	7199	MS2	0/0	LC_071015_MC122_V_MC-Et-Cy_03_TB.raw
>sp|P08238|HS90B_HUMAN Heat shock protein HSP 90-beta OS=Homo sapiens GN=HSP90AB1 PE=1 SV=4	P08238	250	IEDVGSDEEDDSGK	S(255): 100; S(261): 0	S(255): 100;	High	IEDVGsDEEDDSGK	Unambiguous	2	2	P08238	S6(Phospho)	CID	1.0000	0.0000	1	1	S(6): 100.0; S(12): 0.0	4.56	0	34	35	2	787.79034	1574.57341	-0.52	32.56	6908	6908	MS2	0/0	LC_071015_MC122_V_MC-Et-Cy_03_TB.raw
>sp|P08238|HS90B_HUMAN Heat shock protein HSP 90-beta OS=Homo sapiens GN=HSP90AB1 PE=1 SV=4	P08238	250	IEDVGSDEEDDSGK	S(255): 100; S(261): 0	S(255): 100;	High	IEDVGsDEEDDSGK	Unambiguous	2	2	P08238	S6(Phospho)	CID	1.0000	0.0000	1	1	S(6): 100.0; S(12): 0.0	4.50	0	35	20	2	787.79010	1574.57292	-0.83	33.62	7862	7862	MS2	0/0	LC_071715_MC122_V_MC-Et-Cy_01_TP.raw
>sp|P08238|HS90B_HUMAN Heat shock protein HSP 90-beta OS=Homo sapiens GN=HSP90AB1 PE=1 SV=4	P08238	250	IEDVGSDEEDDSGK	S(255): 100; S(261): 0	S(255): 100;	High	IEDVGsDEEDDSGK	Unambiguous	2	2	P08238	S6(Phospho)	CID	1.0000	0.0000	1	1	S(6): 100.0; S(12): 0.0	4.41	0	17	6	2	787.79077	1574.57427	0.02	31.40	7206	7206	MS2	0/0	LC_071715_MC122_V_MC-Et-Cy_01_TP.raw
>sp|P08238|HS90B_HUMAN Heat shock protein HSP 90-beta OS=Homo sapiens GN=HSP90AB1 PE=1 SV=4	P08238	250	IEDVGSDEEDDSGK	S(255): 100; S(261): 0	S(255): 100;	High	IEDVGsDEEDDSGK	Unambiguous	2	2	P08238	S6(Phospho)	CID	1.0000	0.0000	1	1	S(6): 100.0; S(12): 0.0	4.08	0	3	22	2	787.79010	1574.57292	-0.83	34.68	7509	7509	MS2	0/0	LC_071015_MC122_V_MC-Et-Cy_03_TB.raw
>sp|P08238|HS90B_HUMAN Heat shock protein HSP 90-beta OS=Homo sapiens GN=HSP90AB1 PE=1 SV=4	P08238	250	IEDVGSDEEDDSGK	S(255): 100; S(261): 0	S(255): 100;	High	IEDVGsDEEDDSGK	Unambiguous	2	2	P08238	S6(Phospho)	CID	1.0000	0.0000	1	1	S(6): 100.0; S(12): 0.0	3.73	0	62	100	2	787.79016	1574.57305	-0.75	505.56	133818	133818	MS2	0/0	LC_071015_MC122_V_MC-Et-Cy_03_TB.raw
>sp|P08238|HS90B_HUMAN Heat shock protein HSP 90-beta OS=Homo sapiens GN=HSP90AB1 PE=1 SV=4	P08238	250	IEDVGSDEEDDSGKDK	S(255): 100; S(261): 0	S(255): 100;	High	IEDVGsDEEDDSGKDK	Unambiguous	2	2	P08238	S6(Phospho)	CID	0.3282	0.0000	1	1	S(6): 100.0; S(12): 0.0	6.46	1	4	42	2	909.35040	1817.69353	-1.44	27.97	5635	5635	MS2	0/0	LC_071015_MC122_V_MC-Et-Cy_03_TB.raw
>sp|P08238|HS90B_HUMAN Heat shock protein HSP 90-beta OS=Homo sapiens GN=HSP90AB1 PE=1 SV=4	P08238	250	IEDVGSDEEDDSGKDK	S(255): 100; S(261): 0	S(255): 100;	High	IEDVGsDEEDDSGKDK	Unambiguous	2	2	P08238	S6(Phospho)	CID	0.3292	0.0000	1	1	S(6): 100.0; S(12): 0.0	6.41	1	15	14	2	909.35150	1817.69573	-0.23	25.07	5300	5300	MS2	0/0	LC_071715_MC122_V_MC-Et-Cy_01_TP.raw
>sp|P08238|HS90B_HUMAN Heat shock protein HSP 90-beta OS=Homo sapiens GN=HSP90AB1 PE=1 SV=4	P08238	250	IEDVGSDEEDDSGKDK	S(255): 100; S(261): 0	S(255): 100;	High	IEDVGsDEEDDSGKDK	Unambiguous	2	2	P08238	S6(Phospho)	CID	0.3164	0.0000	1	1	S(6): 100.0; S(12): 0.0	6.10	1	12	17	2	909.35114	1817.69499	-0.64	25.64	5466	5466	MS2	0/0	LC_071715_MC122_V_MC-Et-Cy_01_TP.raw
>sp|P08238|HS90B_HUMAN Heat shock protein HSP 90-beta OS=Homo sapiens GN=HSP90AB1 PE=1 SV=4	P08238	250	IEDVGSDEEDDSGKDKK	S(255): 100; S(261): 0	S(255): 100;	High	IEDVGsDEEDDSGKDKK	Unambiguous	2	2	P08238	S6(Phospho)	CID	0.1716	0.0000	1	1	S(6): 100.0; S(12): 0.0	5.07	2	2	17	2	973.39838	1945.78948	-0.85	22.07	4364	4364	MS2	0/0	LC_071715_MC122_V_MC-Et-Cy_01_TP.raw
>sp|P08238|HS90B_HUMAN Heat shock protein HSP 90-beta OS=Homo sapiens GN=HSP90AB1 PE=1 SV=4	P08238	250	IEDVGSDEEDDSGKDKK	S(255): 100; S(261): 0	S(255): 100;	High	IEDVGsDEEDDSGKDKK	Unambiguous	2	2	P08238	S6(Phospho)	CID	1.0000	0.0000	1	1	S(6): 100.0; S(12): 0.0	4.12	2	9	12	3	649.26819	1945.79001	-0.57	22.03	4349	4349	MS2	0/0	LC_071715_MC122_V_MC-Et-Cy_01_TP.raw
>sp|P27708|PYR1_HUMAN CAD protein OS=Homo sapiens GN=CAD PE=1 SV=3	P27708	1855	IHRASDPGLPAEEPK	S(1859): 100	S(1859): 100;	High	IHRAsDPGLPAEEPK	Unambiguous	1	1	P27708	S5(Phospho)	CID	1.0000	0.0000	1	1	S(5): 100.0	4.31	1	0	25	2	848.90698	1696.80669	0.69	41.16	10071	10071	MS2	0/0	LC_071715_MC122_V_MC-Et-Cy_01_TP.raw
>sp|P61978|HNRPK_HUMAN Heterogeneous nuclear ribonucleoprotein K OS=Homo sapiens GN=HNRNPK PE=1 SV=1	P61978	104	IIPTLEEGLQLPSPTATSQLPLESDAVECLNYQHYK	T(107): 0; S(116): 48.9; T(118): 48.9; T(120): 1.8; S(121): 0.4; S(127): 0; Y(135): 0; Y(138): 0		High	IIPTLEEGLQLPsPTATSQLPLESDAVEcLNYQHYK	Unambiguous	1	1	P61978	S13(Phospho); C29(Carbamidomethyl)	CID	0.0252	0.0000	1	1	T(4): 0.0; S(13): 48.9; T(15): 48.9; T(17): 1.8; S(18): 0.4; S(24): 0.0; Y(32): 0.0; Y(35): 0.0	5.95	0	22	69	3	1379.00781	4135.00888	2.57	179.66	46865	46865	MS2	0/0	LC_071715_MC122_V_MC-Et-Cy_01_TP.raw
>sp|Q09666|AHNK_HUMAN Neuroblast differentiation-associated protein AHNAK OS=Homo sapiens GN=AHNAK PE=1 SV=2	Q09666	5447	ISAPNVDFNLEGPK	S(5448): 100	S(5448): 100;	High	IsAPNVDFNLEGPK	Unambiguous	1	1	Q09666	S2(Phospho)	CID	1.0000	0.0000	1	1	S(2): 100.0	3.68	0	35	5	2	790.87115	1580.73503	-0.42	123.18	32805	32805	MS2	0/0	LC_071715_MC122_V_MC-Et-Cy_01_TP.raw
>sp|Q9H8Y8|GORS2_HUMAN Golgi reassembly-stacking protein 2 OS=Homo sapiens GN=GORASP2 PE=1 SV=3	Q9H8Y8	213	ISLPGQMAGTPITPLK	S(214): 0; T(222): 100; T(225): 0	T(222): 100;	High	ISLPGQmAGtPITPLK	Unambiguous	1	1	Q9H8Y8	M7(Oxidation); T10(Phospho)	CID	1.0000	0.0000	1	1	S(2): 0.0; T(10): 100.0; T(13): 0.0	3.90	0	39	14	2	860.44159	1719.87590	0.42	114.69	30533	30533	MS2	0/0	LC_071715_MC122_V_MC-Et-Cy_01_TP.raw
>sp|Q9H8Y8|GORS2_HUMAN Golgi reassembly-stacking protein 2 OS=Homo sapiens GN=GORASP2 PE=1 SV=3	Q9H8Y8	213	ISLPGQMAGTPITPLK	S(214): 0; T(222): 100; T(225): 100	T(222): 100; T(225): 100;	High	ISLPGQmAGtPItPLK	Unambiguous	1	1	Q9H8Y8	M7(Oxidation); T10(Phospho); T13(Phospho)	CID	1.0000	0.0000	1	1	S(2): 0.0; T(10): 100.0; T(13): 100.0	3.90	0	49	64	2	900.42657	1799.84587	2.42	114.38	30449	30449	MS2	0/0	LC_071715_MC122_V_MC-Et-Cy_01_TP.raw
>sp|Q9H8Y8|GORS2_HUMAN Golgi reassembly-stacking protein 2 OS=Homo sapiens GN=GORASP2 PE=1 SV=3	Q9H8Y8	213	ISLPGQMAGTPITPLK	S(214): 9.2; T(222): 90.8; T(225): 100	T(225): 100;	High	ISLPGQmAGtPItPLK	Unambiguous	1	1	Q9H8Y8	M7(Oxidation); T10(Phospho); T13(Phospho)	CID	1.0000	0.0000	1	1	S(2): 9.2; T(10): 90.8; T(13): 100.0	3.53	0	22	47	2	900.42200	1799.83672	-2.66	114.97	30608	30608	MS2	0/0	LC_071715_MC122_V_MC-Et-Cy_01_TP.raw
>sp|Q99623|PHB2_HUMAN Prohibitin-2 OS=Homo sapiens GN=PHB2 PE=1 SV=2	Q99623	271	IYLTADNLVLNLQDESFTRGSDSLIK	Y(272): 0; T(274): 0; S(286): 45.2; T(288): 45.2; S(291): 8.1; S(293): 1.6		High	IYLTADNLVLNLQDESFtRGSDSLIK	Unambiguous	1	1	Q99623	T18(Phospho)	CID	0.0403	0.0000	1	1	Y(2): 0.0; T(4): 0.0; S(16): 45.2; T(18): 45.2; S(21): 8.1; S(23): 1.6	5.46	1	40	49	3	1002.49957	3005.48417	-0.89	180.90	47148	47148	MS2	0/0	LC_071715_MC122_V_MC-Et-Cy_01_TP.raw
>sp|Q99623|PHB2_HUMAN Prohibitin-2 OS=Homo sapiens GN=PHB2 PE=1 SV=2	Q99623	271	IYLTADNLVLNLQDESFTRGSDSLIK	Y(272): 0; T(274): 0; S(286): 97.2; T(288): 1.3; S(291): 1.3; S(293): 0.2		High	IYLTADNLVLNLQDESFtRGSDSLIK	Unambiguous	1	1	Q99623	T18(Phospho)	CID	0.0584	0.0000	1	1	Y(2): 0.0; T(4): 0.0; S(16): 97.2; T(18): 1.3; S(21): 1.3; S(23): 0.2	4.45	1	53	100	3	1002.50214	3005.49186	1.67	181.33	47246	47246	MS2	0/0	LC_071715_MC122_V_MC-Et-Cy_01_TP.raw
>sp|P83916|CBX1_HUMAN Chromobox protein homolog 1 OS=Homo sapiens GN=CBX1 PE=1 SV=1	P83916	86	KADSDSEDKGEESKPK	S(89): 99.3; S(91): 0.7; S(98): 0	S(89): 99.3;	High	KADsDSEDKGEESKPK	Unambiguous	1	1	P83916	S4(Phospho)	CID	0.0501	0.0000	1	1	S(4): 99.3; S(6): 0.7; S(13): 0.0	6.39	2	1	16	2	915.39325	1829.77922	-0.51	16.69	2647	2647	MS2	0/0	LC_071715_MC122_V_MC-Et-Cy_01_TP.raw
>sp|P83916|CBX1_HUMAN Chromobox protein homolog 1 OS=Homo sapiens GN=CBX1 PE=1 SV=1	P83916	86	KADSDSEDKGEESKPK	S(89): 100; S(91): 0; S(98): 0	S(89): 100;	High	KADsDSEDKGEESKPK	Unambiguous	1	1	P83916	S4(Phospho)	CID	0.1847	0.0000	1	1	S(4): 100.0; S(6): 0.0; S(13): 0.0	5.09	2	3	5	3	610.59808	1829.77970	-0.25	16.68	2644	2644	MS2	0/0	LC_071715_MC122_V_MC-Et-Cy_01_TP.raw
>sp|Q9NYF8|BCLF1_HUMAN Bcl-2-associated transcription factor 1 OS=Homo sapiens GN=BCLAF1 PE=1 SV=2	Q9NYF8	168	KAEGEPQEESPLK	S(177): 100	S(177): 100;	High	KAEGEPQEEsPLK	Unambiguous	1	1	Q9NYF8	S10(Phospho)	CID	1.0000	0.0000	1	1	S(10): 100.0	5.64	1	0	38	2	761.34601	1521.68474	0.93	32.51	6893	6893	MS2	0/0	LC_071015_MC122_V_MC-Et-Cy_03_TB.raw
>sp|Q9NYF8|BCLF1_HUMAN Bcl-2-associated transcription factor 1 OS=Homo sapiens GN=BCLAF1 PE=1 SV=2	Q9NYF8	168	KAEGEPQEESPLK	S(177): 100	S(177): 100;	High	KAEGEPQEEsPLK	Unambiguous	1	1	Q9NYF8	S10(Phospho)	CID	1.0000	0.0000	1	1	S(10): 100.0	5.45	1	31	19	2	761.34509	1521.68291	-0.27	28.32	6279	6279	MS2	0/0	LC_071715_MC122_V_MC-Et-Cy_01_TP.raw
>sp|Q8NE71|ABCF1_HUMAN ATP-binding cassette sub-family F member 1 OS=Homo sapiens GN=ABCF1 PE=1 SV=2	Q8NE71	223	KAEQGSEEEGEGEEEEEEGGESK	S(228): 100; S(244): 0	S(228): 100;	High	KAEQGsEEEGEGEEEEEEGGESK	Unambiguous	1	1	Q8NE71	S6(Phospho)	CID	1.0000	0.0000	1	1	S(6): 100.0; S(22): 0.0	5.91	1	0	35	3	854.65399	2561.94742	-1.95	23.69	4514	4514	MS2	0/0	LC_071015_MC122_V_MC-Et-Cy_03_TB.raw
>sp|Q9H1B7|I2BPL_HUMAN Interferon regulatory factor 2-binding protein-like OS=Homo sapiens GN=IRF2BPL PE=1 SV=1	Q9H1B7	545	KASPEPPDSAEGALK	S(547): 100; S(553): 0	S(547): 100;	High	KAsPEPPDSAEGALK	Unambiguous	1	1	Q9H1B7	S3(Phospho)	CID	1.0000	0.0000	1	1	S(3): 100.0; S(9): 0.0	4.47	1	34	10	2	788.86609	1576.72490	-0.40	44.34	10984	10984	MS2	0/0	LC_071715_MC122_V_MC-Et-Cy_01_TP.raw
>sp|P06748|NPM_HUMAN Nucleophosmin OS=Homo sapiens GN=NPM1 PE=1 SV=2	P06748	103	KCGSGPVHISGQHLVAVEEDAESEDEEEEDVKLL	S(106): 0.7; S(112): 49.6; S(125): 49.6		High	KcGSGPVHISGQHLVAVEEDAEsEDEEEEDVKLL	Unambiguous	1	1	P06748	C2(Carbamidomethyl); S23(Phospho)	CID	1.0000	0.0000	1	1	S(4): 0.7; S(10): 49.6; S(23): 49.6	4.24	2	17	77	3	1272.23584	3814.69297	-1.92	122.75	26076	26076	MS2	0/0	LC_072215_MC122_V_MC-Et-Cy_01_CP.raw
>sp|O94874|UFL1_HUMAN E3 UFM1-protein ligase 1 OS=Homo sapiens GN=UFL1 PE=1 SV=2	O94874	454	KDDDSDDESQSSHTGK	S(458): 100; S(462): 0; S(464): 0; S(465): 0; T(467): 0	S(458): 100;	High	KDDDsDDESQSSHTGK	Unambiguous	1	1	O94874	S5(Phospho)	CID	0.1730	0.0000	1	1	S(5): 100.0; S(9): 0.0; S(11): 0.0; S(12): 0.0; T(14): 0.0	6.07	1	0	100	2	915.83575	1830.66423	-1.09	16.53	2602	2602	MS2	0/0	LC_071715_MC122_V_MC-Et-Cy_01_TP.raw
>sp|O94874|UFL1_HUMAN E3 UFM1-protein ligase 1 OS=Homo sapiens GN=UFL1 PE=1 SV=2	O94874	454	KDDDSDDESQSSHTGK	S(458): 100; S(462): 0; S(464): 0; S(465): 0; T(467): 0	S(458): 100;	High	KDDDsDDESQSSHTGK	Unambiguous	1	1	O94874	S5(Phospho)	CID	1.0000	0.0000	1	1	S(5): 100.0; S(9): 0.0; S(11): 0.0; S(12): 0.0; T(14): 0.0	4.62	1	10	10	3	610.89270	1830.66355	-1.46	16.57	2613	2613	MS2	0/0	LC_071715_MC122_V_MC-Et-Cy_01_TP.raw
>sp|O94874|UFL1_HUMAN E3 UFM1-protein ligase 1 OS=Homo sapiens GN=UFL1 PE=1 SV=2	O94874	454	KDDDSDDESQSSHTGKK	S(458): 99.9; S(462): 0.1; S(464): 0; S(465): 0; T(467): 0	S(458): 99.9;	High	KDDDsDDESQSSHTGKK	Unambiguous	1	1	O94874	S5(Phospho)	CID	0.1974	0.0000	1	1	S(5): 99.9; S(9): 0.1; S(11): 0.0; S(12): 0.0; T(14): 0.0	5.47	2	12	62	3	653.59186	1958.76102	-0.09	16.51	2599	2599	MS2	0/0	LC_071715_MC122_V_MC-Et-Cy_01_TP.raw
>sp|O94874|UFL1_HUMAN E3 UFM1-protein ligase 1 OS=Homo sapiens GN=UFL1 PE=1 SV=2	O94874	454	KDDDSDDESQSSHTGKK	S(458): 97; S(462): 1.3; S(464): 1.3; S(465): 0.2; T(467): 0.2		High	KDDDSDDESQSSHtGKK	Unambiguous	1	1	O94874	T14(Phospho)	CID	0.0564	0.0000	1	1	S(5): 97.0; S(9): 1.3; S(11): 1.3; S(12): 0.2; T(14): 0.2	4.08	2	50	100	2	979.88190	1958.75652	-2.39	16.46	2587	2587	MS2	0/0	LC_071715_MC122_V_MC-Et-Cy_01_TP.raw
>sp|Q9H1E3|NUCKS_HUMAN Nuclear ubiquitous casein and cyclin-dependent kinase substrate 1 OS=Homo sapiens GN=NUCKS1 PE=1 SV=1	Q9H1E3	70	KDDSHSAEDSEDEKEDHK	S(73): 0.1; S(75): 0.9; S(79): 99	S(79): 99;	High	KDDSHSAEDsEDEKEDHK	Unambiguous	1	1	Q9H1E3	S10(Phospho)	CID	1.0000	0.0000	1	1	S(4): 0.1; S(6): 0.9; S(10): 99.0	5.12	2	2	16	3	727.61255	2180.82309	-0.99	16.59	2617	2617	MS2	0/0	LC_071715_MC122_V_MC-Et-Cy_01_TP.raw
>sp|Q96TC7|RMD3_HUMAN Regulator of microtubule dynamics protein 3 OS=Homo sapiens GN=FAM82A2 PE=1 SV=2	Q96TC7	210	KDSLDLEEEAASGASSALEAGGSSGLEDVLPLLQQADELHR	S(212): 100; S(221): 0; S(224): 0; S(225): 0; S(232): 0; S(233): 0	S(212): 100;	High	KDsLDLEEEAASGASSALEAGGSSGLEDVLPLLQQADELHR	Unambiguous	1	1	Q96TC7	S3(Phospho)	CID	1.0000	0.0000	1	1	S(3): 100.0; S(12): 0.0; S(15): 0.0; S(16): 0.0; S(23): 0.0; S(24): 0.0	5.26	1	11	29	3	1430.00720	4288.00705	-1.68	197.90	50931	50931	MS2	0/0	LC_071715_MC122_V_MC-Et-Cy_01_TP.raw
>sp|P05387|RLA2_HUMAN 60S acidic ribosomal protein P2 OS=Homo sapiens GN=RPLP2 PE=1 SV=1	P05387	99	KEESEESDDDMGFGLFD	S(102): 100; S(105): 100	S(102): 100; S(105): 100;	High	KEEsEEsDDDmGFGLFD	Unambiguous	1	1	P05387	S4(Phospho); S7(Phospho); M11(Oxidation)	CID	1.0000	0.0000	1	1	S(4): 100.0; S(7): 100.0	5.72	1	16	18	2	1063.34607	2125.68486	-1.00	255.45	70581	70581	MS2	0/0	LC_071015_MC122_V_MC-Et-Cy_03_TB.raw
>sp|P05387|RLA2_HUMAN 60S acidic ribosomal protein P2 OS=Homo sapiens GN=RPLP2 PE=1 SV=1	P05387	99	KEESEESDDDMGFGLFD	S(102): 100; S(105): 100	S(102): 100; S(105): 100;	High	KEEsEEsDDDmGFGLFD	Unambiguous	1	1	P05387	S4(Phospho); S7(Phospho); M11(Oxidation)	CID	1.0000	0.0000	1	1	S(4): 100.0; S(7): 100.0	5.27	1	0	30	2	1063.34607	2125.68486	-1.00	255.17	70503	70503	MS2	0/0	LC_071015_MC122_V_MC-Et-Cy_03_TB.raw
>sp|P05387|RLA2_HUMAN 60S acidic ribosomal protein P2 OS=Homo sapiens GN=RPLP2 PE=1 SV=1	P05387	99	KEESEESDDDMGFGLFD	S(102): 100; S(105): 100	S(102): 100; S(105): 100;	High	KEEsEEsDDDmGFGLFD	Unambiguous	1	1	P05387	S4(Phospho); S7(Phospho); M11(Oxidation)	CID	1.0000	0.0000	1	1	S(4): 100.0; S(7): 100.0	4.29	1	26	21	2	1063.34607	2125.68486	-1.00	253.41	70007	70007	MS2	0/0	LC_071015_MC122_V_MC-Et-Cy_03_TB.raw
>sp|P05387|RLA2_HUMAN 60S acidic ribosomal protein P2 OS=Homo sapiens GN=RPLP2 PE=1 SV=1	P05387	99	KEESEESDDDMGFGLFD	S(102): 100; S(105): 100	S(102): 100; S(105): 100;	High	KEEsEEsDDDmGFGLFD	Unambiguous	1	1	P05387	S4(Phospho); S7(Phospho); M11(Oxidation)	CID	1.0000	0.0000	1	1	S(4): 100.0; S(7): 100.0	4.23	1	18	17	2	1063.34570	2125.68413	-1.35	254.31	70262	70262	MS2	0/0	LC_071015_MC122_V_MC-Et-Cy_03_TB.raw
>sp|P05387|RLA2_HUMAN 60S acidic ribosomal protein P2 OS=Homo sapiens GN=RPLP2 PE=1 SV=1	P05387	99	KEESEESDDDMGFGLFD	S(102): 100; S(105): 100	S(102): 100; S(105): 100;	High	KEEsEEsDDDmGFGLFD	Unambiguous	1	1	P05387	S4(Phospho); S7(Phospho); M11(Oxidation)	CID	1.0000	0.0000	1	1	S(4): 100.0; S(7): 100.0	3.81	1	0	29	2	1063.34814	2125.68901	0.95	256.93	71000	71000	MS2	0/0	LC_071015_MC122_V_MC-Et-Cy_03_TB.raw
>sp|P05387|RLA2_HUMAN 60S acidic ribosomal protein P2 OS=Homo sapiens GN=RPLP2 PE=1 SV=1	P05387	99	KEESEESDDDMGFGLFD	S(102): 100; S(105): 100	S(102): 100; S(105): 100;	High	KEEsEEsDDDmGFGLFD	Unambiguous	1	1	P05387	S4(Phospho); S7(Phospho); M11(Oxidation)	CID	1.0000	0.0000	1	1	S(4): 100.0; S(7): 100.0	3.61	1	29	27	2	1063.34546	2125.68364	-1.58	255.98	70728	70728	MS2	0/0	LC_071015_MC122_V_MC-Et-Cy_03_TB.raw
>sp|P05387|RLA2_HUMAN 60S acidic ribosomal protein P2 OS=Homo sapiens GN=RPLP2 PE=1 SV=1	P05387	99	KEESEESDDDMGFGLFD	S(102): 100; S(105): 100	S(102): 100; S(105): 100;	High	KEEsEEsDDDmGFGLFD	Unambiguous	1	1	P05387	S4(Phospho); S7(Phospho); M11(Oxidation)	CID	1.0000	0.0000	1	1	S(4): 100.0; S(7): 100.0	3.57	1	15	26	2	1063.34839	2125.68950	1.18	254.81	70402	70402	MS2	0/0	LC_071015_MC122_V_MC-Et-Cy_03_TB.raw
>sp|O00264|PGRC1_HUMAN Membrane-associated progesterone receptor component 1 OS=Homo sapiens GN=PGRMC1 PE=1 SV=3	O00264	172	KEGEEPTVYSDEEEPKDESARKND	T(178): 0; Y(180): 11; S(181): 77.9; S(190): 11		High	KEGEEPTVySDEEEPKDESARKND	Unambiguous	1	1	O00264	Y9(Phospho)	CID	0.0098	0.0000	1	1	T(7): 0.0; Y(9): 11.0; S(10): 77.9; S(19): 11.0	6.13	1	80	66	3	954.40320	2861.19504	-1.66	35.78	6843	6843	MS2	0/0	LC_072215_MC122_V_MC-Et-Cy_01_CP.raw
>sp|O00264|PGRC1_HUMAN Membrane-associated progesterone receptor component 1 OS=Homo sapiens GN=PGRMC1 PE=1 SV=3	O00264	172	KEGEEPTVYSDEEEPKDESARKND	T(178): 0; Y(180): 11.5; S(181): 88.5; S(190): 0		High	KEGEEPTVYsDEEEPKDESARKND	Unambiguous	1	1	O00264	S10(Phospho)	CID	0.0276	0.0000	1	1	T(7): 0.0; Y(9): 11.5; S(10): 88.5; S(19): 0.0	4.71	1	0	20	3	954.40454	2861.19907	-0.25	36.30	6961	6961	MS2	0/0	LC_072215_MC122_V_MC-Et-Cy_01_CP.raw
>sp|O00264|PGRC1_HUMAN Membrane-associated progesterone receptor component 1 OS=Homo sapiens GN=PGRMC1 PE=1 SV=3	O00264	172	KEGEEPTVYSDEEEPKDESARKND	T(178): 0.4; Y(180): 13.1; S(181): 86.5; S(190): 0		High	KEGEEPTVYsDEEEPKDESARKND	Unambiguous	1	1	O00264	S10(Phospho)	CID	1.0000	0.0000	1	1	T(7): 0.4; Y(9): 13.1; S(10): 86.5; S(19): 0.0	4.22	1	79	100	4	716.05511	2861.19863	-0.41	35.71	6827	6827	MS2	0/0	LC_072215_MC122_V_MC-Et-Cy_01_CP.raw
>sp|O00264|PGRC1_HUMAN Membrane-associated progesterone receptor component 1 OS=Homo sapiens GN=PGRMC1 PE=1 SV=3	O00264	172	KEGEEPTVYSDEEEPKDESARKND	T(178): 33.3; Y(180): 33.3; S(181): 33.3; S(190): 0		High	KEGEEPTVYsDEEEPKDESARKND	Unambiguous	1	1	O00264	S10(Phospho)	CID	0.0585	0.0000	1	1	T(7): 33.3; Y(9): 33.3; S(10): 33.3; S(19): 0.0	3.93	1	11	100	3	954.40344	2861.19577	-1.40	36.84	7081	7081	MS2	0/0	LC_072215_MC122_V_MC-Et-Cy_01_CP.raw
>sp|P53985|MOT1_HUMAN Monocarboxylate transporter 1 OS=Homo sapiens GN=SLC16A1 PE=1 SV=3	P53985	459	KESKEEETSIDVAGKPNEVTK	S(461): 50.5; T(466): 50.5; S(467): 99.1; T(478): 0	S(467): 99.1;	High	KEsKEEETsIDVAGKPNEVTK	Unambiguous	1	1	P53985	S3(Phospho); S9(Phospho)	CID	0.1349	0.0000	1	1	S(3): 50.5; T(8): 50.5; S(9): 99.1; T(20): 0.0	5.41	2	19	37	3	826.70599	2478.10343	-0.62	47.51	11901	11901	MS2	0/0	LC_071715_MC122_V_MC-Et-Cy_01_TP.raw
>sp|P53985|MOT1_HUMAN Monocarboxylate transporter 1 OS=Homo sapiens GN=SLC16A1 PE=1 SV=3	P53985	459	KESKEEETSIDVAGKPNEVTK	S(461): 33.3; T(466): 33.3; S(467): 33.3; T(478): 0		High	KESKEEEtSIDVAGKPNEVTK	Unambiguous	1	1	P53985	T8(Phospho)	CID	0.0241	0.0000	1	1	S(3): 33.3; T(8): 33.3; S(9): 33.3; T(20): 0.0	4.97	2	17	7	3	800.05096	2398.13834	-0.12	44.44	11012	11012	MS2	0/0	LC_071715_MC122_V_MC-Et-Cy_01_TP.raw
>sp|P53985|MOT1_HUMAN Monocarboxylate transporter 1 OS=Homo sapiens GN=SLC16A1 PE=1 SV=3	P53985	459	KESKEEETSIDVAGKPNEVTK	S(461): 10.7; T(466): 89.4; S(467): 99.8; T(478): 0	S(467): 99.8;	High	KEsKEEETsIDVAGKPNEVTK	Unambiguous	1	1	P53985	S3(Phospho); S9(Phospho)	CID	1.0000	0.0000	1	1	S(3): 10.7; T(8): 89.4; S(9): 99.8; T(20): 0.0	4.68	2	7	21	3	826.70587	2478.10306	-0.76	47.13	11790	11790	MS2	0/0	LC_071715_MC122_V_MC-Et-Cy_01_TP.raw
>sp|P62070|RRAS2_HUMAN Ras-related protein R-Ras2 OS=Homo sapiens GN=RRAS2 PE=1 SV=1	P62070	177	KFQEQECPPSPEPTRK	S(186): 100; T(190): 0	S(186): 100;	High	KFQEQEcPPsPEPTRK	Unambiguous	1	1	P62070	C7(Carbamidomethyl); S10(Phospho)	CID	1.0000	0.0000	1	1	S(10): 100.0; T(14): 0.0	4.72	2	8	14	3	679.97510	2037.91074	0.34	32.68	7581	7581	MS2	0/0	LC_071715_MC122_V_MC-Et-Cy_01_TP.raw
>sp|Q5ZPR3|CD276_HUMAN CD276 antigen OS=Homo sapiens GN=CD276 PE=1 SV=1	Q5ZPR3	521	KHSDSKEDDGQEIA	S(523): 0; S(525): 100	S(525): 100;	High	KHSDsKEDDGQEIA	Unambiguous	1	1	Q5ZPR3	S5(Phospho)	CID	0.1253	0.0000	1	1	S(3): 0.0; S(5): 100.0	4.31	0	0	33	2	819.83612	1638.66496	0.36	20.64	3393	3393	MS2	0/0	LC_072215_MC122_V_MC-Et-Cy_01_CP.raw
>sp|P55795|HNRH2_HUMAN Heterogeneous nuclear ribonucleoprotein H2 OS=Homo sapiens GN=HNRNPH2 PE=1 SV=1	P55795	98	KHTGPNSPDTANDGFVRL	T(100): 49.8; S(104): 49.8; T(107): 0.4		High	KHtGPNSPDTANDGFVRL	Unambiguous	2	1	P55795	T3(Phospho)	CID	0.0221	0.0000	1	1	T(3): 49.8; S(7): 49.8; T(10): 0.4	4.08	1	42	100	3	669.30804	2005.90958	-1.62	85.86	18025	18025	MS2	0/0	LC_072215_MC122_V_MC-Et-Cy_01_CP.raw
>sp|Q12959|DLG1_HUMAN Disks large homolog 1 OS=Homo sapiens GN=DLG1 PE=1 SV=2	Q12959	680	KHVTSNASDSESSY	T(683): 0; S(684): 0; S(687): 99.5; S(689): 0.4; S(691): 0; S(692): 0; Y(693): 0	S(687): 99.5;	High	KHVTSNAsDSESSY	Unambiguous	1	1	Q12959	S8(Phospho)	CID	0.0854	0.0000	1	1	T(4): 0.0; S(5): 0.0; S(8): 99.5; S(10): 0.4; S(12): 0.0; S(13): 0.0; Y(14): 0.0	5.15	0	20	100	2	796.31671	1591.62615	-0.68	21.03	3483	3483	MS2	0/0	LC_072215_MC122_V_MC-Et-Cy_01_CP.raw
>sp|Q9UHB6|LIMA1_HUMAN LIM domain and actin-binding protein 1 OS=Homo sapiens GN=LIMA1 PE=1 SV=1	Q9UHB6	223	KISENSYSLDDLEIGPGQLSSSTFDSEK	S(225): 47.3; S(228): 47.3; Y(229): 4.8; S(230): 0.5; S(242): 0; S(243): 0; S(244): 0; T(245): 0; S(248): 0		High	KIsENSYSLDDLEIGPGQLSSSTFDSEK	Unambiguous	1	1	Q9UHB6	S3(Phospho)	CID	0.0441	0.0000	1	1	S(3): 47.3; S(6): 47.3; Y(7): 4.8; S(8): 0.5; S(20): 0.0; S(21): 0.0; S(22): 0.0; T(23): 0.0; S(26): 0.0	6.57	1	82	20	3	1042.80762	3126.40830	1.39	146.91	38966	38966	MS2	0/0	LC_071715_MC122_V_MC-Et-Cy_01_TP.raw
>sp|Q9UHB6|LIMA1_HUMAN LIM domain and actin-binding protein 1 OS=Homo sapiens GN=LIMA1 PE=1 SV=1	Q9UHB6	223	KISENSYSLDDLEIGPGQLSSSTFDSEK	S(225): 33.2; S(228): 33.2; Y(229): 33.2; S(230): 0.4; S(242): 0; S(243): 0; S(244): 0; T(245): 0; S(248): 0		High	KIsENSYSLDDLEIGPGQLSSSTFDSEK	Unambiguous	1	1	Q9UHB6	S3(Phospho)	CID	0.0422	0.0000	1	1	S(3): 33.2; S(6): 33.2; Y(7): 33.2; S(8): 0.4; S(20): 0.0; S(21): 0.0; S(22): 0.0; T(23): 0.0; S(26): 0.0	5.69	1	24	33	3	1042.80688	3126.40610	0.68	146.86	38952	38952	MS2	0/0	LC_071715_MC122_V_MC-Et-Cy_01_TP.raw
>sp|Q8TBA6|GOGA5_HUMAN Golgin subfamily A member 5 OS=Homo sapiens GN=GOLGA5 PE=1 SV=3	Q8TBA6	114	KKSEPDDELLFDFLNSSQK	S(116): 100; S(129): 0; S(130): 0	S(116): 100;	High	KKsEPDDELLFDFLNSSQK	Unambiguous	1	1	Q8TBA6	S3(Phospho)	CID	1.0000	0.0000	1	1	S(3): 100.0; S(16): 0.0; S(17): 0.0	5.76	2	22	32	3	774.03027	2320.07627	0.74	162.60	42884	42884	MS2	0/0	LC_071715_MC122_V_MC-Et-Cy_01_TP.raw
>sp|Q8TBA6|GOGA5_HUMAN Golgin subfamily A member 5 OS=Homo sapiens GN=GOLGA5 PE=1 SV=3	Q8TBA6	114	KKSEPDDELLFDFLNSSQK	S(116): 100; S(129): 0; S(130): 0	S(116): 100;	High	KKsEPDDELLFDFLNSSQK	Unambiguous	1	1	Q8TBA6	S3(Phospho)	CID	1.0000	0.0000	1	1	S(3): 100.0; S(16): 0.0; S(17): 0.0	5.73	2	38	61	3	774.03125	2320.07920	2.00	162.10	42766	42766	MS2	0/0	LC_071715_MC122_V_MC-Et-Cy_01_TP.raw
>sp|Q9NX40|OCAD1_HUMAN OCIA domain-containing protein 1 OS=Homo sapiens GN=OCIAD1 PE=1 SV=1	Q9NX40	104	KLENSPLGEALR	S(108): 100	S(108): 100;	High	KLENsPLGEALR	Unambiguous	1	1	Q9NX40	S5(Phospho)	CID	1.0000	0.0000	1	1	S(5): 100.0	4.34	1	62	40	2	703.85529	1406.70329	-0.50	76.74	20138	20138	MS2	0/0	LC_071715_MC122_V_MC-Et-Cy_01_TP.raw
>sp|Q53T59|H1BP3_HUMAN HCLS1-binding protein 3 OS=Homo sapiens GN=HS1BP3 PE=1 SV=1	Q53T59	247	KLSPQDPSEDVSSVDPLK	S(249): 100; S(254): 0; S(258): 0; S(259): 0	S(249): 100;	High	KLsPQDPSEDVSSVDPLK	Unambiguous	1	1	Q53T59	S3(Phospho)	CID	0.2693	0.0000	1	1	S(3): 100.0; S(8): 0.0; S(12): 0.0; S(13): 0.0	5.05	1	28	27	2	1010.97693	2020.94658	-0.48	101.72	27034	27034	MS2	0/0	LC_071715_MC122_V_MC-Et-Cy_01_TP.raw
>sp|Q8WVC0|LEO1_HUMAN RNA polymerase-associated protein LEO1 OS=Homo sapiens GN=LEO1 PE=1 SV=1	Q8WVC0	627	KLTSDEEGEPSGK	T(629): 0.6; S(630): 99.4; S(637): 0	S(630): 99.4;	High	KLTsDEEGEPSGK	Unambiguous	1	1	Q8WVC0	S4(Phospho)	CID	0.0464	0.0000	1	1	T(3): 0.6; S(4): 99.4; S(11): 0.0	4.96	1	17	17	2	728.81427	1456.62126	0.60	22.74	4572	4572	MS2	0/0	LC_071715_MC122_V_MC-Et-Cy_01_TP.raw
>sp|P29692|EF1D_HUMAN Elongation factor 1-delta OS=Homo sapiens GN=EEF1D PE=1 SV=5	P29692	144	KPATPAEDDEDDDIDLFGSDNEEEDK	T(147): 0; S(162): 100	S(162): 100;	High	KPATPAEDDEDDDIDLFGsDNEEEDK	Unambiguous	1	1	P29692	S19(Phospho)	CID	0.2394	0.0000	1	1	T(4): 0.0; S(19): 100.0	6.81	0	0	16	3	997.05792	2989.15921	-1.32	170.57	46835	46835	MS2	0/0	LC_071015_MC122_V_MC-Et-Cy_03_TB.raw
>sp|P29692|EF1D_HUMAN Elongation factor 1-delta OS=Homo sapiens GN=EEF1D PE=1 SV=5	P29692	144	KPATPAEDDEDDDIDLFGSDNEEEDK	T(147): 0; S(162): 100	S(162): 100;	High	KPATPAEDDEDDDIDLFGsDNEEEDK	Unambiguous	1	1	P29692	S19(Phospho)	CID	1.0000	0.0000	1	1	T(4): 0.0; S(19): 100.0	6.24	0	5	6	3	997.05853	2989.16104	-0.71	171.17	47006	47006	MS2	0/0	LC_071015_MC122_V_MC-Et-Cy_03_TB.raw
>sp|Q13557|KCC2D_HUMAN Calcium/calmodulin-dependent protein kinase type II subunit delta OS=Homo sapiens GN=CAMK2D PE=1 SV=3	Q13557	323	KPDGVKESTESSNTTIEDEDVK	S(330): 46.5; T(331): 46.5; S(333): 6.2; S(334): 0.9; T(336): 0; T(337): 0		High	KPDGVKEsTESSNTTIEDEDVK	Unambiguous	1	1	Q13557	S8(Phospho)	CID	0.0448	0.0000	1	1	S(8): 46.5; T(9): 46.5; S(11): 6.2; S(12): 0.9; T(14): 0.0; T(15): 0.0	4.69	1	24	24	3	830.03577	2488.09275	-1.93	40.30	9822	9822	MS2	0/0	LC_071715_MC122_V_MC-Et-Cy_01_TP.raw
>sp|O15173|PGRC2_HUMAN Membrane-associated progesterone receptor component 2 OS=Homo sapiens GN=PGRMC2 PE=1 SV=1	O15173	202	KPGEEPSEYTDEEDTKDHNKQD	S(208): 8.9; Y(210): 8.9; T(211): 82.1; T(216): 0		High	KPGEEPSEyTDEEDTKDHNKQD	Unambiguous	1	1	O15173	Y9(Phospho)	CID	0.0022	0.0000	1	1	S(7): 8.9; Y(9): 8.9; T(10): 82.1; T(15): 0.0	4.47	1	0	76	3	891.02692	2671.06620	-0.68	24.06	4202	4202	MS2	0/0	LC_072215_MC122_V_MC-Et-Cy_01_CP.raw
>sp|O15027|SC16A_HUMAN Protein transport protein Sec16A OS=Homo sapiens GN=SEC16A PE=1 SV=3	O15027	386	KQIDSSPVGGETDETTVSQNY	S(390): 50; S(391): 50; T(397): 0; T(400): 0; T(401): 0; S(403): 0; Y(406): 0		High	KQIDSsPVGGETDETTVSQNY	Unambiguous	1	1	O15027	S6(Phospho)	CID	0.0120	0.0000	1	1	S(5): 50.0; S(6): 50.0; T(12): 0.0; T(15): 0.0; T(16): 0.0; S(18): 0.0; Y(21): 0.0	6.65	0	43	100	2	1168.00208	2334.99687	-0.23	69.61	14399	14399	MS2	0/0	LC_072215_MC122_V_MC-Et-Cy_01_CP.raw
>sp|O15027|SC16A_HUMAN Protein transport protein Sec16A OS=Homo sapiens GN=SEC16A PE=1 SV=3	O15027	386	KQIDSSPVGGETDETTVSQNY	S(390): 7.1; S(391): 71; T(397): 7.1; T(400): 7.1; T(401): 7.1; S(403): 0.7; Y(406): 0		High	KQIDsSPVGGETDETTVSQNY	Unambiguous	1	1	O15027	S5(Phospho)	CID	1.0000	0.0000	1	1	S(5): 7.1; S(6): 71.0; T(12): 7.1; T(15): 7.1; T(16): 7.1; S(18): 0.7; Y(21): 0.0	4.55	0	43	80	3	779.00531	2335.00138	1.70	69.64	14407	14407	MS2	0/0	LC_072215_MC122_V_MC-Et-Cy_01_CP.raw
>sp|O15027|SC16A_HUMAN Protein transport protein Sec16A OS=Homo sapiens GN=SEC16A PE=1 SV=3	O15027	386	KQIDSSPVGGETDETTVSQNY	S(390): 7.1; S(391): 71; T(397): 7.1; T(400): 7.1; T(401): 7.1; S(403): 0.7; Y(406): 0		High	KQIDSsPVGGETDETTVSQNY	Unambiguous	1	1	O15027	S6(Phospho)	CID	1.0000	0.0000	1	2	S(5): 7.1; S(6): 71.0; T(12): 7.1; T(15): 7.1; T(16): 7.1; S(18): 0.7; Y(21): 0.0	4.55	0	43	80	3	779.00531	2335.00138	1.70	69.64	14407	14407	MS2	0/0	LC_072215_MC122_V_MC-Et-Cy_01_CP.raw
>sp|P60174|TPIS_HUMAN Triosephosphate isomerase OS=Homo sapiens GN=TPI1 PE=1 SV=3	P60174	56	KQSLGELIGTLNAAK	S(58): 100; T(65): 0	S(58): 100;	High	KQsLGELIGTLNAAK	Unambiguous	1	1	P60174	S3(Phospho)	CID	1.0000	0.0000	1	1	S(3): 100.0; T(10): 0.0	5.61	1	43	32	2	811.92896	1622.85063	-0.47	131.43	34968	34968	MS2	0/0	LC_071715_MC122_V_MC-Et-Cy_01_TP.raw
>sp|P60174|TPIS_HUMAN Triosephosphate isomerase OS=Homo sapiens GN=TPI1 PE=1 SV=3	P60174	56	KQSLGELIGTLNAAK	S(58): 100; T(65): 0	S(58): 100;	High	KQsLGELIGTLNAAK	Unambiguous	1	1	P60174	S3(Phospho)	CID	1.0000	0.0000	1	1	S(3): 100.0; T(10): 0.0	5.00	1	47	23	2	811.92896	1622.85063	-0.47	222.63	61573	61573	MS2	0/0	LC_071015_MC122_V_MC-Et-Cy_03_TB.raw
>sp|Q14573|ITPR3_HUMAN Inositol 1;4;5-trisphosphate receptor type 3 OS=Homo sapiens GN=ITPR3 PE=1 SV=2	Q14573	932	KQSVFSAPSLSAGASAAEPLDR	S(934): 100; S(937): 0; S(940): 0; S(942): 0; S(946): 0	S(934): 100;	High	KQsVFSAPSLSAGASAAEPLDR	Unambiguous	1	1	Q14573	S3(Phospho)	CID	0.1260	0.0000	1	1	S(3): 100.0; S(6): 0.0; S(9): 0.0; S(11): 0.0; S(15): 0.0	5.00	1	31	65	2	1135.04382	2269.08037	-2.54	109.77	29211	29211	MS2	0/0	LC_071715_MC122_V_MC-Et-Cy_01_TP.raw
>sp|Q9Y618|NCOR2_HUMAN Nuclear receptor corepressor 2 OS=Homo sapiens GN=NCOR2 PE=1 SV=2	Q9Y618	1387	KREGTPPPPPPSRDLTEAY	T(1391): 100; S(1398): 0; T(1402): 0; Y(1405): 0	T(1391): 100;	High	KREGtPPPPPPSRDLTEAY	Unambiguous	1	1	Q9Y618	T5(Phospho)	CID	1.0000	0.0000	1	1	T(5): 100.0; S(12): 0.0; T(16): 0.0; Y(19): 0.0	4.36	1	84	80	3	730.02069	2188.04752	1.83	66.05	13594	13594	MS2	0/0	LC_072215_MC122_V_MC-Et-Cy_01_CP.raw
>sp|Q9Y618|NCOR2_HUMAN Nuclear receptor corepressor 2 OS=Homo sapiens GN=NCOR2 PE=1 SV=2	Q9Y618	1387	KREGTPPPPPPSRDLTEAY	T(1391): 100; S(1398): 0; T(1402): 0; Y(1405): 0	T(1391): 100;	High	KREGtPPPPPPSRDLTEAY	Unambiguous	1	1	Q9Y618	T5(Phospho)	CID	1.0000	0.0000	1	1	T(5): 100.0; S(12): 0.0; T(16): 0.0; Y(19): 0.0	4.06	1	24	56	3	730.01855	2188.04111	-1.10	67.10	13841	13841	MS2	0/0	LC_072215_MC122_V_MC-Et-Cy_01_CP.raw
>sp|Q92688|AN32B_HUMAN Acidic leucine-rich nuclear phosphoprotein 32 family member B OS=Homo sapiens GN=ANP32B PE=1 SV=1	Q92688	241	KRETDDEGEDD	T(244): 100	T(244): 100;	High	KREtDDEGEDD	Unambiguous	1	1	Q92688	T4(Phospho)	CID	1.0000	0.0000	1	1	T(4): 100.0	3.55	2	4	22	2	694.74579	1388.48430	-0.51	16.70	2652	2652	MS2	0/0	LC_071715_MC122_V_MC-Et-Cy_01_TP.raw
>sp|P14923|PLAK_HUMAN Junction plakoglobin OS=Homo sapiens GN=JUP PE=1 SV=3	P14923	662	KRVSVELTNSLFK	S(665): 99.4; T(669): 0.3; S(671): 0.3	S(665): 99.4;	High	KRVsVELTNSLFK	Unambiguous	1	1	P14923	S4(Phospho)	CID	0.1059	0.0000	1	1	S(4): 99.4; T(8): 0.3; S(10): 0.3	4.72	2	46	43	2	800.92682	1600.84636	0.29	104.56	27805	27805	MS2	0/0	LC_071715_MC122_V_MC-Et-Cy_01_TP.raw
>sp|Q15067|ACOX1_HUMAN Peroxisomal acyl-coenzyme A oxidase 1 OS=Homo sapiens GN=ACOX1 PE=1 SV=3	Q15067	510	KSKEVAWNLTSVDLVR	S(511): 66.7; T(519): 66.7; S(520): 66.7		High	KsKEVAWNLTsVDLVR	Unambiguous	1	1	Q15067	S2(Phospho); S11(Phospho)	CID	1.0000	0.0000	1	1	S(2): 66.7; T(10): 66.7; S(11): 66.7	3.55	2	62	75	2	1002.98047	2004.95366	-0.98	306.39	84726	84726	MS2	0/0	LC_071015_MC122_V_MC-Et-Cy_03_TB.raw
>sp|Q9H0X4|ITFG3_HUMAN Protein ITFG3 OS=Homo sapiens GN=ITFG3 PE=1 SV=1	Q9H0X4	20	KSQENLGNPSK	S(21): 100; S(29): 0	S(21): 100;	High	KsQENLGNPSK	Unambiguous	1	1	Q9H0X4	S2(Phospho)	CID	1.0000	0.0000	1	1	S(2): 100.0; S(10): 0.0	4.14	1	18	21	2	641.29553	1281.58379	0.21	19.67	3601	3601	MS2	0/0	LC_071715_MC122_V_MC-Et-Cy_01_TP.raw
>sp|Q16890|TPD53_HUMAN Tumor protein D53 OS=Homo sapiens GN=TPD52L1 PE=1 SV=1	Q16890	162	KTKVGGTNPNGGSFEEVLSSTAHASAQSL	T(163): 0; T(168): 0; S(174): 100; S(180): 0; S(181): 0; T(182): 0; S(186): 0; S(189): 0	S(174): 100;	High	KTKVGGTNPNGGsFEEVLSSTAHASAQSL	Unambiguous	1	1	Q16890	S13(Phospho)	CID	0.0653	0.0000	1	1	T(2): 0.0; T(7): 0.0; S(13): 100.0; S(19): 0.0; S(20): 0.0; T(21): 0.0; S(25): 0.0; S(28): 0.0	5.21	2	50	90	3	985.46490	2954.38016	-3.08	125.80	26741	26741	MS2	0/0	LC_072215_MC122_V_MC-Et-Cy_01_CP.raw
>sp|Q9NZT2|OGFR_HUMAN Opioid growth factor receptor OS=Homo sapiens GN=OGFR PE=1 SV=3	Q9NZT2	309	KVEEEGSPGDPDHEASTQGR	S(315): 100; S(324): 0; T(325): 0	S(315): 100;	High	KVEEEGsPGDPDHEASTQGR	Unambiguous	1	1	Q9NZT2	S7(Phospho)	CID	1.0000	0.0000	1	1	S(7): 100.0; S(16): 0.0; T(17): 0.0	5.28	1	26	51	3	735.64001	2204.90549	-1.72	24.21	4646	4646	MS2	0/0	LC_071015_MC122_V_MC-Et-Cy_03_TB.raw
>sp|Q9H3N1|TMX1_HUMAN Thioredoxin-related transmembrane protein 1 OS=Homo sapiens GN=TMX1 PE=1 SV=1	Q9H3N1	234	KVEEEQEADEEDVSEEEAESK	S(247): 100; S(253): 0	S(247): 100;	High	KVEEEQEADEEDVsEEEAESK	Unambiguous	1	1	Q9H3N1	S14(Phospho)	CID	0.3468	0.0000	1	1	S(14): 100.0; S(20): 0.0	6.43	1	1	2	3	840.00085	2517.98801	0.11	39.22	9507	9507	MS2	0/0	LC_071715_MC122_V_MC-Et-Cy_01_TP.raw
>sp|Q9H3N1|TMX1_HUMAN Thioredoxin-related transmembrane protein 1 OS=Homo sapiens GN=TMX1 PE=1 SV=1	Q9H3N1	234	KVEEEQEADEEDVSEEEAESK	S(247): 100; S(253): 0	S(247): 100;	High	KVEEEQEADEEDVsEEEAESK	Unambiguous	1	1	Q9H3N1	S14(Phospho)	CID	0.2968	0.0000	1	1	S(14): 100.0; S(20): 0.0	6.30	1	22	25	3	840.00104	2517.98856	0.33	38.71	9356	9356	MS2	0/0	LC_071715_MC122_V_MC-Et-Cy_01_TP.raw
>sp|Q9H3N1|TMX1_HUMAN Thioredoxin-related transmembrane protein 1 OS=Homo sapiens GN=TMX1 PE=1 SV=1	Q9H3N1	234	KVEEEQEADEEDVSEEEAESK	S(247): 100; S(253): 0	S(247): 100;	High	KVEEEQEADEEDVsEEEAESK	Unambiguous	1	1	Q9H3N1	S14(Phospho)	CID	0.2129	0.0000	1	1	S(14): 100.0; S(20): 0.0	5.73	1	2	8	3	840.00134	2517.98948	0.69	51.47	12436	12436	MS2	0/0	LC_071015_MC122_V_MC-Et-Cy_03_TB.raw
>sp|Q9H3N1|TMX1_HUMAN Thioredoxin-related transmembrane protein 1 OS=Homo sapiens GN=TMX1 PE=1 SV=1	Q9H3N1	234	KVEEEQEADEEDVSEEEAESK	S(247): 100; S(253): 0	S(247): 100;	High	KVEEEQEADEEDVsEEEAESK	Unambiguous	1	1	Q9H3N1	S14(Phospho)	CID	1.0000	0.0000	1	1	S(14): 100.0; S(20): 0.0	5.16	1	6	9	3	840.00006	2517.98563	-0.83	50.93	12274	12274	MS2	0/0	LC_071015_MC122_V_MC-Et-Cy_03_TB.raw
>sp|Q9Y624|JAM1_HUMAN Junctional adhesion molecule A OS=Homo sapiens GN=F11R PE=1 SV=1	Q9Y624	277	KVIYSQPSAR	Y(280): 0.1; S(281): 0.6; S(284): 99.3	S(284): 99.3;	High	KVIYSQPsAR	Unambiguous	1	1	Q9Y624	S8(Phospho)	CID	1.0000	0.0000	1	1	Y(4): 0.1; S(5): 0.6; S(8): 99.3	3.71	1	71	28	2	614.80859	1228.60991	1.07	30.84	7038	7038	MS2	0/0	LC_071715_MC122_V_MC-Et-Cy_01_TP.raw
>sp|Q9H1E3|NUCKS_HUMAN Nuclear ubiquitous casein and cyclin-dependent kinase substrate 1 OS=Homo sapiens GN=NUCKS1 PE=1 SV=1	Q9H1E3	9	KVVDYSQFQESDDADEDYGR	Y(13): 0; S(14): 0; S(19): 100; Y(26): 0	S(19): 100;	High	KVVDYSQFQEsDDADEDYGR	Unambiguous	1	1	Q9H1E3	S11(Phospho)	CID	0.2547	0.0000	1	1	Y(5): 0.0; S(6): 0.0; S(11): 100.0; Y(18): 0.0	5.81	1	22	24	3	815.99524	2445.97116	-0.31	74.84	19600	19600	MS2	0/0	LC_071715_MC122_V_MC-Et-Cy_01_TP.raw
>sp|Q9H1E3|NUCKS_HUMAN Nuclear ubiquitous casein and cyclin-dependent kinase substrate 1 OS=Homo sapiens GN=NUCKS1 PE=1 SV=1	Q9H1E3	9	KVVDYSQFQESDDADEDYGR	Y(13): 0; S(14): 0; S(19): 100; Y(26): 0	S(19): 100;	High	KVVDYSQFQEsDDADEDYGR	Unambiguous	1	1	Q9H1E3	S11(Phospho)	CID	1.0000	0.0000	1	1	Y(5): 0.0; S(6): 0.0; S(11): 100.0; Y(18): 0.0	5.39	1	23	58	3	815.99438	2445.96860	-1.36	77.85	20447	20447	MS2	0/0	LC_071715_MC122_V_MC-Et-Cy_01_TP.raw
>sp|Q9H1E3|NUCKS_HUMAN Nuclear ubiquitous casein and cyclin-dependent kinase substrate 1 OS=Homo sapiens GN=NUCKS1 PE=1 SV=1	Q9H1E3	9	KVVDYSQFQESDDADEDYGR	Y(13): 0; S(14): 0; S(19): 100; Y(26): 0	S(19): 100;	High	KVVDYSQFQEsDDADEDYGR	Unambiguous	1	1	Q9H1E3	S11(Phospho)	CID	0.2260	0.0000	1	1	Y(5): 0.0; S(6): 0.0; S(11): 100.0; Y(18): 0.0	5.31	1	40	17	3	815.99353	2445.96604	-2.41	75.97	19920	19920	MS2	0/0	LC_071715_MC122_V_MC-Et-Cy_01_TP.raw
>sp|Q9H1E3|NUCKS_HUMAN Nuclear ubiquitous casein and cyclin-dependent kinase substrate 1 OS=Homo sapiens GN=NUCKS1 PE=1 SV=1	Q9H1E3	9	KVVDYSQFQESDDADEDYGR	Y(13): 0; S(14): 0; S(19): 100; Y(26): 0	S(19): 100;	High	KVVDYSQFQEsDDADEDYGR	Unambiguous	1	1	Q9H1E3	S11(Phospho)	CID	1.0000	0.0000	1	1	Y(5): 0.0; S(6): 0.0; S(11): 100.0; Y(18): 0.0	5.08	1	4	7	3	815.99493	2445.97025	-0.68	114.81	30882	30882	MS2	0/0	LC_071015_MC122_V_MC-Et-Cy_03_TB.raw
>sp|Q9H1E3|NUCKS_HUMAN Nuclear ubiquitous casein and cyclin-dependent kinase substrate 1 OS=Homo sapiens GN=NUCKS1 PE=1 SV=1	Q9H1E3	9	KVVDYSQFQESDDADEDYGR	Y(13): 0; S(14): 0; S(19): 100; Y(26): 0	S(19): 100;	High	KVVDYSQFQEsDDADEDYGR	Unambiguous	1	1	Q9H1E3	S11(Phospho)	CID	0.1255	0.0000	1	1	Y(5): 0.0; S(6): 0.0; S(11): 100.0; Y(18): 0.0	5.02	1	11	14	3	815.99438	2445.96860	-1.36	75.37	19750	19750	MS2	0/0	LC_071715_MC122_V_MC-Et-Cy_01_TP.raw
>sp|Q9H1E3|NUCKS_HUMAN Nuclear ubiquitous casein and cyclin-dependent kinase substrate 1 OS=Homo sapiens GN=NUCKS1 PE=1 SV=1	Q9H1E3	9	KVVDYSQFQESDDADEDYGR	Y(13): 0; S(14): 0; S(19): 100; Y(26): 0	S(19): 100;	High	KVVDYSQFQEsDDADEDYGR	Unambiguous	1	1	Q9H1E3	S11(Phospho)	CID	1.0000	0.0000	1	1	Y(5): 0.0; S(6): 0.0; S(11): 100.0; Y(18): 0.0	4.95	1	14	16	3	815.99500	2445.97043	-0.61	114.32	30743	30743	MS2	0/0	LC_071015_MC122_V_MC-Et-Cy_03_TB.raw
>sp|Q9BUH6|CI142_HUMAN Uncharacterized protein C9orf142 OS=Homo sapiens GN=C9orf142 PE=1 SV=2	Q9BUH6	139	LAAAEETAVSPR	T(145): 0; S(148): 100	S(148): 100;	High	LAAAEETAVsPR	Unambiguous	1	1	Q9BUH6	S10(Phospho)	CID	0.2222	0.0000	1	1	T(7): 0.0; S(10): 100.0	4.59	0	39	41	2	647.80536	1294.60344	-0.39	41.91	10284	10284	MS2	0/0	LC_071715_MC122_V_MC-Et-Cy_01_TP.raw
>sp|Q14160|SCRIB_HUMAN Protein scribble homolog OS=Homo sapiens GN=SCRIB PE=1 SV=4	Q14160	1536	LAEAPSPAPTPSPTPVEDLGPQTSTSPGRLSPDFAEELR	S(1541): 0; T(1545): 0; S(1547): 0.5; T(1549): 0.5; T(1558): 25.4; S(1559): 25.4; T(1560): 25.4; S(1561): 25.4; S(1566): 97.3		High	LAEAPSPAPTPSPTPVEDLGPQTSTsPGRLsPDFAEELR	Unambiguous	1	1	Q14160	S26(Phospho); S31(Phospho)	CID	0.1697	0.0000	1	1	S(6): 0.0; T(10): 0.0; S(12): 0.5; T(14): 0.5; T(23): 25.4; S(24): 25.4; T(25): 25.4; S(26): 25.4; S(31): 97.3	5.48	1	7	25	3	1392.31396	4174.92734	0.33	146.89	38959	38959	MS2	0/0	LC_071715_MC122_V_MC-Et-Cy_01_TP.raw
>sp|Q16204|CCDC6_HUMAN Coiled-coil domain-containing protein 6 OS=Homo sapiens GN=CCDC6 PE=1 SV=2	Q16204	235	LDQPVSAPPSPR	S(240): 100; S(244): 100	S(240): 100; S(244): 100;	High	LDQPVsAPPsPR	Unambiguous	1	1	Q16204	S6(Phospho); S10(Phospho)	CID	1.0000	0.0000	1	1	S(6): 100.0; S(10): 100.0	4.82	0	43	49	2	712.30396	1423.60063	-0.89	53.31	13553	13553	MS2	0/0	LC_071715_MC122_V_MC-Et-Cy_01_TP.raw
>sp|Q16204|CCDC6_HUMAN Coiled-coil domain-containing protein 6 OS=Homo sapiens GN=CCDC6 PE=1 SV=2	Q16204	235	LDQPVSAPPSPR	S(240): 100; S(244): 100	S(240): 100; S(244): 100;	High	LDQPVsAPPsPR	Unambiguous	1	1	Q16204	S6(Phospho); S10(Phospho)	CID	1.0000	0.0000	1	1	S(6): 100.0; S(10): 100.0	4.33	0	13	36	2	712.30402	1423.60076	-0.81	52.63	13361	13361	MS2	0/0	LC_071715_MC122_V_MC-Et-Cy_01_TP.raw
>sp|O14545|TRAD1_HUMAN TRAF-type zinc finger domain-containing protein 1 OS=Homo sapiens GN=TRAFD1 PE=1 SV=1	O14545	407	LDSQPQETSPELPR	S(409): 0; T(414): 0.4; S(415): 99.6	S(415): 99.6;	High	LDSQPQETsPELPR	Unambiguous	1	1	O14545	S9(Phospho)	CID	0.0662	0.0000	1	1	S(3): 0.0; T(8): 0.4; S(9): 99.6	4.23	0	4	25	2	838.87933	1676.75139	-0.84	61.77	15945	15945	MS2	0/0	LC_071715_MC122_V_MC-Et-Cy_01_TP.raw
>sp|Q9NZB2|F120A_HUMAN Constitutive coactivator of PPAR-gamma-like protein 1 OS=Homo sapiens GN=FAM120A PE=1 SV=2	Q9NZB2	947	LEIAGTVVGHWAGSRRGR	T(952): 100; S(960): 100	T(952): 100; S(960): 100;	High	LEIAGtVVGHWAGsRRGR	Unambiguous	1	1	Q9NZB2	T6(Phospho); S14(Phospho)	CID	0.0028	0.0000	1	1	T(6): 100.0; S(14): 100.0	3.62	2	70	41	2	1041.49268	2081.97807	-0.69	319.93	88433	88433	MS2	0/0	LC_071015_MC122_V_MC-Et-Cy_03_TB.raw
>sp|P19338|NUCL_HUMAN Nucleolin OS=Homo sapiens GN=NCL PE=1 SV=3	P19338	555	LELQGPRGSPNAR	S(563): 100	S(563): 100;	High	LELQGPRGsPNAR	Unambiguous	1	1	P19338	S9(Phospho)	CID	1.0000	0.0000	1	1	S(9): 100.0	3.77	1	0	37	2	737.86224	1474.71721	0.62	44.97	11168	11168	MS2	0/0	LC_071715_MC122_V_MC-Et-Cy_01_TP.raw
>sp|P21860|ERBB3_HUMAN Receptor tyrosine-protein kinase erbB-3 OS=Homo sapiens GN=ERBB3 PE=1 SV=1	P21860	681	LERGESIEPLDPSEKANKVL	S(686): 100; S(693): 0	S(686): 100;	High	LERGEsIEPLDPSEKANKVL	Unambiguous	1	1	P21860	S6(Phospho)	CID	1.0000	0.0000	1	1	S(6): 100.0; S(13): 0.0	3.90	2	45	100	3	768.72046	2304.14682	-0.69	97.62	20596	20596	MS2	0/0	LC_072215_MC122_V_MC-Et-Cy_01_CP.raw
>sp|O43719|HTSF1_HUMAN HIV Tat-specific factor 1 OS=Homo sapiens GN=HTATSF1 PE=1 SV=1	O43719	696	LFEDDDSNEK	S(702): 100	S(702): 100;	High	LFEDDDsNEK	Unambiguous	1	1	O43719	S7(Phospho)	CID	1.0000	0.0000	1	1	S(7): 100.0	3.57	0	46	62	2	646.23981	1291.47234	-0.24	41.79	10251	10251	MS2	0/0	LC_071715_MC122_V_MC-Et-Cy_01_TP.raw
>sp|O43719|HTSF1_HUMAN HIV Tat-specific factor 1 OS=Homo sapiens GN=HTATSF1 PE=1 SV=1	O43719	672	LFEESDDKEDEDADGKEVEDADEK	S(676): 100	S(676): 100;	High	LFEEsDDKEDEDADGKEVEDADEK	Unambiguous	1	1	O43719	S5(Phospho)	CID	1.0000	0.0000	1	1	S(5): 100.0	6.10	2	9	14	3	946.37048	2837.09690	-2.71	87.74	23048	23048	MS2	0/0	LC_071015_MC122_V_MC-Et-Cy_03_TB.raw
>sp|Q9UNE7|CHIP_HUMAN E3 ubiquitin-protein ligase CHIP OS=Homo sapiens GN=STUB1 PE=1 SV=2	Q9UNE7	13	LGAGGGSPEKSPSAQELK	S(19): 99.7; S(23): 88.4; S(25): 11.9	S(19): 99.7;	High	LGAGGGsPEKsPSAQELK	Unambiguous	1	1	Q9UNE7	S7(Phospho); S11(Phospho)	CID	0.1598	0.0000	1	1	S(7): 99.7; S(11): 88.4; S(13): 11.9	6.57	1	18	34	2	936.91052	1872.81377	-0.18	44.67	11080	11080	MS2	0/0	LC_071715_MC122_V_MC-Et-Cy_01_TP.raw
>sp|Q9UNE7|CHIP_HUMAN E3 ubiquitin-protein ligase CHIP OS=Homo sapiens GN=STUB1 PE=1 SV=2	Q9UNE7	13	LGAGGGSPEKSPSAQELK	S(19): 100; S(23): 97.7; S(25): 2.3	S(19): 100;	High	LGAGGGsPEKsPSAQELK	Unambiguous	1	1	Q9UNE7	S7(Phospho); S11(Phospho)	CID	0.1635	0.0000	1	1	S(7): 100.0; S(11): 97.7; S(13): 2.3	5.20	1	33	60	2	936.91101	1872.81474	0.34	45.31	11265	11265	MS2	0/0	LC_071715_MC122_V_MC-Et-Cy_01_TP.raw
>sp|Q9UNE7|CHIP_HUMAN E3 ubiquitin-protein ligase CHIP OS=Homo sapiens GN=STUB1 PE=1 SV=2	Q9UNE7	13	LGAGGGSPEKSPSAQELK	S(19): 98.2; S(23): 1.7; S(25): 0		High	LGAGGGsPEKSPSAQELK	Unambiguous	1	1	Q9UNE7	S7(Phospho)	CID	0.1734	0.0000	1	1	S(7): 98.2; S(11): 1.7; S(13): 0.0	4.67	1	0	24	2	896.92773	1792.84819	0.23	43.26	10667	10667	MS2	0/0	LC_071715_MC122_V_MC-Et-Cy_01_TP.raw
>sp|Q9UNE7|CHIP_HUMAN E3 ubiquitin-protein ligase CHIP OS=Homo sapiens GN=STUB1 PE=1 SV=2	Q9UNE7	13	LGAGGGSPEKSPSAQELK	S(19): 99.5; S(23): 0.5; S(25): 0	S(19): 99.5;	High	LGAGGGsPEKSPSAQELK	Unambiguous	1	1	Q9UNE7	S7(Phospho)	CID	1.0000	0.0000	1	1	S(7): 99.5; S(11): 0.5; S(13): 0.0	4.15	1	37	30	3	598.28760	1792.84824	0.26	43.22	10655	10655	MS2	0/0	LC_071715_MC122_V_MC-Et-Cy_01_TP.raw
>sp|O00264|PGRC1_HUMAN Membrane-associated progesterone receptor component 1 OS=Homo sapiens GN=PGRMC1 PE=1 SV=3	O00264	171	LKEGEEPTVYSDEEEPKDESARKND	T(178): 0.3; Y(180): 2; S(181): 97.6; S(190): 0		High	LKEGEEPTVYsDEEEPKDESARKND	Unambiguous	1	1	O00264	S11(Phospho)	CID	0.0323	0.0000	1	1	T(8): 0.3; Y(10): 2.0; S(11): 97.6; S(20): 0.0	4.02	2	3	46	3	992.09863	2974.28135	-0.85	44.03	8658	8658	MS2	0/0	LC_072215_MC122_V_MC-Et-Cy_01_CP.raw
>sp|O15173|PGRC2_HUMAN Membrane-associated progesterone receptor component 2 OS=Homo sapiens GN=PGRMC2 PE=1 SV=1	O15173	200	LLKPGEEPSEYTDEEDTK	S(208): 0; Y(210): 0.8; T(211): 99.2; T(216): 0	T(211): 99.2;	High	LLKPGEEPSEYtDEEDTK	Unambiguous	1	1	O15173	T12(Phospho)	CID	0.0038	0.0000	1	1	S(9): 0.0; Y(11): 0.8; T(12): 99.2; T(17): 0.0	5.22	0	0	20	2	1080.46680	2159.92632	-0.26	81.29	21176	21176	MS2	0/0	LC_071015_MC122_V_MC-Et-Cy_03_TB.raw
>sp|O15173|PGRC2_HUMAN Membrane-associated progesterone receptor component 2 OS=Homo sapiens GN=PGRMC2 PE=1 SV=1	O15173	200	LLKPGEEPSEYTDEEDTK	S(208): 0; Y(210): 0.5; T(211): 99.5; T(216): 0	T(211): 99.5;	High	LLKPGEEPSEYtDEEDTK	Unambiguous	1	1	O15173	T12(Phospho)	CID	0.0965	0.0000	1	1	S(9): 0.0; Y(11): 0.5; T(12): 99.5; T(17): 0.0	5.18	0	16	14	3	720.64642	2159.92472	-1.00	60.34	15542	15542	MS2	0/0	LC_071715_MC122_V_MC-Et-Cy_01_TP.raw
>sp|O15173|PGRC2_HUMAN Membrane-associated progesterone receptor component 2 OS=Homo sapiens GN=PGRMC2 PE=1 SV=1	O15173	200	LLKPGEEPSEYTDEEDTK	S(208): 0; Y(210): 0.4; T(211): 99.6; T(216): 0	T(211): 99.6;	High	LLKPGEEPSEYtDEEDTK	Unambiguous	1	1	O15173	T12(Phospho)	CID	0.0703	0.0000	1	1	S(9): 0.0; Y(11): 0.4; T(12): 99.6; T(17): 0.0	5.12	0	43	39	3	720.64624	2159.92417	-1.25	62.31	16094	16094	MS2	0/0	LC_071715_MC122_V_MC-Et-Cy_01_TP.raw
>sp|O15173|PGRC2_HUMAN Membrane-associated progesterone receptor component 2 OS=Homo sapiens GN=PGRMC2 PE=1 SV=1	O15173	200	LLKPGEEPSEYTDEEDTK	S(208): 0; Y(210): 0; T(211): 100; T(216): 0	T(211): 100;	High	LLKPGEEPSEYtDEEDTK	Unambiguous	1	1	O15173	T12(Phospho)	CID	0.0859	0.0000	1	1	S(9): 0.0; Y(11): 0.0; T(12): 100.0; T(17): 0.0	5.12	0	9	42	2	1080.46619	2159.92510	-0.82	57.37	14704	14704	MS2	0/0	LC_071715_MC122_V_MC-Et-Cy_01_TP.raw
>sp|O15173|PGRC2_HUMAN Membrane-associated progesterone receptor component 2 OS=Homo sapiens GN=PGRMC2 PE=1 SV=1	O15173	200	LLKPGEEPSEYTDEEDTK	S(208): 0; Y(210): 5.8; T(211): 94.2; T(216): 0		High	LLKPGEEPSEYtDEEDTK	Unambiguous	1	1	O15173	T12(Phospho)	CID	0.0252	0.0000	1	1	S(9): 0.0; Y(11): 5.8; T(12): 94.2; T(17): 0.0	4.76	0	28	6	3	720.64667	2159.92545	-0.66	81.27	21171	21171	MS2	0/0	LC_071015_MC122_V_MC-Et-Cy_03_TB.raw
>sp|O15173|PGRC2_HUMAN Membrane-associated progesterone receptor component 2 OS=Homo sapiens GN=PGRMC2 PE=1 SV=1	O15173	200	LLKPGEEPSEYTDEEDTK	S(208): 0.1; Y(210): 0.7; T(211): 99.3; T(216): 0	T(211): 99.3;	High	LLKPGEEPSEYtDEEDTK	Unambiguous	1	1	O15173	T12(Phospho)	CID	0.0717	0.0000	1	1	S(9): 0.1; Y(11): 0.7; T(12): 99.3; T(17): 0.0	4.74	0	2	3	2	1080.46643	2159.92558	-0.60	57.84	14835	14835	MS2	0/0	LC_071715_MC122_V_MC-Et-Cy_01_TP.raw
>sp|O15173|PGRC2_HUMAN Membrane-associated progesterone receptor component 2 OS=Homo sapiens GN=PGRMC2 PE=1 SV=1	O15173	200	LLKPGEEPSEYTDEEDTK	S(208): 0; Y(210): 6; T(211): 94; T(216): 0		High	LLKPGEEPSEYtDEEDTK	Unambiguous	1	1	O15173	T12(Phospho)	CID	0.0486	0.0000	1	1	S(9): 0.0; Y(11): 6.0; T(12): 94.0; T(17): 0.0	4.73	0	1	1	3	720.64697	2159.92636	-0.23	81.82	21328	21328	MS2	0/0	LC_071015_MC122_V_MC-Et-Cy_03_TB.raw
>sp|O15173|PGRC2_HUMAN Membrane-associated progesterone receptor component 2 OS=Homo sapiens GN=PGRMC2 PE=1 SV=1	O15173	200	LLKPGEEPSEYTDEEDTK	S(208): 0; Y(210): 0.6; T(211): 99.4; T(216): 0	T(211): 99.4;	High	LLKPGEEPSEYtDEEDTK	Unambiguous	1	1	O15173	T12(Phospho)	CID	0.0809	0.0000	1	1	S(9): 0.0; Y(11): 0.6; T(12): 99.4; T(17): 0.0	4.70	0	5	8	2	1080.46643	2159.92558	-0.60	58.36	14980	14980	MS2	0/0	LC_071715_MC122_V_MC-Et-Cy_01_TP.raw
>sp|O15173|PGRC2_HUMAN Membrane-associated progesterone receptor component 2 OS=Homo sapiens GN=PGRMC2 PE=1 SV=1	O15173	200	LLKPGEEPSEYTDEEDTK	S(208): 0; Y(210): 0.5; T(211): 99.5; T(216): 0	T(211): 99.5;	High	LLKPGEEPSEYtDEEDTK	Unambiguous	1	1	O15173	T12(Phospho)	CID	0.0983	0.0000	1	1	S(9): 0.0; Y(11): 0.5; T(12): 99.5; T(17): 0.0	4.68	0	23	20	2	1080.46570	2159.92412	-1.27	58.94	15143	15143	MS2	0/0	LC_071715_MC122_V_MC-Et-Cy_01_TP.raw
>sp|O15173|PGRC2_HUMAN Membrane-associated progesterone receptor component 2 OS=Homo sapiens GN=PGRMC2 PE=1 SV=1	O15173	200	LLKPGEEPSEYTDEEDTK	S(208): 0; Y(210): 5.8; T(211): 94.2; T(216): 0		High	LLKPGEEPSEYtDEEDTK	Unambiguous	1	1	O15173	T12(Phospho)	CID	0.0621	0.0000	1	1	S(9): 0.0; Y(11): 5.8; T(12): 94.2; T(17): 0.0	4.67	0	7	3	3	720.64752	2159.92801	0.53	58.75	15091	15091	MS2	0/0	LC_071715_MC122_V_MC-Et-Cy_01_TP.raw
>sp|O15173|PGRC2_HUMAN Membrane-associated progesterone receptor component 2 OS=Homo sapiens GN=PGRMC2 PE=1 SV=1	O15173	200	LLKPGEEPSEYTDEEDTK	S(208): 0; Y(210): 0.4; T(211): 99.6; T(216): 0	T(211): 99.6;	High	LLKPGEEPSEYtDEEDTK	Unambiguous	1	1	O15173	T12(Phospho)	CID	0.0346	0.0000	1	1	S(9): 0.0; Y(11): 0.4; T(12): 99.6; T(17): 0.0	4.63	0	5	6	3	720.64667	2159.92545	-0.66	59.27	15236	15236	MS2	0/0	LC_071715_MC122_V_MC-Et-Cy_01_TP.raw
>sp|O15173|PGRC2_HUMAN Membrane-associated progesterone receptor component 2 OS=Homo sapiens GN=PGRMC2 PE=1 SV=1	O15173	200	LLKPGEEPSEYTDEEDTK	S(208): 0; Y(210): 49.9; T(211): 49.9; T(216): 0.3		High	LLKPGEEPSEYtDEEDTK	Unambiguous	1	1	O15173	T12(Phospho)	CID	0.0588	0.0000	1	1	S(9): 0.0; Y(11): 49.9; T(12): 49.9; T(17): 0.3	4.59	0	16	23	3	720.64636	2159.92453	-1.08	60.86	15688	15688	MS2	0/0	LC_071715_MC122_V_MC-Et-Cy_01_TP.raw
>sp|O15173|PGRC2_HUMAN Membrane-associated progesterone receptor component 2 OS=Homo sapiens GN=PGRMC2 PE=1 SV=1	O15173	200	LLKPGEEPSEYTDEEDTK	S(208): 0; Y(210): 50; T(211): 50; T(216): 0		High	LLKPGEEPSEYtDEEDTK	Unambiguous	1	1	O15173	T12(Phospho)	CID	0.0374	0.0000	1	1	S(9): 0.0; Y(11): 50.0; T(12): 50.0; T(17): 0.0	4.54	0	2	1	3	720.64716	2159.92691	0.02	57.68	14787	14787	MS2	0/0	LC_071715_MC122_V_MC-Et-Cy_01_TP.raw
>sp|O15173|PGRC2_HUMAN Membrane-associated progesterone receptor component 2 OS=Homo sapiens GN=PGRMC2 PE=1 SV=1	O15173	200	LLKPGEEPSEYTDEEDTK	S(208): 0; Y(210): 5.9; T(211): 94.1; T(216): 0		High	LLKPGEEPSEYtDEEDTK	Unambiguous	1	1	O15173	T12(Phospho)	CID	0.0774	0.0000	1	1	S(9): 0.0; Y(11): 5.9; T(12): 94.1; T(17): 0.0	4.52	0	43	29	3	720.64697	2159.92636	-0.23	57.19	14654	14654	MS2	0/0	LC_071715_MC122_V_MC-Et-Cy_01_TP.raw
>sp|O15173|PGRC2_HUMAN Membrane-associated progesterone receptor component 2 OS=Homo sapiens GN=PGRMC2 PE=1 SV=1	O15173	200	LLKPGEEPSEYTDEEDTK	S(208): 0; Y(210): 0.7; T(211): 99.3; T(216): 0	T(211): 99.3;	High	LLKPGEEPSEYtDEEDTK	Unambiguous	1	1	O15173	T12(Phospho)	CID	0.0820	0.0000	1	1	S(9): 0.0; Y(11): 0.7; T(12): 99.3; T(17): 0.0	4.51	0	0	5	2	1080.46594	2159.92461	-1.05	81.83	21330	21330	MS2	0/0	LC_071015_MC122_V_MC-Et-Cy_03_TB.raw
>sp|O15173|PGRC2_HUMAN Membrane-associated progesterone receptor component 2 OS=Homo sapiens GN=PGRMC2 PE=1 SV=1	O15173	200	LLKPGEEPSEYTDEEDTK	S(208): 0; Y(210): 5.4; T(211): 94.6; T(216): 0		High	LLKPGEEPSEYtDEEDTK	Unambiguous	1	1	O15173	T12(Phospho)	CID	0.0361	0.0000	1	1	S(9): 0.0; Y(11): 5.4; T(12): 94.6; T(17): 0.0	4.43	0	36	13	3	720.64703	2159.92655	-0.15	59.83	15398	15398	MS2	0/0	LC_071715_MC122_V_MC-Et-Cy_01_TP.raw
>sp|O15173|PGRC2_HUMAN Membrane-associated progesterone receptor component 2 OS=Homo sapiens GN=PGRMC2 PE=1 SV=1	O15173	200	LLKPGEEPSEYTDEEDTK	S(208): 0; Y(210): 7; T(211): 93; T(216): 0		High	LLKPGEEPSEYtDEEDTK	Unambiguous	1	1	O15173	T12(Phospho)	CID	0.0533	0.0000	1	1	S(9): 0.0; Y(11): 7.0; T(12): 93.0; T(17): 0.0	4.13	0	0	59	2	1080.46851	2159.92974	1.33	82.40	21499	21499	MS2	0/0	LC_071015_MC122_V_MC-Et-Cy_03_TB.raw
>sp|O15173|PGRC2_HUMAN Membrane-associated progesterone receptor component 2 OS=Homo sapiens GN=PGRMC2 PE=1 SV=1	O15173	200	LLKPGEEPSEYTDEEDTK	S(208): 0; Y(210): 50; T(211): 50; T(216): 0		High	LLKPGEEPSEYtDEEDTK	Unambiguous	1	1	O15173	T12(Phospho)	CID	1.0000	0.0000	1	1	S(9): 0.0; Y(11): 50.0; T(12): 50.0; T(17): 0.0	4.13	0	4	2	3	720.64673	2159.92563	-0.57	58.24	14947	14947	MS2	0/0	LC_071715_MC122_V_MC-Et-Cy_01_TP.raw
>sp|P42566|EPS15_HUMAN Epidermal growth factor receptor substrate 15 OS=Homo sapiens GN=EPS15 PE=1 SV=2	P42566	802	LNDPFQPFPGNDSPK	S(814): 100	S(814): 100;	High	LNDPFQPFPGNDsPK	Unambiguous	1	1	P42566	S13(Phospho)	CID	1.0000	0.0000	1	1	S(13): 100.0	4.34	0	35	49	2	876.88458	1752.76189	-0.62	120.69	32140	32140	MS2	0/0	LC_071715_MC122_V_MC-Et-Cy_01_TP.raw
>sp|Q7Z434|MAVS_HUMAN Mitochondrial antiviral-signaling protein OS=Homo sapiens GN=MAVS PE=1 SV=2	Q7Z434	240	LPGPTGSVVSTGTSFSSSSPGLASAGAAEGK	T(244): 1.3; S(246): 0.3; S(249): 6.9; T(250): 6.9; T(252): 38.8; S(253): 38.8; S(255): 7; S(256): 13.1; S(257): 13.1; S(258): 73.7; S(263): 0		High	LPGPTGSVVSTGTsFsSSSPGLASAGAAEGK	Unambiguous	1	1	Q7Z434	S14(Phospho); S16(Phospho)	CID	0.0534	0.0000	1	1	T(5): 1.3; S(7): 0.3; S(10): 6.9; T(11): 6.9; T(13): 38.8; S(14): 38.8; S(16): 7.0; S(17): 13.1; S(18): 13.1; S(19): 73.7; S(24): 0.0	4.87	0	7	31	3	975.44202	2924.31150	5.17	113.96	30337	30337	MS2	0/0	LC_071715_MC122_V_MC-Et-Cy_01_TP.raw
>sp|P15291|B4GT1_HUMAN Beta-1;4-galactosyltransferase 1 OS=Homo sapiens GN=B4GALT1 PE=1 SV=5	P15291	50	LPQLVGVSTPLQGGSNSAAAIGQSSGELR	S(57): 0; T(58): 0; S(64): 0; S(66): 0; S(73): 50; S(74): 50		High	LPQLVGVSTPLQGGSNSAAAIGQSsGELR	Unambiguous	1	1	P15291	S25(Phospho)	CID	0.0626	0.0000	1	1	S(8): 0.0; T(9): 0.0; S(15): 0.0; S(17): 0.0; S(24): 50.0; S(25): 50.0	5.11	0	51	35	3	958.81549	2874.43192	-1.36	138.63	36844	36844	MS2	0/0	LC_071715_MC122_V_MC-Et-Cy_01_TP.raw
>sp|Q09666|AHNK_HUMAN Neuroblast differentiation-associated protein AHNAK OS=Homo sapiens GN=AHNAK PE=1 SV=2	Q09666	208	LPSGSGAASPTGSAVDIR	S(210): 92.4; S(212): 7.6; S(216): 99.3; T(218): 0.7; S(220): 0	S(216): 99.3;	High	LPSGsGAAsPTGSAVDIR	Unambiguous	1	1	Q09666	S5(Phospho); S9(Phospho)	CID	0.2139	0.0000	1	1	S(3): 92.4; S(5): 7.6; S(9): 99.3; T(11): 0.7; S(13): 0.0	7.20	0	13	39	2	901.88989	1802.77251	0.15	77.40	20321	20321	MS2	0/0	LC_071715_MC122_V_MC-Et-Cy_01_TP.raw
>sp|Q09666|AHNK_HUMAN Neuroblast differentiation-associated protein AHNAK OS=Homo sapiens GN=AHNAK PE=1 SV=2	Q09666	208	LPSGSGAASPTGSAVDIR	S(210): 2; S(212): 98; S(216): 86.4; T(218): 11.8; S(220): 1.8		High	LPSGsGAAsPTGSAVDIR	Unambiguous	1	1	Q09666	S5(Phospho); S9(Phospho)	CID	0.2362	0.0000	1	1	S(3): 2.0; S(5): 98.0; S(9): 86.4; T(11): 11.8; S(13): 1.8	6.86	0	13	35	2	901.89026	1802.77324	0.55	78.41	20603	20603	MS2	0/0	LC_071715_MC122_V_MC-Et-Cy_01_TP.raw
>sp|Q09666|AHNK_HUMAN Neuroblast differentiation-associated protein AHNAK OS=Homo sapiens GN=AHNAK PE=1 SV=2	Q09666	208	LPSGSGAASPTGSAVDIR	S(210): 90; S(212): 10.5; S(216): 47.1; T(218): 47.1; S(220): 5.3		High	LPSGsGAAsPTGSAVDIR	Unambiguous	1	1	Q09666	S5(Phospho); S9(Phospho)	CID	0.2196	0.0000	1	1	S(3): 90.0; S(5): 10.5; S(9): 47.1; T(11): 47.1; S(13): 5.3	6.83	0	6	26	2	901.89020	1802.77312	0.49	77.88	20454	20454	MS2	0/0	LC_071715_MC122_V_MC-Et-Cy_01_TP.raw
>sp|Q09666|AHNK_HUMAN Neuroblast differentiation-associated protein AHNAK OS=Homo sapiens GN=AHNAK PE=1 SV=2	Q09666	208	LPSGSGAASPTGSAVDIR	S(210): 89.7; S(212): 10.3; S(216): 98.4; T(218): 1.4; S(220): 0.2		High	LPSGsGAAsPTGSAVDIR	Unambiguous	1	1	Q09666	S5(Phospho); S9(Phospho)	CID	0.2901	0.0000	1	1	S(3): 89.7; S(5): 10.3; S(9): 98.4; T(11): 1.4; S(13): 0.2	6.48	0	25	43	2	901.88885	1802.77043	-1.00	78.92	20745	20745	MS2	0/0	LC_071715_MC122_V_MC-Et-Cy_01_TP.raw
>sp|Q09666|AHNK_HUMAN Neuroblast differentiation-associated protein AHNAK OS=Homo sapiens GN=AHNAK PE=1 SV=2	Q09666	208	LPSGSGAASPTGSAVDIR	S(210): 92; S(212): 8; S(216): 99.9; T(218): 0.1; S(220): 0	S(216): 99.9;	High	LPSGsGAAsPTGSAVDIR	Unambiguous	1	1	Q09666	S5(Phospho); S9(Phospho)	CID	0.2124	0.0000	1	1	S(3): 92.0; S(5): 8.0; S(9): 99.9; T(11): 0.1; S(13): 0.0	6.45	0	9	50	2	901.88953	1802.77178	-0.26	79.51	20907	20907	MS2	0/0	LC_071715_MC122_V_MC-Et-Cy_01_TP.raw
>sp|Q09666|AHNK_HUMAN Neuroblast differentiation-associated protein AHNAK OS=Homo sapiens GN=AHNAK PE=1 SV=2	Q09666	208	LPSGSGAASPTGSAVDIR	S(210): 0; S(212): 0; S(216): 99.4; T(218): 0.6; S(220): 0	S(216): 99.4;	High	LPSGSGAAsPTGSAVDIR	Unambiguous	1	1	Q09666	S9(Phospho)	CID	0.0652	0.0000	1	1	S(3): 0.0; S(5): 0.0; S(9): 99.4; T(11): 0.6; S(13): 0.0	6.44	0	15	15	2	861.90649	1722.80571	-0.12	69.88	18217	18217	MS2	0/0	LC_071715_MC122_V_MC-Et-Cy_01_TP.raw
>sp|Q09666|AHNK_HUMAN Neuroblast differentiation-associated protein AHNAK OS=Homo sapiens GN=AHNAK PE=1 SV=2	Q09666	208	LPSGSGAASPTGSAVDIR	S(210): 11; S(212): 88.7; S(216): 0.2; T(218): 0; S(220): 0		High	LPsGSGAASPTGSAVDIR	Unambiguous	1	1	Q09666	S3(Phospho)	CID	0.0263	0.0000	1	1	S(3): 11.0; S(5): 88.7; S(9): 0.2; T(11): 0.0; S(13): 0.0	5.33	0	27	45	2	861.90491	1722.80254	-1.96	74.04	19377	19377	MS2	0/0	LC_071715_MC122_V_MC-Et-Cy_01_TP.raw
>sp|Q09666|AHNK_HUMAN Neuroblast differentiation-associated protein AHNAK OS=Homo sapiens GN=AHNAK PE=1 SV=2	Q09666	208	LPSGSGAASPTGSAVDIR	S(210): 0; S(212): 0; S(216): 97.7; T(218): 1.2; S(220): 1.2		High	LPSGSGAAsPTGSAVDIR	Unambiguous	1	1	Q09666	S9(Phospho)	CID	0.1063	0.0000	1	1	S(3): 0.0; S(5): 0.0; S(9): 97.7; T(11): 1.2; S(13): 1.2	4.89	0	35	21	2	861.90619	1722.80510	-0.47	103.96	27760	27760	MS2	0/0	LC_071015_MC122_V_MC-Et-Cy_03_TB.raw
>sp|Q09666|AHNK_HUMAN Neuroblast differentiation-associated protein AHNAK OS=Homo sapiens GN=AHNAK PE=1 SV=2	Q09666	208	LPSGSGAASPTGSAVDIR	S(210): 89.8; S(212): 10.2; S(216): 0; T(218): 0; S(220): 0		High	LPsGSGAASPTGSAVDIR	Unambiguous	1	1	Q09666	S3(Phospho)	CID	0.0733	0.0000	1	1	S(3): 89.8; S(5): 10.2; S(9): 0.0; T(11): 0.0; S(13): 0.0	4.64	0	8	38	2	861.90625	1722.80522	-0.40	74.15	19408	19408	MS2	0/0	LC_071715_MC122_V_MC-Et-Cy_01_TP.raw
>sp|Q09666|AHNK_HUMAN Neuroblast differentiation-associated protein AHNAK OS=Homo sapiens GN=AHNAK PE=1 SV=2	Q09666	208	LPSGSGAASPTGSAVDIR	S(210): 1.5; S(212): 1.5; S(216): 44.6; T(218): 7.8; S(220): 44.6		High	LPSGSGAAsPTGSAVDIR	Unambiguous	1	1	Q09666	S9(Phospho)	CID	1.0000	0.0000	1	1	S(3): 1.5; S(5): 1.5; S(9): 44.6; T(11): 7.8; S(13): 44.6	3.54	0	69	8	2	861.90631	1722.80535	-0.33	69.36	18068	18068	MS2	0/0	LC_071715_MC122_V_MC-Et-Cy_01_TP.raw
>sp|Q14247|SRC8_HUMAN Src substrate cortactin OS=Homo sapiens GN=CTTN PE=1 SV=2	Q14247	415	LPSSPVYEDAASFK	S(417): 5.9; S(418): 94.1; Y(421): 0; S(426): 0		High	LPSsPVYEDAASFK	Unambiguous	1	1	Q14247	S4(Phospho)	CID	0.0414	0.0000	1	1	S(3): 5.9; S(4): 94.1; Y(7): 0.0; S(12): 0.0	4.59	0	44	26	2	795.85724	1590.70720	-1.00	100.07	26581	26581	MS2	0/0	LC_071715_MC122_V_MC-Et-Cy_01_TP.raw
>sp|Q5JTV8|TOIP1_HUMAN Torsin-1A-interacting protein 1 OS=Homo sapiens GN=TOR1AIP1 PE=1 SV=2	Q5JTV8	130	LQQQHSEQPPLQPSPVMTR	S(135): 0; S(143): 92.3; T(147): 7.7		High	LQQQHSEQPPLQPsPVMTR	Unambiguous	1	1	Q5JTV8	S14(Phospho)	CID	0.0255	0.0000	1	1	S(6): 0.0; S(14): 92.3; T(18): 7.7	4.32	0	12	40	3	761.03137	2281.07956	-0.01	67.41	17521	17521	MS2	0/0	LC_071715_MC122_V_MC-Et-Cy_01_TP.raw
>sp|Q96A57|TM230_HUMAN Transmembrane protein 230 OS=Homo sapiens GN=TMEM230 PE=1 SV=1	Q96A57	22	LSSTDDGYIDLQFK	S(23): 2.6; S(24): 48.7; T(25): 48.7; Y(29): 0		High	LSsTDDGYIDLQFK	Unambiguous	1	1	Q96A57	S3(Phospho)	CID	0.0366	0.0000	1	1	S(2): 2.6; S(3): 48.7; T(4): 48.7; Y(8): 0.0	5.74	0	30	37	2	841.37177	1681.73625	0.31	127.09	33835	33835	MS2	0/0	LC_071715_MC122_V_MC-Et-Cy_01_TP.raw
>sp|Q96A57|TM230_HUMAN Transmembrane protein 230 OS=Homo sapiens GN=TMEM230 PE=1 SV=1	Q96A57	22	LSSTDDGYIDLQFKK	S(23): 48.3; S(24): 48.3; T(25): 3.5; Y(29): 0		High	LSsTDDGYIDLQFKK	Unambiguous	1	1	Q96A57	S3(Phospho)	CID	0.0129	0.0000	1	1	S(2): 48.3; S(3): 48.3; T(4): 3.5; Y(8): 0.0	4.64	1	35	44	2	905.41962	1809.83196	0.69	105.74	28117	28117	MS2	0/0	LC_071715_MC122_V_MC-Et-Cy_01_TP.raw
>sp|P21796|VDAC1_HUMAN Voltage-dependent anion-selective channel protein 1 OS=Homo sapiens GN=VDAC1 PE=1 SV=2	P21796	97	LTFDSSFSPNTGK	T(98): 0; S(101): 0.7; S(102): 91.9; S(104): 7.4; T(107): 0		High	LTFDSSFsPNTGK	Unambiguous	1	1	P21796	S8(Phospho)	CID	0.0393	0.0000	1	1	T(2): 0.0; S(5): 0.7; S(6): 91.9; S(8): 7.4; T(11): 0.0	4.84	0	28	27	2	740.82202	1480.63677	0.77	95.03	25199	25199	MS2	0/0	LC_071715_MC122_V_MC-Et-Cy_01_TP.raw
>sp|P21796|VDAC1_HUMAN Voltage-dependent anion-selective channel protein 1 OS=Homo sapiens GN=VDAC1 PE=1 SV=2	P21796	97	LTFDSSFSPNTGKK	T(98): 0; S(101): 7.6; S(102): 7.6; S(104): 83.9; T(107): 0.8		High	LTFDSSFsPNTGKK	Unambiguous	1	1	P21796	S8(Phospho)	CID	0.0173	0.0000	1	1	T(2): 0.0; S(5): 7.6; S(6): 7.6; S(8): 83.9; T(11): 0.8	4.04	1	30	11	2	804.86902	1608.73076	0.10	82.46	21717	21717	MS2	0/0	LC_071715_MC122_V_MC-Et-Cy_01_TP.raw
>sp|P45880|VDAC2_HUMAN Voltage-dependent anion-selective channel protein 2 OS=Homo sapiens GN=VDAC2 PE=1 SV=2	P45880	108	LTFDTTFSPNTGKK	T(109): 0; T(112): 5.9; T(113): 47.1; S(115): 47.1; T(118): 0		High	LTFDTTFsPNTGKK	Unambiguous	1	1	P45880	S8(Phospho)	CID	0.0815	0.0000	1	1	T(2): 0.0; T(5): 5.9; T(6): 47.1; S(8): 47.1; T(11): 0.0	4.17	1	43	36	2	818.88452	1636.76177	-0.08	91.50	24220	24220	MS2	0/0	LC_071715_MC122_V_MC-Et-Cy_01_TP.raw
>sp|P11717|MPRI_HUMAN Cation-independent mannose-6-phosphate receptor OS=Homo sapiens GN=IGF2R PE=1 SV=3	P11717	2477	LVSFHDDSDEDLLHI	S(2479): 0; S(2484): 100	S(2484): 100;	High	LVSFHDDsDEDLLHI	Unambiguous	1	1	P11717	S8(Phospho)	CID	1.0000	0.0000	1	1	S(3): 0.0; S(8): 100.0	3.93	0	59	53	2	917.89789	1834.78850	-0.58	145.19	38529	38529	MS2	0/0	LC_071715_MC122_V_MC-Et-Cy_01_TP.raw
>sp|Q92542|NICA_HUMAN Nicastrin OS=Homo sapiens GN=NCSTN PE=1 SV=2	Q92542	1	MATAGGGSGADPGSRGLLR	T(3): 78.1; S(8): 29.7; S(14): 92.2		High	MAtAGGGSGADPGsRGLLR	Unambiguous	1	1	Q92542	T3(Phospho); S14(Phospho)	CID	1.0000	0.0000	1	1	T(3): 78.1; S(8): 29.7; S(14): 92.2	3.69	1	76	24	2	945.90503	1890.80278	5.16	153.47	41974	41974	MS2	0/0	LC_071015_MC122_V_MC-Et-Cy_03_TB.raw
>sp|Q14847|LASP1_HUMAN LIM and SH3 domain protein 1 OS=Homo sapiens GN=LASP1 PE=1 SV=2	Q14847	131	MGPSGGEGMEPERRDSQDGSSYR	S(134): 0; S(146): 31.9; S(150): 31.9; S(151): 4.4; Y(152): 31.9		High	mGPSGGEGmEPERRDsQDGSSYR	Unambiguous	1	1	Q14847	M1(Oxidation); M9(Oxidation); S16(Phospho)	CID	1.0000	0.0000	1	1	S(4): 0.0; S(16): 31.9; S(20): 31.9; S(21): 4.4; Y(22): 31.9	4.27	2	4	17	3	866.33881	2597.00187	-0.43	22.90	4622	4622	MS2	0/0	LC_071715_MC122_V_MC-Et-Cy_01_TP.raw
>sp|Q14103|HNRPD_HUMAN Heterogeneous nuclear ribonucleoprotein D0 OS=Homo sapiens GN=HNRNPD PE=1 SV=1	Q14103	73	NEEDEGHSNSSPR	S(80): 0; S(82): 4.1; S(83): 95.9		High	NEEDEGHSNSsPR	Unambiguous	1	1	Q14103	S11(Phospho)	CID	0.0799	0.0000	1	1	S(8): 0.0; S(10): 4.1; S(11): 95.9	4.63	0	5	20	2	769.28107	1537.55486	-0.19	16.75	2666	2666	MS2	0/0	LC_071715_MC122_V_MC-Et-Cy_01_TP.raw
>sp|Q9H0X4|ITFG3_HUMAN Protein ITFG3 OS=Homo sapiens GN=ITFG3 PE=1 SV=1	Q9H0X4	16	NEERKSQENLGNPSK	S(21): 100; S(29): 0	S(21): 100;	High	NEERKsQENLGNPSK	Unambiguous	1	1	Q9H0X4	S6(Phospho)	CID	1.0000	0.0000	1	1	S(6): 100.0; S(14): 0.0	4.55	2	39	6	3	603.94232	1809.81241	-0.20	19.31	3484	3484	MS2	0/0	LC_071715_MC122_V_MC-Et-Cy_01_TP.raw
>sp|Q9H0X4|ITFG3_HUMAN Protein ITFG3 OS=Homo sapiens GN=ITFG3 PE=1 SV=1	Q9H0X4	16	NEERKSQENLGNPSK	S(21): 100; S(29): 0	S(21): 100;	High	NEERKsQENLGNPSK	Unambiguous	1	1	Q9H0X4	S6(Phospho)	CID	1.0000	0.0000	1	1	S(6): 100.0; S(14): 0.0	4.09	2	0	9	2	905.40961	1809.81194	-0.46	19.35	3496	3496	MS2	0/0	LC_071715_MC122_V_MC-Et-Cy_01_TP.raw
>sp|P67809|YBOX1_HUMAN Nuclease-sensitive element-binding protein 1 OS=Homo sapiens GN=YBX1 PE=1 SV=3	P67809	171	NEGSESAPEGQAQQR	S(174): 0; S(176): 100	S(176): 100;	High	NEGSEsAPEGQAQQR	Unambiguous	1	1	P67809	S6(Phospho)	CID	0.1479	0.0000	1	1	S(4): 0.0; S(6): 100.0	6.76	0	6	84	2	834.33582	1667.66435	-0.85	19.28	3417	3417	MS2	0/0	LC_071015_MC122_V_MC-Et-Cy_03_TB.raw
>sp|P67809|YBOX1_HUMAN Nuclease-sensitive element-binding protein 1 OS=Homo sapiens GN=YBX1 PE=1 SV=3	P67809	171	NEGSESAPEGQAQQR	S(174): 0; S(176): 100	S(176): 100;	High	NEGSEsAPEGQAQQR	Unambiguous	1	1	P67809	S6(Phospho)	CID	0.1355	0.0000	1	1	S(4): 0.0; S(6): 100.0	5.83	0	0	8	2	834.33582	1667.66435	-0.85	19.05	3401	3401	MS2	0/0	LC_071715_MC122_V_MC-Et-Cy_01_TP.raw
>sp|Q9NY27|PP4R2_HUMAN Serine/threonine-protein phosphatase 4 regulatory subunit 2 OS=Homo sapiens GN=PPP4R2 PE=1 SV=3	Q9NY27	211	NHSDSSTSESEVSSVSPLK	S(213): 0; S(215): 0; S(216): 0; T(217): 0; S(218): 0; S(220): 0; S(223): 0; S(224): 0; S(226): 100	S(226): 100;	High	NHSDSSTSESEVSSVsPLK	Unambiguous	1	1	Q9NY27	S16(Phospho)	CID	0.1115	0.0000	1	1	S(3): 0.0; S(5): 0.0; S(6): 0.0; T(7): 0.0; S(8): 0.0; S(10): 0.0; S(13): 0.0; S(14): 0.0; S(16): 100.0	7.62	0	0	17	2	1028.93799	2056.86870	-0.99	52.76	13402	13402	MS2	0/0	LC_071715_MC122_V_MC-Et-Cy_01_TP.raw
>sp|Q9NQ88|TIGAR_HUMAN Fructose-2;6-bisphosphatase TIGAR OS=Homo sapiens GN=TIGAR PE=1 SV=1	Q9NQ88	175	NHSSKVNSDSGIPGLAASVLVVSHGAYMR	S(177): 3.4; S(178): 11.5; S(182): 42.4; S(184): 42.4; S(192): 0.1; S(197): 0; Y(201): 0.1		High	NHSsKVNSDSGIPGLAASVLVVSHGAYmR	Unambiguous	1	1	Q9NQ88	S4(Phospho); M28(Oxidation)	CID	0.0154	0.0000	1	1	S(3): 3.4; S(4): 11.5; S(8): 42.4; S(10): 42.4; S(18): 0.1; S(23): 0.0; Y(27): 0.1	4.54	1	10	20	3	1017.15662	3049.45530	-0.31	261.75	72345	72345	MS2	0/0	LC_071015_MC122_V_MC-Et-Cy_03_TB.raw
>sp|O60841|IF2P_HUMAN Eukaryotic translation initiation factor 5B OS=Homo sapiens GN=EIF5B PE=1 SV=4	O60841	206	NKPGPNIESGNEDDDASFK	S(214): 100; S(222): 0	S(214): 100;	High	NKPGPNIEsGNEDDDASFK	Unambiguous	1	1	O60841	S9(Phospho)	CID	0.3726	0.0000	1	1	S(9): 100.0; S(17): 0.0	6.20	0	18	32	2	1057.43909	2113.87090	-0.10	74.43	19179	19179	MS2	0/0	LC_071015_MC122_V_MC-Et-Cy_03_TB.raw
>sp|O60841|IF2P_HUMAN Eukaryotic translation initiation factor 5B OS=Homo sapiens GN=EIF5B PE=1 SV=4	O60841	206	NKPGPNIESGNEDDDASFK	S(214): 100; S(222): 0	S(214): 100;	High	NKPGPNIEsGNEDDDASFK	Unambiguous	1	1	O60841	S9(Phospho)	CID	0.3270	0.0000	1	1	S(9): 100.0; S(17): 0.0	5.81	0	0	37	2	1057.43787	2113.86846	-1.25	53.97	13740	13740	MS2	0/0	LC_071715_MC122_V_MC-Et-Cy_01_TP.raw
>sp|O60841|IF2P_HUMAN Eukaryotic translation initiation factor 5B OS=Homo sapiens GN=EIF5B PE=1 SV=4	O60841	206	NKPGPNIESGNEDDDASFK	S(214): 100; S(222): 0	S(214): 100;	High	NKPGPNIEsGNEDDDASFK	Unambiguous	1	1	O60841	S9(Phospho)	CID	1.0000	0.0000	1	1	S(9): 100.0; S(17): 0.0	5.41	0	0	25	2	1057.43909	2113.87090	-0.10	54.48	13886	13886	MS2	0/0	LC_071715_MC122_V_MC-Et-Cy_01_TP.raw
>sp|O60841|IF2P_HUMAN Eukaryotic translation initiation factor 5B OS=Homo sapiens GN=EIF5B PE=1 SV=4	O60841	206	NKPGPNIESGNEDDDASFK	S(214): 97.4; S(222): 2.6		High	NKPGPNIEsGNEDDDASFK	Unambiguous	1	1	O60841	S9(Phospho)	CID	1.0000	0.0000	1	1	S(9): 97.4; S(17): 2.6	4.57	0	18	24	3	705.29529	2113.87131	0.10	54.49	13889	13889	MS2	0/0	LC_071715_MC122_V_MC-Et-Cy_01_TP.raw
>sp|Q05655|KPCD_HUMAN Protein kinase C delta type OS=Homo sapiens GN=PRKCD PE=1 SV=2	Q05655	650	NLIDSMDQSAFAGFSFVNPK	S(654): 0; S(658): 0; S(664): 100	S(664): 100;	High	NLIDSMDQSAFAGFsFVNPK	Unambiguous	1	1	Q05655	S15(Phospho)	CID	0.3309	0.0000	1	1	S(5): 0.0; S(9): 0.0; S(15): 100.0	8.19	0	21	76	2	1134.50793	2268.00859	1.86	182.20	47447	47447	MS2	0/0	LC_071715_MC122_V_MC-Et-Cy_01_TP.raw
>sp|Q05655|KPCD_HUMAN Protein kinase C delta type OS=Homo sapiens GN=PRKCD PE=1 SV=2	Q05655	650	NLIDSMDQSAFAGFSFVNPK	S(654): 0; S(658): 0; S(664): 100	S(664): 100;	High	NLIDSMDQSAFAGFsFVNPK	Unambiguous	1	1	Q05655	S15(Phospho)	CID	0.3844	0.0000	1	1	S(5): 0.0; S(9): 0.0; S(15): 100.0	7.31	0	7	54	2	1134.50598	2268.00469	0.14	182.06	47416	47416	MS2	0/0	LC_071715_MC122_V_MC-Et-Cy_01_TP.raw
>sp|Q05655|KPCD_HUMAN Protein kinase C delta type OS=Homo sapiens GN=PRKCD PE=1 SV=2	Q05655	650	NLIDSMDQSAFAGFSFVNPK	S(654): 0; S(658): 0; S(664): 100	S(664): 100;	High	NLIDSMDQSAFAGFsFVNPK	Unambiguous	1	1	Q05655	S15(Phospho)	CID	0.3797	0.0000	1	1	S(5): 0.0; S(9): 0.0; S(15): 100.0	7.11	0	0	24	2	1134.50378	2268.00029	-1.80	326.09	90098	90098	MS2	0/0	LC_071015_MC122_V_MC-Et-Cy_03_TB.raw
>sp|Q05655|KPCD_HUMAN Protein kinase C delta type OS=Homo sapiens GN=PRKCD PE=1 SV=2	Q05655	650	NLIDSMDQSAFAGFSFVNPK	S(654): 0; S(658): 0; S(664): 100	S(664): 100;	High	NLIDSmDQSAFAGFsFVNPK	Unambiguous	1	1	Q05655	M6(Oxidation); S15(Phospho)	CID	0.3488	0.0000	1	1	S(5): 0.0; S(9): 0.0; S(15): 100.0	6.88	0	13	49	2	1142.50415	2284.00102	0.76	161.35	42586	42586	MS2	0/0	LC_071715_MC122_V_MC-Et-Cy_01_TP.raw
>sp|Q05655|KPCD_HUMAN Protein kinase C delta type OS=Homo sapiens GN=PRKCD PE=1 SV=2	Q05655	650	NLIDSMDQSAFAGFSFVNPK	S(654): 0; S(658): 0; S(664): 100	S(664): 100;	High	NLIDSMDQSAFAGFsFVNPK	Unambiguous	1	1	Q05655	S15(Phospho)	CID	0.4119	0.0000	1	1	S(5): 0.0; S(9): 0.0; S(15): 100.0	6.07	0	24	27	2	1134.50598	2268.00469	0.14	326.15	90116	90116	MS2	0/0	LC_071015_MC122_V_MC-Et-Cy_03_TB.raw
>sp|Q05655|KPCD_HUMAN Protein kinase C delta type OS=Homo sapiens GN=PRKCD PE=1 SV=2	Q05655	650	NLIDSMDQSAFAGFSFVNPK	S(654): 0; S(658): 0; S(664): 100	S(664): 100;	High	NLIDSmDQSAFAGFsFVNPK	Unambiguous	1	1	Q05655	M6(Oxidation); S15(Phospho)	CID	1.0000	0.0000	1	1	S(5): 0.0; S(9): 0.0; S(15): 100.0	5.98	0	18	92	2	1142.50134	2283.99541	-1.70	161.82	42699	42699	MS2	0/0	LC_071715_MC122_V_MC-Et-Cy_01_TP.raw
>sp|Q05655|KPCD_HUMAN Protein kinase C delta type OS=Homo sapiens GN=PRKCD PE=1 SV=2	Q05655	650	NLIDSMDQSAFAGFSFVNPK	S(654): 0; S(658): 0; S(664): 100	S(664): 100;	High	NLIDSmDQSAFAGFsFVNPK	Unambiguous	1	1	Q05655	M6(Oxidation); S15(Phospho)	CID	1.0000	0.0000	1	1	S(5): 0.0; S(9): 0.0; S(15): 100.0	4.20	0	47	56	3	762.00555	2284.00211	1.24	161.50	42620	42620	MS2	0/0	LC_071715_MC122_V_MC-Et-Cy_01_TP.raw
>sp|O43399|TPD54_HUMAN Tumor protein D54 OS=Homo sapiens GN=TPD52L2 PE=1 SV=2	O43399	160	NSATFKSFEDR	S(161): 0; T(163): 0; S(166): 100	S(166): 100;	High	NSATFKsFEDR	Unambiguous	1	1	O43399	S7(Phospho)	CID	1.0000	0.0000	1	1	S(2): 0.0; T(4): 0.0; S(7): 100.0	4.54	1	27	9	2	691.29254	1381.57781	-0.46	55.58	14196	14196	MS2	0/0	LC_071715_MC122_V_MC-Et-Cy_01_TP.raw
>sp|O43399|TPD54_HUMAN Tumor protein D54 OS=Homo sapiens GN=TPD52L2 PE=1 SV=2	O43399	160	NSATFKSFEDR	S(161): 0; T(163): 0; S(166): 100	S(166): 100;	High	NSATFKsFEDR	Unambiguous	1	1	O43399	S7(Phospho)	CID	1.0000	0.0000	1	1	S(2): 0.0; T(4): 0.0; S(7): 100.0	4.42	1	55	49	2	691.29260	1381.57793	-0.37	55.10	14062	14062	MS2	0/0	LC_071715_MC122_V_MC-Et-Cy_01_TP.raw
>sp|O43399|TPD54_HUMAN Tumor protein D54 OS=Homo sapiens GN=TPD52L2 PE=1 SV=2	O43399	160	NSATFKSFEDR	S(161): 0; T(163): 0.1; S(166): 99.9	S(166): 99.9;	High	NSATFKsFEDR	Unambiguous	1	1	O43399	S7(Phospho)	CID	1.0000	0.0000	1	1	S(2): 0.0; T(4): 0.1; S(7): 99.9	4.00	1	43	28	2	691.29376	1381.58025	1.31	70.63	18086	18086	MS2	0/0	LC_071015_MC122_V_MC-Et-Cy_03_TB.raw
>sp|Q9BX95|SGPP1_HUMAN Sphingosine-1-phosphate phosphatase 1 OS=Homo sapiens GN=SGPP1 PE=1 SV=2	Q9BX95	111	NSLTGEEGQLAR	S(112): 99.4; T(114): 0.6	S(112): 99.4;	High	NsLTGEEGQLAR	Unambiguous	1	1	Q9BX95	S2(Phospho)	CID	0.1488	0.0000	1	1	S(2): 99.4; T(4): 0.6	4.10	0	21	23	2	677.80292	1354.59856	-1.00	57.76	14812	14812	MS2	0/0	LC_071715_MC122_V_MC-Et-Cy_01_TP.raw
>sp|P55327|TPD52_HUMAN Tumor protein D52 OS=Homo sapiens GN=TPD52 PE=1 SV=2	P55327	170	NSPTFKSFEEK	S(171): 0; T(173): 8.3; S(176): 91.7		High	NSPTFKsFEEK	Unambiguous	1	1	P55327	S7(Phospho)	CID	0.1363	0.0000	1	1	S(2): 0.0; T(4): 8.3; S(7): 91.7	4.33	1	26	22	2	697.30505	1393.60283	-0.55	62.62	16183	16183	MS2	0/0	LC_071715_MC122_V_MC-Et-Cy_01_TP.raw
>sp|P55327|TPD52_HUMAN Tumor protein D52 OS=Homo sapiens GN=TPD52 PE=1 SV=2	P55327	170	NSPTFKSFEEK	S(171): 0; T(173): 50; S(176): 50		High	NSPTFKsFEEK	Unambiguous	1	1	P55327	S7(Phospho)	CID	1.0000	0.0000	1	1	S(2): 0.0; T(4): 50.0; S(7): 50.0	3.49	1	31	8	2	697.30518	1393.60307	-0.37	62.10	16036	16036	MS2	0/0	LC_071715_MC122_V_MC-Et-Cy_01_TP.raw
>sp|Q9UK76|HN1_HUMAN Hematological and neurological expressed 1 protein OS=Homo sapiens GN=HN1 PE=1 SV=3	Q9UK76	86	NSSEASSGDFLDLK	S(87): 93.3; S(88): 6.6; S(91): 0; S(92): 0		High	NsSEASSGDFLDLK	Unambiguous	1	1	Q9UK76	S2(Phospho)	CID	0.0288	0.0000	1	1	S(2): 93.3; S(3): 6.6; S(6): 0.0; S(7): 0.0	4.51	0	80	78	2	775.32281	1549.63835	-2.25	109.72	29198	29198	MS2	0/0	LC_071715_MC122_V_MC-Et-Cy_01_TP.raw
>sp|Q9H1B7|I2BPL_HUMAN Interferon regulatory factor 2-binding protein-like OS=Homo sapiens GN=IRF2BPL PE=1 SV=1	Q9H1B7	656	NSSSPVSPASVPGQR	S(657): 33.3; S(658): 33.3; S(659): 33.3; S(662): 0; S(665): 0		High	NSSsPVSPASVPGQR	Unambiguous	1	1	Q9H1B7	S4(Phospho)	CID	1.0000	0.0000	1	1	S(2): 33.3; S(3): 33.3; S(4): 33.3; S(7): 0.0; S(10): 0.0	3.52	0	8	34	2	775.35278	1549.69829	-1.55	44.86	11136	11136	MS2	0/0	LC_071715_MC122_V_MC-Et-Cy_01_TP.raw
>sp|Q9NYF8|BCLF1_HUMAN Bcl-2-associated transcription factor 1 OS=Homo sapiens GN=BCLAF1 PE=1 SV=2	Q9NYF8	256	NTPSQHSHSIQHSPER	T(257): 0.2; S(259): 10.3; S(262): 1.3; S(264): 1.3; S(268): 86.9		High	NTPSQHSHSIQHsPER	Unambiguous	1	1	Q9NYF8	S13(Phospho)	CID	1.0000	0.0000	1	1	T(2): 0.2; S(4): 10.3; S(7): 1.3; S(9): 1.3; S(13): 86.9	3.73	0	11	12	2	961.41815	1921.82903	-0.57	18.53	3230	3230	MS2	0/0	LC_071715_MC122_V_MC-Et-Cy_01_TP.raw
>sp|Q92643|GPI8_HUMAN GPI-anchor transamidase OS=Homo sapiens GN=PIGK PE=1 SV=2	Q92643	297	NVLITDFFGSVRKVEITTETIK	T(301): 99.8; S(306): 99; T(313): 0.4; T(314): 0.4; T(316): 0.4	T(301): 99.8; S(306): 99;	High	NVLItDFFGsVRKVEITTETIK	Unambiguous	1	1	Q92643	T5(Phospho); S10(Phospho)	CID	1.0000	0.0000	1	1	T(5): 99.8; S(10): 99.0; T(17): 0.4; T(18): 0.4; T(20): 0.4	4.73	2	78	57	3	890.78308	2670.33469	5.78	340.88	94098	94098	MS2	0/0	LC_071015_MC122_V_MC-Et-Cy_03_TB.raw
>sp|P67809|YBOX1_HUMAN Nuclease-sensitive element-binding protein 1 OS=Homo sapiens GN=YBX1 PE=1 SV=3	P67809	157	NYQQNYQNSESGEK	Y(158): 0; Y(162): 0; S(165): 93.5; S(167): 6.5		High	NYQQNYQNsESGEK	Unambiguous	1	1	P67809	S9(Phospho)	CID	0.1170	0.0000	1	1	Y(2): 0.0; Y(6): 0.0; S(9): 93.5; S(11): 6.5	5.64	0	3	13	2	884.84393	1768.68059	-0.26	22.28	4428	4428	MS2	0/0	LC_071715_MC122_V_MC-Et-Cy_01_TP.raw
>sp|P67809|YBOX1_HUMAN Nuclease-sensitive element-binding protein 1 OS=Homo sapiens GN=YBX1 PE=1 SV=3	P67809	157	NYQQNYQNSESGEK	Y(158): 0; Y(162): 0; S(165): 93.1; S(167): 6.9		High	NYQQNYQNsESGEK	Unambiguous	1	1	P67809	S9(Phospho)	CID	0.0735	0.0000	1	1	Y(2): 0.0; Y(6): 0.0; S(9): 93.1; S(11): 6.9	4.49	0	2	45	2	884.84375	1768.68022	-0.46	23.30	4415	4415	MS2	0/0	LC_071015_MC122_V_MC-Et-Cy_03_TB.raw
>sp|Q8NC44|F134A_HUMAN Protein FAM134A OS=Homo sapiens GN=FAM134A PE=1 SV=3	Q8NC44	381	QALDSEEEEEDVAAK	S(385): 100	S(385): 100;	High	QALDsEEEEEDVAAK	Unambiguous	1	1	Q8NC44	S5(Phospho)	CID	1.0000	0.0000	1	1	S(5): 100.0	5.69	0	15	93	2	871.85516	1742.70305	1.46	53.19	13521	13521	MS2	0/0	LC_071715_MC122_V_MC-Et-Cy_01_TP.raw
>sp|Q8NC44|F134A_HUMAN Protein FAM134A OS=Homo sapiens GN=FAM134A PE=1 SV=3	Q8NC44	381	QALDSEEEEEDVAAK	S(385): 100	S(385): 100;	High	QALDsEEEEEDVAAK	Unambiguous	1	1	Q8NC44	S5(Phospho)	CID	1.0000	0.0000	1	1	S(5): 100.0	4.96	0	12	55	2	871.85413	1742.70098	0.27	53.76	13681	13681	MS2	0/0	LC_071715_MC122_V_MC-Et-Cy_01_TP.raw
>sp|Q8NC44|F134A_HUMAN Protein FAM134A OS=Homo sapiens GN=FAM134A PE=1 SV=3	Q8NC44	381	QALDSEEEEEDVAAK	S(385): 100	S(385): 100;	High	QALDsEEEEEDVAAK	Unambiguous	1	1	Q8NC44	S5(Phospho)	CID	1.0000	0.0000	1	1	S(5): 100.0	4.93	0	0	25	2	871.85339	1742.69951	-0.57	71.93	18457	18457	MS2	0/0	LC_071015_MC122_V_MC-Et-Cy_03_TB.raw
>sp|P54727|RD23B_HUMAN UV excision repair protein RAD23 homolog B OS=Homo sapiens GN=RAD23B PE=1 SV=1	P54727	145	QEKPAEKPAETPVATSPTATDSTSGDSSR	T(155): 0; T(159): 2.7; S(160): 96.7; T(162): 0.5; T(164): 0; S(166): 0; T(167): 0; S(168): 0; S(171): 0; S(172): 0		High	QEKPAEKPAETPVATsPTATDSTSGDSSR	Unambiguous	1	1	P54727	S16(Phospho)	CID	0.0128	0.0000	1	1	T(11): 0.0; T(15): 2.7; S(16): 96.7; T(18): 0.5; T(20): 0.0; S(22): 0.0; T(23): 0.0; S(24): 0.0; S(27): 0.0; S(28): 0.0	4.70	0	0	15	3	1009.12646	3025.36484	0.44	37.15	8902	8902	MS2	0/0	LC_071715_MC122_V_MC-Et-Cy_01_TP.raw
>sp|P54727|RD23B_HUMAN UV excision repair protein RAD23 homolog B OS=Homo sapiens GN=RAD23B PE=1 SV=1	P54727	145	QEKPAEKPAETPVATSPTATDSTSGDSSR	T(155): 0; T(159): 2.7; S(160): 96.7; T(162): 0.5; T(164): 0; S(166): 0; T(167): 0; S(168): 0; S(171): 0; S(172): 0		High	QEKPAEKPAETPVATSPtATDSTSGDSSR	Unambiguous	1	1	P54727	T18(Phospho)	CID	0.0128	0.0000	1	2	T(11): 0.0; T(15): 2.7; S(16): 96.7; T(18): 0.5; T(20): 0.0; S(22): 0.0; T(23): 0.0; S(24): 0.0; S(27): 0.0; S(28): 0.0	4.70	0	0	15	3	1009.12646	3025.36484	0.44	37.15	8902	8902	MS2	0/0	LC_071715_MC122_V_MC-Et-Cy_01_TP.raw
>sp|Q15365|PCBP1_HUMAN Poly(rC)-binding protein 1 OS=Homo sapiens GN=PCBP1 PE=1 SV=2	Q15365	161	QICLVMLETLSQSPQGR	T(169): 0; S(171): 9.2; S(173): 90.8		High	QIcLVmLETLSQsPQGR	Unambiguous	1	1	Q15365	C3(Carbamidomethyl); M6(Oxidation); S13(Phospho)	CID	0.1141	0.0000	1	1	T(9): 0.0; S(11): 9.2; S(13): 90.8	5.26	0	48	51	2	1028.48132	2055.95537	-2.44	133.10	35408	35408	MS2	0/0	LC_071715_MC122_V_MC-Et-Cy_01_TP.raw
>sp|P27824|CALX_HUMAN Calnexin OS=Homo sapiens GN=CANX PE=1 SV=2	P27824	552	QKSDAEEDGGTVSQEEEDR	S(554): 100; T(562): 0; S(564): 0	S(554): 100;	High	QKsDAEEDGGTVSQEEEDR	Unambiguous	1	1	P27824	S3(Phospho)	CID	1.0000	0.0000	1	1	S(3): 100.0; T(11): 0.0; S(13): 0.0	4.14	1	0	24	2	1094.93030	2188.85332	0.83	25.50	5423	5423	MS2	0/0	LC_071715_MC122_V_MC-Et-Cy_01_TP.raw
>sp|Q99613|EIF3C_HUMAN Eukaryotic translation initiation factor 3 subunit C OS=Homo sapiens GN=EIF3C PE=1 SV=1	Q99613	161	QNPEQSADEDAEK	S(166): 100	S(166): 100;	High	QNPEQsADEDAEK	Unambiguous	1	1	Q99613	S6(Phospho)	CID	1.0000	0.0000	1	1	S(6): 100.0	3.48	0	5	15	2	770.79340	1540.57952	-0.30	21.23	4096	4096	MS2	0/0	LC_071715_MC122_V_MC-Et-Cy_01_TP.raw
>sp|Q9Y2H0|DLGP4_HUMAN Disks large-associated protein 4 OS=Homo sapiens GN=DLGAP4 PE=1 SV=3	Q9Y2H0	971	QNSATESADSIEIYVPEAQTR	S(973): 46.6; T(975): 46.6; S(977): 6; S(980): 0.8; Y(984): 0; T(990): 0		High	QNsATESADSIEIYVPEAQTR	Unambiguous	1	1	Q9Y2H0	S3(Phospho)	CID	0.0719	0.0000	1	1	S(3): 46.6; T(5): 46.6; S(7): 6.0; S(10): 0.8; Y(14): 0.0; T(20): 0.0	4.59	0	18	41	2	1195.03113	2389.05498	-0.26	118.84	31646	31646	MS2	0/0	LC_071715_MC122_V_MC-Et-Cy_01_TP.raw
>sp|Q9H1E3|NUCKS_HUMAN Nuclear ubiquitous casein and cyclin-dependent kinase substrate 1 OS=Homo sapiens GN=NUCKS1 PE=1 SV=1	Q9H1E3	103	QREMLMEDVGSEEEQEEEDEAPFQEK	S(113): 100	S(113): 100;	High	QREmLmEDVGsEEEQEEEDEAPFQEK	Unambiguous	1	1	Q9H1E3	M4(Oxidation); M6(Oxidation); S11(Phospho)	CID	1.0000	0.0000	1	1	S(11): 100.0	5.03	1	41	61	3	1085.09375	3253.26670	-1.33	84.42	22254	22254	MS2	0/0	LC_071715_MC122_V_MC-Et-Cy_01_TP.raw
>sp|P58107|EPIPL_HUMAN Epiplakin OS=Homo sapiens GN=EPPK1 PE=1 SV=2	P58107	2714	QVSASELHTSGILGPETLR (2)	S(2716): 85.9; S(2718): 13.9; T(2722): 0.1; S(2723): 0.1; T(2730): 0		High	QVsASELHTSGILGPETLR	Unambiguous	1	1	P58107	S3(Phospho)	CID	0.0284	0.0000	1	1	S(3): 85.9; S(5): 13.9; T(9): 0.1; S(10): 0.1; T(17): 0.0	3.87	0	0	21	2	1038.01111	2075.01494	-0.97	193.05	53233	53233	MS2	0/0	LC_071015_MC122_V_MC-Et-Cy_03_TB.raw
>sp|P58107|EPIPL_HUMAN Epiplakin OS=Homo sapiens GN=EPPK1 PE=1 SV=2	P58107	3248	QVSASELHTSGILGPETLR (2)	S(3250): 85.9; S(3252): 13.9; T(3256): 0.1; S(3257): 0.1; T(3264): 0		High	QVsASELHTSGILGPETLR	Unambiguous	1	1	P58107	S3(Phospho)	CID	0.0284	0.0000	1	1	S(3): 85.9; S(5): 13.9; T(9): 0.1; S(10): 0.1; T(17): 0.0	3.87	0	0	21	2	1038.01111	2075.01494	-0.97	193.05	53233	53233	MS2	0/0	LC_071015_MC122_V_MC-Et-Cy_03_TB.raw
>sp|P58107|EPIPL_HUMAN Epiplakin OS=Homo sapiens GN=EPPK1 PE=1 SV=2	P58107	3782	QVSASELHTSGILGPETLR (2)	S(3784): 85.9; S(3786): 13.9; T(3790): 0.1; S(3791): 0.1; T(3798): 0		High	QVsASELHTSGILGPETLR	Unambiguous	1	1	P58107	S3(Phospho)	CID	0.0284	0.0000	1	1	S(3): 85.9; S(5): 13.9; T(9): 0.1; S(10): 0.1; T(17): 0.0	3.87	0	0	21	2	1038.01111	2075.01494	-0.97	193.05	53233	53233	MS2	0/0	LC_071015_MC122_V_MC-Et-Cy_03_TB.raw
>sp|P58107|EPIPL_HUMAN Epiplakin OS=Homo sapiens GN=EPPK1 PE=1 SV=2	P58107	4316	QVSASELHTSGILGPETLR (2)	S(4318): 85.9; S(4320): 13.9; T(4324): 0.1; S(4325): 0.1; T(4332): 0		High	QVsASELHTSGILGPETLR	Unambiguous	1	1	P58107	S3(Phospho)	CID	0.0284	0.0000	1	1	S(3): 85.9; S(5): 13.9; T(9): 0.1; S(10): 0.1; T(17): 0.0	3.87	0	0	21	2	1038.01111	2075.01494	-0.97	193.05	53233	53233	MS2	0/0	LC_071015_MC122_V_MC-Et-Cy_03_TB.raw
>sp|P58107|EPIPL_HUMAN Epiplakin OS=Homo sapiens GN=EPPK1 PE=1 SV=2	P58107	4850	QVSASELHTSGILGPETLR (2)	S(4852): 85.9; S(4854): 13.9; T(4858): 0.1; S(4859): 0.1; T(4866): 0		High	QVsASELHTSGILGPETLR	Unambiguous	1	1	P58107	S3(Phospho)	CID	0.0284	0.0000	1	1	S(3): 85.9; S(5): 13.9; T(9): 0.1; S(10): 0.1; T(17): 0.0	3.87	0	0	21	2	1038.01111	2075.01494	-0.97	193.05	53233	53233	MS2	0/0	LC_071015_MC122_V_MC-Et-Cy_03_TB.raw
>sp|P51858|HDGF_HUMAN Hepatoma-derived growth factor OS=Homo sapiens GN=HDGF PE=1 SV=1	P51858	157	RAGDLLEDSPK	S(165): 100	S(165): 100;	High	RAGDLLEDsPK	Unambiguous	1	1	P51858	S9(Phospho)	CID	1.0000	0.0000	1	1	S(9): 100.0	3.97	1	52	18	2	640.79767	1280.58806	-0.18	46.65	11647	11647	MS2	0/0	LC_071715_MC122_V_MC-Et-Cy_01_TP.raw
>sp|P21333|FLNA_HUMAN Filamin-A OS=Homo sapiens GN=FLNA PE=1 SV=4	P21333	2149	RAPSVANVGSHCDLSLK	S(2152): 100; S(2158): 0; S(2163): 0	S(2152): 100;	High	RAPsVANVGSHcDLSLK	Unambiguous	1	1	P21333	S4(Phospho); C12(Carbamidomethyl)	CID	1.0000	0.0000	1	1	S(4): 100.0; S(10): 0.0; S(15): 0.0	5.01	1	52	20	3	630.96765	1890.88840	-0.45	70.91	18506	18506	MS2	0/0	LC_071715_MC122_V_MC-Et-Cy_01_TP.raw
>sp|P08069|IGF1R_HUMAN Insulin-like growth factor 1 receptor OS=Homo sapiens GN=IGF1R PE=1 SV=1	P08069	1337	RASFDERQPY	S(1339): 99.9; Y(1346): 0.1	S(1339): 99.9;	High	RAsFDERQPY	Unambiguous	1	1	P08069	S3(Phospho)	CID	1.0000	0.0000	1	1	S(3): 99.9; Y(10): 0.1	3.76	1	53	100	2	674.78778	1348.56828	0.06	47.84	9485	9485	MS2	0/0	LC_072215_MC122_V_MC-Et-Cy_01_CP.raw
>sp|P08069|IGF1R_HUMAN Insulin-like growth factor 1 receptor OS=Homo sapiens GN=IGF1R PE=1 SV=1	P08069	1337	RASFDERQPY	S(1339): 100; Y(1346): 0	S(1339): 100;	High	RAsFDERQPY	Unambiguous	1	1	P08069	S3(Phospho)	CID	1.0000	0.0000	1	1	S(3): 100.0; Y(10): 0.0	3.33	1	15	100	2	674.78796	1348.56865	0.33	48.32	9591	9591	MS2	0/0	LC_072215_MC122_V_MC-Et-Cy_01_CP.raw
>sp|P16949|STMN1_HUMAN Stathmin OS=Homo sapiens GN=STMN1 PE=1 SV=3	P16949	14	RASGQAFELILSPR	S(16): 100; S(25): 0	S(16): 100;	High	RAsGQAFELILSPR	Unambiguous	1	1	P16949	S3(Phospho)	CID	1.0000	0.0000	1	1	S(3): 100.0; S(12): 0.0	5.23	1	50	27	2	812.91400	1624.82073	-0.02	129.90	34571	34571	MS2	0/0	LC_071715_MC122_V_MC-Et-Cy_01_TP.raw
>sp|Q8N1F8|S11IP_HUMAN Serine/threonine-protein kinase 11-interacting protein OS=Homo sapiens GN=STK11IP PE=1 SV=3	Q8N1F8	396	RASISEPSDTDPEPR	S(398): 100; S(400): 0; S(403): 0; T(405): 0	S(398): 100;	High	RAsISEPSDTDPEPR	Unambiguous	1	1	Q8N1F8	S3(Phospho)	CID	0.1138	0.0000	1	1	S(3): 100.0; S(5): 0.0; S(8): 0.0; T(10): 0.0	5.45	1	0	27	2	868.87726	1736.74724	-0.89	50.31	12092	12092	MS2	0/0	LC_071015_MC122_V_MC-Et-Cy_03_TB.raw
>sp|Q8N1F8|S11IP_HUMAN Serine/threonine-protein kinase 11-interacting protein OS=Homo sapiens GN=STK11IP PE=1 SV=3	Q8N1F8	396	RASISEPSDTDPEPR	S(398): 99.3; S(400): 0.7; S(403): 0; T(405): 0	S(398): 99.3;	High	RAsISEPSDTDPEPR	Unambiguous	1	1	Q8N1F8	S3(Phospho)	CID	0.1335	0.0000	1	1	S(3): 99.3; S(5): 0.7; S(8): 0.0; T(10): 0.0	4.42	1	27	23	2	868.87750	1736.74773	-0.61	39.79	9675	9675	MS2	0/0	LC_071715_MC122_V_MC-Et-Cy_01_TP.raw
>sp|Q8N1F8|S11IP_HUMAN Serine/threonine-protein kinase 11-interacting protein OS=Homo sapiens GN=STK11IP PE=1 SV=3	Q8N1F8	396	RASISEPSDTDPEPR	S(398): 49.9; S(400): 49.9; S(403): 0.1; T(405): 0.1		High	RAsISEPSDTDPEPR	Unambiguous	1	1	Q8N1F8	S3(Phospho)	CID	0.0550	0.0000	1	1	S(3): 49.9; S(5): 49.9; S(8): 0.1; T(10): 0.1	4.36	1	51	9	3	579.58777	1736.74875	-0.02	39.94	9718	9718	MS2	0/0	LC_071715_MC122_V_MC-Et-Cy_01_TP.raw
>sp|Q9Y618|NCOR2_HUMAN Nuclear receptor corepressor 2 OS=Homo sapiens GN=NCOR2 PE=1 SV=2	Q9Y618	2255	RDGEQTEPSRMGSKSPGNTSQPPAFF	T(2260): 0; S(2263): 0.2; S(2267): 46; S(2269): 46; T(2273): 6.8; S(2274): 1.1		High	RDGEQTEPSRmGSKsPGNTSQPPAFF	Unambiguous	1	1	Q9Y618	M11(Oxidation); S15(Phospho)	CID	0.0952	0.0000	1	1	T(6): 0.0; S(9): 0.2; S(13): 46.0; S(15): 46.0; T(19): 6.8; S(20): 1.1	4.41	1	20	100	3	968.76160	2904.27024	2.85	86.61	18190	18190	MS2	0/0	LC_072215_MC122_V_MC-Et-Cy_01_CP.raw
>sp|Q9C0C2|TB182_HUMAN 182 kDa tankyrase-1-binding protein OS=Homo sapiens GN=TNKS1BP1 PE=1 SV=4	Q9C0C2	891	RDSLGAYASQDANEQGQDLGKR	S(893): 100; Y(897): 0; S(899): 0	S(893): 100;	High	RDsLGAYASQDANEQGQDLGKR	Unambiguous	1	1	Q9C0C2	S3(Phospho)	CID	0.1294	0.0000	1	1	S(3): 100.0; Y(7): 0.0; S(9): 0.0	6.18	2	13	17	3	820.36957	2459.09415	-0.26	60.51	15589	15589	MS2	0/0	LC_071715_MC122_V_MC-Et-Cy_01_TP.raw
>sp|Q14847|LASP1_HUMAN LIM and SH3 domain protein 1 OS=Homo sapiens GN=LASP1 PE=1 SV=2	Q14847	144	RDSQDGSSYR	S(146): 100; S(150): 0; S(151): 0; Y(152): 0	S(146): 100;	High	RDsQDGSSYR	Unambiguous	1	1	Q14847	S3(Phospho)	CID	1.0000	0.0000	1	1	S(3): 100.0; S(7): 0.0; S(8): 0.0; Y(9): 0.0	4.53	1	9	17	2	625.74304	1250.47881	-0.77	18.22	3132	3132	MS2	0/0	LC_071715_MC122_V_MC-Et-Cy_01_TP.raw
>sp|Q1KMD3|HNRL2_HUMAN Heterogeneous nuclear ribonucleoprotein U-like protein 2 OS=Homo sapiens GN=HNRNPUL2 PE=1 SV=1	Q1KMD3	152	REEDEPEERSGDETPGSEVPGDK	S(161): 100; T(165): 0; S(168): 0	S(161): 100;	High	REEDEPEERsGDETPGSEVPGDK	Unambiguous	1	1	Q1KMD3	S10(Phospho)	CID	1.0000	0.0000	1	1	S(10): 100.0; T(14): 0.0; S(17): 0.0	4.99	2	4	16	3	875.35834	2624.06046	-1.09	35.56	8440	8440	MS2	0/0	LC_071715_MC122_V_MC-Et-Cy_01_TP.raw
>sp|P21860|ERBB3_HUMAN Receptor tyrosine-protein kinase erbB-3 OS=Homo sapiens GN=ERBB3 PE=1 SV=1	P21860	980	RESGPGIAPGPEPHGLTNK	S(982): 100; T(996): 0	S(982): 100;	High	REsGPGIAPGPEPHGLTNK	Unambiguous	1	1	P21860	S3(Phospho)	CID	1.0000	0.0000	1	1	S(3): 100.0; T(17): 0.0	4.36	1	44	19	3	665.32135	1993.94950	0.13	54.43	13872	13872	MS2	0/0	LC_071715_MC122_V_MC-Et-Cy_01_TP.raw
>sp|Q9H4G0|E41L1_HUMAN Band 4.1-like protein 1 OS=Homo sapiens GN=EPB41L1 PE=1 SV=2	Q9H4G0	865	RETDPSPEERDKKPQES	T(867): 0; S(870): 10.5; S(881): 89.5		High	RETDPSPEERDKKPQEs	Unambiguous	1	1	Q9H4G0	S17(Phospho)	CID	1.0000	0.0000	1	1	T(3): 0.0; S(6): 10.5; S(17): 89.5	3.20	0	0	100	2	1054.46790	2107.92851	-0.36	17.91	2798	2798	MS2	0/0	LC_072215_MC122_V_MC-Et-Cy_01_CP.raw
>sp|Q13286|CLN3_HUMAN Battenin OS=Homo sapiens GN=CLN3 PE=1 SV=1	Q13286	10	RFSDSEGEETVPEPR	S(12): 99.4; S(14): 0.6; T(19): 0	S(12): 99.4;	High	RFsDSEGEETVPEPR	Unambiguous	1	1	Q13286	S3(Phospho)	CID	0.1463	0.0000	1	1	S(3): 99.4; S(5): 0.6; T(10): 0.0	5.74	1	0	35	2	907.88269	1814.75810	-0.69	55.33	14128	14128	MS2	0/0	LC_071715_MC122_V_MC-Et-Cy_01_TP.raw
>sp|Q13286|CLN3_HUMAN Battenin OS=Homo sapiens GN=CLN3 PE=1 SV=1	Q13286	10	RFSDSEGEETVPEPR	S(12): 99.5; S(14): 0.5; T(19): 0	S(12): 99.5;	High	RFsDSEGEETVPEPR	Unambiguous	1	1	Q13286	S3(Phospho)	CID	0.1553	0.0000	1	1	S(3): 99.5; S(5): 0.5; T(10): 0.0	5.15	1	0	36	2	907.88318	1814.75908	-0.15	55.83	14268	14268	MS2	0/0	LC_071715_MC122_V_MC-Et-Cy_01_TP.raw
>sp|O95218|ZRAB2_HUMAN Zinc finger Ran-binding domain-containing protein 2 OS=Homo sapiens GN=ZRANB2 PE=1 SV=2	O95218	135	RGKAVGPASILKEVEDKESEGEEEDEDEDLSKY	S(143): 4.9; S(153): 95.1; S(165): 0; Y(167): 0		High	RGKAVGPASILKEVEDKEsEGEEEDEDEDLSKY	Unambiguous	1	1	O95218	S19(Phospho)	CID	1.0000	0.0000	1	1	S(9): 4.9; S(19): 95.1; S(31): 0.0; Y(33): 0.0	3.95	2	37	43	4	940.92786	3760.68960	-1.77	118.78	25206	25206	MS2	0/0	LC_072215_MC122_V_MC-Et-Cy_01_CP.raw
>sp|P49736|MCM2_HUMAN DNA replication licensing factor MCM2 OS=Homo sapiens GN=MCM2 PE=1 SV=4	P49736	133	RGLLYDSDEEDEERPAR	Y(137): 8.3; S(139): 91.7		High	RGLLyDSDEEDEERPAR	Unambiguous	1	1	P49736	Y5(Phospho)	CID	0.0189	0.0000	1	1	Y(5): 8.3; S(7): 91.7	4.77	1	51	46	3	710.64301	2129.91446	0.39	62.76	16222	16222	MS2	0/0	LC_071715_MC122_V_MC-Et-Cy_01_TP.raw
>sp|Q15758|AAAT_HUMAN Neutral amino acid transporter B(0) OS=Homo sapiens GN=SLC1A5 PE=1 SV=2	Q15758	525	RGPAGDATVASEKESVM	T(532): 49.9; S(535): 49.9; S(539): 0.1		High	RGPAGDATVAsEKESVm	Unambiguous	1	1	Q15758	S11(Phospho); M17(Oxidation)	CID	0.0443	0.0000	1	1	T(8): 49.9; S(11): 49.9; S(15): 0.1	4.74	0	18	100	2	900.89685	1800.78642	1.64	34.25	6502	6502	MS2	0/0	LC_072215_MC122_V_MC-Et-Cy_01_CP.raw
>sp|Q15758|AAAT_HUMAN Neutral amino acid transporter B(0) OS=Homo sapiens GN=SLC1A5 PE=1 SV=2	Q15758	525	RGPAGDATVASEKESVM	T(532): 0; S(535): 0; S(539): 100	S(539): 100;	High	RGPAGDATVASEKEsVm	Unambiguous	1	1	Q15758	S15(Phospho); M17(Oxidation)	CID	1.0000	0.0000	1	1	T(8): 0.0; S(11): 0.0; S(15): 100.0	3.93	0	0	100	2	900.89545	1800.78362	0.08	33.08	6246	6246	MS2	0/0	LC_072215_MC122_V_MC-Et-Cy_01_CP.raw
>sp|Q9BUJ2|HNRL1_HUMAN Heterogeneous nuclear ribonucleoprotein U-like protein 1 OS=Homo sapiens GN=HNRNPUL1 PE=1 SV=2	Q9BUJ2	191	RGRSPQPPAEEDEDDFDDTLVAIDTYNCDLHFK	S(194): 84.8; T(209): 15.2; T(215): 0; Y(216): 0		High	RGRsPQPPAEEDEDDFDDTLVAIDTYNcDLHFK	Unambiguous	1	1	Q9BUJ2	S4(Phospho); C28(Carbamidomethyl)	CID	1.0000	0.0000	1	1	S(4): 84.8; T(19): 15.2; T(25): 0.0; Y(26): 0.0	6.37	2	20	21	4	987.17883	3945.69350	0.61	153.87	40741	40741	MS2	0/0	LC_071715_MC122_V_MC-Et-Cy_01_TP.raw
>sp|Q9BUJ2|HNRL1_HUMAN Heterogeneous nuclear ribonucleoprotein U-like protein 1 OS=Homo sapiens GN=HNRNPUL1 PE=1 SV=2	Q9BUJ2	191	RGRSPQPPAEEDEDDFDDTLVAIDTYNCDLHFK	S(194): 0.5; T(209): 99.5; T(215): 0; Y(216): 0	T(209): 99.5;	High	RGRsPQPPAEEDEDDFDDTLVAIDTYNcDLHFK	Unambiguous	1	1	Q9BUJ2	S4(Phospho); C28(Carbamidomethyl)	CID	1.0000	0.0000	1	1	S(4): 0.5; T(19): 99.5; T(25): 0.0; Y(26): 0.0	5.41	2	32	38	4	987.17798	3945.69008	-0.26	153.83	40730	40730	MS2	0/0	LC_071715_MC122_V_MC-Et-Cy_01_TP.raw
>sp|Q9BUJ2|HNRL1_HUMAN Heterogeneous nuclear ribonucleoprotein U-like protein 1 OS=Homo sapiens GN=HNRNPUL1 PE=1 SV=2	Q9BUJ2	191	RGRSPQPPAEEDEDDFDDTLVAIDTYNCDLHFK	S(194): 100; T(209): 0; T(215): 0; Y(216): 0	S(194): 100;	High	RGRsPQPPAEEDEDDFDDTLVAIDTYNcDLHFK	Unambiguous	1	1	Q9BUJ2	S4(Phospho); C28(Carbamidomethyl)	CID	1.0000	0.0000	1	1	S(4): 100.0; T(19): 0.0; T(25): 0.0; Y(26): 0.0	5.35	2	13	22	4	987.18152	3945.70424	3.33	154.44	40883	40883	MS2	0/0	LC_071715_MC122_V_MC-Et-Cy_01_TP.raw
>sp|Q8WWA1|TMM40_HUMAN Transmembrane protein 40 OS=Homo sapiens GN=TMEM40 PE=1 SV=2	Q8WWA1	135	RGSDPASGEVEASQLR	S(137): 91; S(141): 8.9; S(147): 0		High	RGsDPASGEVEASQLR	Unambiguous	1	1	Q8WWA1	S3(Phospho)	CID	1.0000	0.0000	1	1	S(3): 91.0; S(7): 8.9; S(13): 0.0	3.98	1	41	25	2	869.89099	1738.77471	-0.56	50.45	12742	12742	MS2	0/0	LC_071715_MC122_V_MC-Et-Cy_01_TP.raw
>sp|Q15149|PLEC_HUMAN Plectin OS=Homo sapiens GN=PLEC PE=1 SV=3	Q15149	4640	RGSFDATGSGFSMTFSSSSYSSSGYGR	S(4642): 63.8; T(4646): 8.7; S(4648): 8.7; S(4651): 8.7; T(4653): 8.7; S(4655): 1.3; S(4656): 0; S(4657): 0; S(4658): 0; Y(4659): 0; S(4660): 0; S(4661): 0; S(4662): 0; Y(4664): 0		High	RGsFDATGSGFSmTFSSSSYSSSGYGR	Unambiguous	1	1	Q15149	S3(Phospho); M13(Oxidation)	CID	0.0513	0.0000	1	1	S(3): 63.8; T(7): 8.7; S(9): 8.7; S(12): 8.7; T(14): 8.7; S(16): 1.3; S(17): 0.0; S(18): 0.0; S(19): 0.0; Y(20): 0.0; S(21): 0.0; S(22): 0.0; S(23): 0.0; Y(25): 0.0	5.26	1	21	26	3	957.05072	2869.13761	-1.12	104.25	27721	27721	MS2	0/0	LC_071715_MC122_V_MC-Et-Cy_01_TP.raw
>sp|Q6ZRV2|FA83H_HUMAN Protein FAM83H OS=Homo sapiens GN=FAM83H PE=1 SV=3	Q6ZRV2	934	RGSLTLTISGESPK	S(936): 99.9; T(938): 0.1; T(940): 0; S(942): 0; S(945): 0	S(936): 99.9;	High	RGsLTLTISGESPK	Unambiguous	1	1	Q6ZRV2	S3(Phospho)	CID	0.1808	0.0000	1	1	S(3): 99.9; T(5): 0.1; T(7): 0.0; S(9): 0.0; S(12): 0.0	4.37	1	16	13	2	763.38428	1525.76128	-0.63	81.93	21572	21572	MS2	0/0	LC_071715_MC122_V_MC-Et-Cy_01_TP.raw
>sp|Q6ZRV2|FA83H_HUMAN Protein FAM83H OS=Homo sapiens GN=FAM83H PE=1 SV=3	Q6ZRV2	890	RGSPTTGFIEQK	S(892): 100; T(894): 0; T(895): 0	S(892): 100;	High	RGsPTTGFIEQK	Unambiguous	1	1	Q6ZRV2	S3(Phospho)	CID	0.1456	0.0000	1	1	S(3): 100.0; T(5): 0.0; T(6): 0.0	4.12	1	7	21	2	700.83209	1400.65691	-0.09	49.06	12360	12360	MS2	0/0	LC_071715_MC122_V_MC-Et-Cy_01_TP.raw
>sp|Q6ZRV2|FA83H_HUMAN Protein FAM83H OS=Homo sapiens GN=FAM83H PE=1 SV=3	Q6ZRV2	890	RGSPTTGFIEQKGSPTSAYPER	S(892): 99.9; T(894): 0; T(895): 0; S(903): 97.2; T(905): 1.4; S(906): 1.4; Y(908): 0	S(892): 99.9;	High	RGsPTTGFIEQKGsPTSAYPER	Unambiguous	1	1	Q6ZRV2	S3(Phospho); S14(Phospho)	CID	1.0000	0.0000	1	1	S(3): 99.9; T(5): 0.0; T(6): 0.0; S(14): 97.2; T(16): 1.4; S(17): 1.4; Y(19): 0.0	4.27	2	40	21	3	842.70709	2526.10672	0.18	72.97	19080	19080	MS2	0/0	LC_071715_MC122_V_MC-Et-Cy_01_TP.raw
>sp|Q6ZRV2|FA83H_HUMAN Protein FAM83H OS=Homo sapiens GN=FAM83H PE=1 SV=3	Q6ZRV2	912	RGSPVPPVPER	S(914): 100	S(914): 100;	High	RGsPVPPVPER	Unambiguous	1	1	Q6ZRV2	S3(Phospho)	CID	1.0000	0.0000	1	1	S(3): 100.0	3.93	1	36	13	2	635.81891	1270.63054	0.09	41.83	10262	10262	MS2	0/0	LC_071715_MC122_V_MC-Et-Cy_01_TP.raw
>sp|P12694|ODBA_HUMAN 2-oxoisovalerate dehydrogenase subunit alpha; mitochondrial OS=Homo sapiens GN=BCKDHA PE=1 SV=2	P12694	332	RIGHHSTSDDSSAY	S(337): 82.9; T(338): 8; S(339): 8; S(342): 0.9; S(343): 0.1; Y(345): 0.1		High	RIGHHStSDDSSAY	Unambiguous	1	1	P12694	T7(Phospho)	CID	0.0508	0.0000	1	1	S(6): 82.9; T(7): 8.0; S(8): 8.0; S(11): 0.9; S(12): 0.1; Y(14): 0.1	4.33	0	7	100	2	806.82233	1612.63738	-0.88	21.21	3527	3527	MS2	0/0	LC_072215_MC122_V_MC-Et-Cy_01_CP.raw
>sp|Q9H1B7|I2BPL_HUMAN Interferon regulatory factor 2-binding protein-like OS=Homo sapiens GN=IRF2BPL PE=1 SV=1	Q9H1B7	544	RKASPEPPDSAEGALK	S(547): 100; S(553): 0	S(547): 100;	High	RKAsPEPPDSAEGALK	Unambiguous	1	1	Q9H1B7	S4(Phospho)	CID	0.1812	0.0000	1	1	S(4): 100.0; S(10): 0.0	4.36	2	25	31	2	866.91736	1732.82744	0.45	37.56	9022	9022	MS2	0/0	LC_071715_MC122_V_MC-Et-Cy_01_TP.raw
>sp|Q7Z406|MYH14_HUMAN Myosin-14 OS=Homo sapiens GN=MYH14 PE=1 SV=2	Q7Z406	1962	RLEEGVASDEEAEEAQPGSGPSPEPEGSPPAHPQ	S(1969): 100; S(1980): 0; S(1983): 0; S(1989): 0	S(1969): 100;	High	RLEEGVAsDEEAEEAQPGSGPSPEPEGSPPAHPQ	Unambiguous	1	1	Q7Z406	S8(Phospho)	CID	1.0000	0.0000	1	1	S(8): 100.0; S(19): 0.0; S(22): 0.0; S(28): 0.0	5.35	1	13	100	3	1183.17798	3547.51938	1.67	68.93	14249	14249	MS2	0/0	LC_072215_MC122_V_MC-Et-Cy_01_CP.raw
>sp|Q7Z406|MYH14_HUMAN Myosin-14 OS=Homo sapiens GN=MYH14 PE=1 SV=2	Q7Z406	1962	RLEEGVASDEEAEEAQPGSGPSPEPEGSPPAHPQ	S(1969): 99.3; S(1980): 0.3; S(1983): 0.3; S(1989): 0.1	S(1969): 99.3;	High	RLEEGVAsDEEAEEAQPGSGPSPEPEGSPPAHPQ	Unambiguous	1	1	Q7Z406	S8(Phospho)	CID	1.0000	0.0000	1	1	S(8): 99.3; S(19): 0.3; S(22): 0.3; S(28): 0.1	5.09	1	3	56	3	1183.17700	3547.51645	0.84	68.97	14258	14258	MS2	0/0	LC_072215_MC122_V_MC-Et-Cy_01_CP.raw
>sp|P36507|MP2K2_HUMAN Dual specificity mitogen-activated protein kinase kinase 2 OS=Homo sapiens GN=MAP2K2 PE=1 SV=1	P36507	388	RLNQPGTPTRTAV	T(394): 0.1; T(396): 98.7; T(398): 1.2		High	RLNQPGTPtRTAV	Unambiguous	1	1	P36507	T9(Phospho)	CID	0.0130	0.0000	1	1	T(7): 0.1; T(9): 98.7; T(11): 1.2	3.84	1	48	100	2	745.87799	1490.74870	0.75	39.77	7724	7724	MS2	0/0	LC_072215_MC122_V_MC-Et-Cy_01_CP.raw
>sp|Q9H4G0|E41L1_HUMAN Band 4.1-like protein 1 OS=Homo sapiens GN=EPB41L1 PE=1 SV=2	Q9H4G0	537	RLPSSPASPSPKGTPEK	S(540): 0; S(541): 0; S(544): 1; S(546): 99; T(550): 100	S(546): 99; T(550): 100;	High	RLPSSPASPsPKGtPEK	Unambiguous	1	1	Q9H4G0	S10(Phospho); T14(Phospho)	CID	0.1802	0.0000	1	1	S(4): 0.0; S(5): 0.0; S(8): 1.0; S(10): 99.0; T(14): 100.0	6.66	2	0	20	2	948.43616	1895.86504	-0.76	34.91	8250	8250	MS2	0/0	LC_071715_MC122_V_MC-Et-Cy_01_TP.raw
>sp|Q8IWB9|TEX2_HUMAN Testis-expressed sequence 2 protein OS=Homo sapiens GN=TEX2 PE=1 SV=2	Q8IWB9	293	RLSEVIYEPFQLLSK	S(295): 99.4; Y(299): 0.6; S(306): 0	S(295): 99.4;	High	RLsEVIYEPFQLLSK	Unambiguous	1	1	Q8IWB9	S3(Phospho)	CID	0.2481	0.0000	1	1	S(3): 99.4; Y(7): 0.6; S(14): 0.0	5.32	1	62	100	2	951.49323	1901.97917	0.98	185.64	48221	48221	MS2	0/0	LC_071715_MC122_V_MC-Et-Cy_01_TP.raw
>sp|Q6ZRV2|FA83H_HUMAN Protein FAM83H OS=Homo sapiens GN=FAM83H PE=1 SV=3	Q6ZRV2	1001	RLSLGQGDSTEAATEER	S(1003): 100; S(1009): 0; T(1010): 0; T(1014): 0	S(1003): 100;	High	RLsLGQGDSTEAATEER	Unambiguous	1	1	Q6ZRV2	S3(Phospho)	CID	0.2770	0.0000	1	1	S(3): 100.0; S(9): 0.0; T(10): 0.0; T(14): 0.0	6.75	1	5	25	2	950.42511	1899.84294	-0.81	58.03	14889	14889	MS2	0/0	LC_071715_MC122_V_MC-Et-Cy_01_TP.raw
>sp|P50402|EMD_HUMAN Emerin OS=Homo sapiens GN=EMD PE=1 SV=1	P50402	47	RLSPPSSSAASSYSFSDLNSTR	S(49): 1.2; S(52): 9.5; S(53): 9.5; S(54): 79.7; S(57): 0; S(58): 0; Y(59): 0; S(60): 0; S(62): 0; S(66): 0; T(67): 0		High	RLsPPSSSAASSYSFSDLNSTR	Unambiguous	1	1	P50402	S3(Phospho)	CID	0.0125	0.0000	1	1	S(3): 1.2; S(6): 9.5; S(7): 9.5; S(8): 79.7; S(11): 0.0; S(12): 0.0; Y(13): 0.0; S(14): 0.0; S(16): 0.0; S(20): 0.0; T(21): 0.0	4.79	1	21	13	3	799.69537	2397.07157	-0.14	99.88	26533	26533	MS2	0/0	LC_071715_MC122_V_MC-Et-Cy_01_TP.raw
>sp|P50402|EMD_HUMAN Emerin OS=Homo sapiens GN=EMD PE=1 SV=1	P50402	47	RLSPPSSSAASSYSFSDLNSTR	S(49): 44.4; S(52): 44.4; S(53): 0.6; S(54): 5; S(57): 5; S(58): 0.6; Y(59): 0; S(60): 0; S(62): 0; S(66): 0; T(67): 0		High	RLsPPSSSAASSYSFSDLNSTR	Unambiguous	1	1	P50402	S3(Phospho)	CID	0.0132	0.0000	1	1	S(3): 44.4; S(6): 44.4; S(7): 0.6; S(8): 5.0; S(11): 5.0; S(12): 0.6; Y(13): 0.0; S(14): 0.0; S(16): 0.0; S(20): 0.0; T(21): 0.0	4.53	1	26	22	3	799.69568	2397.07248	0.24	99.36	26390	26390	MS2	0/0	LC_071715_MC122_V_MC-Et-Cy_01_TP.raw
>sp|P50402|EMD_HUMAN Emerin OS=Homo sapiens GN=EMD PE=1 SV=1	P50402	47	RLSPPSSSAASSYSFSDLNSTR	S(49): 98.7; S(52): 0.2; S(53): 0.2; S(54): 0.7; S(57): 0.2; S(58): 0; Y(59): 0; S(60): 0; S(62): 0; S(66): 0; T(67): 0		High	RLsPPSSSAASSYSFSDLNSTR	Unambiguous	1	1	P50402	S3(Phospho)	CID	0.0871	0.0000	1	1	S(3): 98.7; S(6): 0.2; S(7): 0.2; S(8): 0.7; S(11): 0.2; S(12): 0.0; Y(13): 0.0; S(14): 0.0; S(16): 0.0; S(20): 0.0; T(21): 0.0	4.48	1	0	100	2	1199.03931	2397.07134	-0.24	100.05	26577	26577	MS2	0/0	LC_071715_MC122_V_MC-Et-Cy_01_TP.raw
>sp|P35222|CTNB1_HUMAN Catenin beta-1 OS=Homo sapiens GN=CTNNB1 PE=1 SV=1	P35222	673	RLSVELTSSLFR	S(675): 99.9; T(679): 0.1; S(680): 0; S(681): 0	S(675): 99.9;	High	RLsVELTSSLFR	Unambiguous	1	1	P35222	S3(Phospho)	CID	1.0000	0.0000	1	1	S(3): 99.9; T(7): 0.1; S(8): 0.0; S(9): 0.0	4.18	1	39	20	2	744.38483	1487.76238	0.37	139.49	37062	37062	MS2	0/0	LC_071715_MC122_V_MC-Et-Cy_01_TP.raw
>sp|P35222|CTNB1_HUMAN Catenin beta-1 OS=Homo sapiens GN=CTNNB1 PE=1 SV=1	P35222	673	RLSVELTSSLFR	S(675): 100; T(679): 0; S(680): 0; S(681): 0	S(675): 100;	High	RLsVELTSSLFR	Unambiguous	1	1	P35222	S3(Phospho)	CID	1.0000	0.0000	1	1	S(3): 100.0; T(7): 0.0; S(8): 0.0; S(9): 0.0	4.04	1	48	8	2	744.38434	1487.76140	-0.29	236.93	65581	65581	MS2	0/0	LC_071015_MC122_V_MC-Et-Cy_03_TB.raw
>sp|P35222|CTNB1_HUMAN Catenin beta-1 OS=Homo sapiens GN=CTNNB1 PE=1 SV=1	P35222	673	RLSVELTSSLFR	S(675): 100; T(679): 0; S(680): 0; S(681): 0	S(675): 100;	High	RLsVELTSSLFR	Unambiguous	1	1	P35222	S3(Phospho)	CID	1.0000	0.0000	1	1	S(3): 100.0; T(7): 0.0; S(8): 0.0; S(9): 0.0	3.83	1	54	32	2	744.38391	1487.76055	-0.86	237.54	65748	65748	MS2	0/0	LC_071015_MC122_V_MC-Et-Cy_03_TB.raw
>sp|P35222|CTNB1_HUMAN Catenin beta-1 OS=Homo sapiens GN=CTNNB1 PE=1 SV=1	P35222	673	RLSVELTSSLFR	S(675): 100; T(679): 0; S(680): 0; S(681): 0	S(675): 100;	High	RLsVELTSSLFR	Unambiguous	1	1	P35222	S3(Phospho)	CID	1.0000	0.0000	1	1	S(3): 100.0; T(7): 0.0; S(8): 0.0; S(9): 0.0	3.65	1	47	35	2	744.38367	1487.76006	-1.19	140.61	37355	37355	MS2	0/0	LC_071715_MC122_V_MC-Et-Cy_01_TP.raw
>sp|O43896|KIF1C_HUMAN Kinesin-like protein KIF1C OS=Homo sapiens GN=KIF1C PE=1 SV=3	O43896	1031	RNSLDGGGR	S(1033): 100	S(1033): 100;	High	RNsLDGGGR	Unambiguous	1	1	O43896	S3(Phospho)	CID	1.0000	0.0000	1	1	S(3): 100.0	3.73	1	35	14	2	506.22162	1011.43596	-0.83	18.22	3131	3131	MS2	0/0	LC_071715_MC122_V_MC-Et-Cy_01_TP.raw
>sp|Q9BX95|SGPP1_HUMAN Sphingosine-1-phosphate phosphatase 1 OS=Homo sapiens GN=SGPP1 PE=1 SV=2	Q9BX95	110	RNSLTGEEGQLAR	S(112): 99.5; T(114): 0.5	S(112): 99.5;	High	RNsLTGEEGQLAR	Unambiguous	1	1	Q9BX95	S3(Phospho)	CID	0.1537	0.0000	1	1	S(3): 99.5; T(5): 0.5	5.14	1	48	29	2	755.85468	1510.70207	0.69	61.68	15453	15453	MS2	0/0	LC_071015_MC122_V_MC-Et-Cy_03_TB.raw
>sp|Q9BX95|SGPP1_HUMAN Sphingosine-1-phosphate phosphatase 1 OS=Homo sapiens GN=SGPP1 PE=1 SV=2	Q9BX95	110	RNSLTGEEGQLAR	S(112): 100; T(114): 0	S(112): 100;	High	RNsLTGEEGQLAR	Unambiguous	1	1	Q9BX95	S3(Phospho)	CID	0.1610	0.0000	1	1	S(3): 100.0; T(5): 0.0	4.97	1	14	15	2	755.85370	1510.70012	-0.60	47.99	12040	12040	MS2	0/0	LC_071715_MC122_V_MC-Et-Cy_01_TP.raw
>sp|Q9UK76|HN1_HUMAN Hematological and neurological expressed 1 protein OS=Homo sapiens GN=HN1 PE=1 SV=3	Q9UK76	85	RNSSEASSGDFLDLK	S(87): 0.7; S(88): 99.3; S(91): 0; S(92): 0	S(88): 99.3;	High	RNsSEASSGDFLDLK	Unambiguous	1	1	Q9UK76	S3(Phospho)	CID	0.0293	0.0000	1	1	S(3): 0.7; S(4): 99.3; S(7): 0.0; S(8): 0.0	6.49	1	13	6	2	853.37488	1705.74248	-0.28	144.22	39325	39325	MS2	0/0	LC_071015_MC122_V_MC-Et-Cy_03_TB.raw
>sp|Q9UK76|HN1_HUMAN Hematological and neurological expressed 1 protein OS=Homo sapiens GN=HN1 PE=1 SV=3	Q9UK76	85	RNSSEASSGDFLDLK	S(87): 0.4; S(88): 99.6; S(91): 0; S(92): 0	S(88): 99.6;	High	RNsSEASSGDFLDLK	Unambiguous	1	1	Q9UK76	S3(Phospho)	CID	0.0233	0.0000	1	1	S(3): 0.4; S(4): 99.6; S(7): 0.0; S(8): 0.0	5.57	1	0	11	2	853.37573	1705.74419	0.72	96.15	25508	25508	MS2	0/0	LC_071715_MC122_V_MC-Et-Cy_01_TP.raw
>sp|Q9UK76|HN1_HUMAN Hematological and neurological expressed 1 protein OS=Homo sapiens GN=HN1 PE=1 SV=3	Q9UK76	85	RNSSEASSGDFLDLK	S(87): 0; S(88): 99.9; S(91): 0; S(92): 0	S(88): 99.9;	High	RNsSEASSGDFLDLK	Unambiguous	1	1	Q9UK76	S3(Phospho)	CID	0.0360	0.0000	1	1	S(3): 0.0; S(4): 99.9; S(7): 0.0; S(8): 0.0	5.56	1	0	4	2	853.37524	1705.74321	0.15	96.65	25652	25652	MS2	0/0	LC_071715_MC122_V_MC-Et-Cy_01_TP.raw
>sp|Q9UK76|HN1_HUMAN Hematological and neurological expressed 1 protein OS=Homo sapiens GN=HN1 PE=1 SV=3	Q9UK76	85	RNSSEASSGDFLDLK	S(87): 50; S(88): 50; S(91): 0; S(92): 0		High	RNsSEASSGDFLDLK	Unambiguous	1	1	Q9UK76	S3(Phospho)	CID	0.0218	0.0000	1	1	S(3): 50.0; S(4): 50.0; S(7): 0.0; S(8): 0.0	5.04	1	18	19	2	853.37512	1705.74297	0.00	97.18	25799	25799	MS2	0/0	LC_071715_MC122_V_MC-Et-Cy_01_TP.raw
>sp|Q9UK76|HN1_HUMAN Hematological and neurological expressed 1 protein OS=Homo sapiens GN=HN1 PE=1 SV=3	Q9UK76	85	RNSSEASSGDFLDLK	S(87): 6.9; S(88): 79.3; S(91): 6.9; S(92): 6.9		High	RNsSEASSGDFLDLK	Unambiguous	1	1	Q9UK76	S3(Phospho)	CID	0.0532	0.0000	1	1	S(3): 6.9; S(4): 79.3; S(7): 6.9; S(8): 6.9	4.89	1	12	60	2	853.37500	1705.74272	-0.14	97.86	25984	25984	MS2	0/0	LC_071715_MC122_V_MC-Et-Cy_01_TP.raw
>sp|Q9H1B7|I2BPL_HUMAN Interferon regulatory factor 2-binding protein-like OS=Homo sapiens GN=IRF2BPL PE=1 SV=1	Q9H1B7	655	RNSSSPVSPASVPGQR	S(657): 0.6; S(658): 7.3; S(659): 91.5; S(662): 0.6; S(665): 0		High	RNSSsPVSPASVPGQR	Unambiguous	1	1	Q9H1B7	S5(Phospho)	CID	0.0178	0.0000	1	1	S(3): 0.6; S(4): 7.3; S(5): 91.5; S(8): 0.6; S(11): 0.0	5.05	1	8	39	2	853.40521	1705.80315	0.78	38.10	9181	9181	MS2	0/0	LC_071715_MC122_V_MC-Et-Cy_01_TP.raw
>sp|Q12906|ILF3_HUMAN Interleukin enhancer-binding factor 3 OS=Homo sapiens GN=ILF3 PE=1 SV=3	Q12906	372	RPMEEDGEEKSPSK	S(382): 92.6; S(384): 7.4		High	RPmEEDGEEKSPsK	Unambiguous	1	1	Q12906	M3(Oxidation); S13(Phospho)	CID	0.0077	0.0000	1	1	S(11): 92.6; S(13): 7.4	3.88	1	0	18	2	857.85297	1714.69866	-0.24	17.28	2831	2831	MS2	0/0	LC_071715_MC122_V_MC-Et-Cy_01_TP.raw
>sp|Q9BXB4|OSB11_HUMAN Oxysterol-binding protein-related protein 11 OS=Homo sapiens GN=OSBPL11 PE=1 SV=2	Q9BXB4	187	RPSQNAISFFNVGHSK	S(189): 100; S(194): 0; S(201): 0	S(189): 100;	High	RPsQNAISFFNVGHSK	Unambiguous	1	1	Q9BXB4	S3(Phospho)	CID	1.0000	0.0000	1	1	S(3): 100.0; S(8): 0.0; S(15): 0.0	5.57	0	30	5	3	623.63141	1868.87967	-0.38	101.99	27108	27108	MS2	0/0	LC_071715_MC122_V_MC-Et-Cy_01_TP.raw
>sp|Q01581|HMCS1_HUMAN Hydroxymethylglutaryl-CoA synthase; cytoplasmic OS=Homo sapiens GN=HMGCS1 PE=1 SV=2	Q01581	469	RPTPNDDTLDEGVGLVHSNIATEHIPSPAK	T(471): 0; T(476): 0; S(486): 0; T(490): 1; S(495): 99	S(495): 99;	High	RPTPNDDTLDEGVGLVHSNIATEHIPsPAK	Unambiguous	1	1	Q01581	S27(Phospho)	CID	0.1404	0.0000	1	1	T(3): 0.0; T(8): 0.0; S(18): 0.0; T(22): 1.0; S(27): 99.0	5.77	0	77	14	4	815.89459	3260.55654	-0.59	112.61	29976	29976	MS2	0/0	LC_071715_MC122_V_MC-Et-Cy_01_TP.raw
>sp|Q01105|SET_HUMAN Protein SET OS=Homo sapiens GN=SET PE=1 SV=3	Q01105	5	RQSPLPPQK	S(7): 100	S(7): 100;	High	RQsPLPPQK	Unambiguous	1	1	Q01105	S3(Phospho)	CID	1.0000	0.0000	1	1	S(3): 100.0	3.76	1	56	24	2	565.78943	1130.57158	-0.22	21.57	4206	4206	MS2	0/0	LC_071715_MC122_V_MC-Et-Cy_01_TP.raw
>sp|P58107|EPIPL_HUMAN Epiplakin OS=Homo sapiens GN=EPPK1 PE=1 SV=2	P58107	2713	RQVSASELHTSGILGPETLR (2)	S(2716): 91.9; S(2718): 2.6; T(2722): 2.6; S(2723): 2.6; T(2730): 0.5		High	RQVsASELHTSGILGPETLR	Unambiguous	1	1	P58107	S4(Phospho)	CID	0.0415	0.0000	1	1	S(4): 91.9; S(6): 2.6; T(10): 2.6; S(11): 2.6; T(18): 0.5	5.06	1	19	33	2	1116.06030	2231.11333	-2.13	103.14	27419	27419	MS2	0/0	LC_071715_MC122_V_MC-Et-Cy_01_TP.raw
>sp|P58107|EPIPL_HUMAN Epiplakin OS=Homo sapiens GN=EPPK1 PE=1 SV=2	P58107	3247	RQVSASELHTSGILGPETLR (2)	S(3250): 91.9; S(3252): 2.6; T(3256): 2.6; S(3257): 2.6; T(3264): 0.5		High	RQVsASELHTSGILGPETLR	Unambiguous	1	1	P58107	S4(Phospho)	CID	0.0415	0.0000	1	1	S(4): 91.9; S(6): 2.6; T(10): 2.6; S(11): 2.6; T(18): 0.5	5.06	1	19	33	2	1116.06030	2231.11333	-2.13	103.14	27419	27419	MS2	0/0	LC_071715_MC122_V_MC-Et-Cy_01_TP.raw
>sp|P58107|EPIPL_HUMAN Epiplakin OS=Homo sapiens GN=EPPK1 PE=1 SV=2	P58107	3781	RQVSASELHTSGILGPETLR (2)	S(3784): 91.9; S(3786): 2.6; T(3790): 2.6; S(3791): 2.6; T(3798): 0.5		High	RQVsASELHTSGILGPETLR	Unambiguous	1	1	P58107	S4(Phospho)	CID	0.0415	0.0000	1	1	S(4): 91.9; S(6): 2.6; T(10): 2.6; S(11): 2.6; T(18): 0.5	5.06	1	19	33	2	1116.06030	2231.11333	-2.13	103.14	27419	27419	MS2	0/0	LC_071715_MC122_V_MC-Et-Cy_01_TP.raw
>sp|P58107|EPIPL_HUMAN Epiplakin OS=Homo sapiens GN=EPPK1 PE=1 SV=2	P58107	4315	RQVSASELHTSGILGPETLR (2)	S(4318): 91.9; S(4320): 2.6; T(4324): 2.6; S(4325): 2.6; T(4332): 0.5		High	RQVsASELHTSGILGPETLR	Unambiguous	1	1	P58107	S4(Phospho)	CID	0.0415	0.0000	1	1	S(4): 91.9; S(6): 2.6; T(10): 2.6; S(11): 2.6; T(18): 0.5	5.06	1	19	33	2	1116.06030	2231.11333	-2.13	103.14	27419	27419	MS2	0/0	LC_071715_MC122_V_MC-Et-Cy_01_TP.raw
>sp|P58107|EPIPL_HUMAN Epiplakin OS=Homo sapiens GN=EPPK1 PE=1 SV=2	P58107	4849	RQVSASELHTSGILGPETLR (2)	S(4852): 91.9; S(4854): 2.6; T(4858): 2.6; S(4859): 2.6; T(4866): 0.5		High	RQVsASELHTSGILGPETLR	Unambiguous	1	1	P58107	S4(Phospho)	CID	0.0415	0.0000	1	1	S(4): 91.9; S(6): 2.6; T(10): 2.6; S(11): 2.6; T(18): 0.5	5.06	1	19	33	2	1116.06030	2231.11333	-2.13	103.14	27419	27419	MS2	0/0	LC_071715_MC122_V_MC-Et-Cy_01_TP.raw
>sp|P58107|EPIPL_HUMAN Epiplakin OS=Homo sapiens GN=EPPK1 PE=1 SV=2	P58107	2713	RQVSASELHTSGILGPETLR (2)	S(2716): 50; S(2718): 50; T(2722): 0; S(2723): 0; T(2730): 0		High	RQVsASELHTSGILGPETLR	Unambiguous	1	1	P58107	S4(Phospho)	CID	1.0000	0.0000	1	1	S(4): 50.0; S(6): 50.0; T(10): 0.0; S(11): 0.0; T(18): 0.0	4.49	1	34	11	3	744.37738	2231.11759	-0.22	167.81	46046	46046	MS2	0/0	LC_071015_MC122_V_MC-Et-Cy_03_TB.raw
>sp|P58107|EPIPL_HUMAN Epiplakin OS=Homo sapiens GN=EPPK1 PE=1 SV=2	P58107	3247	RQVSASELHTSGILGPETLR (2)	S(3250): 50; S(3252): 50; T(3256): 0; S(3257): 0; T(3264): 0		High	RQVsASELHTSGILGPETLR	Unambiguous	1	1	P58107	S4(Phospho)	CID	1.0000	0.0000	1	1	S(4): 50.0; S(6): 50.0; T(10): 0.0; S(11): 0.0; T(18): 0.0	4.49	1	34	11	3	744.37738	2231.11759	-0.22	167.81	46046	46046	MS2	0/0	LC_071015_MC122_V_MC-Et-Cy_03_TB.raw
>sp|P58107|EPIPL_HUMAN Epiplakin OS=Homo sapiens GN=EPPK1 PE=1 SV=2	P58107	3781	RQVSASELHTSGILGPETLR (2)	S(3784): 50; S(3786): 50; T(3790): 0; S(3791): 0; T(3798): 0		High	RQVsASELHTSGILGPETLR	Unambiguous	1	1	P58107	S4(Phospho)	CID	1.0000	0.0000	1	1	S(4): 50.0; S(6): 50.0; T(10): 0.0; S(11): 0.0; T(18): 0.0	4.49	1	34	11	3	744.37738	2231.11759	-0.22	167.81	46046	46046	MS2	0/0	LC_071015_MC122_V_MC-Et-Cy_03_TB.raw
>sp|P58107|EPIPL_HUMAN Epiplakin OS=Homo sapiens GN=EPPK1 PE=1 SV=2	P58107	4315	RQVSASELHTSGILGPETLR (2)	S(4318): 50; S(4320): 50; T(4324): 0; S(4325): 0; T(4332): 0		High	RQVsASELHTSGILGPETLR	Unambiguous	1	1	P58107	S4(Phospho)	CID	1.0000	0.0000	1	1	S(4): 50.0; S(6): 50.0; T(10): 0.0; S(11): 0.0; T(18): 0.0	4.49	1	34	11	3	744.37738	2231.11759	-0.22	167.81	46046	46046	MS2	0/0	LC_071015_MC122_V_MC-Et-Cy_03_TB.raw
>sp|P58107|EPIPL_HUMAN Epiplakin OS=Homo sapiens GN=EPPK1 PE=1 SV=2	P58107	4849	RQVSASELHTSGILGPETLR (2)	S(4852): 50; S(4854): 50; T(4858): 0; S(4859): 0; T(4866): 0		High	RQVsASELHTSGILGPETLR	Unambiguous	1	1	P58107	S4(Phospho)	CID	1.0000	0.0000	1	1	S(4): 50.0; S(6): 50.0; T(10): 0.0; S(11): 0.0; T(18): 0.0	4.49	1	34	11	3	744.37738	2231.11759	-0.22	167.81	46046	46046	MS2	0/0	LC_071015_MC122_V_MC-Et-Cy_03_TB.raw
>sp|Q9NTJ3|SMC4_HUMAN Structural maintenance of chromosomes protein 4 OS=Homo sapiens GN=SMC4 PE=1 SV=2	Q9NTJ3	13	RREEGPPPPSPDGASSDAEPEPPSGR	S(22): 0.3; S(27): 87.8; S(28): 11.9; S(36): 0		High	RREEGPPPPSPDGAsSDAEPEPPSGR	Unambiguous	1	1	Q9NTJ3	S15(Phospho)	CID	0.0278	0.0000	1	1	S(10): 0.3; S(15): 87.8; S(16): 11.9; S(24): 0.0	4.68	2	8	32	3	917.73767	2751.19846	-0.84	43.87	10844	10844	MS2	0/0	LC_071715_MC122_V_MC-Et-Cy_01_TP.raw
>sp|Q13286|CLN3_HUMAN Battenin OS=Homo sapiens GN=CLN3 PE=1 SV=1	Q13286	9	RRFSDSEGEETVPEPR	S(12): 7.2; S(14): 85.7; T(19): 7.2		High	RRFsDSEGEETVPEPR	Unambiguous	1	1	Q13286	S4(Phospho)	CID	0.0338	0.0000	1	1	S(4): 7.2; S(6): 85.7; T(11): 7.2	4.73	2	4	32	2	985.93225	1970.85723	-1.65	46.14	11500	11500	MS2	0/0	LC_071715_MC122_V_MC-Et-Cy_01_TP.raw
>sp|Q8WWA1|TMM40_HUMAN Transmembrane protein 40 OS=Homo sapiens GN=TMEM40 PE=1 SV=2	Q8WWA1	134	RRGSDPASGEVEASQLR	S(137): 100; S(141): 0; S(147): 0	S(137): 100;	High	RRGsDPASGEVEASQLR	Unambiguous	1	1	Q8WWA1	S4(Phospho)	CID	1.0000	0.0000	1	1	S(4): 100.0; S(8): 0.0; S(14): 0.0	5.31	2	44	11	3	632.29706	1894.87662	-0.09	41.88	10276	10276	MS2	0/0	LC_071715_MC122_V_MC-Et-Cy_01_TP.raw
>sp|Q8WWA1|TMM40_HUMAN Transmembrane protein 40 OS=Homo sapiens GN=TMEM40 PE=1 SV=2	Q8WWA1	134	RRGSDPASGEVEASQLR	S(137): 99.8; S(141): 0.2; S(147): 0	S(137): 99.8;	High	RRGsDPASGEVEASQLR	Unambiguous	1	1	Q8WWA1	S4(Phospho)	CID	0.0150	0.0000	1	1	S(4): 99.8; S(8): 0.2; S(14): 0.0	4.68	2	44	82	2	947.94336	1894.87944	1.40	41.98	10304	10304	MS2	0/0	LC_071715_MC122_V_MC-Et-Cy_01_TP.raw
>sp|Q9NQC3|RTN4_HUMAN Reticulon-4 OS=Homo sapiens GN=RTN4 PE=1 SV=2	Q9NQC3	178	RRGSSGSVDETLFALPAASEPVIR	S(181): 96.5; S(182): 1.7; S(184): 1.7; T(188): 0; S(196): 0		High	RRGsSGSVDETLFALPAASEPVIR	Unambiguous	1	1	Q9NQC3	S4(Phospho)	CID	0.0599	0.0000	1	1	S(4): 96.5; S(5): 1.7; S(7): 1.7; T(11): 0.0; S(19): 0.0	5.68	2	25	72	3	865.77002	2595.29551	1.05	142.35	37807	37807	MS2	0/0	LC_071715_MC122_V_MC-Et-Cy_01_TP.raw
>sp|Q9NQC3|RTN4_HUMAN Reticulon-4 OS=Homo sapiens GN=RTN4 PE=1 SV=2	Q9NQC3	178	RRGSSGSVDETLFALPAASEPVIR	S(181): 10.4; S(182): 82.3; S(184): 89.6; T(188): 17.7; S(196): 0		High	RRGssGSVDETLFALPAASEPVIR	Unambiguous	1	1	Q9NQC3	S4(Phospho); S5(Phospho)	CID	0.0459	0.0000	1	1	S(4): 10.4; S(5): 82.3; S(7): 89.6; T(11): 17.7; S(19): 0.0	4.58	2	47	93	3	892.42505	2675.26059	0.55	157.67	41696	41696	MS2	0/0	LC_071715_MC122_V_MC-Et-Cy_01_TP.raw
>sp|Q9NQC3|RTN4_HUMAN Reticulon-4 OS=Homo sapiens GN=RTN4 PE=1 SV=2	Q9NQC3	178	RRGSSGSVDETLFALPAASEPVIR	S(181): 66.7; S(182): 66.7; S(184): 66.7; T(188): 0; S(196): 0		High	RRGssGSVDETLFALPAASEPVIR	Unambiguous	1	1	Q9NQC3	S4(Phospho); S5(Phospho)	CID	0.0646	0.0000	1	1	S(4): 66.7; S(5): 66.7; S(7): 66.7; T(11): 0.0; S(19): 0.0	4.49	2	33	40	3	892.42297	2675.25437	-1.78	153.20	40574	40574	MS2	0/0	LC_071715_MC122_V_MC-Et-Cy_01_TP.raw
>sp|Q9NQC3|RTN4_HUMAN Reticulon-4 OS=Homo sapiens GN=RTN4 PE=1 SV=2	Q9NQC3	178	RRGSSGSVDETLFALPAASEPVIR	S(181): 50; S(182): 50; S(184): 45.2; T(188): 54.8; S(196): 0		High	RRGssGSVDETLFALPAASEPVIR	Unambiguous	1	1	Q9NQC3	S4(Phospho); S5(Phospho)	CID	0.0179	0.0000	1	1	S(4): 50.0; S(5): 50.0; S(7): 45.2; T(11): 54.8; S(19): 0.0	4.48	2	35	49	3	892.42432	2675.25840	-0.27	155.04	41034	41034	MS2	0/0	LC_071715_MC122_V_MC-Et-Cy_01_TP.raw
>sp|Q9NQC3|RTN4_HUMAN Reticulon-4 OS=Homo sapiens GN=RTN4 PE=1 SV=2	Q9NQC3	178	RRGSSGSVDETLFALPAASEPVIR	S(181): 10.2; S(182): 44.2; S(184): 44.2; T(188): 0.7; S(196): 0.7		High	RRGSsGSVDETLFALPAASEPVIR	Unambiguous	1	1	Q9NQC3	S5(Phospho)	CID	0.0045	0.0000	1	1	S(4): 10.2; S(5): 44.2; S(7): 44.2; T(11): 0.7; S(19): 0.7	4.42	2	15	27	2	1298.15222	2595.29717	1.69	141.65	37627	37627	MS2	0/0	LC_071715_MC122_V_MC-Et-Cy_01_TP.raw
>sp|Q9NQC3|RTN4_HUMAN Reticulon-4 OS=Homo sapiens GN=RTN4 PE=1 SV=2	Q9NQC3	178	RRGSSGSVDETLFALPAASEPVIR	S(181): 1.4; S(182): 10.7; S(184): 87.7; T(188): 0.2; S(196): 0		High	RRGSSGsVDETLFALPAASEPVIR	Unambiguous	1	1	Q9NQC3	S7(Phospho)	CID	0.0591	0.0000	1	1	S(4): 1.4; S(5): 10.7; S(7): 87.7; T(11): 0.2; S(19): 0.0	4.40	2	14	11	3	865.76953	2595.29404	0.48	141.99	37715	37715	MS2	0/0	LC_071715_MC122_V_MC-Et-Cy_01_TP.raw
>sp|Q9NQC3|RTN4_HUMAN Reticulon-4 OS=Homo sapiens GN=RTN4 PE=1 SV=2	Q9NQC3	178	RRGSSGSVDETLFALPAASEPVIR	S(181): 63.7; S(182): 63.7; S(184): 67.3; T(188): 5.2; S(196): 0		High	RRGSsGsVDETLFALPAASEPVIR	Unambiguous	1	1	Q9NQC3	S5(Phospho); S7(Phospho)	CID	0.0410	0.0000	1	1	S(4): 63.7; S(5): 63.7; S(7): 67.3; T(11): 5.2; S(19): 0.0	4.39	2	32	31	3	892.42645	2675.26480	2.12	152.84	40483	40483	MS2	0/0	LC_071715_MC122_V_MC-Et-Cy_01_TP.raw
>sp|Q9NQC3|RTN4_HUMAN Reticulon-4 OS=Homo sapiens GN=RTN4 PE=1 SV=2	Q9NQC3	178	RRGSSGSVDETLFALPAASEPVIR	S(181): 5.5; S(182): 5.5; S(184): 94.5; T(188): 94.5; S(196): 0		High	RRGssGSVDETLFALPAASEPVIR	Unambiguous	1	1	Q9NQC3	S4(Phospho); S5(Phospho)	CID	1.0000	0.0000	1	1	S(4): 5.5; S(5): 5.5; S(7): 94.5; T(11): 94.5; S(19): 0.0	4.34	2	23	44	3	892.42511	2675.26078	0.62	153.88	40743	40743	MS2	0/0	LC_071715_MC122_V_MC-Et-Cy_01_TP.raw
>sp|Q9NQC3|RTN4_HUMAN Reticulon-4 OS=Homo sapiens GN=RTN4 PE=1 SV=2	Q9NQC3	178	RRGSSGSVDETLFALPAASEPVIR	S(181): 47.6; S(182): 47.6; S(184): 4.7; T(188): 0; S(196): 0		High	RRGsSGSVDETLFALPAASEPVIR	Unambiguous	1	1	Q9NQC3	S4(Phospho)	CID	0.0186	0.0000	1	1	S(4): 47.6; S(5): 47.6; S(7): 4.7; T(11): 0.0; S(19): 0.0	4.31	2	22	46	3	865.76953	2595.29404	0.48	141.42	37565	37565	MS2	0/0	LC_071715_MC122_V_MC-Et-Cy_01_TP.raw
>sp|Q9NQC3|RTN4_HUMAN Reticulon-4 OS=Homo sapiens GN=RTN4 PE=1 SV=2	Q9NQC3	178	RRGSSGSVDETLFALPAASEPVIR	S(181): 52.3; S(182): 52.3; S(184): 83.8; T(188): 11.6; S(196): 0		High	RRGssGSVDETLFALPAASEPVIR	Unambiguous	1	1	Q9NQC3	S4(Phospho); S5(Phospho)	CID	1.0000	0.0000	1	1	S(4): 52.3; S(5): 52.3; S(7): 83.8; T(11): 11.6; S(19): 0.0	4.30	2	16	69	3	892.42535	2675.26151	0.89	158.39	41872	41872	MS2	0/0	LC_071715_MC122_V_MC-Et-Cy_01_TP.raw
>sp|Q9NQC3|RTN4_HUMAN Reticulon-4 OS=Homo sapiens GN=RTN4 PE=1 SV=2	Q9NQC3	178	RRGSSGSVDETLFALPAASEPVIR	S(181): 2; S(182): 12.6; S(184): 85.3; T(188): 0.1; S(196): 0		High	RRGSsGSVDETLFALPAASEPVIR	Unambiguous	1	1	Q9NQC3	S5(Phospho)	CID	0.0167	0.0000	1	1	S(4): 2.0; S(5): 12.6; S(7): 85.3; T(11): 0.1; S(19): 0.0	4.20	2	11	54	2	1298.14856	2595.28984	-1.14	141.83	37673	37673	MS2	0/0	LC_071715_MC122_V_MC-Et-Cy_01_TP.raw
>sp|Q9NQC3|RTN4_HUMAN Reticulon-4 OS=Homo sapiens GN=RTN4 PE=1 SV=2	Q9NQC3	178	RRGSSGSVDETLFALPAASEPVIR	S(181): 50; S(182): 50; S(184): 50; T(188): 50; S(196): 0		High	RRGSsGsVDETLFALPAASEPVIR	Unambiguous	1	1	Q9NQC3	S5(Phospho); S7(Phospho)	CID	1.0000	0.0000	1	1	S(4): 50.0; S(5): 50.0; S(7): 50.0; T(11): 50.0; S(19): 0.0	4.20	2	43	51	3	892.42657	2675.26517	2.26	157.14	41568	41568	MS2	0/0	LC_071715_MC122_V_MC-Et-Cy_01_TP.raw
>sp|Q9NQC3|RTN4_HUMAN Reticulon-4 OS=Homo sapiens GN=RTN4 PE=1 SV=2	Q9NQC3	178	RRGSSGSVDETLFALPAASEPVIR	S(181): 78.7; S(182): 78.7; S(184): 21.3; T(188): 21.3; S(196): 0		High	RRGSsGsVDETLFALPAASEPVIR	Unambiguous	1	1	Q9NQC3	S5(Phospho); S7(Phospho)	CID	0.0024	0.0000	1	1	S(4): 78.7; S(5): 78.7; S(7): 21.3; T(11): 21.3; S(19): 0.0	4.16	2	42	73	3	892.42328	2675.25528	-1.44	154.42	40879	40879	MS2	0/0	LC_071715_MC122_V_MC-Et-Cy_01_TP.raw
>sp|Q9NQC3|RTN4_HUMAN Reticulon-4 OS=Homo sapiens GN=RTN4 PE=1 SV=2	Q9NQC3	178	RRGSSGSVDETLFALPAASEPVIR	S(181): 76.7; S(182): 76.7; S(184): 23.3; T(188): 23.3; S(196): 0		High	RRGSsGsVDETLFALPAASEPVIR	Unambiguous	1	1	Q9NQC3	S5(Phospho); S7(Phospho)	CID	1.0000	0.0000	1	1	S(4): 76.7; S(5): 76.7; S(7): 23.3; T(11): 23.3; S(19): 0.0	4.12	2	35	40	3	892.42468	2675.25949	0.14	154.27	40839	40839	MS2	0/0	LC_071715_MC122_V_MC-Et-Cy_01_TP.raw
>sp|Q9NQC3|RTN4_HUMAN Reticulon-4 OS=Homo sapiens GN=RTN4 PE=1 SV=2	Q9NQC3	178	RRGSSGSVDETLFALPAASEPVIR	S(181): 58.4; S(182): 58.4; S(184): 41.6; T(188): 41.6; S(196): 0		High	RRGssGSVDETLFALPAASEPVIR	Unambiguous	1	1	Q9NQC3	S4(Phospho); S5(Phospho)	CID	1.0000	0.0000	1	1	S(4): 58.4; S(5): 58.4; S(7): 41.6; T(11): 41.6; S(19): 0.0	4.10	2	61	89	3	892.42462	2675.25931	0.07	152.10	40296	40296	MS2	0/0	LC_071715_MC122_V_MC-Et-Cy_01_TP.raw
>sp|P50402|EMD_HUMAN Emerin OS=Homo sapiens GN=EMD PE=1 SV=1	P50402	46	RRLSPPSSSAASSYSFSDLNSTR	S(49): 99.8; S(52): 0.1; S(53): 0; S(54): 0.1; S(57): 0; S(58): 0; Y(59): 0; S(60): 0; S(62): 0; S(66): 0; T(67): 0	S(49): 99.8;	High	RRLsPPSSSAASSYSFSDLNSTR	Unambiguous	1	1	P50402	S4(Phospho)	CID	0.1136	0.0000	1	1	S(4): 99.8; S(7): 0.1; S(8): 0.0; S(9): 0.1; S(12): 0.0; S(13): 0.0; Y(14): 0.0; S(15): 0.0; S(17): 0.0; S(21): 0.0; T(22): 0.0	5.28	2	24	16	3	851.72961	2553.17429	0.50	88.18	23303	23303	MS2	0/0	LC_071715_MC122_V_MC-Et-Cy_01_TP.raw
>sp|P50402|EMD_HUMAN Emerin OS=Homo sapiens GN=EMD PE=1 SV=1	P50402	46	RRLSPPSSSAASSYSFSDLNSTR	S(49): 95.7; S(52): 1.9; S(53): 0.3; S(54): 1.9; S(57): 0.1; S(58): 0; Y(59): 0; S(60): 0; S(62): 0; S(66): 0; T(67): 0		High	RRLsPPSSSAASSYSFSDLNSTR	Unambiguous	1	1	P50402	S4(Phospho)	CID	0.0748	0.0000	1	1	S(4): 95.7; S(7): 1.9; S(8): 0.3; S(9): 1.9; S(12): 0.1; S(13): 0.0; Y(14): 0.0; S(15): 0.0; S(17): 0.0; S(21): 0.0; T(22): 0.0	4.68	2	53	44	3	851.73126	2553.17923	2.43	88.72	23453	23453	MS2	0/0	LC_071715_MC122_V_MC-Et-Cy_01_TP.raw
>sp|Q9UQ35|SRRM2_HUMAN Serine/arginine repetitive matrix protein 2 OS=Homo sapiens GN=SRRM2 PE=1 SV=2	Q9UQ35	2699	RRPSPQPSPR	S(2702): 100; S(2706): 100	S(2702): 100; S(2706): 100;	High	RRPsPQPsPR	Unambiguous	1	1	Q9UQ35	S4(Phospho); S8(Phospho)	CID	1.0000	0.0000	1	1	S(4): 100.0; S(8): 100.0	3.80	1	13	20	2	669.29761	1337.58794	0.27	18.39	3185	3185	MS2	0/0	LC_071715_MC122_V_MC-Et-Cy_01_TP.raw
>sp|Q8IZP0|ABI1_HUMAN Abl interactor 1 OS=Homo sapiens GN=ABI1 PE=1 SV=4	Q8IZP0	334	RRTPSVTAQF	T(336): 50; S(338): 50; T(340): 0.1		High	RRTPsVTAQF	Unambiguous	1	1	Q8IZP0	S5(Phospho)	CID	1.0000	0.0000	1	1	T(3): 50.0; S(5): 50.0; T(7): 0.1	3.31	0	58	100	2	621.80298	1242.59868	-0.35	60.25	12219	12219	MS2	0/0	LC_072215_MC122_V_MC-Et-Cy_01_CP.raw
>sp|Q05655|KPCD_HUMAN Protein kinase C delta type OS=Homo sapiens GN=PRKCD PE=1 SV=2	Q05655	301	RSDSASSEPVGIYQGFEK	S(302): 3.9; S(304): 46.1; S(306): 46.1; S(307): 3.9; Y(313): 0		High	RSDsASSEPVGIYQGFEK	Unambiguous	1	1	Q05655	S4(Phospho)	CID	0.0808	0.0000	1	1	S(2): 3.9; S(4): 46.1; S(6): 46.1; S(7): 3.9; Y(13): 0.0	6.81	1	0	29	2	1018.95135	2036.89543	-0.36	92.78	24576	24576	MS2	0/0	LC_071715_MC122_V_MC-Et-Cy_01_TP.raw
>sp|Q14160|SCRIB_HUMAN Protein scribble homolog OS=Homo sapiens GN=SCRIB PE=1 SV=4	Q14160	492	RSEACPCQPDSGSPLPAEEEK	S(493): 0; S(502): 50; S(504): 50		High	RSEAcPcQPDsGSPLPAEEEK	Unambiguous	1	1	Q14160	C5(Carbamidomethyl); C7(Carbamidomethyl); S11(Phospho)	CID	1.0000	0.0000	1	1	S(2): 0.0; S(11): 50.0; S(13): 50.0	4.28	1	60	13	3	808.66626	2423.98423	-0.09	45.45	11302	11302	MS2	0/0	LC_071715_MC122_V_MC-Et-Cy_01_TP.raw
>sp|P05783|K1C18_HUMAN Keratin; type I cytoskeletal 18 OS=Homo sapiens GN=KRT18 PE=1 SV=2	P05783	14	RSLGSVQAPSYGARPVSSAASVY	S(15): 0; S(18): 0; S(23): 0; Y(24): 0; S(30): 10.8; S(31): 10.8; S(34): 10.8; Y(36): 67.7		High	RSLGSVQAPSYGARPVSSAAsVY	Unambiguous	1	1	P05783	S21(Phospho)	CID	0.0088	0.0000	1	1	S(2): 0.0; S(5): 0.0; S(10): 0.0; Y(11): 0.0; S(17): 10.8; S(18): 10.8; S(21): 10.8; Y(23): 67.7	5.70	2	18	100	2	1195.57776	2390.14824	-0.78	91.91	19358	19358	MS2	0/0	LC_072215_MC122_V_MC-Et-Cy_01_CP.raw
>sp|P05783|K1C18_HUMAN Keratin; type I cytoskeletal 18 OS=Homo sapiens GN=KRT18 PE=1 SV=2	P05783	14	RSLGSVQAPSYGARPVSSAASVY	S(15): 0; S(18): 0; S(23): 0; Y(24): 0; S(30): 2.2; S(31): 2.2; S(34): 2.2; Y(36): 93.4		High	RSLGSVQAPSYGARPVsSAASVY	Unambiguous	1	1	P05783	S17(Phospho)	CID	0.0261	0.0000	1	1	S(2): 0.0; S(5): 0.0; S(10): 0.0; Y(11): 0.0; S(17): 2.2; S(18): 2.2; S(21): 2.2; Y(23): 93.4	4.98	2	10	50	2	1195.57800	2390.14873	-0.57	91.93	19363	19363	MS2	0/0	LC_072215_MC122_V_MC-Et-Cy_01_CP.raw
>sp|P05783|K1C18_HUMAN Keratin; type I cytoskeletal 18 OS=Homo sapiens GN=KRT18 PE=1 SV=2	P05783	14	RSLGSVQAPSYGARPVSSAASVY	S(15): 0; S(18): 0; S(23): 0.1; Y(24): 0.1; S(30): 9.3; S(31): 9.3; S(34): 40.6; Y(36): 40.6		High	RSLGSVQAPSYGARPVSSAAsVY	Unambiguous	1	1	P05783	S21(Phospho)	CID	0.0053	0.0000	1	1	S(2): 0.0; S(5): 0.0; S(10): 0.1; Y(11): 0.1; S(17): 9.3; S(18): 9.3; S(21): 40.6; Y(23): 40.6	3.79	2	15	100	2	1195.57947	2390.15166	0.65	92.46	19480	19480	MS2	0/0	LC_072215_MC122_V_MC-Et-Cy_01_CP.raw
>sp|Q6ZRV2|FA83H_HUMAN Protein FAM83H OS=Homo sapiens GN=FAM83H PE=1 SV=3	Q6ZRV2	923	RSSPVPPVPER	S(924): 0.6; S(925): 99.4	S(925): 99.4;	High	RSsPVPPVPER	Unambiguous	1	1	Q6ZRV2	S3(Phospho)	CID	1.0000	0.0000	1	1	S(2): 0.6; S(3): 99.4	3.51	1	42	20	2	650.82404	1300.64079	-0.15	40.34	9832	9832	MS2	0/0	LC_071715_MC122_V_MC-Et-Cy_01_TP.raw
>sp|P49736|MCM2_HUMAN DNA replication licensing factor MCM2 OS=Homo sapiens GN=MCM2 PE=1 SV=4	P49736	34	RTDALTSSPGR	T(35): 0; T(39): 0; S(40): 0.4; S(41): 99.5	S(41): 99.5;	High	RTDALTSsPGR	Unambiguous	1	1	P49736	S8(Phospho)	CID	1.0000	0.0000	1	1	T(2): 0.0; T(6): 0.0; S(7): 0.4; S(8): 99.5	3.49	1	19	12	2	620.78766	1240.56804	-0.14	23.11	4686	4686	MS2	0/0	LC_071715_MC122_V_MC-Et-Cy_01_TP.raw
>sp|Q8NHH9|ATLA2_HUMAN Atlastin-2 OS=Homo sapiens GN=ATL2 PE=1 SV=2	Q8NHH9	22	RTSDPSAAVNHVSSTTSLGENYEDDDLVNSDEVMK	T(23): 10; S(24): 90; S(27): 0; S(34): 0; S(35): 0; T(36): 0; T(37): 0; S(38): 0; Y(43): 0; S(51): 0		High	RTsDPSAAVNHVSSTTSLGENYEDDDLVNSDEVmK	Unambiguous	1	1	Q8NHH9	S3(Phospho); M34(Oxidation)	CID	0.0399	0.0000	1	1	T(2): 10.0; S(3): 90.0; S(6): 0.0; S(13): 0.0; S(14): 0.0; T(15): 0.0; T(16): 0.0; S(17): 0.0; Y(22): 0.0; S(30): 0.0	6.02	1	0	8	3	1293.55542	3878.65171	-0.79	98.06	26036	26036	MS2	0/0	LC_071715_MC122_V_MC-Et-Cy_01_TP.raw
>sp|P35222|CTNB1_HUMAN Catenin beta-1 OS=Homo sapiens GN=CTNNB1 PE=1 SV=1	P35222	550	RTSMGGTQQQFVEGVR	T(551): 0.4; S(552): 99.6; T(556): 0	S(552): 99.6;	High	RTsMGGTQQQFVEGVR	Unambiguous	1	1	P35222	S3(Phospho)	CID	0.0715	0.0000	1	1	T(2): 0.4; S(3): 99.6; T(7): 0.0	6.29	1	28	43	2	930.92401	1860.84075	-0.84	68.66	17873	17873	MS2	0/0	LC_071715_MC122_V_MC-Et-Cy_01_TP.raw
>sp|P35222|CTNB1_HUMAN Catenin beta-1 OS=Homo sapiens GN=CTNNB1 PE=1 SV=1	P35222	550	RTSMGGTQQQFVEGVR	T(551): 0.4; S(552): 99.6; T(556): 0	S(552): 99.6;	High	RTsmGGTQQQFVEGVR	Unambiguous	1	1	P35222	S3(Phospho); M4(Oxidation)	CID	0.0721	0.0000	1	1	T(2): 0.4; S(3): 99.6; T(7): 0.0	5.41	1	14	24	2	938.92218	1876.83708	-0.08	54.42	13867	13867	MS2	0/0	LC_071715_MC122_V_MC-Et-Cy_01_TP.raw
>sp|P35222|CTNB1_HUMAN Catenin beta-1 OS=Homo sapiens GN=CTNNB1 PE=1 SV=1	P35222	550	RTSMGGTQQQFVEGVR	T(551): 50; S(552): 50; T(556): 0		High	RTsmGGTQQQFVEGVR	Unambiguous	1	1	P35222	S3(Phospho); M4(Oxidation)	CID	0.0096	0.0000	1	1	T(2): 50.0; S(3): 50.0; T(7): 0.0	4.15	1	3	11	2	938.92175	1876.83623	-0.53	54.91	14005	14005	MS2	0/0	LC_071715_MC122_V_MC-Et-Cy_01_TP.raw
>sp|O43290|SNUT1_HUMAN U4/U6.U5 tri-snRNP-associated protein 1 OS=Homo sapiens GN=SART1 PE=1 SV=1	O43290	446	RVSEVEEEKEPVPQPLPSDDTR	S(448): 100; S(463): 0; T(466): 0	S(448): 100;	High	RVsEVEEEKEPVPQPLPSDDTR	Unambiguous	1	1	O43290	S3(Phospho)	CID	1.0000	0.0000	1	1	S(3): 100.0; S(18): 0.0; T(21): 0.0	5.38	2	36	43	3	872.74323	2616.21512	-1.49	73.22	19149	19149	MS2	0/0	LC_071715_MC122_V_MC-Et-Cy_01_TP.raw
>sp|P13861|KAP2_HUMAN cAMP-dependent protein kinase type II-alpha regulatory subunit OS=Homo sapiens GN=PRKAR2A PE=1 SV=2	P13861	97	RVSVCAETYNPDEEEEDTDPR	S(99): 100; T(104): 0; Y(105): 0; T(114): 0	S(99): 100;	High	RVsVcAETYNPDEEEEDTDPR	Unambiguous	1	1	P13861	S3(Phospho); C5(Carbamidomethyl)	CID	1.0000	0.0000	1	1	S(3): 100.0; T(8): 0.0; Y(9): 0.0; T(18): 0.0	5.25	1	34	11	3	864.34503	2591.02054	-1.36	66.68	17318	17318	MS2	0/0	LC_071715_MC122_V_MC-Et-Cy_01_TP.raw
>sp|P13861|KAP2_HUMAN cAMP-dependent protein kinase type II-alpha regulatory subunit OS=Homo sapiens GN=PRKAR2A PE=1 SV=2	P13861	97	RVSVCAETYNPDEEEEDTDPR	S(99): 100; T(104): 0; Y(105): 0; T(114): 0	S(99): 100;	High	RVsVcAETYNPDEEEEDTDPR	Unambiguous	1	1	P13861	S3(Phospho); C5(Carbamidomethyl)	CID	1.0000	0.0000	1	1	S(3): 100.0; T(8): 0.0; Y(9): 0.0; T(18): 0.0	4.56	1	28	26	3	864.34698	2591.02640	0.91	100.96	26889	26889	MS2	0/0	LC_071015_MC122_V_MC-Et-Cy_03_TB.raw
>sp|P14923|PLAK_HUMAN Junction plakoglobin OS=Homo sapiens GN=JUP PE=1 SV=3	P14923	663	RVSVELTNSLFK	S(665): 100; T(669): 0; S(671): 0	S(665): 100;	High	RVsVELTNSLFK	Unambiguous	1	1	P14923	S3(Phospho)	CID	1.0000	0.0000	1	1	S(3): 100.0; T(7): 0.0; S(9): 0.0	4.18	1	64	34	2	736.87921	1472.75115	0.15	122.51	32621	32621	MS2	0/0	LC_071715_MC122_V_MC-Et-Cy_01_TP.raw
>sp|P14923|PLAK_HUMAN Junction plakoglobin OS=Homo sapiens GN=JUP PE=1 SV=3	P14923	663	RVSVELTNSLFK	S(665): 94.9; T(669): 2.6; S(671): 2.6		High	RVsVELTNSLFK	Unambiguous	1	1	P14923	S3(Phospho)	CID	0.0540	0.0000	1	1	S(3): 94.9; T(7): 2.6; S(9): 2.6	3.89	1	43	22	2	736.87933	1472.75139	0.31	202.02	55784	55784	MS2	0/0	LC_071015_MC122_V_MC-Et-Cy_03_TB.raw
>sp|Q01650|LAT1_HUMAN Large neutral amino acids transporter small subunit 1 OS=Homo sapiens GN=SLC7A5 PE=1 SV=2	Q01650	31	SADGSAPAGEGEGVTLQR	S(31): 7.6; S(35): 92.4; T(45): 0		High	SADGsAPAGEGEGVTLQR	Unambiguous	1	1	Q01650	S5(Phospho)	CID	0.0448	0.0000	1	1	S(1): 7.6; S(5): 92.4; T(15): 0.0	5.58	0	62	52	2	891.38794	1781.76860	-0.93	53.24	13536	13536	MS2	0/0	LC_071715_MC122_V_MC-Et-Cy_01_TP.raw
>sp|Q01650|LAT1_HUMAN Large neutral amino acids transporter small subunit 1 OS=Homo sapiens GN=SLC7A5 PE=1 SV=2	Q01650	31	SADGSAPAGEGEGVTLQR	S(31): 100; S(35): 0; T(45): 0	S(31): 100;	High	sADGSAPAGEGEGVTLQR	Unambiguous	1	1	Q01650	S1(Phospho)	CID	0.0863	0.0000	1	1	S(1): 100.0; S(5): 0.0; T(15): 0.0	5.33	0	24	33	2	891.38647	1781.76567	-2.58	55.08	14056	14056	MS2	0/0	LC_071715_MC122_V_MC-Et-Cy_01_TP.raw
>sp|Q9HCH5|SYTL2_HUMAN Synaptotagmin-like protein 2 OS=Homo sapiens GN=SYTL2 PE=1 SV=3	Q9HCH5	535	SAEDVSTVPTQPDNPFSHPDK	S(535): 100; S(540): 0; T(541): 0; T(544): 0; S(551): 0	S(535): 100;	High	sAEDVSTVPTQPDNPFSHPDK	Unambiguous	1	1	Q9HCH5	S1(Phospho)	CID	0.1670	0.0000	1	1	S(1): 100.0; S(6): 0.0; T(7): 0.0; T(10): 0.0; S(17): 0.0	4.85	0	7	29	2	1174.50562	2348.00395	-1.69	89.24	23594	23594	MS2	0/0	LC_071715_MC122_V_MC-Et-Cy_01_TP.raw
>sp|Q9HCH5|SYTL2_HUMAN Synaptotagmin-like protein 2 OS=Homo sapiens GN=SYTL2 PE=1 SV=3	Q9HCH5	535	SAEDVSTVPTQPDNPFSHPDK	S(535): 100; S(540): 0; T(541): 0; T(544): 0; S(551): 0	S(535): 100;	High	sAEDVSTVPTQPDNPFSHPDK	Unambiguous	1	1	Q9HCH5	S1(Phospho)	CID	1.0000	0.0000	1	1	S(1): 100.0; S(6): 0.0; T(7): 0.0; T(10): 0.0; S(17): 0.0	4.43	0	14	18	3	783.34033	2348.00644	-0.63	89.18	23577	23577	MS2	0/0	LC_071715_MC122_V_MC-Et-Cy_01_TP.raw
>sp|O14745|NHRF1_HUMAN Na(+)/H(+) exchange regulatory cofactor NHE-RF1 OS=Homo sapiens GN=SLC9A3R1 PE=1 SV=4	O14745	288	SASSDTSEELNSQDSPPK	S(288): 5.9; S(290): 94.1; S(291): 0; T(293): 0; S(294): 0; S(299): 0; S(302): 0		High	SAsSDTSEELNSQDSPPK	Unambiguous	1	1	O14745	S3(Phospho)	CID	0.0043	0.0000	1	1	S(1): 5.9; S(3): 94.1; S(4): 0.0; T(6): 0.0; S(7): 0.0; S(12): 0.0; S(15): 0.0	6.94	0	0	26	2	979.89667	1958.78606	-0.14	41.29	10107	10107	MS2	0/0	LC_071715_MC122_V_MC-Et-Cy_01_TP.raw
>sp|O14745|NHRF1_HUMAN Na(+)/H(+) exchange regulatory cofactor NHE-RF1 OS=Homo sapiens GN=SLC9A3R1 PE=1 SV=4	O14745	288	SASSDTSEELNSQDSPPK	S(288): 4; S(290): 47.8; S(291): 47.8; T(293): 0.4; S(294): 0; S(299): 0; S(302): 0		High	SAsSDTSEELNSQDSPPK	Unambiguous	1	1	O14745	S3(Phospho)	CID	0.0363	0.0000	1	1	S(1): 4.0; S(3): 47.8; S(4): 47.8; T(6): 0.4; S(7): 0.0; S(12): 0.0; S(15): 0.0	6.88	0	0	31	2	979.89716	1958.78703	0.35	53.22	12956	12956	MS2	0/0	LC_071015_MC122_V_MC-Et-Cy_03_TB.raw
>sp|O14745|NHRF1_HUMAN Na(+)/H(+) exchange regulatory cofactor NHE-RF1 OS=Homo sapiens GN=SLC9A3R1 PE=1 SV=4	O14745	288	SASSDTSEELNSQDSPPK	S(288): 4; S(290): 47.8; S(291): 47.8; T(293): 0.4; S(294): 0; S(299): 0; S(302): 0		High	sASSDTSEELNSQDSPPK	Unambiguous	1	1	O14745	S1(Phospho)	CID	0.0363	0.0000	1	2	S(1): 4.0; S(3): 47.8; S(4): 47.8; T(6): 0.4; S(7): 0.0; S(12): 0.0; S(15): 0.0	6.88	0	0	31	2	979.89716	1958.78703	0.35	53.22	12956	12956	MS2	0/0	LC_071015_MC122_V_MC-Et-Cy_03_TB.raw
>sp|O14745|NHRF1_HUMAN Na(+)/H(+) exchange regulatory cofactor NHE-RF1 OS=Homo sapiens GN=SLC9A3R1 PE=1 SV=4	O14745	288	SASSDTSEELNSQDSPPK	S(288): 3.1; S(290): 48.5; S(291): 48.5; T(293): 0; S(294): 0; S(299): 0; S(302): 0		High	SAsSDTSEELNSQDSPPK	Unambiguous	1	1	O14745	S3(Phospho)	CID	0.0453	0.0000	1	1	S(1): 3.1; S(3): 48.5; S(4): 48.5; T(6): 0.0; S(7): 0.0; S(12): 0.0; S(15): 0.0	6.40	0	0	3	2	979.89679	1958.78630	-0.02	41.82	10259	10259	MS2	0/0	LC_071715_MC122_V_MC-Et-Cy_01_TP.raw
>sp|O14745|NHRF1_HUMAN Na(+)/H(+) exchange regulatory cofactor NHE-RF1 OS=Homo sapiens GN=SLC9A3R1 PE=1 SV=4	O14745	288	SASSDTSEELNSQDSPPK	S(288): 3.1; S(290): 48.5; S(291): 48.5; T(293): 0; S(294): 0; S(299): 0; S(302): 0		High	sASSDTSEELNSQDSPPK	Unambiguous	1	1	O14745	S1(Phospho)	CID	0.0453	0.0000	1	2	S(1): 3.1; S(3): 48.5; S(4): 48.5; T(6): 0.0; S(7): 0.0; S(12): 0.0; S(15): 0.0	6.40	0	0	3	2	979.89679	1958.78630	-0.02	41.82	10259	10259	MS2	0/0	LC_071715_MC122_V_MC-Et-Cy_01_TP.raw
>sp|O14745|NHRF1_HUMAN Na(+)/H(+) exchange regulatory cofactor NHE-RF1 OS=Homo sapiens GN=SLC9A3R1 PE=1 SV=4	O14745	288	SASSDTSEELNSQDSPPK	S(288): 49.9; S(290): 49.9; S(291): 0.2; T(293): 0; S(294): 0; S(299): 0; S(302): 0		High	SAsSDTSEELNSQDSPPK	Unambiguous	1	1	O14745	S3(Phospho)	CID	0.0319	0.0000	1	1	S(1): 49.9; S(3): 49.9; S(4): 0.2; T(6): 0.0; S(7): 0.0; S(12): 0.0; S(15): 0.0	6.27	0	0	9	2	979.89618	1958.78508	-0.64	53.73	13104	13104	MS2	0/0	LC_071015_MC122_V_MC-Et-Cy_03_TB.raw
>sp|O14745|NHRF1_HUMAN Na(+)/H(+) exchange regulatory cofactor NHE-RF1 OS=Homo sapiens GN=SLC9A3R1 PE=1 SV=4	O14745	288	SASSDTSEELNSQDSPPK	S(288): 49.9; S(290): 49.9; S(291): 0.2; T(293): 0; S(294): 0; S(299): 0; S(302): 0		High	sASSDTSEELNSQDSPPK	Unambiguous	1	1	O14745	S1(Phospho)	CID	0.0319	0.0000	1	2	S(1): 49.9; S(3): 49.9; S(4): 0.2; T(6): 0.0; S(7): 0.0; S(12): 0.0; S(15): 0.0	6.27	0	0	9	2	979.89618	1958.78508	-0.64	53.73	13104	13104	MS2	0/0	LC_071015_MC122_V_MC-Et-Cy_03_TB.raw
>sp|P82094|TMF1_HUMAN TATA element modulatory factor OS=Homo sapiens GN=TMF1 PE=1 SV=2	P82094	399	SATPVNCEQPDILVSSTPINEGQTVLDK	S(399): 50; T(401): 50; S(413): 0; S(414): 0; T(415): 0; T(422): 0		High	SAtPVNcEQPDILVSSTPINEGQTVLDK	Unambiguous	1	1	P82094	T3(Phospho); C7(Carbamidomethyl)	CID	0.0014	0.0000	1	1	S(1): 50.0; T(3): 50.0; S(15): 0.0; S(16): 0.0; T(17): 0.0; T(24): 0.0	7.02	0	21	42	3	1031.48767	3092.44846	-0.33	136.47	36285	36285	MS2	0/0	LC_071715_MC122_V_MC-Et-Cy_01_TP.raw
>sp|P82094|TMF1_HUMAN TATA element modulatory factor OS=Homo sapiens GN=TMF1 PE=1 SV=2	P82094	399	SATPVNCEQPDILVSSTPINEGQTVLDK	S(399): 50; T(401): 50; S(413): 0; S(414): 0; T(415): 0; T(422): 0		High	sATPVNcEQPDILVSSTPINEGQTVLDK	Unambiguous	1	1	P82094	S1(Phospho); C7(Carbamidomethyl)	CID	0.0159	0.0000	1	1	S(1): 50.0; T(3): 50.0; S(15): 0.0; S(16): 0.0; T(17): 0.0; T(24): 0.0	6.27	0	7	31	3	1031.48535	3092.44150	-2.58	136.35	36252	36252	MS2	0/0	LC_071715_MC122_V_MC-Et-Cy_01_TP.raw
>sp|P82094|TMF1_HUMAN TATA element modulatory factor OS=Homo sapiens GN=TMF1 PE=1 SV=2	P82094	399	SATPVNCEQPDILVSSTPINEGQTVLDK	S(399): 50; T(401): 50; S(413): 0; S(414): 0; T(415): 0; T(422): 0		High	sATPVNcEQPDILVSSTPINEGQTVLDK	Unambiguous	1	1	P82094	S1(Phospho); C7(Carbamidomethyl)	CID	0.0054	0.0000	1	1	S(1): 50.0; T(3): 50.0; S(15): 0.0; S(16): 0.0; T(17): 0.0; T(24): 0.0	5.54	0	11	21	3	1031.48706	3092.44663	-0.92	136.39	36263	36263	MS2	0/0	LC_071715_MC122_V_MC-Et-Cy_01_TP.raw
>sp|Q9UQ35|SRRM2_HUMAN Serine/arginine repetitive matrix protein 2 OS=Homo sapiens GN=SRRM2 PE=1 SV=2	Q9UQ35	346	SATRPSPSPER	S(346): 0; T(348): 0; S(351): 100; S(353): 100	S(351): 100; S(353): 100;	High	SATRPsPsPER	Unambiguous	1	1	Q9UQ35	S6(Phospho); S8(Phospho)	CID	1.0000	0.0000	1	1	S(1): 0.0; T(3): 0.0; S(6): 100.0; S(8): 100.0	3.93	0	51	27	2	672.77051	1344.53374	-0.60	19.57	3568	3568	MS2	0/0	LC_071715_MC122_V_MC-Et-Cy_01_TP.raw
>sp|Q9UQ35|SRRM2_HUMAN Serine/arginine repetitive matrix protein 2 OS=Homo sapiens GN=SRRM2 PE=1 SV=2	Q9UQ35	346	SATRPSPSPER	S(346): 0; T(348): 0; S(351): 100; S(353): 100	S(351): 100; S(353): 100;	High	SATRPsPsPER	Unambiguous	1	1	Q9UQ35	S6(Phospho); S8(Phospho)	CID	1.0000	0.0000	1	1	S(1): 0.0; T(3): 0.0; S(6): 100.0; S(8): 100.0	3.78	0	14	22	2	672.77075	1344.53423	-0.24	20.11	3738	3738	MS2	0/0	LC_071715_MC122_V_MC-Et-Cy_01_TP.raw
>sp|Q9HCH5|SYTL2_HUMAN Synaptotagmin-like protein 2 OS=Homo sapiens GN=SYTL2 PE=1 SV=3	Q9HCH5	335	SAVKDELPQSPGLIHGREVGEF	S(335): 1.5; S(344): 98.5		High	SAVKDELPQsPGLIHGREVGEF	Unambiguous	1	1	Q9HCH5	S10(Phospho)	CID	1.0000	0.0000	1	1	S(1): 1.5; S(10): 98.5	4.62	2	36	44	3	815.73212	2445.18180	0.28	114.01	24162	24162	MS2	0/0	LC_072215_MC122_V_MC-Et-Cy_01_CP.raw
>sp|P27824|CALX_HUMAN Calnexin OS=Homo sapiens GN=CANX PE=1 SV=2	P27824	554	SDAEEDGGTVSQEEEDRKPK	S(554): 100; T(562): 0.1; S(564): 99.9	S(554): 100; S(564): 99.9;	High	sDAEEDGGTVsQEEEDRKPK	Unambiguous	1	1	P27824	S1(Phospho); S11(Phospho)	CID	1.0000	0.0000	1	1	S(1): 100.0; T(9): 0.1; S(11): 99.9	4.29	1	1	6	3	789.30725	2365.90720	0.09	27.45	6020	6020	MS2	0/0	LC_071715_MC122_V_MC-Et-Cy_01_TP.raw
>sp|P27824|CALX_HUMAN Calnexin OS=Homo sapiens GN=CANX PE=1 SV=2	P27824	554	SDAEEDGGTVSQEEEDRKPK	S(554): 100; T(562): 11.9; S(564): 88.1	S(554): 100;	High	sDAEEDGGTVsQEEEDRKPK	Unambiguous	1	1	P27824	S1(Phospho); S11(Phospho)	CID	1.0000	0.0000	1	1	S(1): 100.0; T(9): 11.9; S(11): 88.1	4.16	1	3	8	3	789.30664	2365.90537	-0.68	26.94	5863	5863	MS2	0/0	LC_071715_MC122_V_MC-Et-Cy_01_TP.raw
>sp|Q05655|KPCD_HUMAN Protein kinase C delta type OS=Homo sapiens GN=PRKCD PE=1 SV=2	Q05655	302	SDSASSEPVGIYQGFEK	S(302): 7.5; S(304): 84.9; S(306): 7.5; S(307): 0.1; Y(313): 0		High	sDSASSEPVGIYQGFEK	Unambiguous	1	1	Q05655	S1(Phospho)	CID	0.0020	0.0000	1	1	S(1): 7.5; S(3): 84.9; S(5): 7.5; S(6): 0.1; Y(12): 0.0	4.99	0	36	79	2	940.90070	1880.79411	-0.50	104.69	27840	27840	MS2	0/0	LC_071715_MC122_V_MC-Et-Cy_01_TP.raw
>sp|P48634|PRC2A_HUMAN Protein PRRC2A OS=Homo sapiens GN=PRRC2A PE=1 SV=3	P48634	759	SDSGGSSSEPFDR	S(759): 7.9; S(761): 91.3; S(764): 0.7; S(765): 0.1; S(766): 0		High	sDSGGSSSEPFDR	Unambiguous	1	1	P48634	S1(Phospho)	CID	0.0335	0.0000	1	1	S(1): 7.9; S(3): 91.3; S(6): 0.7; S(7): 0.1; S(8): 0.0	4.18	0	35	65	2	704.25629	1407.50530	-0.55	37.79	9089	9089	MS2	0/0	LC_071715_MC122_V_MC-Et-Cy_01_TP.raw
>sp|Q96S66|CLCC1_HUMAN Chloride channel CLIC-like protein 1 OS=Homo sapiens GN=CLCC1 PE=1 SV=1	Q96S66	519	SEAAGSPDQGSTYSPAR	S(519): 0; S(524): 0; S(529): 0; T(530): 0; Y(531): 0.3; S(532): 99.7	S(532): 99.7;	High	SEAAGSPDQGSTYsPAR	Unambiguous	1	1	Q96S66	S14(Phospho)	CID	0.0777	0.0000	1	1	S(1): 0.0; S(6): 0.0; S(11): 0.0; T(12): 0.0; Y(13): 0.3; S(14): 99.7	5.28	0	35	39	2	880.85925	1760.71123	-0.65	29.24	6560	6560	MS2	0/0	LC_071715_MC122_V_MC-Et-Cy_01_TP.raw
>sp|Q9H4G0|E41L1_HUMAN Band 4.1-like protein 1 OS=Homo sapiens GN=EPB41L1 PE=1 SV=2	Q9H4G0	466	SEAEEGEVRTPTK	S(466): 0; T(475): 100; T(477): 0	T(475): 100;	High	SEAEEGEVRtPTK	Unambiguous	1	1	Q9H4G0	T10(Phospho)	CID	0.0589	0.0000	1	1	S(1): 0.0; T(10): 100.0; T(12): 0.0	4.75	1	14	32	2	756.83264	1512.65801	0.12	22.59	4527	4527	MS2	0/0	LC_071715_MC122_V_MC-Et-Cy_01_TP.raw
>sp|P25205|MCM3_HUMAN DNA replication licensing factor MCM3 OS=Homo sapiens GN=MCM3 PE=1 SV=3	P25205	668	SEDESETEDEEEK	S(668): 0; S(672): 100; T(674): 0	S(672): 100;	High	SEDEsETEDEEEK	Unambiguous	1	1	P25205	S5(Phospho)	CID	0.1473	0.0000	1	1	S(1): 0.0; S(5): 100.0; T(7): 0.0	4.82	0	7	83	2	818.27460	1635.54192	-0.65	19.23	3403	3403	MS2	0/0	LC_071015_MC122_V_MC-Et-Cy_03_TB.raw
>sp|P78536|ADA17_HUMAN Disintegrin and metalloproteinase domain-containing protein 17 OS=Homo sapiens GN=ADAM17 PE=1 SV=1	P78536	791	SFEDLTDHPVTR	S(791): 100; T(796): 0; T(801): 0	S(791): 100;	High	sFEDLTDHPVTR	Unambiguous	1	1	P78536	S1(Phospho)	CID	1.0000	0.0000	1	1	S(1): 100.0; T(6): 0.0; T(11): 0.0	4.63	0	5	7	2	748.82477	1496.64226	0.33	73.31	19173	19173	MS2	0/0	LC_071715_MC122_V_MC-Et-Cy_01_TP.raw
>sp|P78536|ADA17_HUMAN Disintegrin and metalloproteinase domain-containing protein 17 OS=Homo sapiens GN=ADAM17 PE=1 SV=1	P78536	791	SFEDLTDHPVTR	S(791): 100; T(796): 0; T(801): 0	S(791): 100;	High	sFEDLTDHPVTR	Unambiguous	1	1	P78536	S1(Phospho)	CID	0.2385	0.0000	1	1	S(1): 100.0; T(6): 0.0; T(11): 0.0	4.57	0	10	44	2	748.82343	1496.63957	-1.47	72.82	19040	19040	MS2	0/0	LC_071715_MC122_V_MC-Et-Cy_01_TP.raw
>sp|P78536|ADA17_HUMAN Disintegrin and metalloproteinase domain-containing protein 17 OS=Homo sapiens GN=ADAM17 PE=1 SV=1	P78536	791	SFEDLTDHPVTR	S(791): 100; T(796): 0; T(801): 0	S(791): 100;	High	sFEDLTDHPVTR	Unambiguous	1	1	P78536	S1(Phospho)	CID	1.0000	0.0000	1	1	S(1): 100.0; T(6): 0.0; T(11): 0.0	4.56	0	37	21	2	748.82471	1496.64214	0.24	105.97	28344	28344	MS2	0/0	LC_071015_MC122_V_MC-Et-Cy_03_TB.raw
>sp|P78536|ADA17_HUMAN Disintegrin and metalloproteinase domain-containing protein 17 OS=Homo sapiens GN=ADAM17 PE=1 SV=1	P78536	791	SFEDLTDHPVTR	S(791): 100; T(796): 0; T(801): 0	S(791): 100;	High	sFEDLTDHPVTR	Unambiguous	1	1	P78536	S1(Phospho)	CID	1.0000	0.0000	1	1	S(1): 100.0; T(6): 0.0; T(11): 0.0	3.80	0	39	25	2	748.82452	1496.64177	0.00	73.83	19318	19318	MS2	0/0	LC_071715_MC122_V_MC-Et-Cy_01_TP.raw
>sp|Q9C0C2|TB182_HUMAN 182 kDa tankyrase-1-binding protein OS=Homo sapiens GN=TNKS1BP1 PE=1 SV=4	Q9C0C2	976	SFGTRPLSSGFSPEEAQQQDEEFEK	S(976): 0; T(979): 0; S(983): 9.9; S(984): 90; S(987): 0.1		High	SFGTRPLsSGFSPEEAQQQDEEFEK	Unambiguous	1	1	Q9C0C2	S8(Phospho)	CID	0.0062	0.0000	1	1	S(1): 0.0; T(4): 0.0; S(8): 9.9; S(9): 90.0; S(12): 0.1	4.82	0	20	36	3	970.75775	2910.25870	4.13	107.92	28704	28704	MS2	0/0	LC_071715_MC122_V_MC-Et-Cy_01_TP.raw
>sp|Q9BXB4|OSB11_HUMAN Oxysterol-binding protein-related protein 11 OS=Homo sapiens GN=OSBPL11 PE=1 SV=2	Q9BXB4	172	SFSLASSSNSPISQR	S(172): 0; S(174): 0; S(177): 0; S(178): 0; S(179): 0; S(181): 93.4; S(184): 6.6		High	SFSLASSsNSPISQR	Unambiguous	1	1	Q9BXB4	S8(Phospho)	CID	0.0150	0.0000	1	1	S(1): 0.0; S(3): 0.0; S(6): 0.0; S(7): 0.0; S(8): 0.0; S(10): 93.4; S(13): 6.6	4.00	0	27	37	2	824.37396	1647.74065	1.93	117.62	31690	31690	MS2	0/0	LC_071015_MC122_V_MC-Et-Cy_03_TB.raw
>sp|Q1KMD3|HNRL2_HUMAN Heterogeneous nuclear ribonucleoprotein U-like protein 2 OS=Homo sapiens GN=HNRNPUL2 PE=1 SV=1	Q1KMD3	161	SGDETPGSEVPGDK	S(161): 100; T(165): 0; S(168): 0	S(161): 100;	High	sGDETPGSEVPGDK	Unambiguous	1	1	Q1KMD3	S1(Phospho)	CID	1.0000	0.0000	1	1	S(1): 100.0; T(5): 0.0; S(8): 0.0	3.84	0	9	35	2	727.78790	1454.56853	0.12	33.01	7681	7681	MS2	0/0	LC_071715_MC122_V_MC-Et-Cy_01_TP.raw
>sp|P49585|PCY1A_HUMAN Choline-phosphate cytidylyltransferase A OS=Homo sapiens GN=PCYT1A PE=1 SV=2	P49585	339	SGKTSPPCSPANL	S(339): 0.8; T(342): 66.7; S(343): 66.2; S(347): 66.2		High	SGKtSPPcsPANL	Unambiguous	1	1	P49585	T4(Phospho); C8(Carbamidomethyl); S9(Phospho)	CID	0.0141	0.0000	1	1	S(1): 0.8; T(4): 66.7; S(5): 66.2; S(9): 66.2	3.55	0	36	100	2	738.28558	1475.56389	0.06	52.08	10420	10420	MS2	0/0	LC_072215_MC122_V_MC-Et-Cy_01_CP.raw
>sp|P49585|PCY1A_HUMAN Choline-phosphate cytidylyltransferase A OS=Homo sapiens GN=PCYT1A PE=1 SV=2	P49585	339	SGKTSPPCSPANL	S(339): 0; T(342): 50; S(343): 50; S(347): 0		High	SGKTsPPcSPANL	Unambiguous	1	1	P49585	S5(Phospho); C8(Carbamidomethyl)	CID	0.0059	0.0000	1	1	S(1): 0.0; T(4): 50.0; S(5): 50.0; S(9): 0.0	3.41	0	34	73	2	698.30212	1395.59697	-0.35	57.80	11666	11666	MS2	0/0	LC_072215_MC122_V_MC-Et-Cy_01_CP.raw
>sp|P49585|PCY1A_HUMAN Choline-phosphate cytidylyltransferase A OS=Homo sapiens GN=PCYT1A PE=1 SV=2	P49585	339	SGKTSPPCSPANL	S(339): 0.1; T(342): 8.6; S(343): 91.3; S(347): 100	S(347): 100;	High	SGKTsPPcsPANL	Unambiguous	1	1	P49585	S5(Phospho); C8(Carbamidomethyl); S9(Phospho)	CID	1.0000	0.0000	1	1	S(1): 0.1; T(4): 8.6; S(5): 91.3; S(9): 100.0	3.27	0	50	100	2	738.28534	1475.56340	-0.27	53.79	10791	10791	MS2	0/0	LC_072215_MC122_V_MC-Et-Cy_01_CP.raw
>sp|P49585|PCY1A_HUMAN Choline-phosphate cytidylyltransferase A OS=Homo sapiens GN=PCYT1A PE=1 SV=2	P49585	339	SGKTSPPCSPANL	S(339): 0.6; T(342): 49.7; S(343): 49.7; S(347): 100	S(347): 100;	High	SGKtSPPcsPANL	Unambiguous	1	1	P49585	T4(Phospho); C8(Carbamidomethyl); S9(Phospho)	CID	1.0000	0.0000	1	1	S(1): 0.6; T(4): 49.7; S(5): 49.7; S(9): 100.0	3.21	0	43	78	2	738.28571	1475.56413	0.23	52.59	10530	10530	MS2	0/0	LC_072215_MC122_V_MC-Et-Cy_01_CP.raw
>sp|Q01518|CAP1_HUMAN Adenylyl cyclase-associated protein 1 OS=Homo sapiens GN=CAP1 PE=1 SV=5	Q01518	295	SGPKPFSAPKPQTSPSPKR	S(295): 0; S(301): 0; T(307): 66.7; S(308): 66.7; S(310): 66.7		High	SGPKPFSAPKPQTsPsPKR	Unambiguous	1	1	Q01518	S14(Phospho); S16(Phospho)	CID	1.0000	0.0000	1	1	S(1): 0.0; S(7): 0.0; T(13): 66.7; S(14): 66.7; S(16): 66.7	4.27	1	49	24	3	718.67639	2154.01462	0.04	41.86	10271	10271	MS2	0/0	LC_071715_MC122_V_MC-Et-Cy_01_TP.raw
>sp|Q92508|PIEZ1_HUMAN Piezo-type mechanosensitive ion channel component 1 OS=Homo sapiens GN=PIEZO1 PE=1 SV=4	Q92508	1619	SGSEEAVTDPGER	S(1619): 50; S(1621): 50; T(1626): 0		High	SGsEEAVTDPGER	Unambiguous	1	1	Q92508	S3(Phospho)	CID	0.0117	0.0000	1	1	S(1): 50.0; S(3): 50.0; T(8): 0.0	4.28	0	39	23	2	707.27997	1413.55266	-0.26	29.03	6495	6495	MS2	0/0	LC_071715_MC122_V_MC-Et-Cy_01_TP.raw
>sp|Q92508|PIEZ1_HUMAN Piezo-type mechanosensitive ion channel component 1 OS=Homo sapiens GN=PIEZO1 PE=1 SV=4	Q92508	1619	SGSEEAVTDPGER	S(1619): 50; S(1621): 50; T(1626): 0		High	SGsEEAVTDPGER	Unambiguous	1	1	Q92508	S3(Phospho)	CID	0.0249	0.0000	1	1	S(1): 50.0; S(3): 50.0; T(8): 0.0	3.62	0	35	28	2	707.28033	1413.55339	0.25	32.50	6888	6888	MS2	0/0	LC_071015_MC122_V_MC-Et-Cy_03_TB.raw
>sp|P42858|HD_HUMAN Huntingtin OS=Homo sapiens GN=HTT PE=1 SV=2	P42858	417	SGSIVELIAGGGSSCSPVLSR	S(417): 50; S(419): 50; S(429): 0.1; S(430): 1.1; S(432): 98.8; S(436): 0		High	SGsIVELIAGGGsScSPVLSR	Unambiguous	1	1	P42858	S3(Phospho); S13(Phospho); C15(Carbamidomethyl)	CID	0.3102	0.0000	1	1	S(1): 50.0; S(3): 50.0; S(13): 0.1; S(14): 1.1; S(16): 98.8; S(20): 0.0	6.77	0	26	82	2	1096.98608	2192.96489	-0.48	147.81	39201	39201	MS2	0/0	LC_071715_MC122_V_MC-Et-Cy_01_TP.raw
>sp|P42858|HD_HUMAN Huntingtin OS=Homo sapiens GN=HTT PE=1 SV=2	P42858	417	SGSIVELIAGGGSSCSPVLSR	S(417): 7.9; S(419): 92.1; S(429): 0.1; S(430): 0.8; S(432): 99.2; S(436): 0	S(432): 99.2;	High	SGsIVELIAGGGsScSPVLSR	Unambiguous	1	1	P42858	S3(Phospho); S13(Phospho); C15(Carbamidomethyl)	CID	1.0000	0.0000	1	1	S(1): 7.9; S(3): 92.1; S(13): 0.1; S(14): 0.8; S(16): 99.2; S(20): 0.0	6.06	0	35	97	2	1096.98608	2192.96489	-0.48	148.90	39482	39482	MS2	0/0	LC_071715_MC122_V_MC-Et-Cy_01_TP.raw
>sp|P42858|HD_HUMAN Huntingtin OS=Homo sapiens GN=HTT PE=1 SV=2	P42858	417	SGSIVELIAGGGSSCSPVLSR	S(417): 90.7; S(419): 9.3; S(429): 0; S(430): 0; S(432): 99.8; S(436): 0.1	S(432): 99.8;	High	SGsIVELIAGGGsScSPVLSR	Unambiguous	1	1	P42858	S3(Phospho); S13(Phospho); C15(Carbamidomethyl)	CID	1.0000	0.0000	1	1	S(1): 90.7; S(3): 9.3; S(13): 0.0; S(14): 0.0; S(16): 99.8; S(20): 0.1	5.23	0	36	44	2	1096.98633	2192.96538	-0.26	149.29	39585	39585	MS2	0/0	LC_071715_MC122_V_MC-Et-Cy_01_TP.raw
>sp|P42858|HD_HUMAN Huntingtin OS=Homo sapiens GN=HTT PE=1 SV=2	P42858	417	SGSIVELIAGGGSSCSPVLSR	S(417): 50; S(419): 50; S(429): 10; S(430): 80; S(432): 10; S(436): 0		High	SGsIVELIAGGGsScSPVLSR	Unambiguous	1	1	P42858	S3(Phospho); S13(Phospho); C15(Carbamidomethyl)	CID	1.0000	0.0000	1	1	S(1): 50.0; S(3): 50.0; S(13): 10.0; S(14): 80.0; S(16): 10.0; S(20): 0.0	4.48	0	30	58	2	1096.98767	2192.96807	0.97	148.66	39423	39423	MS2	0/0	LC_071715_MC122_V_MC-Et-Cy_01_TP.raw
>sp|Q9UQ35|SRRM2_HUMAN Serine/arginine repetitive matrix protein 2 OS=Homo sapiens GN=SRRM2 PE=1 SV=2	Q9UQ35	846	SGTPPRQGSITSPQANEQSVTPQRR	S(846): 50; T(848): 50; S(854): 0.6; T(856): 14.6; S(857): 84.9; S(864): 14.7; T(866): 85.3		High	SGtPPRQGSItSPQANEQSVtPQRR	Unambiguous	1	1	Q9UQ35	T3(Phospho); T11(Phospho); T21(Phospho)	CID	1.0000	0.0000	1	1	S(1): 50.0; T(3): 50.0; S(9): 0.6; T(11): 14.6; S(12): 84.9; S(19): 14.7; T(21): 85.3	4.37	2	8	13	3	973.75745	2919.25779	1.01	46.95	11737	11737	MS2	0/0	LC_071715_MC122_V_MC-Et-Cy_01_TP.raw
>sp|Q13586|STIM1_HUMAN Stromal interaction molecule 1 OS=Homo sapiens GN=STIM1 PE=1 SV=3	Q13586	616	SHSPSSPDPDTPSPVGDSR	S(616): 0; S(618): 99.4; S(620): 0.5; S(621): 0; T(626): 0; S(628): 0; S(633): 0	S(618): 99.4;	High	SHsPSSPDPDTPSPVGDSR	Unambiguous	1	1	Q13586	S3(Phospho)	CID	0.0569	0.0000	1	1	S(1): 0.0; S(3): 99.4; S(5): 0.5; S(6): 0.0; T(11): 0.0; S(13): 0.0; S(18): 0.0	5.98	0	0	36	2	1001.41284	2001.81841	-0.12	40.64	9917	9917	MS2	0/0	LC_071715_MC122_V_MC-Et-Cy_01_TP.raw
>sp|Q92597|NDRG1_HUMAN Protein NDRG1 OS=Homo sapiens GN=NDRG1 PE=1 SV=1	Q92597	364	SHTSEGAHLDITPNSGAAGNSAGPK	S(364): 7.3; T(366): 85.4; S(367): 7.3; T(375): 0; S(378): 0; S(384): 0		High	SHtSEGAHLDITPNSGAAGNSAGPK	Unambiguous	1	1	Q92597	T3(Phospho)	CID	0.0096	0.0000	1	1	S(1): 7.3; T(3): 85.4; S(4): 7.3; T(12): 0.0; S(15): 0.0; S(21): 0.0	5.19	0	45	26	3	819.36609	2456.08371	-0.07	54.89	14001	14001	MS2	0/0	LC_071715_MC122_V_MC-Et-Cy_01_TP.raw
>sp|Q1KMD3|HNRL2_HUMAN Heterogeneous nuclear ribonucleoprotein U-like protein 2 OS=Homo sapiens GN=HNRNPUL2 PE=1 SV=1	Q1KMD3	226	SKSPLPPEEEAKDEEEDQTLVNLDTYTSDLHFQVSK	S(226): 85.3; S(228): 14.7; T(244): 0; T(250): 0; Y(251): 0; T(252): 0; S(253): 0; S(260): 0		High	sKSPLPPEEEAKDEEEDQTLVNLDTYTSDLHFQVSK	Unambiguous	1	1	Q1KMD3	S1(Phospho)	CID	1.0000	0.0000	1	1	S(1): 85.3; S(3): 14.7; T(19): 0.0; T(25): 0.0; Y(26): 0.0; T(27): 0.0; S(28): 0.0; S(35): 0.0	5.09	2	46	10	4	1050.48535	4198.91958	-0.80	262.71	72613	72613	MS2	0/0	LC_071015_MC122_V_MC-Et-Cy_03_TB.raw
>sp|Q1KMD3|HNRL2_HUMAN Heterogeneous nuclear ribonucleoprotein U-like protein 2 OS=Homo sapiens GN=HNRNPUL2 PE=1 SV=1	Q1KMD3	226	SKSPLPPEEEAKDEEEDQTLVNLDTYTSDLHFQVSK	S(226): 0.5; S(228): 2.8; T(244): 96.6; T(250): 0; Y(251): 0; T(252): 0; S(253): 0; S(260): 0		High	sKSPLPPEEEAKDEEEDQTLVNLDTYTSDLHFQVSK	Unambiguous	1	1	Q1KMD3	S1(Phospho)	CID	0.0161	0.0000	1	1	S(1): 0.5; S(3): 2.8; T(19): 96.6; T(25): 0.0; Y(26): 0.0; T(27): 0.0; S(28): 0.0; S(35): 0.0	4.98	2	9	49	3	1400.31604	4198.93357	2.53	147.69	39169	39169	MS2	0/0	LC_071715_MC122_V_MC-Et-Cy_01_TP.raw
>sp|Q9UBM7|DHCR7_HUMAN 7-dehydrocholesterol reductase OS=Homo sapiens GN=DHCR7 PE=1 SV=1	Q9UBM7	14	SLDGVTNDR	S(14): 100; T(19): 0	S(14): 100;	High	sLDGVTNDR	Unambiguous	1	1	Q9UBM7	S1(Phospho)	CID	1.0000	0.0000	1	1	S(1): 100.0; T(6): 0.0	3.54	0	40	14	2	528.72137	1056.43547	-0.30	35.45	8405	8405	MS2	0/0	LC_071715_MC122_V_MC-Et-Cy_01_TP.raw
>sp|Q8IV36|HID1_HUMAN Protein HID1 OS=Homo sapiens GN=HID1 PE=1 SV=1	Q8IV36	640	SLEPEPQQSLEDGSPAK	S(640): 0; S(648): 0; S(653): 100	S(653): 100;	High	SLEPEPQQSLEDGsPAK	Unambiguous	1	1	Q8IV36	S14(Phospho)	CID	1.0000	0.0000	1	1	S(1): 0.0; S(9): 0.0; S(14): 100.0	3.93	0	10	18	2	946.41901	1891.83074	-0.76	66.34	17223	17223	MS2	0/0	LC_071715_MC122_V_MC-Et-Cy_01_TP.raw
>sp|Q9UBC2|EP15R_HUMAN Epidermal growth factor receptor substrate 15-like 1 OS=Homo sapiens GN=EPS15L1 PE=1 SV=1	Q9UBC2	560	SLEQYDQVLDGAHGASLTDLANLSEGVSLAER	S(560): 0.1; Y(564): 1; S(575): 1; T(577): 97.8; S(583): 0; S(587): 0		High	SLEQYDQVLDGAHGASLtDLANLSEGVSLAER	Unambiguous	1	1	Q9UBC2	T18(Phospho)	CID	1.0000	0.0000	1	1	S(1): 0.1; Y(5): 1.0; S(16): 1.0; T(18): 97.8; S(24): 0.0; S(28): 0.0	4.41	0	6	55	3	1146.87598	3438.61338	2.08	173.21	45385	45385	MS2	0/0	LC_071715_MC122_V_MC-Et-Cy_01_TP.raw
>sp|P05787|K2C8_HUMAN Keratin; type II cytoskeletal 8 OS=Homo sapiens GN=KRT8 PE=1 SV=7	P05787	438	SLGSSFGSGAGSSSF	S(438): 92.2; S(441): 7.8; S(442): 0; S(445): 0; S(449): 0; S(450): 0; S(451): 0		High	SLGsSFGSGAGSSSF	Unambiguous	1	1	P05787	S4(Phospho)	CID	0.0261	0.0000	1	1	S(1): 92.2; S(4): 7.8; S(5): 0.0; S(8): 0.0; S(12): 0.0; S(13): 0.0; S(14): 0.0	4.60	2	45	56	2	707.78082	1414.55437	1.47	115.32	24449	24449	MS2	0/0	LC_072215_MC122_V_MC-Et-Cy_01_CP.raw
>sp|P05787|K2C8_HUMAN Keratin; type II cytoskeletal 8 OS=Homo sapiens GN=KRT8 PE=1 SV=7	P05787	438	SLGSSFGSGAGSSSF	S(438): 0.7; S(441): 91.6; S(442): 7.7; S(445): 0; S(449): 0; S(450): 0; S(451): 0		High	SLGSsFGSGAGSSSF	Unambiguous	1	1	P05787	S5(Phospho)	CID	0.0665	0.0000	1	1	S(1): 0.7; S(4): 91.6; S(5): 7.7; S(8): 0.0; S(12): 0.0; S(13): 0.0; S(14): 0.0	4.36	2	50	75	2	707.78040	1414.55351	0.86	106.18	22465	22465	MS2	0/0	LC_072215_MC122_V_MC-Et-Cy_01_CP.raw
>sp|P05783|K1C18_HUMAN Keratin; type I cytoskeletal 18 OS=Homo sapiens GN=KRT18 PE=1 SV=2	P05783	15	SLGSVQAPSYGARPVSSAASVYAGAGGSGSR	S(15): 0; S(18): 0; S(23): 0; Y(24): 0; S(30): 0.4; S(31): 0.1; S(34): 86.4; Y(36): 13.2; S(42): 0; S(44): 0		High	SLGSVQAPSYGARPVSSAASVyAGAGGSGSR	Unambiguous	1	1	P05783	Y22(Phospho)	CID	0.0430	0.0000	1	1	S(1): 0.0; S(4): 0.0; S(9): 0.0; Y(10): 0.0; S(16): 0.4; S(17): 0.1; S(20): 86.4; Y(22): 13.2; S(28): 0.0; S(30): 0.0	5.35	0	3	6	3	978.79535	2934.37149	-0.95	156.70	42894	42894	MS2	0/0	LC_071015_MC122_V_MC-Et-Cy_03_TB.raw
>sp|Q9Y618|NCOR2_HUMAN Nuclear receptor corepressor 2 OS=Homo sapiens GN=NCOR2 PE=1 SV=2	Q9Y618	2048	SLGYHGSSYSPEGVEPVSPVSSPSLTHDK	S(2048): 0; Y(2051): 0; S(2054): 0.1; S(2055): 8.4; Y(2056): 8.4; S(2057): 83; S(2065): 98.8; S(2068): 1.1; S(2069): 0.1; S(2071): 0; T(2073): 0		High	SLGYHGSSYsPEGVEPVsPVSSPSLTHDK	Unambiguous	1	1	Q9Y618	S10(Phospho); S18(Phospho)	CID	0.2148	0.0000	1	1	S(1): 0.0; Y(4): 0.0; S(7): 0.1; S(8): 8.4; Y(9): 8.4; S(10): 83.0; S(18): 98.8; S(21): 1.1; S(22): 0.1; S(24): 0.0; T(26): 0.0	7.31	0	13	19	3	1054.12268	3160.35349	-0.44	96.78	25687	25687	MS2	0/0	LC_071715_MC122_V_MC-Et-Cy_01_TP.raw
>sp|Q9Y618|NCOR2_HUMAN Nuclear receptor corepressor 2 OS=Homo sapiens GN=NCOR2 PE=1 SV=2	Q9Y618	2048	SLGYHGSSYSPEGVEPVSPVSSPSLTHDK	S(2048): 0.1; Y(2051): 0.1; S(2054): 0.6; S(2055): 33.1; Y(2056): 33.1; S(2057): 33.1; S(2065): 100; S(2068): 0; S(2069): 0; S(2071): 0; T(2073): 0	S(2065): 100;	High	SLGYHGSSYsPEGVEPVsPVSSPSLTHDK	Unambiguous	1	1	Q9Y618	S10(Phospho); S18(Phospho)	CID	0.2579	0.0000	1	1	S(1): 0.1; Y(4): 0.1; S(7): 0.6; S(8): 33.1; Y(9): 33.1; S(10): 33.1; S(18): 100.0; S(21): 0.0; S(22): 0.0; S(24): 0.0; T(26): 0.0	6.94	0	25	29	3	1054.12231	3160.35239	-0.79	96.58	25630	25630	MS2	0/0	LC_071715_MC122_V_MC-Et-Cy_01_TP.raw
>sp|Q9Y618|NCOR2_HUMAN Nuclear receptor corepressor 2 OS=Homo sapiens GN=NCOR2 PE=1 SV=2	Q9Y618	2048	SLGYHGSSYSPEGVEPVSPVSSPSLTHDK	S(2048): 0; Y(2051): 0; S(2054): 0; S(2055): 0; Y(2056): 0; S(2057): 0; S(2065): 100; S(2068): 9.6; S(2069): 89.2; S(2071): 1.1; T(2073): 0.1	S(2065): 100;	High	SLGYHGSSYSPEGVEPVSPVssPSLTHDK	Unambiguous	1	1	Q9Y618	S21(Phospho); S22(Phospho)	CID	0.0613	0.0000	1	1	S(1): 0.0; Y(4): 0.0; S(7): 0.0; S(8): 0.0; Y(9): 0.0; S(10): 0.0; S(18): 100.0; S(21): 9.6; S(22): 89.2; S(24): 1.1; T(26): 0.1	5.87	0	0	50	3	1054.12402	3160.35752	0.83	95.90	25440	25440	MS2	0/0	LC_071715_MC122_V_MC-Et-Cy_01_TP.raw
>sp|Q13185|CBX3_HUMAN Chromobox protein homolog 3 OS=Homo sapiens GN=CBX3 PE=1 SV=4	Q13185	93	SLSDSESDDSK	S(93): 0.3; S(95): 99.7; S(97): 0; S(99): 0; S(102): 0	S(95): 99.7;	High	SLsDSESDDSK	Unambiguous	1	1	Q13185	S3(Phospho)	CID	0.1323	0.0000	1	1	S(1): 0.3; S(3): 99.7; S(5): 0.0; S(7): 0.0; S(10): 0.0	4.99	0	6	3	2	625.22675	1249.44621	-0.48	19.24	3461	3461	MS2	0/0	LC_071715_MC122_V_MC-Et-Cy_01_TP.raw
>sp|O95292|VAPB_HUMAN Vesicle-associated membrane protein-associated protein B/C OS=Homo sapiens GN=VAPB PE=1 SV=3	O95292	156	SLSSSLDDTEVKK	S(156): 92.6; S(158): 7.3; S(159): 0.1; S(160): 0; T(164): 0		High	SLsSSLDDTEVKK	Unambiguous	1	1	O95292	S3(Phospho)	CID	0.0423	0.0000	1	1	S(1): 92.6; S(3): 7.3; S(4): 0.1; S(5): 0.0; T(9): 0.0	4.49	1	26	36	2	744.84393	1488.68059	-1.60	61.72	15932	15932	MS2	0/0	LC_071715_MC122_V_MC-Et-Cy_01_TP.raw
>sp|O95292|VAPB_HUMAN Vesicle-associated membrane protein-associated protein B/C OS=Homo sapiens GN=VAPB PE=1 SV=3	O95292	156	SLSSSLDDTEVKK	S(156): 0; S(158): 0.1; S(159): 7; S(160): 93; T(164): 0		High	SLSSsLDDTEVKK	Unambiguous	1	1	O95292	S5(Phospho)	CID	0.0134	0.0000	1	1	S(1): 0.0; S(3): 0.1; S(4): 7.0; S(5): 93.0; T(9): 0.0	4.47	1	18	45	2	744.84491	1488.68254	-0.29	46.10	11489	11489	MS2	0/0	LC_071715_MC122_V_MC-Et-Cy_01_TP.raw
>sp|Q9H3Z4|DNJC5_HUMAN DnaJ homolog subfamily C member 5 OS=Homo sapiens GN=DNAJC5 PE=1 SV=1	Q9H3Z4	8	SLSTSGESLYHVLGLDK	S(8): 7.2; S(10): 92.2; T(11): 0.6; S(12): 0.1; S(15): 0; Y(17): 0		High	SLsTSGESLYHVLGLDK	Unambiguous	1	1	Q9H3Z4	S3(Phospho)	CID	0.0456	0.0000	1	1	S(1): 7.2; S(3): 92.2; T(4): 0.6; S(5): 0.1; S(8): 0.0; Y(10): 0.0	5.48	0	16	23	2	943.45062	1885.89397	-0.21	156.34	41363	41363	MS2	0/0	LC_071715_MC122_V_MC-Et-Cy_01_TP.raw
>sp|Q9H3Z4|DNJC5_HUMAN DnaJ homolog subfamily C member 5 OS=Homo sapiens GN=DNAJC5 PE=1 SV=1	Q9H3Z4	8	SLSTSGESLYHVLGLDK	S(8): 49.5; S(10): 49.5; T(11): 0.5; S(12): 0.5; S(15): 0; Y(17): 0		High	SLsTSGESLYHVLGLDK	Unambiguous	1	1	Q9H3Z4	S3(Phospho)	CID	0.0216	0.0000	1	1	S(1): 49.5; S(3): 49.5; T(4): 0.5; S(5): 0.5; S(8): 0.0; Y(10): 0.0	5.10	0	2	4	2	943.45099	1885.89470	0.18	156.91	41508	41508	MS2	0/0	LC_071715_MC122_V_MC-Et-Cy_01_TP.raw
>sp|Q9H3Z4|DNJC5_HUMAN DnaJ homolog subfamily C member 5 OS=Homo sapiens GN=DNAJC5 PE=1 SV=1	Q9H3Z4	8	SLSTSGESLYHVLGLDK	S(8): 49.6; S(10): 49.6; T(11): 0.4; S(12): 0.4; S(15): 0; Y(17): 0		High	SLsTSGESLYHVLGLDK	Unambiguous	1	1	Q9H3Z4	S3(Phospho)	CID	0.0080	0.0000	1	1	S(1): 49.6; S(3): 49.6; T(4): 0.4; S(5): 0.4; S(8): 0.0; Y(10): 0.0	4.99	0	54	12	2	943.44836	1885.88945	-2.60	273.75	75696	75696	MS2	0/0	LC_071015_MC122_V_MC-Et-Cy_03_TB.raw
>sp|A0MZ66|SHOT1_HUMAN Shootin-1 OS=Homo sapiens GN=KIAA1598 PE=1 SV=4	A0MZ66	506	SMPVLGSVSSVTK	S(506): 100; S(512): 0; S(514): 0; S(515): 0; T(517): 0	S(506): 100;	High	smPVLGSVSSVTK	Unambiguous	1	1	A0MZ66	S1(Phospho); M2(Oxidation)	CID	1.0000	0.0000	1	1	S(1): 100.0; S(7): 0.0; S(9): 0.0; S(10): 0.0; T(12): 0.0	3.75	0	0	41	2	694.33057	1387.65386	-0.05	81.30	21401	21401	MS2	0/0	LC_071715_MC122_V_MC-Et-Cy_01_TP.raw
>sp|Q9BZF1|OSBL8_HUMAN Oxysterol-binding protein-related protein 8 OS=Homo sapiens GN=OSBPL8 PE=1 SV=3	Q9BZF1	91	SMSKSKSESKLY	S(91): 0.2; S(93): 1.5; S(95): 10.1; S(97): 10.1; S(99): 78; Y(102): 0		High	SMSKSKsESKLY	Unambiguous	1	1	Q9BZF1	S7(Phospho)	CID	0.0149	0.0000	1	1	S(1): 0.2; S(3): 1.5; S(5): 10.1; S(7): 10.1; S(9): 78.0; Y(12): 0.0	3.35	1	10	100	2	727.83350	1454.65972	0.00	28.32	5188	5188	MS2	0/0	LC_072215_MC122_V_MC-Et-Cy_01_CP.raw
>sp|Q09666|AHNK_HUMAN Neuroblast differentiation-associated protein AHNAK OS=Homo sapiens GN=AHNAK PE=1 SV=2	Q09666	5780	SNSFSDEREFSGPSTPTGTLEFEGGEVSLEGGK	S(5780): 76.3; S(5782): 11.8; S(5784): 11.8; S(5790): 0.1; S(5793): 0; T(5794): 0; T(5796): 0; T(5798): 0; S(5807): 0		High	SNsFSDEREFSGPSTPTGTLEFEGGEVSLEGGK	Unambiguous	1	1	Q09666	S3(Phospho)	CID	0.0067	0.0000	1	1	S(1): 76.3; S(3): 11.8; S(5): 11.8; S(11): 0.1; S(14): 0.0; T(15): 0.0; T(17): 0.0; T(19): 0.0; S(28): 0.0	5.99	1	39	46	3	1172.18225	3514.53220	4.28	133.95	35628	35628	MS2	0/0	LC_071715_MC122_V_MC-Et-Cy_01_TP.raw
>sp|Q13247|SRSF6_HUMAN Serine/arginine-rich splicing factor 6 OS=Homo sapiens GN=SRSF6 PE=1 SV=2	Q13247	301	SNSPLPVPPSK	S(301): 0.5; S(303): 99.5; S(310): 0	S(303): 99.5;	High	SNsPLPVPPSK	Unambiguous	1	1	Q13247	S3(Phospho)	CID	1.0000	0.0000	1	1	S(1): 0.5; S(3): 99.5; S(10): 0.0	3.67	0	52	38	2	601.79407	1202.58086	-0.73	53.81	13696	13696	MS2	0/0	LC_071715_MC122_V_MC-Et-Cy_01_TP.raw
>sp|Q13247|SRSF6_HUMAN Serine/arginine-rich splicing factor 6 OS=Homo sapiens GN=SRSF6 PE=1 SV=2	Q13247	301	SNSPLPVPPSK	S(301): 0.8; S(303): 99.2; S(310): 0	S(303): 99.2;	High	SNsPLPVPPSK	Unambiguous	1	1	Q13247	S3(Phospho)	CID	1.0000	0.0000	1	1	S(1): 0.8; S(3): 99.2; S(10): 0.0	3.52	0	59	32	2	601.79437	1202.58147	-0.22	56.45	14444	14444	MS2	0/0	LC_071715_MC122_V_MC-Et-Cy_01_TP.raw
>sp|Q14157|UBP2L_HUMAN Ubiquitin-associated protein 2-like OS=Homo sapiens GN=UBAP2L PE=1 SV=2	Q14157	439	SPAVATSTAAPPPPSSPLPSK	S(439): 0; T(444): 0; S(445): 0; T(446): 0; S(453): 9.7; S(454): 90.2; S(458): 0.1		High	SPAVATSTAAPPPPSsPLPSK	Unambiguous	1	1	Q14157	S16(Phospho)	CID	0.0436	0.0000	1	1	S(1): 0.0; T(6): 0.0; S(7): 0.0; T(8): 0.0; S(15): 9.7; S(16): 90.2; S(20): 0.1	4.13	0	9	39	2	1020.50610	2040.00493	-0.04	67.80	17632	17632	MS2	0/0	LC_071715_MC122_V_MC-Et-Cy_01_TP.raw
>sp|Q8TDW5|SYTL5_HUMAN Synaptotagmin-like protein 5 OS=Homo sapiens GN=SYTL5 PE=1 SV=1	Q8TDW5	147	SPGAEEVQSQEQTR	S(147): 100; S(155): 0; T(159): 0	S(147): 100;	High	sPGAEEVQSQEQTR	Unambiguous	1	1	Q8TDW5	S1(Phospho)	CID	1.0000	0.0000	1	1	S(1): 100.0; S(9): 0.0; T(13): 0.0	5.07	0	0	41	2	813.34406	1625.68083	0.30	27.54	6048	6048	MS2	0/0	LC_071715_MC122_V_MC-Et-Cy_01_TP.raw
>sp|P35658|NU214_HUMAN Nuclear pore complex protein Nup214 OS=Homo sapiens GN=NUP214 PE=1 SV=2	P35658	430	SPGSTPTTPTSSQAPQK	S(430): 8; S(433): 84; T(434): 8; T(436): 0.1; T(437): 8.7; T(439): 90.2; S(440): 0.9; S(441): 0.1		High	SPGsTPTTPTsSQAPQK	Unambiguous	1	1	P35658	S4(Phospho); S11(Phospho)	CID	0.1529	0.0000	1	1	S(1): 8.0; S(4): 84.0; T(5): 8.0; T(7): 0.1; T(8): 8.7; T(10): 90.2; S(11): 0.9; S(12): 0.1	5.56	0	9	36	2	916.37921	1831.75115	0.00	26.53	5742	5742	MS2	0/0	LC_071715_MC122_V_MC-Et-Cy_01_TP.raw
>sp|P35658|NU214_HUMAN Nuclear pore complex protein Nup214 OS=Homo sapiens GN=NUP214 PE=1 SV=2	P35658	430	SPGSTPTTPTSSQAPQK	S(430): 100; S(433): 0; T(434): 0; T(436): 0; T(437): 0; T(439): 0; S(440): 0; S(441): 0	S(430): 100;	High	sPGSTPTTPTSSQAPQK	Unambiguous	1	1	P35658	S1(Phospho)	CID	0.1101	0.0000	1	1	S(1): 100.0; S(4): 0.0; T(5): 0.0; T(7): 0.0; T(8): 0.0; T(10): 0.0; S(11): 0.0; S(12): 0.0	5.54	0	25	37	2	876.39624	1751.78520	0.22	27.90	6155	6155	MS2	0/0	LC_071715_MC122_V_MC-Et-Cy_01_TP.raw
>sp|Q09666|AHNK_HUMAN Neuroblast differentiation-associated protein AHNAK OS=Homo sapiens GN=AHNAK PE=1 SV=2	Q09666	4993	SPSLDVTVPEAELNLETPEISVGGK	S(4993): 50; S(4995): 50; T(4999): 0.1; T(5009): 0; S(5013): 0		High	sPSLDVTVPEAELNLETPEISVGGK	Unambiguous	1	1	Q09666	S1(Phospho)	CID	0.1650	0.0000	1	1	S(1): 50.0; S(3): 50.0; T(7): 0.1; T(17): 0.0; S(21): 0.0	6.12	0	13	100	2	1331.15100	2661.29473	1.48	161.16	42542	42542	MS2	0/0	LC_071715_MC122_V_MC-Et-Cy_01_TP.raw
>sp|Q09666|AHNK_HUMAN Neuroblast differentiation-associated protein AHNAK OS=Homo sapiens GN=AHNAK PE=1 SV=2	Q09666	4993	SPSLDVTVPEAELNLETPEISVGGK	S(4993): 50; S(4995): 50; T(4999): 0.1; T(5009): 0; S(5013): 0		High	SPsLDVTVPEAELNLETPEISVGGK	Unambiguous	1	1	Q09666	S3(Phospho)	CID	0.1650	0.0000	1	2	S(1): 50.0; S(3): 50.0; T(7): 0.1; T(17): 0.0; S(21): 0.0	6.12	0	13	100	2	1331.15100	2661.29473	1.48	161.16	42542	42542	MS2	0/0	LC_071715_MC122_V_MC-Et-Cy_01_TP.raw
>sp|Q8NFA0|UBP32_HUMAN Ubiquitin carboxyl-terminal hydrolase 32 OS=Homo sapiens GN=USP32 PE=1 SV=1	Q8NFA0	1361	SPSSLSANIISSPKGSPSSSR	S(1361): 0; S(1363): 0; S(1364): 0; S(1366): 0; S(1371): 50; S(1372): 50; S(1376): 99.6; S(1378): 0.1; S(1379): 0.1; S(1380): 0.1	S(1376): 99.6;	High	SPSSLSANIISsPKGsPSSSR	Unambiguous	1	1	Q8NFA0	S12(Phospho); S16(Phospho)	CID	0.2525	0.0000	1	1	S(1): 0.0; S(3): 0.0; S(4): 0.0; S(6): 0.0; S(11): 50.0; S(12): 50.0; S(16): 99.6; S(18): 0.1; S(19): 0.1; S(20): 0.1	5.94	1	0	35	2	1103.49377	2205.98027	0.61	78.86	20729	20729	MS2	0/0	LC_071715_MC122_V_MC-Et-Cy_01_TP.raw
>sp|Q8NFA0|UBP32_HUMAN Ubiquitin carboxyl-terminal hydrolase 32 OS=Homo sapiens GN=USP32 PE=1 SV=1	Q8NFA0	1361	SPSSLSANIISSPKGSPSSSR	S(1361): 0; S(1363): 0; S(1364): 0; S(1366): 0; S(1371): 50; S(1372): 50; S(1376): 98.7; S(1378): 1.1; S(1379): 0.1; S(1380): 0		High	SPSSLSANIISsPKGsPSSSR	Unambiguous	1	1	Q8NFA0	S12(Phospho); S16(Phospho)	CID	0.1815	0.0000	1	1	S(1): 0.0; S(3): 0.0; S(4): 0.0; S(6): 0.0; S(11): 50.0; S(12): 50.0; S(16): 98.7; S(18): 1.1; S(19): 0.1; S(20): 0.0	5.62	1	0	28	2	1103.49341	2205.97954	0.27	78.34	20584	20584	MS2	0/0	LC_071715_MC122_V_MC-Et-Cy_01_TP.raw
>sp|Q86UE4|LYRIC_HUMAN Protein LYRIC OS=Homo sapiens GN=MTDH PE=1 SV=2	Q86UE4	415	SQEPIPDDQKVSDDDK	S(415): 0; S(426): 100	S(426): 100;	High	SQEPIPDDQKVsDDDK	Unambiguous	1	1	Q86UE4	S12(Phospho)	CID	1.0000	0.0000	1	1	S(1): 0.0; S(12): 100.0	6.28	1	6	43	2	948.39850	1895.78972	-0.52	38.61	9329	9329	MS2	0/0	LC_071715_MC122_V_MC-Et-Cy_01_TP.raw
>sp|Q86UE4|LYRIC_HUMAN Protein LYRIC OS=Homo sapiens GN=MTDH PE=1 SV=2	Q86UE4	415	SQEPIPDDQKVSDDDK	S(415): 0; S(426): 100	S(426): 100;	High	SQEPIPDDQKVsDDDK	Unambiguous	1	1	Q86UE4	S12(Phospho)	CID	1.0000	0.0000	1	1	S(1): 0.0; S(12): 100.0	6.15	1	10	47	2	948.39911	1895.79094	0.12	47.90	11389	11389	MS2	0/0	LC_071015_MC122_V_MC-Et-Cy_03_TB.raw
>sp|Q86UE4|LYRIC_HUMAN Protein LYRIC OS=Homo sapiens GN=MTDH PE=1 SV=2	Q86UE4	415	SQEPIPDDQKVSDDDK	S(415): 0; S(426): 100	S(426): 100;	High	SQEPIPDDQKVsDDDK	Unambiguous	1	1	Q86UE4	S12(Phospho)	CID	1.0000	0.0000	1	1	S(1): 0.0; S(12): 100.0	5.78	1	9	15	2	948.39752	1895.78777	-1.55	48.44	11547	11547	MS2	0/0	LC_071015_MC122_V_MC-Et-Cy_03_TB.raw
>sp|Q86UE4|LYRIC_HUMAN Protein LYRIC OS=Homo sapiens GN=MTDH PE=1 SV=2	Q86UE4	415	SQEPIPDDQKVSDDDK	S(415): 0; S(426): 100	S(426): 100;	High	SQEPIPDDQKVsDDDK	Unambiguous	1	1	Q86UE4	S12(Phospho)	CID	1.0000	0.0000	1	1	S(1): 0.0; S(12): 100.0	5.75	1	27	19	2	948.39893	1895.79057	-0.07	39.67	9638	9638	MS2	0/0	LC_071715_MC122_V_MC-Et-Cy_01_TP.raw
>sp|Q86UE4|LYRIC_HUMAN Protein LYRIC OS=Homo sapiens GN=MTDH PE=1 SV=2	Q86UE4	415	SQEPIPDDQKVSDDDK	S(415): 0; S(426): 100	S(426): 100;	High	SQEPIPDDQKVsDDDK	Unambiguous	1	1	Q86UE4	S12(Phospho)	CID	1.0000	0.0000	1	1	S(1): 0.0; S(12): 100.0	5.70	1	1	4	2	948.39874	1895.79021	-0.27	39.12	9475	9475	MS2	0/0	LC_071715_MC122_V_MC-Et-Cy_01_TP.raw
>sp|Q9NZT2|OGFR_HUMAN Opioid growth factor receptor OS=Homo sapiens GN=OGFR PE=1 SV=3	Q9NZT2	361	SQGDEAGGHGEDRPEPLSPK	S(361): 0; S(378): 100	S(378): 100;	High	SQGDEAGGHGEDRPEPLsPK	Unambiguous	1	1	Q9NZT2	S18(Phospho)	CID	1.0000	0.0000	1	1	S(1): 0.0; S(18): 100.0	4.27	0	28	8	3	714.97461	2142.90927	0.18	32.00	7380	7380	MS2	0/0	LC_071715_MC122_V_MC-Et-Cy_01_TP.raw
>sp|Q9NX63|CHCH3_HUMAN Coiled-coil-helix-coiled-coil-helix domain-containing protein 3; mitochondrial OS=Homo sapiens GN=CHCHD3 PE=1 SV=1	Q9NX63	46	SQRYSGAYGASVSDEELK	S(46): 0; Y(49): 5.6; S(50): 94.4; Y(53): 0; S(56): 0; S(58): 0		High	SQRySGAYGASVSDEELK	Unambiguous	1	1	Q9NX63	Y4(Phospho)	CID	0.0056	0.0000	1	1	S(1): 0.0; Y(4): 5.6; S(5): 94.4; Y(8): 0.0; S(11): 0.0; S(13): 0.0	7.15	1	0	37	2	1013.94086	2026.87444	-0.49	67.67	17595	17595	MS2	0/0	LC_071715_MC122_V_MC-Et-Cy_01_TP.raw
>sp|Q9NX63|CHCH3_HUMAN Coiled-coil-helix-coiled-coil-helix domain-containing protein 3; mitochondrial OS=Homo sapiens GN=CHCHD3 PE=1 SV=1	Q9NX63	46	SQRYSGAYGASVSDEELK	S(46): 8.7; Y(49): 82.7; S(50): 8.7; Y(53): 0; S(56): 0; S(58): 0		High	SQRYsGAYGASVSDEELK	Unambiguous	1	1	Q9NX63	S5(Phospho)	CID	0.0021	0.0000	1	1	S(1): 8.7; Y(4): 82.7; S(5): 8.7; Y(8): 0.0; S(11): 0.0; S(13): 0.0	4.75	1	41	18	3	676.29651	2026.87497	-0.22	67.66	17592	17592	MS2	0/0	LC_071715_MC122_V_MC-Et-Cy_01_TP.raw
>sp|Q96TC7|RMD3_HUMAN Regulator of microtubule dynamics protein 3 OS=Homo sapiens GN=FAM82A2 PE=1 SV=2	Q96TC7	44	SQSLPNSLDYTQTSDPGR	S(44): 0.5; S(46): 99.4; S(50): 0; Y(53): 0; T(54): 0; T(56): 0; S(57): 0	S(46): 99.4;	High	SQsLPNSLDYTQTSDPGR	Unambiguous	1	1	Q96TC7	S3(Phospho)	CID	0.0379	0.0000	1	1	S(1): 0.5; S(3): 99.4; S(7): 0.0; Y(10): 0.0; T(11): 0.0; T(13): 0.0; S(14): 0.0	5.28	0	14	27	2	1023.44452	2045.88176	0.26	82.58	21754	21754	MS2	0/0	LC_071715_MC122_V_MC-Et-Cy_01_TP.raw
>sp|Q96A57|TM230_HUMAN Transmembrane protein 230 OS=Homo sapiens GN=TMEM230 PE=1 SV=1	Q96A57	20	SRLSSTDDGYIDL	S(20): 0; S(23): 5.9; S(24): 88.3; T(25): 5.9; Y(29): 0		High	SRLsSTDDGYIDL	Unambiguous	1	1	Q96A57	S4(Phospho)	CID	0.0052	0.0000	1	1	S(1): 0.0; S(4): 5.9; S(5): 88.3; T(6): 5.9; Y(10): 0.0	3.83	2	40	100	2	761.32727	1521.64726	0.23	114.94	24365	24365	MS2	0/0	LC_072215_MC122_V_MC-Et-Cy_01_CP.raw
>sp|Q13501|SQSTM_HUMAN Sequestosome-1 OS=Homo sapiens GN=SQSTM1 PE=1 SV=1	Q13501	266	SRLTPVSPESSSTEEK	S(266): 90.8; T(269): 9.3; S(272): 99.8; S(275): 0.1; S(276): 0; S(277): 0; T(278): 0	S(272): 99.8;	High	sRLTPVsPESSSTEEK	Unambiguous	1	1	Q13501	S1(Phospho); S7(Phospho)	CID	0.0890	0.0000	1	1	S(1): 90.8; T(4): 9.3; S(7): 99.8; S(10): 0.1; S(11): 0.0; S(12): 0.0; T(13): 0.0	5.73	1	13	42	2	947.39740	1893.78752	-0.22	40.26	9808	9808	MS2	0/0	LC_071715_MC122_V_MC-Et-Cy_01_TP.raw
>sp|Q13501|SQSTM_HUMAN Sequestosome-1 OS=Homo sapiens GN=SQSTM1 PE=1 SV=1	Q13501	266	SRLTPVSPESSSTEEK	S(266): 1.1; T(269): 98.9; S(272): 0; S(275): 0; S(276): 0; S(277): 0; T(278): 0		High	SRLtPVSPESSSTEEK	Unambiguous	1	1	Q13501	T4(Phospho)	CID	0.0855	0.0000	1	1	S(1): 1.1; T(4): 98.9; S(7): 0.0; S(10): 0.0; S(11): 0.0; S(12): 0.0; T(13): 0.0	4.91	1	35	49	2	907.41370	1813.82012	-0.82	38.78	9377	9377	MS2	0/0	LC_071715_MC122_V_MC-Et-Cy_01_TP.raw
>sp|Q4G0J3|LARP7_HUMAN La-related protein 7 OS=Homo sapiens GN=LARP7 PE=1 SV=1	Q4G0J3	254	SRPTSEGSDIESTEPQK	S(254): 0; T(257): 0; S(258): 0; S(261): 100; S(265): 0; T(266): 0	S(261): 100;	High	SRPTSEGsDIESTEPQK	Unambiguous	1	1	Q4G0J3	S8(Phospho)	CID	0.1762	0.0000	1	1	S(1): 0.0; T(4): 0.0; S(5): 0.0; S(8): 100.0; S(12): 0.0; T(13): 0.0	5.05	0	0	31	2	964.41876	1927.83025	1.09	30.31	6878	6878	MS2	0/0	LC_071715_MC122_V_MC-Et-Cy_01_TP.raw
>sp|Q8NC44|F134A_HUMAN Protein FAM134A OS=Homo sapiens GN=FAM134A PE=1 SV=3	Q8NC44	379	SRQALDSEEEEEDVAAKETLL	S(379): 0.1; S(385): 96.8; T(397): 3		High	SRQALDsEEEEEDVAAKETLL	Unambiguous	1	1	Q8NC44	S7(Phospho)	CID	0.1786	0.0000	1	1	S(1): 0.1; S(7): 96.8; T(19): 3.0	5.99	2	19	100	2	1221.54822	2442.08916	-1.19	110.63	23431	23431	MS2	0/0	LC_072215_MC122_V_MC-Et-Cy_01_CP.raw
>sp|Q8NC44|F134A_HUMAN Protein FAM134A OS=Homo sapiens GN=FAM134A PE=1 SV=3	Q8NC44	379	SRQALDSEEEEEDVAAKETLL	S(379): 0.6; S(385): 98.8; T(397): 0.6		High	SRQALDsEEEEEDVAAKETLL	Unambiguous	1	1	Q8NC44	S7(Phospho)	CID	0.2050	0.0000	1	1	S(1): 0.6; S(7): 98.8; T(19): 0.6	4.83	2	17	100	2	1221.54956	2442.09184	-0.09	110.86	23481	23481	MS2	0/0	LC_072215_MC122_V_MC-Et-Cy_01_CP.raw
>sp|Q13263|TIF1B_HUMAN Transcription intermediary factor 1-beta OS=Homo sapiens GN=TRIM28 PE=1 SV=5	Q13263	471	SRSGEGEVSGLMR	S(471): 1.2; S(473): 98.7; S(479): 0		High	SRsGEGEVSGLmR	Unambiguous	1	1	Q13263	S3(Phospho); M12(Oxidation)	CID	1.0000	0.0000	1	1	S(1): 1.2; S(3): 98.7; S(9): 0.0	3.75	1	17	27	2	730.81403	1460.62078	0.52	33.86	7931	7931	MS2	0/0	LC_071715_MC122_V_MC-Et-Cy_01_TP.raw
>sp|Q16512|PKN1_HUMAN Serine/threonine-protein kinase N1 OS=Homo sapiens GN=PKN1 PE=1 SV=2	Q16512	370	SRSGSLSGRSSL	S(370): 1.5; S(372): 10.8; S(374): 87.4; S(376): 0.2; S(379): 0; S(380): 0		High	SRSGsLSGRSSL	Unambiguous	1	1	Q16512	S5(Phospho)	CID	1.0000	0.0000	1	1	S(1): 1.5; S(3): 10.8; S(5): 87.4; S(7): 0.2; S(10): 0.0; S(11): 0.0	3.47	1	24	97	2	637.29803	1273.58879	-0.69	33.89	6423	6423	MS2	0/0	LC_072215_MC122_V_MC-Et-Cy_01_CP.raw
>sp|Q86X29|LSR_HUMAN Lipolysis-stimulated lipoprotein receptor OS=Homo sapiens GN=LSR PE=1 SV=4	Q86X29	528	SRSRDDLYDQDDSR	S(528): 0; S(530): 0.1; Y(535): 99.9; S(540): 0.1	Y(535): 99.9;	High	SRsRDDLYDQDDSR	Unambiguous	1	1	Q86X29	S3(Phospho)	CID	0.0166	0.0000	1	1	S(1): 0.0; S(3): 0.1; Y(8): 99.9; S(13): 0.1	5.41	2	8	52	2	904.36475	1807.72222	-1.18	27.43	6016	6016	MS2	0/0	LC_071715_MC122_V_MC-Et-Cy_01_TP.raw
>sp|Q86X29|LSR_HUMAN Lipolysis-stimulated lipoprotein receptor OS=Homo sapiens GN=LSR PE=1 SV=4	Q86X29	528	SRSRDDLYDQDDSR	S(528): 7.1; S(530): 92.9; Y(535): 0; S(540): 0		High	SRsRDDLYDQDDSR	Unambiguous	1	1	Q86X29	S3(Phospho)	CID	1.0000	0.0000	1	1	S(1): 7.1; S(3): 92.9; Y(8): 0.0; S(13): 0.0	4.12	2	38	13	3	603.24652	1807.72501	0.37	27.27	5966	5966	MS2	0/0	LC_071715_MC122_V_MC-Et-Cy_01_TP.raw
>sp|P35221|CTNA1_HUMAN Catenin alpha-1 OS=Homo sapiens GN=CTNNA1 PE=1 SV=1	P35221	652	SRTSVQTEDDQLIAGQSAR	S(652): 99.6; T(654): 50.2; S(655): 50.2; T(658): 0; S(668): 0	S(652): 99.6;	High	sRTsVQTEDDQLIAGQSAR	Unambiguous	1	1	P35221	S1(Phospho); S4(Phospho)	CID	0.1720	0.0000	1	1	S(1): 99.6; T(3): 50.2; S(4): 50.2; T(7): 0.0; S(17): 0.0	7.15	1	16	80	2	1111.47876	2221.95024	0.69	70.99	18527	18527	MS2	0/0	LC_071715_MC122_V_MC-Et-Cy_01_TP.raw
>sp|P35221|CTNA1_HUMAN Catenin alpha-1 OS=Homo sapiens GN=CTNNA1 PE=1 SV=1	P35221	652	SRTSVQTEDDQLIAGQSAR	S(652): 6.3; T(654): 6.3; S(655): 87.5; T(658): 0; S(668): 0		High	SRTsVQTEDDQLIAGQSAR	Unambiguous	1	1	P35221	S4(Phospho)	CID	0.0376	0.0000	1	1	S(1): 6.3; T(3): 6.3; S(4): 87.5; T(7): 0.0; S(17): 0.0	6.91	1	0	19	2	1071.49536	2141.98345	0.50	60.41	15561	15561	MS2	0/0	LC_071715_MC122_V_MC-Et-Cy_01_TP.raw
>sp|P35221|CTNA1_HUMAN Catenin alpha-1 OS=Homo sapiens GN=CTNNA1 PE=1 SV=1	P35221	652	SRTSVQTEDDQLIAGQSAR	S(652): 93.4; T(654): 13.1; S(655): 93.4; T(658): 0; S(668): 0		High	sRTsVQTEDDQLIAGQSAR	Unambiguous	1	1	P35221	S1(Phospho); S4(Phospho)	CID	0.1229	0.0000	1	1	S(1): 93.4; T(3): 13.1; S(4): 93.4; T(7): 0.0; S(17): 0.0	6.43	1	5	40	2	1111.47974	2221.95220	1.57	69.28	18046	18046	MS2	0/0	LC_071715_MC122_V_MC-Et-Cy_01_TP.raw
>sp|P35221|CTNA1_HUMAN Catenin alpha-1 OS=Homo sapiens GN=CTNNA1 PE=1 SV=1	P35221	652	SRTSVQTEDDQLIAGQSAR	S(652): 48.3; T(654): 3.4; S(655): 48.3; T(658): 0; S(668): 0		High	SRTsVQTEDDQLIAGQSAR	Unambiguous	1	1	P35221	S4(Phospho)	CID	0.0193	0.0000	1	1	S(1): 48.3; T(3): 3.4; S(4): 48.3; T(7): 0.0; S(17): 0.0	6.21	1	0	53	2	1071.49573	2141.98418	0.84	84.57	22122	22122	MS2	0/0	LC_071015_MC122_V_MC-Et-Cy_03_TB.raw
>sp|P35221|CTNA1_HUMAN Catenin alpha-1 OS=Homo sapiens GN=CTNNA1 PE=1 SV=1	P35221	652	SRTSVQTEDDQLIAGQSAR	S(652): 16.6; T(654): 90.7; S(655): 90.7; T(658): 1.9; S(668): 0		High	sRTsVQTEDDQLIAGQSAR	Unambiguous	1	1	P35221	S1(Phospho); S4(Phospho)	CID	0.0662	0.0000	1	1	S(1): 16.6; T(3): 90.7; S(4): 90.7; T(7): 1.9; S(17): 0.0	4.53	1	12	35	3	741.32159	2221.95023	0.69	70.19	18303	18303	MS2	0/0	LC_071715_MC122_V_MC-Et-Cy_01_TP.raw
>sp|O43493|TGON2_HUMAN Trans-Golgi network integral membrane protein 2 OS=Homo sapiens GN=TGOLN2 PE=1 SV=2	O43493	70	SSAEAQTPEDTPNK	S(70): 6.9; S(71): 93.1; T(76): 0; T(80): 0		High	SsAEAQTPEDTPNK	Unambiguous	1	1	O43493	S2(Phospho)	CID	0.0022	0.0000	1	1	S(1): 6.9; S(2): 93.1; T(7): 0.0; T(11): 0.0	4.51	0	6	100	2	777.81952	1554.63176	-0.15	23.10	4364	4364	MS2	0/0	LC_071015_MC122_V_MC-Et-Cy_03_TB.raw
>sp|O43493|TGON2_HUMAN Trans-Golgi network integral membrane protein 2 OS=Homo sapiens GN=TGOLN2 PE=1 SV=2	O43493	70	SSAEAQTPEDTPNK	S(70): 50; S(71): 50; T(76): 0; T(80): 0		High	SsAEAQTPEDTPNK	Unambiguous	1	1	O43493	S2(Phospho)	CID	1.0000	0.0000	1	1	S(1): 50.0; S(2): 50.0; T(7): 0.0; T(11): 0.0	4.41	0	0	19	2	777.81976	1554.63225	0.16	21.77	4269	4269	MS2	0/0	LC_071715_MC122_V_MC-Et-Cy_01_TP.raw
>sp|O43493|TGON2_HUMAN Trans-Golgi network integral membrane protein 2 OS=Homo sapiens GN=TGOLN2 PE=1 SV=2	O43493	70	SSAEAQTPEDTPNK	S(70): 50; S(71): 50; T(76): 0; T(80): 0		High	sSAEAQTPEDTPNK	Unambiguous	1	1	O43493	S1(Phospho)	CID	1.0000	0.0000	1	2	S(1): 50.0; S(2): 50.0; T(7): 0.0; T(11): 0.0	4.41	0	0	19	2	777.81976	1554.63225	0.16	21.77	4269	4269	MS2	0/0	LC_071715_MC122_V_MC-Et-Cy_01_TP.raw
>sp|Q6IA17|SIGIR_HUMAN Single Ig IL-1-related receptor OS=Homo sapiens GN=SIGIRR PE=1 SV=3	Q6IA17	382	SSEVDVSDLGSR	S(382): 50; S(383): 50; S(388): 0; S(392): 0		High	SsEVDVSDLGSR	Unambiguous	1	1	Q6IA17	S2(Phospho)	CID	0.0026	0.0000	1	1	S(1): 50.0; S(2): 50.0; S(7): 0.0; S(11): 0.0	3.86	0	42	46	2	665.77917	1330.55107	-0.92	61.40	15841	15841	MS2	0/0	LC_071715_MC122_V_MC-Et-Cy_01_TP.raw
>sp|P51991|ROA3_HUMAN Heterogeneous nuclear ribonucleoprotein A3 OS=Homo sapiens GN=HNRNPA3 PE=1 SV=2	P51991	355	SSGSPYGGGYGSGGGSGGYGSR	S(355): 0; S(356): 0.5; S(358): 92.6; Y(360): 6.8; Y(364): 0; S(366): 0; S(370): 0; Y(373): 0; S(375): 0		High	SSGsPYGGGYGSGGGSGGYGSR	Unambiguous	1	1	P51991	S4(Phospho)	CID	0.0482	0.0000	1	1	S(1): 0.0; S(2): 0.5; S(4): 92.6; Y(6): 6.8; Y(10): 0.0; S(12): 0.0; S(16): 0.0; Y(19): 0.0; S(21): 0.0	6.84	0	0	40	2	995.88202	1990.75676	0.20	41.46	10157	10157	MS2	0/0	LC_071715_MC122_V_MC-Et-Cy_01_TP.raw
>sp|Q9BXK5|B2L13_HUMAN Bcl-2-like protein 13 OS=Homo sapiens GN=BCL2L13 PE=1 SV=1	Q9BXK5	370	SSPATSLFVELDEEEVK	S(370): 48.3; S(371): 48.3; T(374): 3.4; S(375): 0		High	SsPATSLFVELDEEEVK	Unambiguous	1	1	Q9BXK5	S2(Phospho)	CID	0.0018	0.0000	1	1	S(1): 48.3; S(2): 48.3; T(5): 3.4; S(6): 0.0	5.47	0	50	49	2	980.44556	1959.88384	0.15	157.58	41673	41673	MS2	0/0	LC_071715_MC122_V_MC-Et-Cy_01_TP.raw
>sp|Q9BXK5|B2L13_HUMAN Bcl-2-like protein 13 OS=Homo sapiens GN=BCL2L13 PE=1 SV=1	Q9BXK5	370	SSPATSLFVELDEEEVK	S(370): 49.7; S(371): 49.7; T(374): 0.6; S(375): 0		High	SsPATSLFVELDEEEVK	Unambiguous	1	1	Q9BXK5	S2(Phospho)	CID	1.0000	0.0000	1	1	S(1): 49.7; S(2): 49.7; T(5): 0.6; S(6): 0.0	3.55	0	74	24	2	980.44464	1959.88201	-0.79	157.03	41540	41540	MS2	0/0	LC_071715_MC122_V_MC-Et-Cy_01_TP.raw
>sp|Q9BXK5|B2L13_HUMAN Bcl-2-like protein 13 OS=Homo sapiens GN=BCL2L13 PE=1 SV=1	Q9BXK5	370	SSPATSLFVELDEEEVK	S(370): 49.7; S(371): 49.7; T(374): 0.6; S(375): 0		High	sSPATSLFVELDEEEVK	Unambiguous	1	1	Q9BXK5	S1(Phospho)	CID	1.0000	0.0000	1	2	S(1): 49.7; S(2): 49.7; T(5): 0.6; S(6): 0.0	3.55	0	74	24	2	980.44464	1959.88201	-0.79	157.03	41540	41540	MS2	0/0	LC_071715_MC122_V_MC-Et-Cy_01_TP.raw
>sp|P05787|K2C8_HUMAN Keratin; type II cytoskeletal 8 OS=Homo sapiens GN=KRT8 PE=1 SV=7	P05787	21	SSRSYTSGPGSRISSSSF	S(21): 10.7; S(22): 1.4; S(24): 87.6; Y(25): 0.2; T(26): 0; S(27): 0; S(31): 0; S(34): 0; S(35): 0; S(36): 0; S(37): 0		High	SSRsYTSGPGSRISSSSF	Unambiguous	1	1	P05787	S4(Phospho)	CID	0.1037	0.0000	1	1	S(1): 10.7; S(2): 1.4; S(4): 87.6; Y(5): 0.2; T(6): 0.0; S(7): 0.0; S(11): 0.0; S(14): 0.0; S(15): 0.0; S(16): 0.0; S(17): 0.0	4.05	1	23	28	2	965.41992	1929.83257	-0.68	70.50	14595	14595	MS2	0/0	LC_072215_MC122_V_MC-Et-Cy_01_CP.raw
>sp|P05787|K2C8_HUMAN Keratin; type II cytoskeletal 8 OS=Homo sapiens GN=KRT8 PE=1 SV=7	P05787	21	SSRSYTSGPGSRISSSSF	S(21): 8.5; S(22): 8.5; S(24): 74.5; Y(25): 8.5; T(26): 0.1; S(27): 0; S(31): 0; S(34): 0; S(35): 0; S(36): 0; S(37): 0		High	SSRsYTSGPGSRISSSSF	Unambiguous	1	1	P05787	S4(Phospho)	CID	0.0027	0.0000	1	1	S(1): 8.5; S(2): 8.5; S(4): 74.5; Y(5): 8.5; T(6): 0.1; S(7): 0.0; S(11): 0.0; S(14): 0.0; S(15): 0.0; S(16): 0.0; S(17): 0.0	3.73	1	2	3	3	643.94965	1929.83438	0.26	70.99	14705	14705	MS2	0/0	LC_072215_MC122_V_MC-Et-Cy_01_CP.raw
>sp|P05787|K2C8_HUMAN Keratin; type II cytoskeletal 8 OS=Homo sapiens GN=KRT8 PE=1 SV=7	P05787	21	SSRSYTSGPGSRISSSSF	S(21): 8.5; S(22): 8.5; S(24): 74.5; Y(25): 8.5; T(26): 0.1; S(27): 0; S(31): 0; S(34): 0; S(35): 0; S(36): 0; S(37): 0		High	SSRSyTSGPGSRISSSSF	Unambiguous	1	1	P05787	Y5(Phospho)	CID	0.0027	0.0000	1	2	S(1): 8.5; S(2): 8.5; S(4): 74.5; Y(5): 8.5; T(6): 0.1; S(7): 0.0; S(11): 0.0; S(14): 0.0; S(15): 0.0; S(16): 0.0; S(17): 0.0	3.73	1	2	3	3	643.94965	1929.83438	0.26	70.99	14705	14705	MS2	0/0	LC_072215_MC122_V_MC-Et-Cy_01_CP.raw
>sp|P05787|K2C8_HUMAN Keratin; type II cytoskeletal 8 OS=Homo sapiens GN=KRT8 PE=1 SV=7	P05787	21	SSRSYTSGPGSRISSSSF	S(21): 0.9; S(22): 0.9; S(24): 0.9; Y(25): 8.1; T(26): 8.1; S(27): 81.1; S(31): 0; S(34): 0; S(35): 0; S(36): 0; S(37): 0		High	SSRsYTSGPGSRISSSSF	Unambiguous	1	1	P05787	S4(Phospho)	CID	1.0000	0.0000	1	1	S(1): 0.9; S(2): 0.9; S(4): 0.9; Y(5): 8.1; T(6): 8.1; S(7): 81.1; S(11): 0.0; S(14): 0.0; S(15): 0.0; S(16): 0.0; S(17): 0.0	3.69	1	30	64	3	643.94928	1929.83329	-0.31	70.46	14586	14586	MS2	0/0	LC_072215_MC122_V_MC-Et-Cy_01_CP.raw
>sp|P05787|K2C8_HUMAN Keratin; type II cytoskeletal 8 OS=Homo sapiens GN=KRT8 PE=1 SV=7	P05787	21	SSRSYTSGPGSRISSSSF	S(21): 1.5; S(22): 1.5; S(24): 95.5; Y(25): 1.5; T(26): 0; S(27): 0; S(31): 0; S(34): 0; S(35): 0; S(36): 0; S(37): 0		High	SSRsYTSGPGSRISSSSF	Unambiguous	1	1	P05787	S4(Phospho)	CID	1.0000	0.0000	1	1	S(1): 1.5; S(2): 1.5; S(4): 95.5; Y(5): 1.5; T(6): 0.0; S(7): 0.0; S(11): 0.0; S(14): 0.0; S(15): 0.0; S(16): 0.0; S(17): 0.0	3.40	1	9	12	2	965.41986	1929.83245	-0.74	71.06	14722	14722	MS2	0/0	LC_072215_MC122_V_MC-Et-Cy_01_CP.raw
>sp|P15924|DESP_HUMAN Desmoplakin OS=Homo sapiens GN=DSP PE=1 SV=3	P15924	2606	SSSFSDTLEESSPIAAIFDTENLEK	S(2606): 83.7; S(2607): 11.4; S(2608): 1.6; S(2610): 1.6; T(2612): 1.6; S(2616): 0; S(2617): 0; T(2625): 0		High	sSSFSDTLEESSPIAAIFDTENLEK	Unambiguous	1	1	P15924	S1(Phospho)	CID	0.0209	0.0000	1	1	S(1): 83.7; S(2): 11.4; S(3): 1.6; S(5): 1.6; T(7): 1.6; S(11): 0.0; S(12): 0.0; T(20): 0.0	5.74	0	24	100	2	1399.12146	2797.23564	0.57	198.80	51131	51131	MS2	0/0	LC_071715_MC122_V_MC-Et-Cy_01_TP.raw
>sp|P15924|DESP_HUMAN Desmoplakin OS=Homo sapiens GN=DSP PE=1 SV=3	P15924	2606	SSSFSDTLEESSPIAAIFDTENLEK	S(2606): 83.7; S(2607): 11.4; S(2608): 1.6; S(2610): 1.6; T(2612): 1.6; S(2616): 0; S(2617): 0; T(2625): 0		High	SsSFSDTLEESSPIAAIFDTENLEK	Unambiguous	1	1	P15924	S2(Phospho)	CID	0.0209	0.0000	1	2	S(1): 83.7; S(2): 11.4; S(3): 1.6; S(5): 1.6; T(7): 1.6; S(11): 0.0; S(12): 0.0; T(20): 0.0	5.74	0	24	100	2	1399.12146	2797.23564	0.57	198.80	51131	51131	MS2	0/0	LC_071715_MC122_V_MC-Et-Cy_01_TP.raw
>sp|P15924|DESP_HUMAN Desmoplakin OS=Homo sapiens GN=DSP PE=1 SV=3	P15924	2606	SSSFSDTLEESSPIAAIFDTENLEK	S(2606): 83.7; S(2607): 11.4; S(2608): 1.6; S(2610): 1.6; T(2612): 1.6; S(2616): 0; S(2617): 0; T(2625): 0		High	SSsFSDTLEESSPIAAIFDTENLEK	Unambiguous	1	1	P15924	S3(Phospho)	CID	0.0209	0.0000	1	3	S(1): 83.7; S(2): 11.4; S(3): 1.6; S(5): 1.6; T(7): 1.6; S(11): 0.0; S(12): 0.0; T(20): 0.0	5.74	0	24	100	2	1399.12146	2797.23564	0.57	198.80	51131	51131	MS2	0/0	LC_071715_MC122_V_MC-Et-Cy_01_TP.raw
>sp|P15924|DESP_HUMAN Desmoplakin OS=Homo sapiens GN=DSP PE=1 SV=3	P15924	2606	SSSFSDTLEESSPIAAIFDTENLEK	S(2606): 24.2; S(2607): 24.2; S(2608): 24.2; S(2610): 24.2; T(2612): 3.2; S(2616): 0; S(2617): 0; T(2625): 0		High	SsSFSDTLEESSPIAAIFDTENLEK	Unambiguous	1	1	P15924	S2(Phospho)	CID	0.0283	0.0000	1	1	S(1): 24.2; S(2): 24.2; S(3): 24.2; S(5): 24.2; T(7): 3.2; S(11): 0.0; S(12): 0.0; T(20): 0.0	5.65	0	8	55	2	1399.11755	2797.22783	-2.22	198.59	51082	51082	MS2	0/0	LC_071715_MC122_V_MC-Et-Cy_01_TP.raw
>sp|P15924|DESP_HUMAN Desmoplakin OS=Homo sapiens GN=DSP PE=1 SV=3	P15924	2606	SSSFSDTLEESSPIAAIFDTENLEK	S(2606): 24.2; S(2607): 24.2; S(2608): 24.2; S(2610): 24.2; T(2612): 3.2; S(2616): 0; S(2617): 0; T(2625): 0		High	SSsFSDTLEESSPIAAIFDTENLEK	Unambiguous	1	1	P15924	S3(Phospho)	CID	0.0283	0.0000	1	2	S(1): 24.2; S(2): 24.2; S(3): 24.2; S(5): 24.2; T(7): 3.2; S(11): 0.0; S(12): 0.0; T(20): 0.0	5.65	0	8	55	2	1399.11755	2797.22783	-2.22	198.59	51082	51082	MS2	0/0	LC_071715_MC122_V_MC-Et-Cy_01_TP.raw
>sp|P15924|DESP_HUMAN Desmoplakin OS=Homo sapiens GN=DSP PE=1 SV=3	P15924	2606	SSSFSDTLEESSPIAAIFDTENLEK	S(2606): 24.2; S(2607): 24.2; S(2608): 24.2; S(2610): 24.2; T(2612): 3.2; S(2616): 0; S(2617): 0; T(2625): 0		High	sSSFSDTLEESSPIAAIFDTENLEK	Unambiguous	1	1	P15924	S1(Phospho)	CID	0.0283	0.0000	1	3	S(1): 24.2; S(2): 24.2; S(3): 24.2; S(5): 24.2; T(7): 3.2; S(11): 0.0; S(12): 0.0; T(20): 0.0	5.65	0	8	55	2	1399.11755	2797.22783	-2.22	198.59	51082	51082	MS2	0/0	LC_071715_MC122_V_MC-Et-Cy_01_TP.raw
>sp|P15924|DESP_HUMAN Desmoplakin OS=Homo sapiens GN=DSP PE=1 SV=3	P15924	2606	SSSFSDTLEESSPIAAIFDTENLEK	S(2606): 3.9; S(2607): 30.8; S(2608): 30.8; S(2610): 30.8; T(2612): 3.9; S(2616): 0; S(2617): 0; T(2625): 0		High	SSSFsDTLEESSPIAAIFDTENLEK	Unambiguous	1	1	P15924	S5(Phospho)	CID	0.0095	0.0000	1	1	S(1): 3.9; S(2): 30.8; S(3): 30.8; S(5): 30.8; T(7): 3.9; S(11): 0.0; S(12): 0.0; T(20): 0.0	5.26	0	10	85	2	1399.11792	2797.22856	-1.96	198.49	51060	51060	MS2	0/0	LC_071715_MC122_V_MC-Et-Cy_01_TP.raw
>sp|P15924|DESP_HUMAN Desmoplakin OS=Homo sapiens GN=DSP PE=1 SV=3	P15924	2606	SSSFSDTLEESSPIAAIFDTENLEK	S(2606): 24.3; S(2607): 24.3; S(2608): 24.3; S(2610): 24.3; T(2612): 2.6; S(2616): 0; S(2617): 0; T(2625): 0		High	SSsFSDTLEESSPIAAIFDTENLEK	Unambiguous	1	1	P15924	S3(Phospho)	CID	0.0200	0.0000	1	1	S(1): 24.3; S(2): 24.3; S(3): 24.3; S(5): 24.3; T(7): 2.6; S(11): 0.0; S(12): 0.0; T(20): 0.0	4.51	0	48	88	3	933.08441	2797.23868	1.66	198.44	51048	51048	MS2	0/0	LC_071715_MC122_V_MC-Et-Cy_01_TP.raw
>sp|Q13283|G3BP1_HUMAN Ras GTPase-activating protein-binding protein 1 OS=Homo sapiens GN=G3BP1 PE=1 SV=1	Q13283	230	SSSPAPADIAQTVQEDLR	S(230): 0.3; S(231): 0.3; S(232): 99.4; T(241): 0	S(232): 99.4;	High	SSsPAPADIAQTVQEDLR	Unambiguous	1	1	Q13283	S3(Phospho)	CID	0.0035	0.0000	1	1	S(1): 0.3; S(2): 0.3; S(3): 99.4; T(12): 0.0	5.79	0	14	14	2	982.95148	1964.89568	-0.26	137.62	36581	36581	MS2	0/0	LC_071715_MC122_V_MC-Et-Cy_01_TP.raw
>sp|Q13283|G3BP1_HUMAN Ras GTPase-activating protein-binding protein 1 OS=Homo sapiens GN=G3BP1 PE=1 SV=1	Q13283	230	SSSPAPADIAQTVQEDLR	S(230): 0.3; S(231): 0.3; S(232): 99.4; T(241): 0	S(232): 99.4;	High	SSsPAPADIAQTVQEDLR	Unambiguous	1	1	Q13283	S3(Phospho)	CID	0.0018	0.0000	1	1	S(1): 0.3; S(2): 0.3; S(3): 99.4; T(12): 0.0	5.50	0	11	8	2	982.95148	1964.89568	-0.26	137.06	36436	36436	MS2	0/0	LC_071715_MC122_V_MC-Et-Cy_01_TP.raw
>sp|Q13283|G3BP1_HUMAN Ras GTPase-activating protein-binding protein 1 OS=Homo sapiens GN=G3BP1 PE=1 SV=1	Q13283	230	SSSPAPADIAQTVQEDLR	S(230): 0.3; S(231): 0.3; S(232): 99.4; T(241): 0	S(232): 99.4;	High	sSSPAPADIAQTVQEDLR	Unambiguous	1	1	Q13283	S1(Phospho)	CID	0.0154	0.0000	1	1	S(1): 0.3; S(2): 0.3; S(3): 99.4; T(12): 0.0	5.18	0	33	13	2	982.95233	1964.89739	0.61	236.48	65454	65454	MS2	0/0	LC_071015_MC122_V_MC-Et-Cy_03_TB.raw
>sp|Q13283|G3BP1_HUMAN Ras GTPase-activating protein-binding protein 1 OS=Homo sapiens GN=G3BP1 PE=1 SV=1	Q13283	230	SSSPAPADIAQTVQEDLR	S(230): 6.2; S(231): 6.2; S(232): 87.6; T(241): 0		High	SsSPAPADIAQTVQEDLR	Unambiguous	1	1	Q13283	S2(Phospho)	CID	0.0042	0.0000	1	1	S(1): 6.2; S(2): 6.2; S(3): 87.6; T(12): 0.0	4.81	0	43	17	3	655.63647	1964.89487	-0.67	137.13	36456	36456	MS2	0/0	LC_071715_MC122_V_MC-Et-Cy_01_TP.raw
>sp|Q13283|G3BP1_HUMAN Ras GTPase-activating protein-binding protein 1 OS=Homo sapiens GN=G3BP1 PE=1 SV=1	Q13283	230	SSSPAPADIAQTVQEDLR	S(230): 6.2; S(231): 6.2; S(232): 87.6; T(241): 0		High	SSsPAPADIAQTVQEDLR	Unambiguous	1	1	Q13283	S3(Phospho)	CID	0.0042	0.0000	1	2	S(1): 6.2; S(2): 6.2; S(3): 87.6; T(12): 0.0	4.81	0	43	17	3	655.63647	1964.89487	-0.67	137.13	36456	36456	MS2	0/0	LC_071715_MC122_V_MC-Et-Cy_01_TP.raw
>sp|A0FGR8|ESYT2_HUMAN Extended synaptotagmin-2 OS=Homo sapiens GN=ESYT2 PE=1 SV=1	A0FGR8	736	SSSSLLASPGHISVK	S(736): 8.7; S(737): 8.7; S(738): 81.7; S(739): 1; S(743): 0; S(748): 0		High	SSSsLLASPGHISVK	Unambiguous	1	1	A0FGR8	S4(Phospho)	CID	0.0273	0.0000	1	1	S(1): 8.7; S(2): 8.7; S(3): 81.7; S(4): 1.0; S(8): 0.0; S(13): 0.0	4.40	0	52	26	2	775.38556	1549.76384	1.04	88.58	23414	23414	MS2	0/0	LC_071715_MC122_V_MC-Et-Cy_01_TP.raw
>sp|A0FGR8|ESYT2_HUMAN Extended synaptotagmin-2 OS=Homo sapiens GN=ESYT2 PE=1 SV=1	A0FGR8	736	SSSSLLASPGHISVK	S(736): 5.2; S(737): 5.2; S(738): 44.7; S(739): 44.7; S(743): 0.1; S(748): 0		High	SSSsLLASPGHISVK	Unambiguous	1	1	A0FGR8	S4(Phospho)	CID	1.0000	0.0000	1	1	S(1): 5.2; S(2): 5.2; S(3): 44.7; S(4): 44.7; S(8): 0.1; S(13): 0.0	3.53	0	15	24	2	775.38452	1549.76177	-0.29	85.02	22421	22421	MS2	0/0	LC_071715_MC122_V_MC-Et-Cy_01_TP.raw
>sp|Q15149|PLEC_HUMAN Plectin OS=Homo sapiens GN=PLEC PE=1 SV=3	Q15149	4384	SSSVGSSSSYPISPAVSR	S(4384): 5.5; S(4385): 5.5; S(4386): 83.3; S(4389): 5.5; S(4390): 0; S(4391): 0; S(4392): 0; Y(4393): 0; S(4396): 0; S(4400): 0		High	SSsVGSSSSYPISPAVSR	Unambiguous	1	1	Q15149	S3(Phospho)	CID	0.0056	0.0000	1	1	S(1): 5.5; S(2): 5.5; S(3): 83.3; S(6): 5.5; S(7): 0.0; S(8): 0.0; S(9): 0.0; Y(10): 0.0; S(13): 0.0; S(17): 0.0	5.38	0	15	57	2	917.91296	1834.81865	-1.78	73.99	19361	19361	MS2	0/0	LC_071715_MC122_V_MC-Et-Cy_01_TP.raw
>sp|O95817|BAG3_HUMAN BAG family molecular chaperone regulator 3 OS=Homo sapiens GN=BAG3 PE=1 SV=3	O95817	283	SSTPLHSPSPIR	S(283): 5.1; S(284): 5.1; T(285): 89.8; S(289): 99.6; S(291): 0.4	S(289): 99.6;	High	SsTPLHsPSPIR	Unambiguous	1	1	O95817	S2(Phospho); S7(Phospho)	CID	1.0000	0.0000	1	1	S(1): 5.1; S(2): 5.1; T(3): 89.8; S(7): 99.6; S(9): 0.4	3.76	0	38	11	2	719.80981	1438.61235	-0.30	50.38	12723	12723	MS2	0/0	LC_071715_MC122_V_MC-Et-Cy_01_TP.raw
>sp|P42167|LAP2B_HUMAN Lamina-associated polypeptide 2; isoforms beta/gamma OS=Homo sapiens GN=TMPO PE=1 SV=2	P42167	158	SSTPLPTISSSAENTR	S(158): 0.5; S(159): 0.5; T(160): 98.9; T(164): 0; S(166): 0; S(167): 0; S(168): 0; T(172): 0		High	SsTPLPTISSSAENTR	Unambiguous	1	1	P42167	S2(Phospho)	CID	0.0027	0.0000	1	1	S(1): 0.5; S(2): 0.5; T(3): 98.9; T(7): 0.0; S(9): 0.0; S(10): 0.0; S(11): 0.0; T(15): 0.0	3.72	0	65	30	2	864.39612	1727.78496	0.09	69.43	18089	18089	MS2	0/0	LC_071715_MC122_V_MC-Et-Cy_01_TP.raw
>sp|P42167|LAP2B_HUMAN Lamina-associated polypeptide 2; isoforms beta/gamma OS=Homo sapiens GN=TMPO PE=1 SV=2	P42167	158	SSTPLPTISSSAENTR	S(158): 0.5; S(159): 0.5; T(160): 98.9; T(164): 0; S(166): 0; S(167): 0; S(168): 0; T(172): 0		High	SStPLPTISSSAENTR	Unambiguous	1	1	P42167	T3(Phospho)	CID	0.0027	0.0000	1	2	S(1): 0.5; S(2): 0.5; T(3): 98.9; T(7): 0.0; S(9): 0.0; S(10): 0.0; S(11): 0.0; T(15): 0.0	3.72	0	65	30	2	864.39612	1727.78496	0.09	69.43	18089	18089	MS2	0/0	LC_071715_MC122_V_MC-Et-Cy_01_TP.raw
>sp|P42167|LAP2B_HUMAN Lamina-associated polypeptide 2; isoforms beta/gamma OS=Homo sapiens GN=TMPO PE=1 SV=2	P42167	158	SSTPLPTISSSAENTR	S(158): 7.5; S(159): 7.5; T(160): 85.1; T(164): 0; S(166): 0; S(167): 0; S(168): 0; T(172): 0		High	SsTPLPTISSSAENTR	Unambiguous	1	1	P42167	S2(Phospho)	CID	0.0028	0.0000	1	1	S(1): 7.5; S(2): 7.5; T(3): 85.1; T(7): 0.0; S(9): 0.0; S(10): 0.0; S(11): 0.0; T(15): 0.0	3.53	0	22	34	2	864.39606	1727.78484	0.01	101.95	27177	27177	MS2	0/0	LC_071015_MC122_V_MC-Et-Cy_03_TB.raw
>sp|Q9UQ35|SRRM2_HUMAN Serine/arginine repetitive matrix protein 2 OS=Homo sapiens GN=SRRM2 PE=1 SV=2	Q9UQ35	1041	SSTPPGESYFGVSSLQLK	S(1041): 33.3; S(1042): 33.3; T(1043): 33.3; S(1048): 0; Y(1049): 0; S(1053): 0; S(1054): 0		High	SStPPGESYFGVSSLQLK	Unambiguous	1	1	Q9UQ35	T3(Phospho)	CID	0.0020	0.0000	1	1	S(1): 33.3; S(2): 33.3; T(3): 33.3; S(8): 0.0; Y(9): 0.0; S(13): 0.0; S(14): 0.0	5.06	0	23	32	2	982.45410	1963.90093	-2.04	138.33	36766	36766	MS2	0/0	LC_071715_MC122_V_MC-Et-Cy_01_TP.raw
>sp|O95817|BAG3_HUMAN BAG family molecular chaperone regulator 3 OS=Homo sapiens GN=BAG3 PE=1 SV=3	O95817	268	SSVQGASSREGSPAR	S(268): 0; S(269): 0; S(274): 0.8; S(275): 99.2; S(279): 100	S(275): 99.2; S(279): 100;	High	SSVQGASsREGsPAR	Unambiguous	1	1	O95817	S8(Phospho); S12(Phospho)	CID	1.0000	0.0000	1	1	S(1): 0.0; S(2): 0.0; S(7): 0.8; S(8): 99.2; S(12): 100.0	4.51	1	12	8	2	818.32935	1635.65141	-0.63	18.81	3323	3323	MS2	0/0	LC_071715_MC122_V_MC-Et-Cy_01_TP.raw
>sp|Q13263|TIF1B_HUMAN Transcription intermediary factor 1-beta OS=Homo sapiens GN=TRIM28 PE=1 SV=5	Q13263	33	STAPSAAASASASAAASSPAGGGAEALELLEHCGVCR	S(33): 0; T(34): 0; S(37): 0; S(41): 0; S(43): 0; S(45): 0; S(49): 14.9; S(50): 85.1		High	STAPSAAASASASAAASsPAGGGAEALELLEHcGVcR	Unambiguous	1	1	Q13263	S18(Phospho); C33(Carbamidomethyl); C36(Carbamidomethyl)	CID	0.0668	0.0000	1	1	S(1): 0.0; T(2): 0.0; S(5): 0.0; S(9): 0.0; S(11): 0.0; S(13): 0.0; S(17): 14.9; S(18): 85.1	5.54	0	31	39	3	1174.85986	3522.56504	0.67	139.76	37134	37134	MS2	0/0	LC_071715_MC122_V_MC-Et-Cy_01_TP.raw
>sp|P35606|COPB2_HUMAN Coatomer subunit beta' OS=Homo sapiens GN=COPB2 PE=1 SV=2	P35606	847	STAQQELDGKPASPTPVIVASHTANK	S(847): 0; T(848): 0; S(859): 50; T(861): 50; S(867): 0; T(869): 0		High	STAQQELDGKPAsPTPVIVASHTANK	Unambiguous	1	1	P35606	S13(Phospho)	CID	0.0597	0.0000	1	1	S(1): 0.0; T(2): 0.0; S(13): 50.0; T(15): 50.0; S(21): 0.0; T(23): 0.0	6.37	0	0	30	3	909.78229	2727.33231	-1.00	72.02	18814	18814	MS2	0/0	LC_071715_MC122_V_MC-Et-Cy_01_TP.raw
>sp|P35606|COPB2_HUMAN Coatomer subunit beta' OS=Homo sapiens GN=COPB2 PE=1 SV=2	P35606	847	STAQQELDGKPASPTPVIVASHTANK	S(847): 0; T(848): 0; S(859): 50; T(861): 50; S(867): 0; T(869): 0		High	STAQQELDGKPAsPTPVIVASHTANK	Unambiguous	1	1	P35606	S13(Phospho)	CID	0.0470	0.0000	1	1	S(1): 0.0; T(2): 0.0; S(13): 50.0; T(15): 50.0; S(21): 0.0; T(23): 0.0	5.75	0	29	14	3	909.78265	2727.33341	-0.60	110.62	29684	29684	MS2	0/0	LC_071015_MC122_V_MC-Et-Cy_03_TB.raw
>sp|P35606|COPB2_HUMAN Coatomer subunit beta' OS=Homo sapiens GN=COPB2 PE=1 SV=2	P35606	847	STAQQELDGKPASPTPVIVASHTANK	S(847): 0; T(848): 0; S(859): 98.8; T(861): 1.2; S(867): 0; T(869): 0		High	STAQQELDGKPAsPTPVIVASHTANK	Unambiguous	1	1	P35606	S13(Phospho)	CID	0.0267	0.0000	1	1	S(1): 0.0; T(2): 0.0; S(13): 98.8; T(15): 1.2; S(21): 0.0; T(23): 0.0	5.61	0	0	13	3	909.78357	2727.33615	0.41	72.51	18952	18952	MS2	0/0	LC_071715_MC122_V_MC-Et-Cy_01_TP.raw
>sp|P35606|COPB2_HUMAN Coatomer subunit beta' OS=Homo sapiens GN=COPB2 PE=1 SV=2	P35606	847	STAQQELDGKPASPTPVIVASHTANK	S(847): 0; T(848): 0; S(859): 89.8; T(861): 10.2; S(867): 0; T(869): 0		High	STAQQELDGKPASPtPVIVASHTANK	Unambiguous	1	1	P35606	T15(Phospho)	CID	0.0180	0.0000	1	1	S(1): 0.0; T(2): 0.0; S(13): 89.8; T(15): 10.2; S(21): 0.0; T(23): 0.0	5.55	0	7	10	3	909.78345	2727.33579	0.28	111.12	29827	29827	MS2	0/0	LC_071015_MC122_V_MC-Et-Cy_03_TB.raw
>sp|P35606|COPB2_HUMAN Coatomer subunit beta' OS=Homo sapiens GN=COPB2 PE=1 SV=2	P35606	847	STAQQELDGKPASPTPVIVASHTANKEEK	S(847): 0.7; T(848): 0.7; S(859): 95.2; T(861): 3.3; S(867): 0.1; T(869): 0		High	STAQQELDGKPAsPTPVIVASHTANKEEK	Unambiguous	1	1	P35606	S13(Phospho)	CID	0.0719	0.0000	1	1	S(1): 0.7; T(2): 0.7; S(13): 95.2; T(15): 3.3; S(21): 0.1; T(23): 0.0	5.01	1	0	17	3	1038.50879	3113.51181	-1.09	67.65	17589	17589	MS2	0/0	LC_071715_MC122_V_MC-Et-Cy_01_TP.raw
>sp|O95470|SGPL1_HUMAN Sphingosine-1-phosphate lyase 1 OS=Homo sapiens GN=SGPL1 PE=1 SV=3	O95470	551	STDTVTQGSQMNGSPKPH	S(551): 0; T(552): 0; T(554): 0; T(556): 0; S(559): 0; S(564): 100	S(564): 100;	High	STDTVTQGSQmNGsPKPH	Unambiguous	1	1	O95470	M11(Oxidation); S14(Phospho)	CID	0.2383	0.0000	1	1	S(1): 0.0; T(2): 0.0; T(4): 0.0; T(6): 0.0; S(9): 0.0; S(14): 100.0	5.79	0	3	100	2	984.41064	1967.81401	-1.28	19.91	3230	3230	MS2	0/0	LC_072215_MC122_V_MC-Et-Cy_01_CP.raw
>sp|O95470|SGPL1_HUMAN Sphingosine-1-phosphate lyase 1 OS=Homo sapiens GN=SGPL1 PE=1 SV=3	O95470	551	STDTVTQGSQMNGSPKPH	S(551): 0; T(552): 0; T(554): 0; T(556): 0.4; S(559): 97.4; S(564): 2.2		High	STDTVTQGSQMNGsPKPH	Unambiguous	1	1	O95470	S14(Phospho)	CID	0.1248	0.0000	1	1	S(1): 0.0; T(2): 0.0; T(4): 0.0; T(6): 0.4; S(9): 97.4; S(14): 2.2	5.05	0	18	100	2	976.41394	1951.82060	-0.52	28.13	5147	5147	MS2	0/0	LC_072215_MC122_V_MC-Et-Cy_01_CP.raw
>sp|Q9UBC2|EP15R_HUMAN Epidermal growth factor receptor substrate 15-like 1 OS=Homo sapiens GN=EPS15L1 PE=1 SV=1	Q9UBC2	238	STPSHGSVSSLNSTGSLSPK	S(238): 0; T(239): 0; S(241): 0; S(244): 0; S(246): 0; S(247): 0; S(250): 0; T(251): 0; S(253): 11; S(255): 89		High	STPSHGSVSSLNSTGSLsPK	Unambiguous	1	1	Q9UBC2	S18(Phospho)	CID	0.0753	0.0000	1	1	S(1): 0.0; T(2): 0.0; S(4): 0.0; S(7): 0.0; S(9): 0.0; S(10): 0.0; S(13): 0.0; T(14): 0.0; S(16): 11.0; S(18): 89.0	6.51	0	0	32	2	1005.46204	2009.91680	-0.41	52.94	13452	13452	MS2	0/0	LC_071715_MC122_V_MC-Et-Cy_01_TP.raw
>sp|P05783|K1C18_HUMAN Keratin; type I cytoskeletal 18 OS=Homo sapiens GN=KRT18 PE=1 SV=2	P05783	51	STSFRGGMGSGGLATGIAGGLAGMGGIQNEK	S(51): 33; T(52): 33; S(53): 33; S(60): 0.5; T(65): 0.5		High	StSFRGGmGSGGLATGIAGGLAGmGGIQNEK	Unambiguous	1	1	P05783	T2(Phospho); M8(Oxidation); M24(Oxidation)	CID	0.0194	0.0000	1	1	S(1): 33.0; T(2): 33.0; S(3): 33.0; S(10): 0.5; T(15): 0.5	6.18	1	79	14	3	984.45099	2951.33841	-0.16	109.29	29081	29081	MS2	0/0	LC_071715_MC122_V_MC-Et-Cy_01_TP.raw
>sp|P05783|K1C18_HUMAN Keratin; type I cytoskeletal 18 OS=Homo sapiens GN=KRT18 PE=1 SV=2	P05783	51	STSFRGGMGSGGLATGIAGGLAGMGGIQNEK	S(51): 80; T(52): 9.3; S(53): 9.3; S(60): 1.1; T(65): 0.1		High	sTSFRGGMGSGGLATGIAGGLAGmGGIQNEK	Unambiguous	1	1	P05783	S1(Phospho); M24(Oxidation)	CID	0.0228	0.0000	1	1	S(1): 80.0; T(2): 9.3; S(3): 9.3; S(10): 1.1; T(15): 0.1	6.15	1	9	21	3	979.11908	2935.34269	-0.44	122.43	32600	32600	MS2	0/0	LC_071715_MC122_V_MC-Et-Cy_01_TP.raw
>sp|P05783|K1C18_HUMAN Keratin; type I cytoskeletal 18 OS=Homo sapiens GN=KRT18 PE=1 SV=2	P05783	51	STSFRGGMGSGGLATGIAGGLAGMGGIQNEK	S(51): 0.3; T(52): 0.3; S(53): 0.3; S(60): 1.8; T(65): 97.4		High	STsFRGGMGSGGLATGIAGGLAGMGGIQNEK	Unambiguous	1	1	P05783	S3(Phospho)	CID	0.0211	0.0000	1	1	S(1): 0.3; T(2): 0.3; S(3): 0.3; S(10): 1.8; T(15): 97.4	5.69	1	47	34	3	973.78571	2919.34256	-2.22	143.11	37997	37997	MS2	0/0	LC_071715_MC122_V_MC-Et-Cy_01_TP.raw
>sp|P05783|K1C18_HUMAN Keratin; type I cytoskeletal 18 OS=Homo sapiens GN=KRT18 PE=1 SV=2	P05783	51	STSFRGGMGSGGLATGIAGGLAGMGGIQNEK	S(51): 0.3; T(52): 0.3; S(53): 0.3; S(60): 1.8; T(65): 97.4		High	StSFRGGMGSGGLATGIAGGLAGMGGIQNEK	Unambiguous	1	1	P05783	T2(Phospho)	CID	0.0211	0.0000	1	2	S(1): 0.3; T(2): 0.3; S(3): 0.3; S(10): 1.8; T(15): 97.4	5.69	1	47	34	3	973.78571	2919.34256	-2.22	143.11	37997	37997	MS2	0/0	LC_071715_MC122_V_MC-Et-Cy_01_TP.raw
>sp|P05783|K1C18_HUMAN Keratin; type I cytoskeletal 18 OS=Homo sapiens GN=KRT18 PE=1 SV=2	P05783	51	STSFRGGMGSGGLATGIAGGLAGMGGIQNEK	S(51): 2.4; T(52): 2.4; S(53): 2.4; S(60): 90.5; T(65): 2.4		High	STsFRGGmGSGGLATGIAGGLAGMGGIQNEK	Unambiguous	1	1	P05783	S3(Phospho); M8(Oxidation)	CID	0.0084	0.0000	1	1	S(1): 2.4; T(2): 2.4; S(3): 2.4; S(10): 90.5; T(15): 2.4	4.77	1	34	15	3	979.11926	2935.34323	-0.25	131.42	34966	34966	MS2	0/0	LC_071715_MC122_V_MC-Et-Cy_01_TP.raw
>sp|Q9Y520|PRC2C_HUMAN Protein PRRC2C OS=Homo sapiens GN=PRRC2C PE=1 SV=4	Q9Y520	878	SVEDVRPHHTDANNQSACFEAPDQK	S(878): 50; T(887): 50; S(893): 0		High	sVEDVRPHHTDANNQSAcFEAPDQK	Unambiguous	1	1	Q9Y520	S1(Phospho); C18(Carbamidomethyl)	CID	0.1234	0.0000	1	1	S(1): 50.0; T(10): 50.0; S(16): 0.0	6.24	0	13	16	3	978.08063	2932.22733	-1.49	48.32	12140	12140	MS2	0/0	LC_071715_MC122_V_MC-Et-Cy_01_TP.raw
>sp|Q8TDW5|SYTL5_HUMAN Synaptotagmin-like protein 5 OS=Homo sapiens GN=SYTL5 PE=1 SV=1	Q8TDW5	347	SVPGALDKDSLEETEESIDALVSSQLSTNTHR	S(347): 0; S(356): 97.3; T(360): 2.3; S(363): 0.4; S(369): 0; S(370): 0; S(373): 0; T(374): 0; T(376): 0		High	SVPGALDKDsLEETEESIDALVSSQLSTNTHR	Unambiguous	1	1	Q8TDW5	S10(Phospho)	CID	0.0957	0.0000	1	1	S(1): 0.0; S(10): 97.3; T(14): 2.3; S(17): 0.4; S(23): 0.0; S(24): 0.0; S(27): 0.0; T(28): 0.0; T(30): 0.0	6.27	1	25	100	3	1170.21704	3508.63657	1.07	174.86	45772	45772	MS2	0/0	LC_071715_MC122_V_MC-Et-Cy_01_TP.raw
>sp|Q8TDW5|SYTL5_HUMAN Synaptotagmin-like protein 5 OS=Homo sapiens GN=SYTL5 PE=1 SV=1	Q8TDW5	347	SVPGALDKDSLEETEESIDALVSSQLSTNTHR	S(347): 2.6; S(356): 94.7; T(360): 2.6; S(363): 0; S(369): 0; S(370): 0; S(373): 0; T(374): 0; T(376): 0		High	SVPGALDKDSLEEtEESIDALVSSQLSTNTHR	Unambiguous	1	1	Q8TDW5	T14(Phospho)	CID	0.0599	0.0000	1	1	S(1): 2.6; S(10): 94.7; T(14): 2.6; S(17): 0.0; S(23): 0.0; S(24): 0.0; S(27): 0.0; T(28): 0.0; T(30): 0.0	4.51	1	41	55	3	1170.21521	3508.63108	-0.50	175.05	45813	45813	MS2	0/0	LC_071715_MC122_V_MC-Et-Cy_01_TP.raw
>sp|Q15643|TRIPB_HUMAN Thyroid receptor-interacting protein 11 OS=Homo sapiens GN=TRIP11 PE=1 SV=3	Q15643	1842	SVPNTPLRPNQQSVVNSSFSELFVK	S(1842): 84.4; T(1846): 15; S(1854): 0.6; S(1858): 0; S(1859): 0; S(1861): 0		High	sVPNTPLRPNQQSVVNSSFSELFVK	Unambiguous	1	1	Q15643	S1(Phospho)	CID	0.0047	0.0000	1	1	S(1): 84.4; T(5): 15.0; S(13): 0.6; S(17): 0.0; S(18): 0.0; S(20): 0.0	4.28	0	36	62	3	952.14392	2854.41721	1.26	153.91	40750	40750	MS2	0/0	LC_071715_MC122_V_MC-Et-Cy_01_TP.raw
>sp|P82094|TMF1_HUMAN TATA element modulatory factor OS=Homo sapiens GN=TMF1 PE=1 SV=2	P82094	330	SVQSLDSRSVSEINSDDELSGKGY	S(330): 0; S(333): 0; S(336): 0; S(338): 0; S(340): 0; S(344): 100; S(349): 0; Y(353): 0	S(344): 100;	High	SVQSLDSRSVSEINsDDELSGKGY	Unambiguous	1	1	P82094	S15(Phospho)	CID	1.0000	0.0000	1	1	S(1): 0.0; S(4): 0.0; S(7): 0.0; S(9): 0.0; S(11): 0.0; S(15): 100.0; S(20): 0.0; Y(24): 0.0	4.31	2	56	100	3	884.73016	2652.17594	3.24	95.58	20157	20157	MS2	0/0	LC_072215_MC122_V_MC-Et-Cy_01_CP.raw
>sp|P40818|UBP8_HUMAN Ubiquitin carboxyl-terminal hydrolase 8 OS=Homo sapiens GN=USP8 PE=1 SV=1	P40818	716	SYSSPDITQAIQEEEK	S(716): 0.4; Y(717): 5.6; S(718): 94.1; S(719): 0; T(723): 0		High	SYsSPDITQAIQEEEK	Unambiguous	1	1	P40818	S3(Phospho)	CID	0.0598	0.0000	1	1	S(1): 0.4; Y(2): 5.6; S(3): 94.1; S(4): 0.0; T(8): 0.0	6.52	0	48	66	2	952.91248	1904.81767	0.79	106.92	28433	28433	MS2	0/0	LC_071715_MC122_V_MC-Et-Cy_01_TP.raw
>sp|P40818|UBP8_HUMAN Ubiquitin carboxyl-terminal hydrolase 8 OS=Homo sapiens GN=USP8 PE=1 SV=1	P40818	716	SYSSPDITQAIQEEEKR	S(716): 5.8; Y(717): 5.8; S(718): 88.1; S(719): 0.4; T(723): 0		High	SYsSPDITQAIQEEEKR	Unambiguous	1	1	P40818	S3(Phospho)	CID	0.0064	0.0000	1	1	S(1): 5.8; Y(2): 5.8; S(3): 88.1; S(4): 0.4; T(8): 0.0	4.66	1	8	33	2	1030.96082	2060.91435	-1.43	102.42	27227	27227	MS2	0/0	LC_071715_MC122_V_MC-Et-Cy_01_TP.raw
>sp|P05787|K2C8_HUMAN Keratin; type II cytoskeletal 8 OS=Homo sapiens GN=KRT8 PE=1 SV=7	P05787	24	SYTSGPGSR	S(24): 50; Y(25): 50; T(26): 0; S(27): 0; S(31): 0		High	sYTSGPGSR	Unambiguous	1	1	P05787	S1(Phospho)	CID	0.0056	0.0000	1	1	S(1): 50.0; Y(2): 50.0; T(3): 0.0; S(4): 0.0; S(8): 0.0	3.57	0	3	1	2	496.19775	991.38823	0.14	19.99	3699	3699	MS2	0/0	LC_071715_MC122_V_MC-Et-Cy_01_TP.raw
>sp|Q6IAA8|LTOR1_HUMAN Ragulator complex protein LAMTOR1 OS=Homo sapiens GN=LAMTOR1 PE=1 SV=2	Q6IAA8	48	TDEQALLSSILAK	T(48): 0; S(55): 5.7; S(56): 94.3		High	TDEQALLSsILAK	Unambiguous	1	1	Q6IAA8	S9(Phospho)	CID	0.0208	0.0000	1	1	T(1): 0.0; S(8): 5.7; S(9): 94.3	4.32	0	36	63	2	734.86792	1468.72856	-0.66	145.49	38605	38605	MS2	0/0	LC_071715_MC122_V_MC-Et-Cy_01_TP.raw
>sp|P10644|KAP0_HUMAN cAMP-dependent protein kinase type I-alpha regulatory subunit OS=Homo sapiens GN=PRKAR1A PE=1 SV=1	P10644	75	TDSREDEISPPPPNPVVK	T(75): 0; S(77): 0; S(83): 100	S(83): 100;	High	TDSREDEIsPPPPNPVVK	Unambiguous	1	1	P10644	S9(Phospho)	CID	0.2681	0.0000	1	1	T(1): 0.0; S(3): 0.0; S(9): 100.0	5.11	1	6	33	2	1028.98499	2056.96269	1.90	69.27	18043	18043	MS2	0/0	LC_071715_MC122_V_MC-Et-Cy_01_TP.raw
>sp|O43493|TGON2_HUMAN Trans-Golgi network integral membrane protein 2 OS=Homo sapiens GN=TGOLN2 PE=1 SV=2	O43493	296	TESGEETDLISPPQEEVK	T(296): 92.6; S(298): 7.4; T(302): 0; S(306): 0		High	tESGEETDLISPPQEEVK	Unambiguous	1	1	O43493	T1(Phospho)	CID	0.0223	0.0000	1	1	T(1): 92.6; S(3): 7.4; T(7): 0.0; S(11): 0.0	6.29	0	15	16	2	1034.45313	2067.89897	-0.82	91.48	24216	24216	MS2	0/0	LC_071715_MC122_V_MC-Et-Cy_01_TP.raw
>sp|O43493|TGON2_HUMAN Trans-Golgi network integral membrane protein 2 OS=Homo sapiens GN=TGOLN2 PE=1 SV=2	O43493	296	TESGEETDLISPPQEEVK	T(296): 93.1; S(298): 6.9; T(302): 0; S(306): 0		High	tESGEETDLISPPQEEVK	Unambiguous	1	1	O43493	T1(Phospho)	CID	0.0131	0.0000	1	1	T(1): 93.1; S(3): 6.9; T(7): 0.0; S(11): 0.0	6.12	0	6	10	2	1034.45276	2067.89824	-1.17	91.99	24355	24355	MS2	0/0	LC_071715_MC122_V_MC-Et-Cy_01_TP.raw
>sp|O43493|TGON2_HUMAN Trans-Golgi network integral membrane protein 2 OS=Homo sapiens GN=TGOLN2 PE=1 SV=2	O43493	296	TESGEETDLISPPQEEVK	T(296): 90.8; S(298): 9.2; T(302): 0; S(306): 0		High	tESGEETDLISPPQEEVK	Unambiguous	1	1	O43493	T1(Phospho)	CID	0.0090	0.0000	1	1	T(1): 90.8; S(3): 9.2; T(7): 0.0; S(11): 0.0	5.58	0	15	47	2	1034.45581	2067.90434	1.78	145.37	39656	39656	MS2	0/0	LC_071015_MC122_V_MC-Et-Cy_03_TB.raw
>sp|O43493|TGON2_HUMAN Trans-Golgi network integral membrane protein 2 OS=Homo sapiens GN=TGOLN2 PE=1 SV=2	O43493	296	TESGEETDLISPPQEEVK	T(296): 50; S(298): 50; T(302): 0; S(306): 0		High	TEsGEETDLISPPQEEVK	Unambiguous	1	1	O43493	S3(Phospho)	CID	0.0340	0.0000	1	1	T(1): 50.0; S(3): 50.0; T(7): 0.0; S(11): 0.0	5.29	0	5	21	2	1034.45374	2067.90019	-0.23	92.52	24504	24504	MS2	0/0	LC_071715_MC122_V_MC-Et-Cy_01_TP.raw
>sp|O43493|TGON2_HUMAN Trans-Golgi network integral membrane protein 2 OS=Homo sapiens GN=TGOLN2 PE=1 SV=2	O43493	296	TESGEETDLISPPQEEVK	T(296): 50; S(298): 50; T(302): 0.1; S(306): 0		High	tESGEETDLISPPQEEVK	Unambiguous	1	1	O43493	T1(Phospho)	CID	1.0000	0.0000	1	1	T(1): 50.0; S(3): 50.0; T(7): 0.1; S(11): 0.0	5.01	0	0	28	2	1034.45520	2067.90312	1.19	145.87	39798	39798	MS2	0/0	LC_071015_MC122_V_MC-Et-Cy_03_TB.raw
>sp|O43493|TGON2_HUMAN Trans-Golgi network integral membrane protein 2 OS=Homo sapiens GN=TGOLN2 PE=1 SV=2	O43493	296	TESGEETDLISPPQEEVK	T(296): 50; S(298): 50; T(302): 0.1; S(306): 0		High	TEsGEETDLISPPQEEVK	Unambiguous	1	1	O43493	S3(Phospho)	CID	1.0000	0.0000	1	2	T(1): 50.0; S(3): 50.0; T(7): 0.1; S(11): 0.0	5.01	0	0	28	2	1034.45520	2067.90312	1.19	145.87	39798	39798	MS2	0/0	LC_071015_MC122_V_MC-Et-Cy_03_TB.raw
>sp|Q15637|SF01_HUMAN Splicing factor 1 OS=Homo sapiens GN=SF1 PE=1 SV=4	Q15637	67	TGDLGIPPNPEDRSPSPEPIYNSEGK	T(67): 0; S(80): 87.8; S(82): 40.4; Y(87): 35.9; S(89): 35.9		High	TGDLGIPPNPEDRsPsPEPIYNSEGK	Unambiguous	1	1	Q15637	S14(Phospho); S16(Phospho)	CID	1.0000	0.0000	1	1	T(1): 0.0; S(14): 87.8; S(16): 40.4; Y(21): 35.9; S(23): 35.9	4.77	1	42	41	3	976.08789	2926.24912	-1.83	105.70	28108	28108	MS2	0/0	LC_071715_MC122_V_MC-Et-Cy_01_TP.raw
>sp|Q15637|SF01_HUMAN Splicing factor 1 OS=Homo sapiens GN=SF1 PE=1 SV=4	Q15637	67	TGDLGIPPNPEDRSPSPEPIYNSEGK	T(67): 0; S(80): 99.7; S(82): 6.1; Y(87): 47.1; S(89): 47.1	S(80): 99.7;	High	TGDLGIPPNPEDRsPsPEPIYNSEGK	Unambiguous	1	1	Q15637	S14(Phospho); S16(Phospho)	CID	1.0000	0.0000	1	1	T(1): 0.0; S(14): 99.7; S(16): 6.1; Y(21): 47.1; S(23): 47.1	4.39	1	0	35	3	976.08783	2926.24894	-1.90	105.15	27962	27962	MS2	0/0	LC_071715_MC122_V_MC-Et-Cy_01_TP.raw
>sp|Q15637|SF01_HUMAN Splicing factor 1 OS=Homo sapiens GN=SF1 PE=1 SV=4	Q15637	67	TGDLGIPPNPEDRSPSPEPIYNSEGK	T(67): 0; S(80): 100; S(82): 99.6; Y(87): 0.3; S(89): 0.1	S(80): 100; S(82): 99.6;	High	TGDLGIPPNPEDRsPsPEPIYNSEGK	Unambiguous	1	1	Q15637	S14(Phospho); S16(Phospho)	CID	1.0000	0.0000	1	1	T(1): 0.0; S(14): 100.0; S(16): 99.6; Y(21): 0.3; S(23): 0.1	4.38	1	8	44	3	976.09021	2926.25608	0.54	106.43	28302	28302	MS2	0/0	LC_071715_MC122_V_MC-Et-Cy_01_TP.raw
>sp|Q15637|SF01_HUMAN Splicing factor 1 OS=Homo sapiens GN=SF1 PE=1 SV=4	Q15637	67	TGDLGIPPNPEDRSPSPEPIYNSEGK	T(67): 0; S(80): 99.8; S(82): 46.8; Y(87): 6.5; S(89): 46.9	S(80): 99.8;	High	TGDLGIPPNPEDRsPsPEPIYNSEGK	Unambiguous	1	1	Q15637	S14(Phospho); S16(Phospho)	CID	1.0000	0.0000	1	1	T(1): 0.0; S(14): 99.8; S(16): 46.8; Y(21): 6.5; S(23): 46.9	4.17	1	18	44	3	976.08936	2926.25351	-0.33	104.98	27916	27916	MS2	0/0	LC_071715_MC122_V_MC-Et-Cy_01_TP.raw
>sp|Q15637|SF01_HUMAN Splicing factor 1 OS=Homo sapiens GN=SF1 PE=1 SV=4	Q15637	67	TGDLGIPPNPEDRSPSPEPIYNSEGK	T(67): 0; S(80): 100; S(82): 76.7; Y(87): 11.7; S(89): 11.7	S(80): 100;	High	TGDLGIPPNPEDRsPsPEPIYNSEGK	Unambiguous	1	1	Q15637	S14(Phospho); S16(Phospho)	CID	1.0000	0.0000	1	1	T(1): 0.0; S(14): 100.0; S(16): 76.7; Y(21): 11.7; S(23): 11.7	4.14	1	18	26	3	976.09064	2926.25736	0.98	104.06	27670	27670	MS2	0/0	LC_071715_MC122_V_MC-Et-Cy_01_TP.raw
>sp|Q15637|SF01_HUMAN Splicing factor 1 OS=Homo sapiens GN=SF1 PE=1 SV=4	Q15637	67	TGDLGIPPNPEDRSPSPEPIYNSEGKR	T(67): 0; S(80): 100; S(82): 99.7; Y(87): 0.3; S(89): 0	S(80): 100; S(82): 99.7;	High	TGDLGIPPNPEDRsPsPEPIYNSEGKR	Unambiguous	1	1	Q15637	S14(Phospho); S16(Phospho)	CID	1.0000	0.0000	1	1	T(1): 0.0; S(14): 100.0; S(16): 99.7; Y(21): 0.3; S(23): 0.0	4.93	2	0	42	3	1028.12280	3082.35385	-0.57	95.78	25409	25409	MS2	0/0	LC_071715_MC122_V_MC-Et-Cy_01_TP.raw
>sp|Q9UPT8|ZC3H4_HUMAN Zinc finger CCCH domain-containing protein 4 OS=Homo sapiens GN=ZC3H4 PE=1 SV=3	Q9UPT8	1265	TGSGSPFAGNSPAR	T(1265): 0.1; S(1267): 1; S(1269): 98.9; S(1275): 100	S(1275): 100;	High	TGSGsPFAGNsPAR	Unambiguous	1	1	Q9UPT8	S5(Phospho); S11(Phospho)	CID	0.0329	0.0000	1	1	T(1): 0.1; S(3): 1.0; S(5): 98.9; S(11): 100.0	5.77	0	17	45	2	733.27899	1465.55071	-0.15	38.15	9196	9196	MS2	0/0	LC_071715_MC122_V_MC-Et-Cy_01_TP.raw
>sp|Q9UPT8|ZC3H4_HUMAN Zinc finger CCCH domain-containing protein 4 OS=Homo sapiens GN=ZC3H4 PE=1 SV=3	Q9UPT8	1265	TGSGSPFAGNSPAR	T(1265): 0; S(1267): 0.1; S(1269): 99.9; S(1275): 100	S(1269): 99.9; S(1275): 100;	High	TGSGsPFAGNsPAR	Unambiguous	1	1	Q9UPT8	S5(Phospho); S11(Phospho)	CID	0.0288	0.0000	1	1	T(1): 0.0; S(3): 0.1; S(5): 99.9; S(11): 100.0	5.21	0	26	30	2	733.27887	1465.55046	-0.32	38.70	9353	9353	MS2	0/0	LC_071715_MC122_V_MC-Et-Cy_01_TP.raw
>sp|Q8IV36|HID1_HUMAN Protein HID1 OS=Homo sapiens GN=HID1 PE=1 SV=1	Q8IV36	591	TGSQEGTSMEGSRPAAPAEPGTLK	T(591): 50; S(593): 50; T(597): 0; S(598): 0; S(602): 0; T(612): 0		High	tGSQEGTSmEGSRPAAPAEPGTLK	Unambiguous	1	1	Q8IV36	T1(Phospho); M9(Oxidation)	CID	1.0000	0.0000	1	1	T(1): 50.0; S(3): 50.0; T(7): 0.0; S(8): 0.0; S(12): 0.0; T(22): 0.0	4.16	0	24	48	3	819.03278	2455.08377	1.21	47.57	11917	11917	MS2	0/0	LC_071715_MC122_V_MC-Et-Cy_01_TP.raw
>sp|P49023|PAXI_HUMAN Paxillin OS=Homo sapiens GN=PXN PE=1 SV=3	P49023	318	TGSSSPPGGPPKPGSQLDSMLGSLQSDLNK	T(318): 25; S(320): 25; S(321): 25; S(322): 25; S(332): 0; S(336): 0; S(340): 0; S(343): 0		High	TGSSsPPGGPPKPGSQLDSmLGSLQSDLNK	Unambiguous	1	1	P49023	S5(Phospho); M20(Oxidation)	CID	0.0022	0.0000	1	1	T(1): 25.0; S(3): 25.0; S(4): 25.0; S(5): 25.0; S(15): 0.0; S(19): 0.0; S(23): 0.0; S(26): 0.0	4.51	0	7	50	3	1012.46997	3035.39536	-2.48	121.73	32412	32412	MS2	0/0	LC_071715_MC122_V_MC-Et-Cy_01_TP.raw
>sp|P49023|PAXI_HUMAN Paxillin OS=Homo sapiens GN=PXN PE=1 SV=3	P49023	318	TGSSSPPGGPPKPGSQLDSMLGSLQSDLNK	T(318): 25; S(320): 25; S(321): 25; S(322): 25; S(332): 0; S(336): 0; S(340): 0; S(343): 0		High	tGSSSPPGGPPKPGSQLDSmLGSLQSDLNK	Unambiguous	1	1	P49023	T1(Phospho); M20(Oxidation)	CID	0.0022	0.0000	1	2	T(1): 25.0; S(3): 25.0; S(4): 25.0; S(5): 25.0; S(15): 0.0; S(19): 0.0; S(23): 0.0; S(26): 0.0	4.51	0	7	50	3	1012.46997	3035.39536	-2.48	121.73	32412	32412	MS2	0/0	LC_071715_MC122_V_MC-Et-Cy_01_TP.raw
>sp|P49023|PAXI_HUMAN Paxillin OS=Homo sapiens GN=PXN PE=1 SV=3	P49023	318	TGSSSPPGGPPKPGSQLDSMLGSLQSDLNK	T(318): 24.9; S(320): 24.9; S(321): 24.9; S(322): 24.9; S(332): 0.3; S(336): 0; S(340): 0; S(343): 0		High	tGSSSPPGGPPKPGSQLDSmLGSLQSDLNK	Unambiguous	1	1	P49023	T1(Phospho); M20(Oxidation)	CID	0.0230	0.0000	1	1	T(1): 24.9; S(3): 24.9; S(4): 24.9; S(5): 24.9; S(15): 0.3; S(19): 0.0; S(23): 0.0; S(26): 0.0	4.34	0	19	33	3	1012.47729	3035.41733	4.76	120.69	32141	32141	MS2	0/0	LC_071715_MC122_V_MC-Et-Cy_01_TP.raw
>sp|Q9UQ35|SRRM2_HUMAN Serine/arginine repetitive matrix protein 2 OS=Homo sapiens GN=SRRM2 PE=1 SV=2	Q9UQ35	286	THTTALAGRSPSPASGR	T(286): 0.5; T(288): 0.1; T(289): 0.1; S(295): 99.3; S(297): 97.7; S(300): 2.2	S(295): 99.3;	High	THTTALAGRsPsPASGR	Unambiguous	1	1	Q9UQ35	S10(Phospho); S12(Phospho)	CID	0.1269	0.0000	1	1	T(1): 0.5; T(3): 0.1; T(4): 0.1; S(10): 99.3; S(12): 97.7; S(15): 2.2	5.83	1	0	19	2	913.89941	1826.79155	-1.72	26.33	5679	5679	MS2	0/0	LC_071715_MC122_V_MC-Et-Cy_01_TP.raw
>sp|Q9UQ35|SRRM2_HUMAN Serine/arginine repetitive matrix protein 2 OS=Homo sapiens GN=SRRM2 PE=1 SV=2	Q9UQ35	286	THTTALAGRSPSPASGR	T(286): 0; T(288): 0; T(289): 0; S(295): 100; S(297): 98.9; S(300): 1.1	S(295): 100;	High	THTTALAGRsPsPASGR	Unambiguous	1	1	Q9UQ35	S10(Phospho); S12(Phospho)	CID	0.1714	0.0000	1	1	T(1): 0.0; T(3): 0.0; T(4): 0.0; S(10): 100.0; S(12): 98.9; S(15): 1.1	4.90	1	0	19	2	913.90125	1826.79521	0.28	26.84	5834	5834	MS2	0/0	LC_071715_MC122_V_MC-Et-Cy_01_TP.raw
>sp|Q71U36|TBA1A_HUMAN Tubulin alpha-1A chain OS=Homo sapiens GN=TUBA1A PE=1 SV=1	Q71U36	41	TIGGGDDSFNTFFSETGAGK	T(41): 0; S(48): 50; T(51): 50; S(54): 0.1; T(56): 0		High	TIGGGDDsFNTFFSETGAGK	Unambiguous	2	2	Q71U36	S8(Phospho)	CID	0.0549	0.0000	1	1	T(1): 0.0; S(8): 50.0; T(11): 50.0; S(14): 0.1; T(16): 0.0	6.37	0	40	100	2	1044.43384	2087.86040	0.44	136.18	36209	36209	MS2	0/0	LC_071715_MC122_V_MC-Et-Cy_01_TP.raw
>sp|Q71U36|TBA1A_HUMAN Tubulin alpha-1A chain OS=Homo sapiens GN=TUBA1A PE=1 SV=1	Q71U36	41	TIGGGDDSFNTFFSETGAGK	T(41): 0; S(48): 90.7; T(51): 9.2; S(54): 0.1; T(56): 0		High	TIGGGDDsFNTFFSETGAGK	Unambiguous	2	2	Q71U36	S8(Phospho)	CID	0.0285	0.0000	1	1	T(1): 0.0; S(8): 90.7; T(11): 9.2; S(14): 0.1; T(16): 0.0	5.26	0	20	57	2	1044.43250	2087.85771	-0.84	136.22	36220	36220	MS2	0/0	LC_071715_MC122_V_MC-Et-Cy_01_TP.raw
>sp|P68363|TBA1B_HUMAN Tubulin alpha-1B chain OS=Homo sapiens GN=TUBA1B PE=1 SV=1	P68363	41	TIGGGDDSFNTFFSETGAGK	T(41): 0; S(48): 50; T(51): 50; S(54): 0.1; T(56): 0		High	TIGGGDDsFNTFFSETGAGK	Unambiguous	2	2	P68363	S8(Phospho)	CID	0.0549	0.0000	1	1	T(1): 0.0; S(8): 50.0; T(11): 50.0; S(14): 0.1; T(16): 0.0	6.37	0	40	100	2	1044.43384	2087.86040	0.44	136.18	36209	36209	MS2	0/0	LC_071715_MC122_V_MC-Et-Cy_01_TP.raw
>sp|P68363|TBA1B_HUMAN Tubulin alpha-1B chain OS=Homo sapiens GN=TUBA1B PE=1 SV=1	P68363	41	TIGGGDDSFNTFFSETGAGK	T(41): 0; S(48): 90.7; T(51): 9.2; S(54): 0.1; T(56): 0		High	TIGGGDDsFNTFFSETGAGK	Unambiguous	2	2	P68363	S8(Phospho)	CID	0.0285	0.0000	1	1	T(1): 0.0; S(8): 90.7; T(11): 9.2; S(14): 0.1; T(16): 0.0	5.26	0	20	57	2	1044.43250	2087.85771	-0.84	136.22	36220	36220	MS2	0/0	LC_071715_MC122_V_MC-Et-Cy_01_TP.raw
>sp|O60716|CTND1_HUMAN Catenin delta-1 OS=Homo sapiens GN=CTNND1 PE=1 SV=1	O60716	916	TLDRSGDLGDMEPLK	T(916): 0; S(920): 100	S(920): 100;	High	tLDRSGDLGDmEPLK	Unambiguous	1	1	O60716	T1(Phospho); M11(Oxidation)	CID	0.0363	0.0000	1	1	T(1): 0.0; S(5): 100.0	4.41	1	22	37	2	871.88727	1742.76726	0.29	63.59	16455	16455	MS2	0/0	LC_071715_MC122_V_MC-Et-Cy_01_TP.raw
>sp|Q7L2J0|MEPCE_HUMAN 7SK snRNA methylphosphate capping enzyme OS=Homo sapiens GN=MEPCE PE=1 SV=1	Q7L2J0	208	TLNAETPKSSPLPAK	T(208): 0; T(213): 99.4; S(216): 7.4; S(217): 93.2	T(213): 99.4;	High	tLNAETPKSsPLPAK	Unambiguous	1	1	Q7L2J0	T1(Phospho); S10(Phospho)	CID	0.1020	0.0000	1	1	T(1): 0.0; T(6): 99.4; S(9): 7.4; S(10): 93.2	4.90	1	44	48	2	857.39679	1713.78630	0.13	47.52	11904	11904	MS2	0/0	LC_071715_MC122_V_MC-Et-Cy_01_TP.raw
>sp|Q7L2J0|MEPCE_HUMAN 7SK snRNA methylphosphate capping enzyme OS=Homo sapiens GN=MEPCE PE=1 SV=1	Q7L2J0	208	TLNAETPKSSPLPAK	T(208): 0; T(213): 96.8; S(216): 51.6; S(217): 51.6		High	TLNAETPKssPLPAK	Unambiguous	1	1	Q7L2J0	S9(Phospho); S10(Phospho)	CID	1.0000	0.0000	1	1	T(1): 0.0; T(6): 96.8; S(9): 51.6; S(10): 51.6	4.09	1	4	7	2	857.39661	1713.78594	-0.09	48.04	12055	12055	MS2	0/0	LC_071715_MC122_V_MC-Et-Cy_01_TP.raw
>sp|P35221|CTNA1_HUMAN Catenin alpha-1 OS=Homo sapiens GN=CTNNA1 PE=1 SV=1	P35221	634	TPEELDDSDFETEDFDVR	T(634): 0; S(641): 100; T(645): 0	S(641): 100;	High	TPEELDDsDFETEDFDVR	Unambiguous	1	1	P35221	S8(Phospho)	CID	0.2704	0.0000	1	1	T(1): 0.0; S(8): 100.0; T(12): 0.0	6.99	0	12	80	2	1119.93250	2238.85771	-0.99	126.44	33665	33665	MS2	0/0	LC_071715_MC122_V_MC-Et-Cy_01_TP.raw
>sp|P35221|CTNA1_HUMAN Catenin alpha-1 OS=Homo sapiens GN=CTNNA1 PE=1 SV=1	P35221	634	TPEELDDSDFETEDFDVR	T(634): 0; S(641): 100; T(645): 0	S(641): 100;	High	TPEELDDsDFETEDFDVR	Unambiguous	1	1	P35221	S8(Phospho)	CID	0.2371	0.0000	1	1	T(1): 0.0; S(8): 100.0; T(12): 0.0	6.96	0	0	38	2	1119.93396	2238.86064	0.32	126.32	33631	33631	MS2	0/0	LC_071715_MC122_V_MC-Et-Cy_01_TP.raw
>sp|P35221|CTNA1_HUMAN Catenin alpha-1 OS=Homo sapiens GN=CTNNA1 PE=1 SV=1	P35221	634	TPEELDDSDFETEDFDVR	T(634): 0; S(641): 100; T(645): 0	S(641): 100;	High	TPEELDDsDFETEDFDVR	Unambiguous	1	1	P35221	S8(Phospho)	CID	0.2084	0.0000	1	1	T(1): 0.0; S(8): 100.0; T(12): 0.0	6.67	0	32	57	2	1119.93408	2238.86089	0.43	125.17	33327	33327	MS2	0/0	LC_071715_MC122_V_MC-Et-Cy_01_TP.raw
>sp|P35221|CTNA1_HUMAN Catenin alpha-1 OS=Homo sapiens GN=CTNNA1 PE=1 SV=1	P35221	634	TPEELDDSDFETEDFDVR	T(634): 0; S(641): 100; T(645): 0	S(641): 100;	High	TPEELDDsDFETEDFDVR	Unambiguous	1	1	P35221	S8(Phospho)	CID	0.2636	0.0000	1	1	T(1): 0.0; S(8): 100.0; T(12): 0.0	6.26	0	8	3	2	1119.93286	2238.85845	-0.66	213.76	59085	59085	MS2	0/0	LC_071015_MC122_V_MC-Et-Cy_03_TB.raw
>sp|P35221|CTNA1_HUMAN Catenin alpha-1 OS=Homo sapiens GN=CTNNA1 PE=1 SV=1	P35221	634	TPEELDDSDFETEDFDVR	T(634): 0; S(641): 100; T(645): 0	S(641): 100;	High	TPEELDDsDFETEDFDVR	Unambiguous	1	1	P35221	S8(Phospho)	CID	0.2293	0.0000	1	1	T(1): 0.0; S(8): 100.0; T(12): 0.0	6.15	0	0	16	2	1119.93311	2238.85893	-0.45	213.26	58947	58947	MS2	0/0	LC_071015_MC122_V_MC-Et-Cy_03_TB.raw
>sp|P35221|CTNA1_HUMAN Catenin alpha-1 OS=Homo sapiens GN=CTNNA1 PE=1 SV=1	P35221	634	TPEELDDSDFETEDFDVR	T(634): 0; S(641): 100; T(645): 0	S(641): 100;	High	TPEELDDsDFETEDFDVR	Unambiguous	1	1	P35221	S8(Phospho)	CID	0.2124	0.0000	1	1	T(1): 0.0; S(8): 100.0; T(12): 0.0	5.98	0	10	35	2	1119.93103	2238.85478	-2.30	125.76	33483	33483	MS2	0/0	LC_071715_MC122_V_MC-Et-Cy_01_TP.raw
>sp|P06748|NPM_HUMAN Nucleophosmin OS=Homo sapiens GN=NPM1 PE=1 SV=2	P06748	234	TPKTPKGPSSVEDIK	T(234): 99.8; T(237): 1; S(242): 49.6; S(243): 49.6	T(234): 99.8;	High	tPKTPKGPSsVEDIK	Unambiguous	1	1	P06748	T1(Phospho); S10(Phospho)	CID	0.0667	0.0000	1	1	T(1): 99.8; T(4): 1.0; S(9): 49.6; S(10): 49.6	4.35	2	25	23	2	872.40112	1743.79497	-0.97	47.08	11775	11775	MS2	0/0	LC_071715_MC122_V_MC-Et-Cy_01_TP.raw
>sp|Q9H1E3|NUCKS_HUMAN Nuclear ubiquitous casein and cyclin-dependent kinase substrate 1 OS=Homo sapiens GN=NUCKS1 PE=1 SV=1	Q9H1E3	202	TPSPKEEDEEPESPPEKK	T(202): 0; S(204): 0; S(214): 100	S(214): 100;	High	TPSPKEEDEEPEsPPEKK	Unambiguous	1	1	Q9H1E3	S13(Phospho)	CID	1.0000	0.0000	1	1	T(1): 0.0; S(3): 0.0; S(13): 100.0	4.97	2	6	10	3	711.64697	2132.92636	-0.40	25.04	5290	5290	MS2	0/0	LC_071715_MC122_V_MC-Et-Cy_01_TP.raw
>sp|Q16204|CCDC6_HUMAN Coiled-coil domain-containing protein 6 OS=Homo sapiens GN=CCDC6 PE=1 SV=2	Q16204	357	TPSPSSSRPISPGLSY	T(357): 0; S(359): 0; S(361): 0; S(362): 0.1; S(363): 0.1; S(367): 99.8; S(371): 0; Y(372): 0	S(367): 99.8;	High	TPSPSSSRPIsPGLSY	Unambiguous	1	1	Q16204	S11(Phospho)	CID	0.1818	0.0000	1	1	T(1): 0.0; S(3): 0.0; S(5): 0.0; S(6): 0.1; S(7): 0.1; S(11): 99.8; S(15): 0.0; Y(16): 0.0	5.17	1	15	59	2	856.89789	1712.78850	-0.39	86.98	18274	18274	MS2	0/0	LC_072215_MC122_V_MC-Et-Cy_01_CP.raw
>sp|Q8IWB9|TEX2_HUMAN Testis-expressed sequence 2 protein OS=Homo sapiens GN=TEX2 PE=1 SV=2	Q8IWB9	251	TQPRNTGGDSKTAPSSPLTSPSDTRSFF	T(251): 0; T(256): 0; S(260): 0; T(262): 0; S(265): 49.9; S(266): 49.9; T(269): 0.2; S(270): 0; S(272): 0; T(274): 0; S(276): 0		High	TQPRNTGGDSKTAPSsPLTSPSDTRSFF	Unambiguous	1	1	Q8IWB9	S16(Phospho)	CID	0.0017	0.0000	1	1	T(1): 0.0; T(6): 0.0; S(10): 0.0; T(12): 0.0; S(15): 49.9; S(16): 49.9; T(19): 0.2; S(20): 0.0; S(22): 0.0; T(24): 0.0; S(26): 0.0	5.76	2	20	83	3	1007.12799	3019.36942	-3.31	99.95	21108	21108	MS2	0/0	LC_072215_MC122_V_MC-Et-Cy_01_CP.raw
>sp|Q8IWB9|TEX2_HUMAN Testis-expressed sequence 2 protein OS=Homo sapiens GN=TEX2 PE=1 SV=2	Q8IWB9	251	TQPRNTGGDSKTAPSSPLTSPSDTRSFF	T(251): 0; T(256): 0; S(260): 11.9; T(262): 88.1; S(265): 50; S(266): 50; T(269): 0; S(270): 0; S(272): 0; T(274): 0; S(276): 0		High	TQPRNTGGDsKTAPsSPLTSPSDTRSFF	Unambiguous	1	1	Q8IWB9	S10(Phospho); S15(Phospho)	CID	0.0699	0.0000	1	1	T(1): 0.0; T(6): 0.0; S(10): 11.9; T(12): 88.1; S(15): 50.0; S(16): 50.0; T(19): 0.0; S(20): 0.0; S(22): 0.0; T(24): 0.0; S(26): 0.0	5.01	2	14	100	3	1033.78857	3099.35117	1.75	105.02	22213	22213	MS2	0/0	LC_072215_MC122_V_MC-Et-Cy_01_CP.raw
>sp|Q8IWB9|TEX2_HUMAN Testis-expressed sequence 2 protein OS=Homo sapiens GN=TEX2 PE=1 SV=2	Q8IWB9	251	TQPRNTGGDSKTAPSSPLTSPSDTRSFF	T(251): 0; T(256): 0; S(260): 0; T(262): 0; S(265): 12.8; S(266): 86.7; T(269): 0.3; S(270): 0.1; S(272): 0; T(274): 0; S(276): 0		High	TQPRNTGGDSKTAPSsPLTSPSDTRSFF	Unambiguous	1	1	Q8IWB9	S16(Phospho)	CID	0.0297	0.0000	1	1	T(1): 0.0; T(6): 0.0; S(10): 0.0; T(12): 0.0; S(15): 12.8; S(16): 86.7; T(19): 0.3; S(20): 0.1; S(22): 0.0; T(24): 0.0; S(26): 0.0	4.37	2	19	100	3	1007.13135	3019.37949	0.02	99.89	21097	21097	MS2	0/0	LC_072215_MC122_V_MC-Et-Cy_01_CP.raw
>sp|Q8IWB9|TEX2_HUMAN Testis-expressed sequence 2 protein OS=Homo sapiens GN=TEX2 PE=1 SV=2	Q8IWB9	251	TQPRNTGGDSKTAPSSPLTSPSDTRSFF	T(251): 0; T(256): 0; S(260): 2.4; T(262): 96.5; S(265): 50.6; S(266): 50.6; T(269): 0; S(270): 0; S(272): 0; T(274): 0; S(276): 0		High	TQPRNTGGDSKTAPssPLTSPSDTRSFF	Unambiguous	1	1	Q8IWB9	S15(Phospho); S16(Phospho)	CID	0.0794	0.0000	1	1	T(1): 0.0; T(6): 0.0; S(10): 2.4; T(12): 96.5; S(15): 50.6; S(16): 50.6; T(19): 0.0; S(20): 0.0; S(22): 0.0; T(24): 0.0; S(26): 0.0	4.28	2	26	63	3	1033.78528	3099.34128	-1.44	105.08	22227	22227	MS2	0/0	LC_072215_MC122_V_MC-Et-Cy_01_CP.raw
>sp|P78344|IF4G2_HUMAN Eukaryotic translation initiation factor 4 gamma 2 OS=Homo sapiens GN=EIF4G2 PE=1 SV=1	P78344	506	TQTPPLGQTPQLGLK	T(506): 0.4; T(508): 99.6; T(514): 0	T(508): 99.6;	High	TQtPPLGQTPQLGLK	Unambiguous	1	1	P78344	T3(Phospho)	CID	0.0759	0.0000	1	1	T(1): 0.4; T(3): 99.6; T(9): 0.0	4.61	0	48	27	2	829.92743	1658.84758	-2.29	103.72	27580	27580	MS2	0/0	LC_071715_MC122_V_MC-Et-Cy_01_TP.raw
>sp|Q14247|SRC8_HUMAN Src substrate cortactin OS=Homo sapiens GN=CTTN PE=1 SV=2	Q14247	399	TQTPPVSPAPQPTEER	T(399): 50; T(401): 50; S(405): 100; T(411): 0	S(405): 100;	High	tQTPPVsPAPQPTEER	Unambiguous	1	1	Q14247	T1(Phospho); S7(Phospho)	CID	0.1993	0.0000	1	1	T(1): 50.0; T(3): 50.0; S(7): 100.0; T(13): 0.0	5.37	0	5	26	2	947.90253	1894.79778	-0.35	46.75	11678	11678	MS2	0/0	LC_071715_MC122_V_MC-Et-Cy_01_TP.raw
>sp|Q14247|SRC8_HUMAN Src substrate cortactin OS=Homo sapiens GN=CTTN PE=1 SV=2	Q14247	399	TQTPPVSPAPQPTEER	T(399): 50; T(401): 50; S(405): 100; T(411): 0	S(405): 100;	High	tQTPPVsPAPQPTEER	Unambiguous	1	1	Q14247	T1(Phospho); S7(Phospho)	CID	0.2931	0.0000	1	1	T(1): 50.0; T(3): 50.0; S(7): 100.0; T(13): 0.0	5.22	0	44	32	2	947.90228	1894.79729	-0.61	47.90	12014	12014	MS2	0/0	LC_071715_MC122_V_MC-Et-Cy_01_TP.raw
>sp|Q14247|SRC8_HUMAN Src substrate cortactin OS=Homo sapiens GN=CTTN PE=1 SV=2	Q14247	399	TQTPPVSPAPQPTEER	T(399): 0.8; T(401): 99.2; S(405): 0; T(411): 0	T(401): 99.2;	High	TQtPPVSPAPQPTEER	Unambiguous	1	1	Q14247	T3(Phospho)	CID	0.1118	0.0000	1	1	T(1): 0.8; T(3): 99.2; S(7): 0.0; T(13): 0.0	5.01	0	3	12	2	907.91968	1814.83208	-0.02	48.09	12070	12070	MS2	0/0	LC_071715_MC122_V_MC-Et-Cy_01_TP.raw
>sp|Q14247|SRC8_HUMAN Src substrate cortactin OS=Homo sapiens GN=CTTN PE=1 SV=2	Q14247	399	TQTPPVSPAPQPTEER	T(399): 94.1; T(401): 5.9; S(405): 100; T(411): 0	S(405): 100;	High	tQTPPVsPAPQPTEER	Unambiguous	1	1	Q14247	T1(Phospho); S7(Phospho)	CID	1.0000	0.0000	1	1	T(1): 94.1; T(3): 5.9; S(7): 100.0; T(13): 0.0	4.45	0	13	8	2	947.90253	1894.79778	-0.35	47.27	11829	11829	MS2	0/0	LC_071715_MC122_V_MC-Et-Cy_01_TP.raw
>sp|Q14247|SRC8_HUMAN Src substrate cortactin OS=Homo sapiens GN=CTTN PE=1 SV=2	Q14247	399	TQTPPVSPAPQPTEER	T(399): 0.6; T(401): 99.4; S(405): 0; T(411): 0	T(401): 99.4;	High	TQtPPVSPAPQPTEER	Unambiguous	1	1	Q14247	T3(Phospho)	CID	0.0319	0.0000	1	1	T(1): 0.6; T(3): 99.4; S(7): 0.0; T(13): 0.0	3.76	0	19	44	2	907.92059	1814.83391	0.99	64.58	16317	16317	MS2	0/0	LC_071015_MC122_V_MC-Et-Cy_03_TB.raw
>sp|Q14247|SRC8_HUMAN Src substrate cortactin OS=Homo sapiens GN=CTTN PE=1 SV=2	Q14247	399	TQTPPVSPAPQPTEERLPSSPVYEDAASFK	T(399): 50; T(401): 50; S(405): 96.5; T(411): 3.5; S(417): 0; S(418): 0; Y(421): 0; S(426): 0		High	TQtPPVSPAPQPtEERLPSSPVYEDAASFK	Unambiguous	1	1	Q14247	T3(Phospho); T13(Phospho)	CID	1.0000	0.0000	1	1	T(1): 50.0; T(3): 50.0; S(7): 96.5; T(13): 3.5; S(19): 0.0; S(20): 0.0; Y(23): 0.0; S(28): 0.0	4.30	1	0	36	3	1129.51074	3386.51767	-1.59	118.64	31592	31592	MS2	0/0	LC_071715_MC122_V_MC-Et-Cy_01_TP.raw
>sp|Q6P2E9|EDC4_HUMAN Enhancer of mRNA-decapping protein 4 OS=Homo sapiens GN=EDC4 PE=1 SV=1	Q6P2E9	727	TRSPDVISSASTALSQDIPEIASEALSR	T(727): 49.7; S(729): 49.7; S(734): 0.2; S(735): 0.2; S(737): 0.2; T(738): 0.2; S(741): 0; S(749): 0; S(753): 0		High	TRsPDVISSASTALSQDIPEIASEALSR	Unambiguous	1	1	Q6P2E9	S3(Phospho)	CID	0.0207	0.0000	1	1	T(1): 49.7; S(3): 49.7; S(8): 0.2; S(9): 0.2; S(11): 0.2; T(12): 0.2; S(15): 0.0; S(23): 0.0; S(27): 0.0	6.28	1	47	16	3	994.48596	2981.44333	-1.05	345.05	95214	95214	MS2	0/0	LC_071015_MC122_V_MC-Et-Cy_03_TB.raw
>sp|Q6P2E9|EDC4_HUMAN Enhancer of mRNA-decapping protein 4 OS=Homo sapiens GN=EDC4 PE=1 SV=1	Q6P2E9	727	TRSPDVISSASTALSQDIPEIASEALSR	T(727): 50; S(729): 50; S(734): 0; S(735): 0; S(737): 0; T(738): 0; S(741): 0; S(749): 0; S(753): 0		High	TRsPDVISSASTALSQDIPEIASEALSR	Unambiguous	1	1	Q6P2E9	S3(Phospho)	CID	0.0067	0.0000	1	1	T(1): 50.0; S(3): 50.0; S(8): 0.0; S(9): 0.0; S(11): 0.0; T(12): 0.0; S(15): 0.0; S(23): 0.0; S(27): 0.0	5.97	1	3	4	3	994.48700	2981.44645	0.00	189.85	49171	49171	MS2	0/0	LC_071715_MC122_V_MC-Et-Cy_01_TP.raw
>sp|Q6P2E9|EDC4_HUMAN Enhancer of mRNA-decapping protein 4 OS=Homo sapiens GN=EDC4 PE=1 SV=1	Q6P2E9	727	TRSPDVISSASTALSQDIPEIASEALSR	T(727): 10.1; S(729): 78.4; S(734): 10.1; S(735): 1.4; S(737): 0; T(738): 0; S(741): 0; S(749): 0; S(753): 0		High	TRsPDVISSASTALSQDIPEIASEALSR	Unambiguous	1	1	Q6P2E9	S3(Phospho)	CID	0.0521	0.0000	1	1	T(1): 10.1; S(3): 78.4; S(8): 10.1; S(9): 1.4; S(11): 0.0; T(12): 0.0; S(15): 0.0; S(23): 0.0; S(27): 0.0	5.18	1	38	10	3	994.48578	2981.44278	-1.23	345.52	95342	95342	MS2	0/0	LC_071015_MC122_V_MC-Et-Cy_03_TB.raw
>sp|Q6P2E9|EDC4_HUMAN Enhancer of mRNA-decapping protein 4 OS=Homo sapiens GN=EDC4 PE=1 SV=1	Q6P2E9	727	TRSPDVISSASTALSQDIPEIASEALSR	T(727): 81.3; S(729): 13.3; S(734): 0.4; S(735): 2.3; S(737): 2.3; T(738): 0.4; S(741): 0; S(749): 0; S(753): 0		High	tRSPDVISSASTALSQDIPEIASEALSR	Unambiguous	1	1	Q6P2E9	T1(Phospho)	CID	0.0923	0.0000	1	1	T(1): 81.3; S(3): 13.3; S(8): 0.4; S(9): 2.3; S(11): 2.3; T(12): 0.4; S(15): 0.0; S(23): 0.0; S(27): 0.0	5.09	1	51	14	3	994.48370	2981.43656	-3.32	345.66	95380	95380	MS2	0/0	LC_071015_MC122_V_MC-Et-Cy_03_TB.raw
>sp|Q6P2E9|EDC4_HUMAN Enhancer of mRNA-decapping protein 4 OS=Homo sapiens GN=EDC4 PE=1 SV=1	Q6P2E9	727	TRSPDVISSASTALSQDIPEIASEALSR	T(727): 43.5; S(729): 43.5; S(734): 5.7; S(735): 5.7; S(737): 0.8; T(738): 0.8; S(741): 0; S(749): 0; S(753): 0		High	TRsPDVISSASTALSQDIPEIASEALSR	Unambiguous	1	1	Q6P2E9	S3(Phospho)	CID	0.0221	0.0000	1	1	T(1): 43.5; S(3): 43.5; S(8): 5.7; S(9): 5.7; S(11): 0.8; T(12): 0.8; S(15): 0.0; S(23): 0.0; S(27): 0.0	4.98	1	41	36	3	994.48639	2981.44461	-0.62	189.35	49060	49060	MS2	0/0	LC_071715_MC122_V_MC-Et-Cy_01_TP.raw
>sp|Q6P2E9|EDC4_HUMAN Enhancer of mRNA-decapping protein 4 OS=Homo sapiens GN=EDC4 PE=1 SV=1	Q6P2E9	727	TRSPDVISSASTALSQDIPEIASEALSR	T(727): 49.8; S(729): 49.8; S(734): 0; S(735): 0; S(737): 0.2; T(738): 0.2; S(741): 0; S(749): 0; S(753): 0		High	tRSPDVISSASTALSQDIPEIASEALSR	Unambiguous	1	1	Q6P2E9	T1(Phospho)	CID	0.0688	0.0000	1	1	T(1): 49.8; S(3): 49.8; S(8): 0.0; S(9): 0.0; S(11): 0.2; T(12): 0.2; S(15): 0.0; S(23): 0.0; S(27): 0.0	4.94	1	44	19	3	994.48615	2981.44388	-0.86	345.72	95394	95394	MS2	0/0	LC_071015_MC122_V_MC-Et-Cy_03_TB.raw
>sp|Q6P2E9|EDC4_HUMAN Enhancer of mRNA-decapping protein 4 OS=Homo sapiens GN=EDC4 PE=1 SV=1	Q6P2E9	727	TRSPDVISSASTALSQDIPEIASEALSR	T(727): 6.9; S(729): 6.9; S(734): 6.9; S(735): 6.9; S(737): 36.1; T(738): 36.1; S(741): 0.1; S(749): 0; S(753): 0		High	tRSPDVISSASTALSQDIPEIASEALSR	Unambiguous	1	1	Q6P2E9	T1(Phospho)	CID	0.0385	0.0000	1	1	T(1): 6.9; S(3): 6.9; S(8): 6.9; S(9): 6.9; S(11): 36.1; T(12): 36.1; S(15): 0.1; S(23): 0.0; S(27): 0.0	4.93	1	51	23	3	994.48480	2981.43985	-2.21	344.99	95200	95200	MS2	0/0	LC_071015_MC122_V_MC-Et-Cy_03_TB.raw
>sp|Q6P2E9|EDC4_HUMAN Enhancer of mRNA-decapping protein 4 OS=Homo sapiens GN=EDC4 PE=1 SV=1	Q6P2E9	727	TRSPDVISSASTALSQDIPEIASEALSR	T(727): 44; S(729): 44; S(734): 5.6; S(735): 5.6; S(737): 0.8; T(738): 0.1; S(741): 0; S(749): 0; S(753): 0		High	TRSPDVISSAStALSQDIPEIASEALSR	Unambiguous	1	1	Q6P2E9	T12(Phospho)	CID	0.0103	0.0000	1	1	T(1): 44.0; S(3): 44.0; S(8): 5.6; S(9): 5.6; S(11): 0.8; T(12): 0.1; S(15): 0.0; S(23): 0.0; S(27): 0.0	4.85	1	25	37	3	994.48694	2981.44626	-0.06	190.37	49283	49283	MS2	0/0	LC_071715_MC122_V_MC-Et-Cy_01_TP.raw
>sp|P05787|K2C8_HUMAN Keratin; type II cytoskeletal 8 OS=Homo sapiens GN=KRT8 PE=1 SV=7	P05787	26	TSGPGSRISSSSFSRVGSSNF	T(26): 2.1; S(27): 0.4; S(31): 0.4; S(34): 10.9; S(35): 62.4; S(36): 10.9; S(37): 10.9; S(39): 2.1; S(43): 0; S(44): 0		High	TSGPGSRISsSSFSRVGSSNF	Unambiguous	1	1	P05787	S10(Phospho)	CID	0.0979	0.0000	1	1	T(1): 2.1; S(2): 0.4; S(6): 0.4; S(9): 10.9; S(10): 62.4; S(11): 10.9; S(12): 10.9; S(14): 2.1; S(18): 0.0; S(19): 0.0	4.29	1	60	98	3	728.66187	2183.97104	-0.35	90.96	19148	19148	MS2	0/0	LC_072215_MC122_V_MC-Et-Cy_01_CP.raw
>sp|P35222|CTNB1_HUMAN Catenin beta-1 OS=Homo sapiens GN=CTNNB1 PE=1 SV=1	P35222	551	TSMGGTQQQFVEGVR	T(551): 50; S(552): 50; T(556): 0		High	TsmGGTQQQFVEGVR	Unambiguous	1	1	P35222	S2(Phospho); M3(Oxidation)	CID	0.0020	0.0000	1	1	T(1): 50.0; S(2): 50.0; T(6): 0.0	5.04	0	15	22	2	860.87073	1720.73418	-1.12	64.73	16773	16773	MS2	0/0	LC_071715_MC122_V_MC-Et-Cy_01_TP.raw
>sp|P35222|CTNB1_HUMAN Catenin beta-1 OS=Homo sapiens GN=CTNNB1 PE=1 SV=1	P35222	551	TSMGGTQQQFVEGVR	T(551): 50; S(552): 50; T(556): 0		High	TsMGGTQQQFVEGVR	Unambiguous	1	1	P35222	S2(Phospho)	CID	0.0020	0.0000	1	1	T(1): 50.0; S(2): 50.0; T(6): 0.0	4.99	0	19	46	2	852.87408	1704.74089	-0.18	80.65	21225	21225	MS2	0/0	LC_071715_MC122_V_MC-Et-Cy_01_TP.raw
>sp|Q99460|PSMD1_HUMAN 26S proteasome non-ATPase regulatory subunit 1 OS=Homo sapiens GN=PSMD1 PE=1 SV=2	Q99460	303	TSSAFVGKTPEASPEPK	T(303): 0; S(304): 0; S(305): 0; T(311): 100; S(315): 100	T(311): 100; S(315): 100;	High	TSsAFVGKTPEAsPEPK	Unambiguous	1	1	Q99460	S3(Phospho); S13(Phospho)	CID	0.0071	0.0000	1	1	T(1): 0.0; S(2): 0.0; S(3): 0.0; T(9): 100.0; S(13): 100.0	5.64	1	43	46	2	946.90747	1892.80766	-0.15	50.89	12863	12863	MS2	0/0	LC_071715_MC122_V_MC-Et-Cy_01_TP.raw
>sp|Q99460|PSMD1_HUMAN 26S proteasome non-ATPase regulatory subunit 1 OS=Homo sapiens GN=PSMD1 PE=1 SV=2	Q99460	303	TSSAFVGKTPEASPEPK	T(303): 0.1; S(304): 0.1; S(305): 0.1; T(311): 99.6; S(315): 100	T(311): 99.6; S(315): 100;	High	TSsAFVGKTPEAsPEPK	Unambiguous	1	1	Q99460	S3(Phospho); S13(Phospho)	CID	0.0096	0.0000	1	1	T(1): 0.1; S(2): 0.1; S(3): 0.1; T(9): 99.6; S(13): 100.0	5.22	1	47	32	2	946.90594	1892.80461	-1.76	51.38	13001	13001	MS2	0/0	LC_071715_MC122_V_MC-Et-Cy_01_TP.raw
>sp|Q13439|GOGA4_HUMAN Golgin subfamily A member 4 OS=Homo sapiens GN=GOLGA4 PE=1 SV=1	Q13439	39	TSSFTEQLDEGTPNR	T(39): 33.3; S(40): 33.3; S(41): 33.3; T(43): 0.1; T(50): 0		High	tSSFTEQLDEGTPNR	Unambiguous	1	1	Q13439	T1(Phospho)	CID	0.0099	0.0000	1	1	T(1): 33.3; S(2): 33.3; S(3): 33.3; T(5): 0.1; T(12): 0.0	5.04	0	4	18	2	881.36969	1761.73210	-0.39	73.37	19192	19192	MS2	0/0	LC_071715_MC122_V_MC-Et-Cy_01_TP.raw
>sp|Q13439|GOGA4_HUMAN Golgin subfamily A member 4 OS=Homo sapiens GN=GOLGA4 PE=1 SV=1	Q13439	39	TSSFTEQLDEGTPNR	T(39): 33.3; S(40): 33.3; S(41): 33.3; T(43): 0.1; T(50): 0		High	TsSFTEQLDEGTPNR	Unambiguous	1	1	Q13439	S2(Phospho)	CID	0.0099	0.0000	1	2	T(1): 33.3; S(2): 33.3; S(3): 33.3; T(5): 0.1; T(12): 0.0	5.04	0	4	18	2	881.36969	1761.73210	-0.39	73.37	19192	19192	MS2	0/0	LC_071715_MC122_V_MC-Et-Cy_01_TP.raw
>sp|P35221|CTNA1_HUMAN Catenin alpha-1 OS=Homo sapiens GN=CTNNA1 PE=1 SV=1	P35221	654	TSVQTEDDQLIAGQSAR	T(654): 50; S(655): 50; T(658): 0; S(668): 0		High	TsVQTEDDQLIAGQSAR	Unambiguous	1	1	P35221	S2(Phospho)	CID	0.1238	0.0000	1	1	T(1): 50.0; S(2): 50.0; T(5): 0.0; S(15): 0.0	5.17	0	0	30	2	949.92871	1898.85015	0.49	70.69	18444	18444	MS2	0/0	LC_071715_MC122_V_MC-Et-Cy_01_TP.raw
>sp|P35221|CTNA1_HUMAN Catenin alpha-1 OS=Homo sapiens GN=CTNNA1 PE=1 SV=1	P35221	654	TSVQTEDDQLIAGQSAR	T(654): 50; S(655): 50; T(658): 0; S(668): 0		High	tSVQTEDDQLIAGQSAR	Unambiguous	1	1	P35221	T1(Phospho)	CID	0.1238	0.0000	1	2	T(1): 50.0; S(2): 50.0; T(5): 0.0; S(15): 0.0	5.17	0	0	30	2	949.92871	1898.85015	0.49	70.69	18444	18444	MS2	0/0	LC_071715_MC122_V_MC-Et-Cy_01_TP.raw
>sp|P60709|ACTB_HUMAN Actin; cytoplasmic 1 OS=Homo sapiens GN=ACTB PE=1 SV=1	P60709	148	TTGIVMDSGDGVTHTVPIYEGYALPHAILR	T(148): 33; T(149): 33; S(155): 33; T(160): 1.1; T(162): 0; Y(166): 0; Y(169): 0		High	TTGIVmDsGDGVTHTVPIYEGYALPHAILR	Unambiguous	2	2	P60709	M6(Oxidation); S8(Phospho)	CID	1.0000	0.0000	1	1	T(1): 33.0; T(2): 33.0; S(8): 33.0; T(13): 1.1; T(15): 0.0; Y(19): 0.0; Y(22): 0.0	4.37	0	17	21	3	1093.87061	3279.59726	6.58	324.73	89731	89731	MS2	0/0	LC_071015_MC122_V_MC-Et-Cy_03_TB.raw
>sp|Q96KN1|FA84B_HUMAN Protein FAM84B OS=Homo sapiens GN=FAM84B PE=1 SV=1	Q96KN1	288	TTPPPGRPPAPSSEEEDGEAVAH	T(288): 50; T(289): 50; S(299): 0; S(300): 0		High	tTPPPGRPPAPSSEEEDGEAVAH	Unambiguous	1	1	Q96KN1	T1(Phospho)	CID	1.0000	0.0000	1	1	T(1): 50.0; T(2): 50.0; S(12): 0.0; S(13): 0.0	3.54	0	2	11	2	1204.52429	2408.04131	0.41	51.49	13032	13032	MS2	0/0	LC_071715_MC122_V_MC-Et-Cy_01_TP.raw
>sp|Q96KN1|FA84B_HUMAN Protein FAM84B OS=Homo sapiens GN=FAM84B PE=1 SV=1	Q96KN1	288	TTPPPGRPPAPSSEEEDGEAVAH	T(288): 50; T(289): 50; S(299): 0; S(300): 0		High	TtPPPGRPPAPSSEEEDGEAVAH	Unambiguous	1	1	Q96KN1	T2(Phospho)	CID	1.0000	0.0000	1	2	T(1): 50.0; T(2): 50.0; S(12): 0.0; S(13): 0.0	3.54	0	2	11	2	1204.52429	2408.04131	0.41	51.49	13032	13032	MS2	0/0	LC_071715_MC122_V_MC-Et-Cy_01_TP.raw
>sp|P05787|K2C8_HUMAN Keratin; type II cytoskeletal 8 OS=Homo sapiens GN=KRT8 PE=1 SV=7	P05787	415	TTSGYAGGLSSAYGGLTSPGLSYSLGSSFGSGAGSSSFSR	T(415): 0.2; T(416): 0.2; S(417): 0.2; Y(419): 0.2; S(424): 1.7; S(425): 5.8; Y(427): 79.8; T(431): 5.8; S(432): 5.8; S(436): 0.2; Y(437): 0.1; S(438): 0.1; S(441): 0; S(442): 0; S(445): 0; S(449): 0; S(450): 0; S(451): 0; S(453): 0		High	TTSGYAGGLSSAYGGLTSPGLSYSLGSsFGSGAGSSSFSR	Unambiguous	1	1	P05787	S28(Phospho)	CID	0.0071	0.0000	1	1	T(1): 0.2; T(2): 0.2; S(3): 0.2; Y(5): 0.2; S(10): 1.7; S(11): 5.8; Y(13): 79.8; T(17): 5.8; S(18): 5.8; S(22): 0.2; Y(23): 0.1; S(24): 0.1; S(27): 0.0; S(28): 0.0; S(31): 0.0; S(35): 0.0; S(36): 0.0; S(37): 0.0; S(39): 0.0	4.20	0	0	71	3	1269.23499	3805.69040	0.99	159.03	42030	42030	MS2	0/0	LC_071715_MC122_V_MC-Et-Cy_01_TP.raw
>sp|Q9UQ35|SRRM2_HUMAN Serine/arginine repetitive matrix protein 2 OS=Homo sapiens GN=SRRM2 PE=1 SV=2	Q9UQ35	1527	TVARTPLGQR	T(1527): 0; T(1531): 100	T(1531): 100;	High	TVARtPLGQR	Unambiguous	1	1	Q9UQ35	T5(Phospho)	CID	1.0000	0.0000	1	1	T(1): 0.0; T(5): 100.0	3.96	1	33	17	2	589.80585	1178.60442	0.18	25.54	5435	5435	MS2	0/0	LC_071715_MC122_V_MC-Et-Cy_01_TP.raw
>sp|Q5JRX3|PREP_HUMAN Presequence protease; mitochondrial OS=Homo sapiens GN=PITRM1 PE=1 SV=2	Q5JRX3	872	TVPYTDPDHASLKILAR	T(872): 52.7; Y(875): 52.7; T(876): 94.6; S(882): 0		High	tVPYtDPDHASLKILAR	Unambiguous	1	1	Q5JRX3	T1(Phospho); T5(Phospho)	CID	0.0408	0.0000	1	1	T(1): 52.7; Y(4): 52.7; T(5): 94.6; S(11): 0.0	3.92	1	13	14	2	1028.97632	2056.94536	-2.51	267.58	73969	73969	MS2	0/0	LC_071015_MC122_V_MC-Et-Cy_03_TB.raw
>sp|Q5JRX3|PREP_HUMAN Presequence protease; mitochondrial OS=Homo sapiens GN=PITRM1 PE=1 SV=2	Q5JRX3	872	TVPYTDPDHASLKILAR	T(872): 52.4; Y(875): 52.4; T(876): 83.3; S(882): 11.9		High	tVPYTDPDHAsLKILAR	Unambiguous	1	1	Q5JRX3	T1(Phospho); S11(Phospho)	CID	0.0526	0.0000	1	1	T(1): 52.4; Y(4): 52.4; T(5): 83.3; S(11): 11.9	3.80	1	38	47	2	1028.97449	2056.94170	-4.29	268.23	74154	74154	MS2	0/0	LC_071015_MC122_V_MC-Et-Cy_03_TB.raw
>sp|P06748|NPM_HUMAN Nucleophosmin OS=Homo sapiens GN=NPM1 PE=1 SV=2	P06748	46	TVSLGAGAKDELHIVEAEAMNYEGSPIK	T(46): 0; S(48): 0; Y(67): 0; S(70): 100	S(70): 100;	High	TVSLGAGAKDELHIVEAEAmNYEGsPIK	Unambiguous	1	1	P06748	M20(Oxidation); S25(Phospho)	CID	0.0966	0.0000	1	1	T(1): 0.0; S(3): 0.0; Y(22): 0.0; S(25): 100.0	7.14	1	2	12	3	1009.14557	3025.42215	-0.13	137.12	36453	36453	MS2	0/0	LC_071715_MC122_V_MC-Et-Cy_01_TP.raw
>sp|P06748|NPM_HUMAN Nucleophosmin OS=Homo sapiens GN=NPM1 PE=1 SV=2	P06748	46	TVSLGAGAKDELHIVEAEAMNYEGSPIK	T(46): 0; S(48): 0; Y(67): 1.2; S(70): 98.8		High	TVSLGAGAKDELHIVEAEAmNYEGsPIK	Unambiguous	1	1	P06748	M20(Oxidation); S25(Phospho)	CID	0.0573	0.0000	1	1	T(1): 0.0; S(3): 0.0; Y(22): 1.2; S(25): 98.8	6.98	1	17	46	3	1009.14465	3025.41941	-1.04	137.03	36430	36430	MS2	0/0	LC_071715_MC122_V_MC-Et-Cy_01_TP.raw
>sp|P06748|NPM_HUMAN Nucleophosmin OS=Homo sapiens GN=NPM1 PE=1 SV=2	P06748	46	TVSLGAGAKDELHIVEAEAMNYEGSPIK	T(46): 0; S(48): 0; Y(67): 0; S(70): 100	S(70): 100;	High	TVSLGAGAKDELHIVEAEAmNYEGsPIK	Unambiguous	1	1	P06748	M20(Oxidation); S25(Phospho)	CID	1.0000	0.0000	1	1	T(1): 0.0; S(3): 0.0; Y(22): 0.0; S(25): 100.0	4.85	1	26	19	3	1009.14563	3025.42234	-0.07	136.58	36313	36313	MS2	0/0	LC_071715_MC122_V_MC-Et-Cy_01_TP.raw
>sp|Q9BTU6|P4K2A_HUMAN Phosphatidylinositol 4-kinase type 2-alpha OS=Homo sapiens GN=PI4K2A PE=1 SV=1	Q9BTU6	38	VAAAAGSGPSPPGSPGHDR	S(44): 0; S(47): 100; S(51): 100	S(47): 100; S(51): 100;	High	VAAAAGSGPsPPGsPGHDR	Unambiguous	1	1	Q9BTU6	S10(Phospho); S14(Phospho)	CID	0.3480	0.0000	1	1	S(7): 0.0; S(10): 100.0; S(14): 100.0	7.50	0	4	8	2	924.37683	1847.74639	-0.57	31.56	7252	7252	MS2	0/0	LC_071715_MC122_V_MC-Et-Cy_01_TP.raw
>sp|Q9BTU6|P4K2A_HUMAN Phosphatidylinositol 4-kinase type 2-alpha OS=Homo sapiens GN=PI4K2A PE=1 SV=1	Q9BTU6	38	VAAAAGSGPSPPGSPGHDR	S(44): 0; S(47): 100; S(51): 100	S(47): 100; S(51): 100;	High	VAAAAGSGPsPPGsPGHDR	Unambiguous	1	1	Q9BTU6	S10(Phospho); S14(Phospho)	CID	0.3213	0.0000	1	1	S(7): 0.0; S(10): 100.0; S(14): 100.0	7.47	0	0	28	2	924.37726	1847.74724	-0.10	31.05	7102	7102	MS2	0/0	LC_071715_MC122_V_MC-Et-Cy_01_TP.raw
>sp|Q9BTU6|P4K2A_HUMAN Phosphatidylinositol 4-kinase type 2-alpha OS=Homo sapiens GN=PI4K2A PE=1 SV=1	Q9BTU6	38	VAAAAGSGPSPPGSPGHDR	S(44): 0; S(47): 100; S(51): 100	S(47): 100; S(51): 100;	High	VAAAAGSGPsPPGsPGHDR	Unambiguous	1	1	Q9BTU6	S10(Phospho); S14(Phospho)	CID	0.3276	0.0000	1	1	S(7): 0.0; S(10): 100.0; S(14): 100.0	6.93	0	3	13	2	924.37665	1847.74602	-0.77	32.11	7414	7414	MS2	0/0	LC_071715_MC122_V_MC-Et-Cy_01_TP.raw
>sp|Q9BTU6|P4K2A_HUMAN Phosphatidylinositol 4-kinase type 2-alpha OS=Homo sapiens GN=PI4K2A PE=1 SV=1	Q9BTU6	38	VAAAAGSGPSPPGSPGHDR	S(44): 0.7; S(47): 99.3; S(51): 100	S(47): 99.3; S(51): 100;	High	VAAAAGSGPsPPGsPGHDR	Unambiguous	1	1	Q9BTU6	S10(Phospho); S14(Phospho)	CID	1.0000	0.0000	1	1	S(7): 0.7; S(10): 99.3; S(14): 100.0	4.12	0	18	7	3	616.58765	1847.74839	0.52	31.90	7349	7349	MS2	0/0	LC_071715_MC122_V_MC-Et-Cy_01_TP.raw
>sp|O95674|CDS2_HUMAN Phosphatidate cytidylyltransferase 2 OS=Homo sapiens GN=CDS2 PE=1 SV=1	O95674	8	VAHEPVAPPEDKESESEAK	S(21): 100; S(23): 0	S(21): 100;	High	VAHEPVAPPEDKEsESEAK	Unambiguous	1	1	O95674	S14(Phospho)	CID	0.0400	0.0000	1	1	S(14): 100.0; S(16): 0.0	4.50	1	20	19	3	710.31903	2128.94254	-0.47	31.82	7328	7328	MS2	0/0	LC_071715_MC122_V_MC-Et-Cy_01_TP.raw
>sp|P06748|NPM_HUMAN Nucleophosmin OS=Homo sapiens GN=NPM1 PE=1 SV=2	P06748	117	VAVEEDAESEDEEEEDVKLL	S(125): 100	S(125): 100;	High	VAVEEDAEsEDEEEEDVKLL	Unambiguous	1	1	P06748	S9(Phospho)	CID	1.0000	0.0000	1	1	S(9): 100.0	5.32	1	30	100	2	1178.99133	2356.97539	-2.15	119.39	25339	25339	MS2	0/0	LC_072215_MC122_V_MC-Et-Cy_01_CP.raw
>sp|P06748|NPM_HUMAN Nucleophosmin OS=Homo sapiens GN=NPM1 PE=1 SV=2	P06748	117	VAVEEDAESEDEEEEDVKLL	S(125): 100	S(125): 100;	High	VAVEEDAEsEDEEEEDVKLL	Unambiguous	1	1	P06748	S9(Phospho)	CID	1.0000	0.0000	1	1	S(9): 100.0	5.20	1	42	100	2	1178.98889	2356.97051	-4.22	120.11	25498	25498	MS2	0/0	LC_072215_MC122_V_MC-Et-Cy_01_CP.raw
>sp|P06748|NPM_HUMAN Nucleophosmin OS=Homo sapiens GN=NPM1 PE=1 SV=2	P06748	117	VAVEEDAESEDEEEEDVKLL	S(125): 100	S(125): 100;	High	VAVEEDAEsEDEEEEDVKLL	Unambiguous	1	1	P06748	S9(Phospho)	CID	1.0000	0.0000	1	1	S(9): 100.0	5.18	1	52	100	2	1178.99426	2356.98125	0.33	119.52	25367	25367	MS2	0/0	LC_072215_MC122_V_MC-Et-Cy_01_CP.raw
>sp|P06748|NPM_HUMAN Nucleophosmin OS=Homo sapiens GN=NPM1 PE=1 SV=2	P06748	117	VAVEEDAESEDEEEEDVKLL	S(125): 100	S(125): 100;	High	VAVEEDAEsEDEEEEDVKLL	Unambiguous	1	1	P06748	S9(Phospho)	CID	1.0000	0.0000	1	1	S(9): 100.0	3.75	1	13	100	2	1178.99280	2356.97832	-0.91	120.72	25630	25630	MS2	0/0	LC_072215_MC122_V_MC-Et-Cy_01_CP.raw
>sp|O95674|CDS2_HUMAN Phosphatidate cytidylyltransferase 2 OS=Homo sapiens GN=CDS2 PE=1 SV=1	O95674	27	VDGETASDSESR	T(31): 0; S(33): 99.6; S(35): 0.4; S(37): 0	S(33): 99.6;	High	VDGETAsDSESR	Unambiguous	1	1	O95674	S7(Phospho)	CID	0.1354	0.0000	1	1	T(5): 0.0; S(7): 99.6; S(9): 0.4; S(11): 0.0	4.95	0	15	23	2	666.75165	1332.49602	0.64	17.87	3021	3021	MS2	0/0	LC_071715_MC122_V_MC-Et-Cy_01_TP.raw
>sp|O95674|CDS2_HUMAN Phosphatidate cytidylyltransferase 2 OS=Homo sapiens GN=CDS2 PE=1 SV=1	O95674	27	VDGETASDSESRAESAPLPVSADDTPEVLNR	T(31): 0.2; S(33): 1.5; S(35): 11.2; S(37): 86.8; S(41): 0.2; S(47): 0; T(51): 0		High	VDGEtASDSESRAESAPLPVSADDTPEVLNR	Unambiguous	1	1	O95674	T5(Phospho)	CID	0.0048	0.0000	1	1	T(5): 0.2; S(7): 1.5; S(9): 11.2; S(11): 86.8; S(15): 0.2; S(21): 0.0; T(25): 0.0	6.28	1	0	22	3	1098.82605	3294.46360	-0.34	109.24	29068	29068	MS2	0/0	LC_071715_MC122_V_MC-Et-Cy_01_TP.raw
>sp|O95674|CDS2_HUMAN Phosphatidate cytidylyltransferase 2 OS=Homo sapiens GN=CDS2 PE=1 SV=1	O95674	27	VDGETASDSESRAESAPLPVSADDTPEVLNR	T(31): 1.6; S(33): 10.7; S(35): 76.8; S(37): 10.7; S(41): 0.2; S(47): 0; T(51): 0		High	VDGEtASDSESRAESAPLPVSADDTPEVLNR	Unambiguous	1	1	O95674	T5(Phospho)	CID	0.0274	0.0000	1	1	T(5): 1.6; S(7): 10.7; S(9): 76.8; S(11): 10.7; S(15): 0.2; S(21): 0.0; T(25): 0.0	5.85	1	13	36	3	1098.82800	3294.46946	1.44	109.18	29051	29051	MS2	0/0	LC_071715_MC122_V_MC-Et-Cy_01_TP.raw
>sp|Q01130|SRSF2_HUMAN Serine/arginine-rich splicing factor 2 OS=Homo sapiens GN=SRSF2 PE=1 SV=4	Q01130	18	VDNLTYRTSPDTLR	T(22): 2.7; Y(23): 32.4; T(25): 32.4; S(26): 32.4; T(29): 0		High	VDNLTYRTsPDTLR	Unambiguous	1	1	Q01130	S9(Phospho)	CID	0.0544	0.0000	1	1	T(5): 2.7; Y(6): 32.4; T(8): 32.4; S(9): 32.4; T(12): 0.0	3.86	1	41	49	2	865.90894	1730.81059	-0.21	67.69	17600	17600	MS2	0/0	LC_071715_MC122_V_MC-Et-Cy_01_TP.raw
>sp|Q01130|SRSF2_HUMAN Serine/arginine-rich splicing factor 2 OS=Homo sapiens GN=SRSF2 PE=1 SV=4	Q01130	18	VDNLTYRTSPDTLRR	T(22): 80.3; Y(23): 6.6; T(25): 6.6; S(26): 6.6; T(29): 0		High	VDNLTYRTsPDTLRR	Unambiguous	1	1	Q01130	S9(Phospho)	CID	1.0000	0.0000	1	1	T(5): 80.3; Y(6): 6.6; T(8): 6.6; S(9): 6.6; T(12): 0.0	4.32	2	42	19	3	629.64209	1886.91172	-0.19	57.71	14798	14798	MS2	0/0	LC_071715_MC122_V_MC-Et-Cy_01_TP.raw
>sp|Q01130|SRSF2_HUMAN Serine/arginine-rich splicing factor 2 OS=Homo sapiens GN=SRSF2 PE=1 SV=4	Q01130	18	VDNLTYRTSPDTLRR	T(22): 80.3; Y(23): 6.6; T(25): 6.6; S(26): 6.6; T(29): 0		High	VDNLTYRtSPDTLRR	Unambiguous	1	1	Q01130	T8(Phospho)	CID	1.0000	0.0000	1	2	T(5): 80.3; Y(6): 6.6; T(8): 6.6; S(9): 6.6; T(12): 0.0	4.32	2	42	19	3	629.64209	1886.91172	-0.19	57.71	14798	14798	MS2	0/0	LC_071715_MC122_V_MC-Et-Cy_01_TP.raw
>sp|Q9HCH5|SYTL2_HUMAN Synaptotagmin-like protein 2 OS=Homo sapiens GN=SYTL2 PE=1 SV=3	Q9HCH5	525	VDNQPEELVRSAEDVSTVPTQPDNPFSHPDK	S(535): 100; S(540): 0; T(541): 0; T(544): 0; S(551): 0	S(535): 100;	High	VDNQPEELVRsAEDVSTVPTQPDNPFSHPDK	Unambiguous	1	1	Q9HCH5	S11(Phospho)	CID	1.0000	0.0000	1	1	S(11): 100.0; S(16): 0.0; T(17): 0.0; T(20): 0.0; S(27): 0.0	4.66	1	16	42	3	1176.53516	3527.59092	-1.55	121.86	32448	32448	MS2	0/0	LC_071715_MC122_V_MC-Et-Cy_01_TP.raw
>sp|Q06210|GFPT1_HUMAN Glutamine--fructose-6-phosphate aminotransferase [isomerizing] 1 OS=Homo sapiens GN=GFPT1 PE=1 SV=3	Q06210	259	VDSTTCLFPVEEK	S(261): 88.5; T(262): 5.7; T(263): 5.7		High	VDsTTcLFPVEEK	Unambiguous	1	1	Q06210	S3(Phospho); C6(Carbamidomethyl)	CID	0.0518	0.0000	1	1	S(3): 88.5; T(4): 5.7; T(5): 5.7	4.83	0	6	29	2	802.84937	1604.69145	0.01	109.16	29045	29045	MS2	0/0	LC_071715_MC122_V_MC-Et-Cy_01_TP.raw
>sp|Q06210|GFPT1_HUMAN Glutamine--fructose-6-phosphate aminotransferase [isomerizing] 1 OS=Homo sapiens GN=GFPT1 PE=1 SV=3	Q06210	259	VDSTTCLFPVEEK	S(261): 98.9; T(262): 0.5; T(263): 0.5		High	VDsTTcLFPVEEK	Unambiguous	1	1	Q06210	S3(Phospho); C6(Carbamidomethyl)	CID	0.0925	0.0000	1	1	S(3): 98.9; T(4): 0.5; T(5): 0.5	4.54	0	13	9	2	802.84937	1604.69145	0.01	109.69	29189	29189	MS2	0/0	LC_071715_MC122_V_MC-Et-Cy_01_TP.raw
>sp|Q06210|GFPT1_HUMAN Glutamine--fructose-6-phosphate aminotransferase [isomerizing] 1 OS=Homo sapiens GN=GFPT1 PE=1 SV=3	Q06210	259	VDSTTCLFPVEEK	S(261): 88.8; T(262): 5.6; T(263): 5.6		High	VDStTcLFPVEEK	Unambiguous	1	1	Q06210	T4(Phospho); C6(Carbamidomethyl)	CID	0.0100	0.0000	1	1	S(3): 88.8; T(4): 5.6; T(5): 5.6	4.01	0	29	20	2	802.84875	1604.69023	-0.75	173.65	47718	47718	MS2	0/0	LC_071015_MC122_V_MC-Et-Cy_03_TB.raw
>sp|Q00613|HSF1_HUMAN Heat shock factor protein 1 OS=Homo sapiens GN=HSF1 PE=1 SV=1	Q00613	310	VEEASPGRPSSVDTLLSPTALIDSILR	S(314): 94.5; S(319): 1.8; S(320): 1.8; T(323): 1.8; S(326): 0; T(328): 0; S(333): 0		High	VEEAsPGRPSSVDTLLSPTALIDSILR	Unambiguous	1	1	Q00613	S5(Phospho)	CID	0.0175	0.0000	1	1	S(5): 94.5; S(10): 1.8; S(11): 1.8; T(14): 1.8; S(17): 0.0; T(19): 0.0; S(24): 0.0	5.15	0	71	100	3	968.50140	2903.48966	4.60	228.03	57256	57256	MS2	0/0	LC_071715_MC122_V_MC-Et-Cy_01_TP.raw
>sp|Q9H3N1|TMX1_HUMAN Thioredoxin-related transmembrane protein 1 OS=Homo sapiens GN=TMX1 PE=1 SV=1	Q9H3N1	235	VEEEQEADEEDVSEEEAESK	S(247): 100; S(253): 0	S(247): 100;	High	VEEEQEADEEDVsEEEAESK	Unambiguous	1	1	Q9H3N1	S13(Phospho)	CID	0.1673	0.0000	1	1	S(13): 100.0; S(19): 0.0	7.59	0	0	21	2	1195.45032	2389.89336	0.25	61.07	15270	15270	MS2	0/0	LC_071015_MC122_V_MC-Et-Cy_03_TB.raw
>sp|O43719|HTSF1_HUMAN HIV Tat-specific factor 1 OS=Homo sapiens GN=HTATSF1 PE=1 SV=1	O43719	637	VFDDESDEKEDEEYADEK	S(642): 100; Y(650): 0	S(642): 100;	High	VFDDEsDEKEDEEYADEK	Unambiguous	1	1	O43719	S6(Phospho)	CID	1.0000	0.0000	1	1	S(6): 100.0; Y(14): 0.0	4.65	1	26	21	3	757.95026	2271.83622	1.08	79.13	20550	20550	MS2	0/0	LC_071015_MC122_V_MC-Et-Cy_03_TB.raw
>sp|Q9H8Y8|GORS2_HUMAN Golgi reassembly-stacking protein 2 OS=Homo sapiens GN=GORASP2 PE=1 SV=3	Q9H8Y8	429	VGDSTPVSEKPVSAAVDANASESP	S(432): 0; T(433): 0; S(436): 0; S(441): 0; S(449): 0.6; S(451): 99.4	S(451): 99.4;	High	VGDSTPVSEKPVSAAVDANASEsP	Unambiguous	1	1	Q9H8Y8	S23(Phospho)	CID	0.0242	0.0000	1	1	S(4): 0.0; T(5): 0.0; S(8): 0.0; S(13): 0.0; S(21): 0.6; S(23): 99.4	7.84	0	0	39	2	1197.53772	2394.06816	-1.16	75.86	19889	19889	MS2	0/0	LC_071715_MC122_V_MC-Et-Cy_01_TP.raw
>sp|Q9H8Y8|GORS2_HUMAN Golgi reassembly-stacking protein 2 OS=Homo sapiens GN=GORASP2 PE=1 SV=3	Q9H8Y8	429	VGDSTPVSEKPVSAAVDANASESP	S(432): 0; T(433): 0; S(436): 0; S(441): 0; S(449): 0.7; S(451): 99.3	S(451): 99.3;	High	VGDSTPVSEKPVSAAVDANASEsP	Unambiguous	1	1	Q9H8Y8	S23(Phospho)	CID	0.0163	0.0000	1	1	S(4): 0.0; T(5): 0.0; S(8): 0.0; S(13): 0.0; S(21): 0.7; S(23): 99.3	7.35	0	5	23	2	1197.53687	2394.06645	-1.87	75.27	19723	19723	MS2	0/0	LC_071715_MC122_V_MC-Et-Cy_01_TP.raw
>sp|O60716|CTND1_HUMAN Catenin delta-1 OS=Homo sapiens GN=CTNND1 PE=1 SV=1	O60716	265	VGGSSVDLHR	S(268): 99.6; S(269): 0.4	S(268): 99.6;	High	VGGsSVDLHR	Unambiguous	1	1	O60716	S4(Phospho)	CID	0.0965	0.0000	1	1	S(4): 99.6; S(5): 0.4	4.04	0	30	18	2	553.75317	1106.49907	0.01	33.48	7819	7819	MS2	0/0	LC_071715_MC122_V_MC-Et-Cy_01_TP.raw
>sp|P27816|MAP4_HUMAN Microtubule-associated protein 4 OS=Homo sapiens GN=MAP4 PE=1 SV=3	P27816	1071	VGSLDNVGHLPAGGAVK	S(1073): 100	S(1073): 100;	High	VGsLDNVGHLPAGGAVK	Unambiguous	1	1	P27816	S3(Phospho)	CID	1.0000	0.0000	1	1	S(3): 100.0	5.11	0	9	49	2	835.91681	1670.82634	0.05	84.19	22192	22192	MS2	0/0	LC_071715_MC122_V_MC-Et-Cy_01_TP.raw
>sp|Q9Y618|NCOR2_HUMAN Nuclear receptor corepressor 2 OS=Homo sapiens GN=NCOR2 PE=1 SV=2	Q9Y618	981	VHEPPREDAAPTKPAPPAPPPPQNLQPESDAPQQPGSSPR	T(992): 0; S(1009): 0; S(1017): 50; S(1018): 50		High	VHEPPREDAAPTKPAPPAPPPPQNLQPESDAPQQPGsSPR	Unambiguous	1	1	Q9Y618	S37(Phospho)	CID	0.0036	0.0000	1	1	T(12): 0.0; S(29): 0.0; S(37): 50.0; S(38): 50.0	5.57	1	7	28	4	1067.01685	4265.04555	0.98	69.83	18202	18202	MS2	0/0	LC_071715_MC122_V_MC-Et-Cy_01_TP.raw
>sp|P04406|G3P_HUMAN Glyceraldehyde-3-phosphate dehydrogenase OS=Homo sapiens GN=GAPDH PE=1 SV=3	P04406	163	VIHDNFGIVEGLMTTVHAITATQK	T(176): 0; T(177): 0; T(182): 50; T(184): 50		High	VIHDNFGIVEGLmTTVHAITAtQK	Unambiguous	1	1	P04406	M13(Oxidation); T22(Phospho)	CID	0.1038	0.0000	1	1	T(14): 0.0; T(15): 0.0; T(20): 50.0; T(22): 50.0	6.36	0	20	42	3	897.77753	2691.31803	-1.22	159.54	42155	42155	MS2	0/0	LC_071715_MC122_V_MC-Et-Cy_01_TP.raw
>sp|P04406|G3P_HUMAN Glyceraldehyde-3-phosphate dehydrogenase OS=Homo sapiens GN=GAPDH PE=1 SV=3	P04406	163	VIHDNFGIVEGLMTTVHAITATQK	T(176): 0; T(177): 0; T(182): 50; T(184): 50		High	VIHDNFGIVEGLmTTVHAITAtQK	Unambiguous	1	1	P04406	M13(Oxidation); T22(Phospho)	CID	1.0000	0.0000	1	1	T(14): 0.0; T(15): 0.0; T(20): 50.0; T(22): 50.0	4.27	0	46	37	3	897.77789	2691.31913	-0.81	158.70	41948	41948	MS2	0/0	LC_071715_MC122_V_MC-Et-Cy_01_TP.raw
>sp|Q00613|HSF1_HUMAN Heat shock factor protein 1 OS=Homo sapiens GN=HSF1 PE=1 SV=1	Q00613	297	VKEEPPSPPQSPR	S(303): 100; S(307): 100	S(303): 100; S(307): 100;	High	VKEEPPsPPQsPR	Unambiguous	1	1	Q00613	S7(Phospho); S11(Phospho)	CID	1.0000	0.0000	1	1	S(7): 100.0; S(11): 100.0	4.40	1	11	23	2	804.34644	1607.68559	-0.69	35.73	8493	8493	MS2	0/0	LC_071715_MC122_V_MC-Et-Cy_01_TP.raw
>sp|Q00613|HSF1_HUMAN Heat shock factor protein 1 OS=Homo sapiens GN=HSF1 PE=1 SV=1	Q00613	297	VKEEPPSPPQSPR	S(303): 100; S(307): 100	S(303): 100; S(307): 100;	High	VKEEPPsPPQsPR	Unambiguous	1	1	Q00613	S7(Phospho); S11(Phospho)	CID	1.0000	0.0000	1	1	S(7): 100.0; S(11): 100.0	4.18	1	9	23	2	804.34564	1607.68401	-1.68	35.03	8285	8285	MS2	0/0	LC_071715_MC122_V_MC-Et-Cy_01_TP.raw
>sp|Q8IWB9|TEX2_HUMAN Testis-expressed sequence 2 protein OS=Homo sapiens GN=TEX2 PE=1 SV=2	Q8IWB9	218	VKSLSTDTSRQESDTVSY	S(220): 0; S(222): 99.5; T(223): 0.5; T(225): 0; S(226): 0; S(230): 0; T(232): 0; S(234): 0; Y(235): 0	S(222): 99.5;	High	VKSLStDTSRQESDTVSY	Unambiguous	1	1	Q8IWB9	T6(Phospho)	CID	0.0171	0.0000	1	1	S(3): 0.0; S(5): 99.5; T(6): 0.5; T(8): 0.0; S(9): 0.0; S(13): 0.0; T(15): 0.0; S(17): 0.0; Y(18): 0.0	5.26	1	26	100	2	1041.96460	2082.92192	-0.40	58.07	11726	11726	MS2	0/0	LC_072215_MC122_V_MC-Et-Cy_01_CP.raw
>sp|P08069|IGF1R_HUMAN Insulin-like growth factor 1 receptor OS=Homo sapiens GN=IGF1R PE=1 SV=1	P08069	1335	VLRASFDERQPY	S(1339): 100; Y(1346): 0	S(1339): 100;	High	VLRAsFDERQPY	Unambiguous	1	1	P08069	S5(Phospho)	CID	1.0000	0.0000	1	1	S(5): 100.0; Y(12): 0.0	3.83	2	26	66	2	780.86407	1560.72087	0.12	79.28	16562	16562	MS2	0/0	LC_072215_MC122_V_MC-Et-Cy_01_CP.raw
>sp|Q8TAA9|VANG1_HUMAN Vang-like protein 1 OS=Homo sapiens GN=VANGL1 PE=1 SV=1	Q8TAA9	515	VLRLQSETSV	S(520): 99.5; T(522): 0.5; S(523): 100	S(520): 99.5; S(523): 100;	High	VLRLQsETsV	Unambiguous	1	1	Q8TAA9	S6(Phospho); S9(Phospho)	CID	0.1888	0.0000	1	1	S(6): 99.5; T(8): 0.5; S(9): 100.0	3.92	2	40	96	2	646.28906	1291.57085	1.03	87.21	18323	18323	MS2	0/0	LC_072215_MC122_V_MC-Et-Cy_01_CP.raw
>sp|Q8TAA9|VANG1_HUMAN Vang-like protein 1 OS=Homo sapiens GN=VANGL1 PE=1 SV=1	Q8TAA9	515	VLRLQSETSV	S(520): 100; T(522): 0.4; S(523): 99.7	S(520): 100; S(523): 99.7;	High	VLRLQsETsV	Unambiguous	1	1	Q8TAA9	S6(Phospho); S9(Phospho)	CID	0.1355	0.0000	1	1	S(6): 100.0; T(8): 0.4; S(9): 99.7	3.91	2	60	100	2	646.28967	1291.57207	1.97	88.94	18707	18707	MS2	0/0	LC_072215_MC122_V_MC-Et-Cy_01_CP.raw
>sp|Q8TAA9|VANG1_HUMAN Vang-like protein 1 OS=Homo sapiens GN=VANGL1 PE=1 SV=1	Q8TAA9	515	VLRLQSETSV	S(520): 100; T(522): 0.6; S(523): 99.4	S(520): 100; S(523): 99.4;	High	VLRLQsETsV	Unambiguous	1	1	Q8TAA9	S6(Phospho); S9(Phospho)	CID	1.0000	0.0000	1	1	S(6): 100.0; T(8): 0.6; S(9): 99.4	3.74	2	46	77	2	646.28912	1291.57097	1.12	86.63	18196	18196	MS2	0/0	LC_072215_MC122_V_MC-Et-Cy_01_CP.raw
>sp|Q8TAA9|VANG1_HUMAN Vang-like protein 1 OS=Homo sapiens GN=VANGL1 PE=1 SV=1	Q8TAA9	515	VLRLQSETSV	S(520): 100; T(522): 0.6; S(523): 99.5	S(520): 100; S(523): 99.5;	High	VLRLQsETsV	Unambiguous	1	1	Q8TAA9	S6(Phospho); S9(Phospho)	CID	1.0000	0.0000	1	1	S(6): 100.0; T(8): 0.6; S(9): 99.5	3.59	2	31	73	2	646.28796	1291.56865	-0.68	89.47	18822	18822	MS2	0/0	LC_072215_MC122_V_MC-Et-Cy_01_CP.raw
>sp|Q8TAA9|VANG1_HUMAN Vang-like protein 1 OS=Homo sapiens GN=VANGL1 PE=1 SV=1	Q8TAA9	515	VLRLQSETSV	S(520): 100; T(522): 0.3; S(523): 99.7	S(520): 100; S(523): 99.7;	High	VLRLQsETsV	Unambiguous	1	1	Q8TAA9	S6(Phospho); S9(Phospho)	CID	1.0000	0.0000	1	1	S(6): 100.0; T(8): 0.3; S(9): 99.7	3.52	2	46	92	2	646.28821	1291.56914	-0.30	90.49	19044	19044	MS2	0/0	LC_072215_MC122_V_MC-Et-Cy_01_CP.raw
>sp|Q8TAA9|VANG1_HUMAN Vang-like protein 1 OS=Homo sapiens GN=VANGL1 PE=1 SV=1	Q8TAA9	515	VLRLQSETSV	S(520): 99.6; T(522): 0.8; S(523): 99.6	S(520): 99.6; S(523): 99.6;	High	VLRLQsETsV	Unambiguous	1	1	Q8TAA9	S6(Phospho); S9(Phospho)	CID	1.0000	0.0000	1	1	S(6): 99.6; T(8): 0.8; S(9): 99.6	3.49	2	41	63	2	646.28766	1291.56804	-1.15	88.16	18532	18532	MS2	0/0	LC_072215_MC122_V_MC-Et-Cy_01_CP.raw
>sp|Q8TAA9|VANG1_HUMAN Vang-like protein 1 OS=Homo sapiens GN=VANGL1 PE=1 SV=1	Q8TAA9	515	VLRLQSETSV	S(520): 99.1; T(522): 1.7; S(523): 99.1	S(520): 99.1; S(523): 99.1;	High	VLRLQsETsV	Unambiguous	1	1	Q8TAA9	S6(Phospho); S9(Phospho)	CID	1.0000	0.0000	1	1	S(6): 99.1; T(8): 1.7; S(9): 99.1	3.41	2	58	100	2	646.28778	1291.56828	-0.96	85.56	17959	17959	MS2	0/0	LC_072215_MC122_V_MC-Et-Cy_01_CP.raw
>sp|Q8TAA9|VANG1_HUMAN Vang-like protein 1 OS=Homo sapiens GN=VANGL1 PE=1 SV=1	Q8TAA9	515	VLRLQSETSV	S(520): 99.8; T(522): 0.3; S(523): 100	S(520): 99.8; S(523): 100;	High	VLRLQsETsV	Unambiguous	1	1	Q8TAA9	S6(Phospho); S9(Phospho)	CID	1.0000	0.0000	1	1	S(6): 99.8; T(8): 0.3; S(9): 100.0	3.28	2	37	95	2	646.28870	1291.57012	0.46	86.13	18084	18084	MS2	0/0	LC_072215_MC122_V_MC-Et-Cy_01_CP.raw
>sp|Q8TAA9|VANG1_HUMAN Vang-like protein 1 OS=Homo sapiens GN=VANGL1 PE=1 SV=1	Q8TAA9	515	VLRLQSETSV	S(520): 50.4; T(522): 50.4; S(523): 99.2	S(523): 99.2;	High	VLRLQsETsV	Unambiguous	1	1	Q8TAA9	S6(Phospho); S9(Phospho)	CID	1.0000	0.0000	1	1	S(6): 50.4; T(8): 50.4; S(9): 99.2	3.25	2	67	100	2	646.28925	1291.57121	1.31	93.49	19705	19705	MS2	0/0	LC_072215_MC122_V_MC-Et-Cy_01_CP.raw
>sp|Q8TAA9|VANG1_HUMAN Vang-like protein 1 OS=Homo sapiens GN=VANGL1 PE=1 SV=1	Q8TAA9	515	VLRLQSETSV	S(520): 50.2; T(522): 50.2; S(523): 99.7	S(523): 99.7;	High	VLRLQsETsV	Unambiguous	1	1	Q8TAA9	S6(Phospho); S9(Phospho)	CID	1.0000	0.0000	1	1	S(6): 50.2; T(8): 50.2; S(9): 99.7	3.23	2	53	89	2	646.28876	1291.57024	0.55	91.52	19272	19272	MS2	0/0	LC_072215_MC122_V_MC-Et-Cy_01_CP.raw
>sp|Q8TAA9|VANG1_HUMAN Vang-like protein 1 OS=Homo sapiens GN=VANGL1 PE=1 SV=1	Q8TAA9	515	VLRLQSETSV	S(520): 99.4; T(522): 0.6; S(523): 0	S(520): 99.4;	High	VLRLQsETSV	Unambiguous	1	1	Q8TAA9	S6(Phospho)	CID	1.0000	0.0000	1	1	S(6): 99.4; T(8): 0.6; S(9): 0.0	3.18	2	40	100	2	606.30450	1211.60173	-1.21	81.19	16983	16983	MS2	0/0	LC_072215_MC122_V_MC-Et-Cy_01_CP.raw
>sp|Q5JTV8|TOIP1_HUMAN Torsin-1A-interacting protein 1 OS=Homo sapiens GN=TOR1AIP1 PE=1 SV=2	Q5JTV8	212	VNFSEEGETEEDDQDSSHSSVTTVK	S(215): 0; T(220): 100; S(227): 0; S(228): 0; S(230): 0; S(231): 0; T(233): 0; T(234): 0	T(220): 100;	High	VNFSEEGEtEEDDQDSSHSSVTTVK	Unambiguous	1	1	Q5JTV8	T9(Phospho)	CID	1.0000	0.0000	1	1	S(4): 0.0; T(9): 100.0; S(16): 0.0; S(17): 0.0; S(19): 0.0; S(20): 0.0; T(22): 0.0; T(23): 0.0	4.68	0	28	30	3	946.04724	2836.12717	-1.62	60.20	15501	15501	MS2	0/0	LC_071715_MC122_V_MC-Et-Cy_01_TP.raw
>sp|Q8WVM8|SCFD1_HUMAN Sec1 family domain-containing protein 1 OS=Homo sapiens GN=SCFD1 PE=1 SV=4	Q8WVM8	292	VNLEESSGVENSPAGARPK	S(297): 0.1; S(298): 0.4; S(303): 99.5	S(303): 99.5;	High	VNLEESSGVENsPAGARPK	Unambiguous	1	1	Q8WVM8	S12(Phospho)	CID	0.1613	0.0000	1	1	S(6): 0.1; S(7): 0.4; S(12): 99.5	6.82	0	0	31	2	1010.97101	2020.93474	0.54	49.35	12442	12442	MS2	0/0	LC_071715_MC122_V_MC-Et-Cy_01_TP.raw
>sp|Q8WVM8|SCFD1_HUMAN Sec1 family domain-containing protein 1 OS=Homo sapiens GN=SCFD1 PE=1 SV=4	Q8WVM8	292	VNLEESSGVENSPAGARPK	S(297): 1.7; S(298): 49.1; S(303): 49.1		High	VNLEESSGVENsPAGARPK	Unambiguous	1	1	Q8WVM8	S12(Phospho)	CID	0.1176	0.0000	1	1	S(6): 1.7; S(7): 49.1; S(12): 49.1	5.61	0	0	40	2	1010.96936	2020.93144	-1.09	67.14	17064	17064	MS2	0/0	LC_071015_MC122_V_MC-Et-Cy_03_TB.raw
>sp|O95817|BAG3_HUMAN BAG family molecular chaperone regulator 3 OS=Homo sapiens GN=BAG3 PE=1 SV=3	O95817	366	VPPAPVPCPPPSPGPSAVPSSPK	S(377): 0; S(381): 0; S(385): 90.8; S(386): 9.2		High	VPPAPVPcPPPSPGPSAVPsSPK	Unambiguous	1	1	O95817	C8(Carbamidomethyl); S20(Phospho)	CID	0.0059	0.0000	1	1	S(12): 0.0; S(16): 0.0; S(20): 90.8; S(21): 9.2	6.78	0	0	33	2	1150.06323	2299.11919	-0.07	90.16	23853	23853	MS2	0/0	LC_071715_MC122_V_MC-Et-Cy_01_TP.raw
>sp|O95817|BAG3_HUMAN BAG family molecular chaperone regulator 3 OS=Homo sapiens GN=BAG3 PE=1 SV=3	O95817	366	VPPAPVPCPPPSPGPSAVPSSPK	S(377): 0; S(381): 0; S(385): 9; S(386): 91		High	VPPAPVPcPPPSPGPSAVPSsPK	Unambiguous	1	1	O95817	C8(Carbamidomethyl); S21(Phospho)	CID	0.0296	0.0000	1	1	S(12): 0.0; S(16): 0.0; S(20): 9.0; S(21): 91.0	6.08	0	0	91	2	1150.06238	2299.11748	-0.82	89.77	23743	23743	MS2	0/0	LC_071715_MC122_V_MC-Et-Cy_01_TP.raw
>sp|O95817|BAG3_HUMAN BAG family molecular chaperone regulator 3 OS=Homo sapiens GN=BAG3 PE=1 SV=3	O95817	366	VPPAPVPCPPPSPGPSAVPSSPK	S(377): 99.8; S(381): 0.1; S(385): 0.9; S(386): 99.2	S(377): 99.8; S(386): 99.2;	High	VPPAPVPcPPPSPGPsAVPsSPK	Unambiguous	1	1	O95817	C8(Carbamidomethyl); S16(Phospho); S20(Phospho)	CID	0.0858	0.0000	1	1	S(12): 99.8; S(16): 0.1; S(20): 0.9; S(21): 99.2	6.06	0	8	47	2	1190.04395	2379.08061	-2.13	90.82	24033	24033	MS2	0/0	LC_071715_MC122_V_MC-Et-Cy_01_TP.raw
>sp|O95817|BAG3_HUMAN BAG family molecular chaperone regulator 3 OS=Homo sapiens GN=BAG3 PE=1 SV=3	O95817	366	VPPAPVPCPPPSPGPSAVPSSPK	S(377): 85.9; S(381): 10; S(385): 52.1; S(386): 52.1		High	VPPAPVPcPPPSPGPsAVPsSPK	Unambiguous	1	1	O95817	C8(Carbamidomethyl); S16(Phospho); S20(Phospho)	CID	0.1031	0.0000	1	1	S(12): 85.9; S(16): 10.0; S(20): 52.1; S(21): 52.1	5.72	0	14	15	2	1190.04517	2379.08306	-1.11	91.30	24166	24166	MS2	0/0	LC_071715_MC122_V_MC-Et-Cy_01_TP.raw
>sp|O95817|BAG3_HUMAN BAG family molecular chaperone regulator 3 OS=Homo sapiens GN=BAG3 PE=1 SV=3	O95817	366	VPPAPVPCPPPSPGPSAVPSSPK	S(377): 100; S(381): 0; S(385): 0.9; S(386): 99.1	S(377): 100; S(386): 99.1;	High	VPPAPVPcPPPSPGPsAVPsSPK	Unambiguous	1	1	O95817	C8(Carbamidomethyl); S16(Phospho); S20(Phospho)	CID	0.0396	0.0000	1	1	S(12): 100.0; S(16): 0.0; S(20): 0.9; S(21): 99.1	5.30	0	0	34	2	1190.04578	2379.08428	-0.59	91.86	24321	24321	MS2	0/0	LC_071715_MC122_V_MC-Et-Cy_01_TP.raw
>sp|O95817|BAG3_HUMAN BAG family molecular chaperone regulator 3 OS=Homo sapiens GN=BAG3 PE=1 SV=3	O95817	366	VPPAPVPCPPPSPGPSAVPSSPK	S(377): 100; S(381): 33.3; S(385): 33.3; S(386): 33.3	S(377): 100;	High	VPPAPVPcPPPsPGPsAVPSSPK	Unambiguous	1	1	O95817	C8(Carbamidomethyl); S12(Phospho); S16(Phospho)	CID	1.0000	0.0000	1	1	S(12): 100.0; S(16): 33.3; S(20): 33.3; S(21): 33.3	4.26	0	13	5	3	793.70013	2379.08585	0.07	91.58	24243	24243	MS2	0/0	LC_071715_MC122_V_MC-Et-Cy_01_TP.raw
>sp|O95817|BAG3_HUMAN BAG family molecular chaperone regulator 3 OS=Homo sapiens GN=BAG3 PE=1 SV=3	O95817	366	VPPAPVPCPPPSPGPSAVPSSPK	S(377): 0; S(381): 0; S(385): 50; S(386): 50		High	VPPAPVPcPPPSPGPSAVPSsPK	Unambiguous	1	1	O95817	C8(Carbamidomethyl); S21(Phospho)	CID	0.0071	0.0000	1	1	S(12): 0.0; S(16): 0.0; S(20): 50.0; S(21): 50.0	4.23	0	40	26	3	767.04321	2299.11509	-1.86	89.71	23726	23726	MS2	0/0	LC_071715_MC122_V_MC-Et-Cy_01_TP.raw
>sp|O95817|BAG3_HUMAN BAG family molecular chaperone regulator 3 OS=Homo sapiens GN=BAG3 PE=1 SV=3	O95817	366	VPPAPVPCPPPSPGPSAVPSSPK	S(377): 0; S(381): 0; S(385): 50; S(386): 50		High	VPPAPVPcPPPSPGPSAVPsSPK	Unambiguous	1	1	O95817	C8(Carbamidomethyl); S20(Phospho)	CID	0.0071	0.0000	1	2	S(12): 0.0; S(16): 0.0; S(20): 50.0; S(21): 50.0	4.23	0	40	26	3	767.04321	2299.11509	-1.86	89.71	23726	23726	MS2	0/0	LC_071715_MC122_V_MC-Et-Cy_01_TP.raw
>sp|O95817|BAG3_HUMAN BAG family molecular chaperone regulator 3 OS=Homo sapiens GN=BAG3 PE=1 SV=3	O95817	366	VPPAPVPCPPPSPGPSAVPSSPK	S(377): 100; S(381): 8.2; S(385): 83.6; S(386): 8.2	S(377): 100;	High	VPPAPVPcPPPsPGPsAVPSSPK	Unambiguous	1	1	O95817	C8(Carbamidomethyl); S12(Phospho); S16(Phospho)	CID	1.0000	0.0000	1	1	S(12): 100.0; S(16): 8.2; S(20): 83.6; S(21): 8.2	4.15	0	20	16	3	793.70093	2379.08823	1.07	92.11	24388	24388	MS2	0/0	LC_071715_MC122_V_MC-Et-Cy_01_TP.raw
>sp|Q13765|NACA_HUMAN Nascent polypeptide-associated complex subunit alpha OS=Homo sapiens GN=NACA PE=1 SV=1	Q13765	145	VQGEAVSNIQENTQTPTVQEESEEEEVDETGVEVK	S(151): 0; T(157): 0; T(159): 0; T(161): 0.8; S(166): 98.3; T(174): 0.8		High	VQGEAVSNIQENTQTPTVQEEsEEEEVDETGVEVK	Unambiguous	1	1	Q13765	S22(Phospho)	CID	1.0000	0.0000	1	1	S(7): 0.0; T(13): 0.0; T(15): 0.0; T(17): 0.8; S(22): 98.3; T(30): 0.8	4.65	0	0	9	3	1314.24841	3940.73069	-0.96	99.47	26421	26421	MS2	0/0	LC_071715_MC122_V_MC-Et-Cy_01_TP.raw
>sp|Q14160|SCRIB_HUMAN Protein scribble homolog OS=Homo sapiens GN=SCRIB PE=1 SV=4	Q14160	1473	VQSPEPPAPER	S(1475): 100	S(1475): 100;	High	VQsPEPPAPER	Unambiguous	1	1	Q14160	S3(Phospho)	CID	1.0000	0.0000	1	1	S(3): 100.0	3.48	0	51	33	2	643.79211	1286.57695	-0.60	31.72	7297	7297	MS2	0/0	LC_071715_MC122_V_MC-Et-Cy_01_TP.raw
>sp|Q96TC7|RMD3_HUMAN Regulator of microtubule dynamics protein 3 OS=Homo sapiens GN=FAM82A2 PE=1 SV=2	Q96TC7	145	VRERSDSTGSSSVY	S(149): 9.3; S(151): 9.3; T(152): 76.3; S(154): 1.3; S(155): 1.3; S(156): 1.3; Y(158): 1.3		High	VRERSDsTGSSSVY	Unambiguous	1	1	Q96TC7	S7(Phospho)	CID	0.0275	0.0000	1	1	S(5): 9.3; S(7): 9.3; T(8): 76.3; S(10): 1.3; S(11): 1.3; S(12): 1.3; Y(14): 1.3	3.63	0	0	100	2	805.34625	1609.68523	-0.12	27.50	5000	5000	MS2	0/0	LC_072215_MC122_V_MC-Et-Cy_01_CP.raw
>sp|Q9NQC3|RTN4_HUMAN Reticulon-4 OS=Homo sapiens GN=RTN4 PE=1 SV=2	Q9NQC3	10	VSSSDSPPRPQPAF	S(11): 0; S(12): 0; S(13): 0; S(15): 100	S(15): 100;	High	VSSSDsPPRPQPAF	Unambiguous	1	1	Q9NQC3	S6(Phospho)	CID	0.1205	0.0000	1	1	S(2): 0.0; S(3): 0.0; S(4): 0.0; S(6): 100.0	3.65	0	45	86	2	776.34509	1551.68291	-0.69	72.98	15158	15158	MS2	0/0	LC_072215_MC122_V_MC-Et-Cy_01_CP.raw
>sp|Q9NQC3|RTN4_HUMAN Reticulon-4 OS=Homo sapiens GN=RTN4 PE=1 SV=2	Q9NQC3	10	VSSSDSPPRPQPAFKY	S(11): 0; S(12): 0.1; S(13): 0.6; S(15): 99.3; Y(25): 0	S(15): 99.3;	High	VSSSDsPPRPQPAFKY	Unambiguous	1	1	Q9NQC3	S6(Phospho)	CID	0.0988	0.0000	1	1	S(2): 0.0; S(3): 0.1; S(4): 0.6; S(6): 99.3; Y(16): 0.0	4.15	1	13	34	2	921.92401	1842.84075	-0.83	78.21	16321	16321	MS2	0/0	LC_072215_MC122_V_MC-Et-Cy_01_CP.raw
>sp|Q9NQC3|RTN4_HUMAN Reticulon-4 OS=Homo sapiens GN=RTN4 PE=1 SV=2	Q9NQC3	10	VSSSDSPPRPQPAFKY	S(11): 0; S(12): 0.1; S(13): 1; S(15): 98.8; Y(25): 0		High	VSSSDsPPRPQPAFKY	Unambiguous	1	1	Q9NQC3	S6(Phospho)	CID	0.0738	0.0000	1	1	S(2): 0.0; S(3): 0.1; S(4): 1.0; S(6): 98.8; Y(16): 0.0	3.93	1	1	3	2	921.92401	1842.84075	-0.83	77.64	16193	16193	MS2	0/0	LC_072215_MC122_V_MC-Et-Cy_01_CP.raw
>sp|Q9NQC3|RTN4_HUMAN Reticulon-4 OS=Homo sapiens GN=RTN4 PE=1 SV=2	Q9NQC3	10	VSSSDSPPRPQPAFKY	S(11): 0.4; S(12): 0.4; S(13): 0.4; S(15): 98.5; Y(25): 0.4		High	VSSSDsPPRPQPAFKY	Unambiguous	1	1	Q9NQC3	S6(Phospho)	CID	0.0212	0.0000	1	1	S(2): 0.4; S(3): 0.4; S(4): 0.4; S(6): 98.5; Y(16): 0.4	3.77	1	36	82	2	921.92419	1842.84111	-0.63	77.10	16073	16073	MS2	0/0	LC_072215_MC122_V_MC-Et-Cy_01_CP.raw
>sp|Q9H6R3|ACSS3_HUMAN Acyl-CoA synthetase short-chain family member 3; mitochondrial OS=Homo sapiens GN=ACSS3 PE=2 SV=1	Q9H6R3	11	VTSAGGLGGPLPGSSPAR	T(12): 13.9; S(13): 13.9; S(24): 36.1; S(25): 36.1		High	VTsAGGLGGPLPGSSPAR	Unambiguous	1	1	Q9H6R3	S3(Phospho)	CID	0.0027	0.0000	1	1	T(2): 13.9; S(3): 13.9; S(14): 36.1; S(15): 36.1	3.73	0	43	24	2	830.90826	1660.80925	2.25	160.56	43991	43991	MS2	0/0	LC_071015_MC122_V_MC-Et-Cy_03_TB.raw
>sp|Q9H1E3|NUCKS_HUMAN Nuclear ubiquitous casein and cyclin-dependent kinase substrate 1 OS=Homo sapiens GN=NUCKS1 PE=1 SV=1	Q9H1E3	10	VVDYSQFQESDDADEDYGR	Y(13): 0; S(14): 0; S(19): 100; Y(26): 0	S(19): 100;	High	VVDYSQFQEsDDADEDYGR	Unambiguous	1	1	Q9H1E3	S10(Phospho)	CID	0.2869	0.0000	1	1	Y(4): 0.0; S(5): 0.0; S(10): 100.0; Y(17): 0.0	6.03	0	0	27	2	1159.44104	2317.87480	-0.93	132.08	35844	35844	MS2	0/0	LC_071015_MC122_V_MC-Et-Cy_03_TB.raw
>sp|Q9H1E3|NUCKS_HUMAN Nuclear ubiquitous casein and cyclin-dependent kinase substrate 1 OS=Homo sapiens GN=NUCKS1 PE=1 SV=1	Q9H1E3	10	VVDYSQFQESDDADEDYGR	Y(13): 0; S(14): 0; S(19): 100; Y(26): 0	S(19): 100;	High	VVDYSQFQEsDDADEDYGR	Unambiguous	1	1	Q9H1E3	S10(Phospho)	CID	0.1643	0.0000	1	1	Y(4): 0.0; S(5): 0.0; S(10): 100.0; Y(17): 0.0	5.54	0	0	11	2	1159.44092	2317.87456	-1.03	132.58	35983	35983	MS2	0/0	LC_071015_MC122_V_MC-Et-Cy_03_TB.raw
>sp|Q9H1E3|NUCKS_HUMAN Nuclear ubiquitous casein and cyclin-dependent kinase substrate 1 OS=Homo sapiens GN=NUCKS1 PE=1 SV=1	Q9H1E3	10	VVDYSQFQESDDADEDYGR	Y(13): 0; S(14): 0; S(19): 100; Y(26): 0	S(19): 100;	High	VVDYSQFQEsDDADEDYGR	Unambiguous	1	1	Q9H1E3	S10(Phospho)	CID	0.2949	0.0000	1	1	Y(4): 0.0; S(5): 0.0; S(10): 100.0; Y(17): 0.0	4.95	0	0	81	2	1159.44226	2317.87724	0.13	83.65	22044	22044	MS2	0/0	LC_071715_MC122_V_MC-Et-Cy_01_TP.raw
>sp|Q9H1E3|NUCKS_HUMAN Nuclear ubiquitous casein and cyclin-dependent kinase substrate 1 OS=Homo sapiens GN=NUCKS1 PE=1 SV=1	Q9H1E3	10	VVDYSQFQESDDADEDYGR	Y(13): 0; S(14): 0; S(19): 100; Y(26): 0	S(19): 100;	High	VVDYSQFQEsDDADEDYGR	Unambiguous	1	1	Q9H1E3	S10(Phospho)	CID	0.2610	0.0000	1	1	Y(4): 0.0; S(5): 0.0; S(10): 100.0; Y(17): 0.0	4.79	0	14	53	2	1159.43848	2317.86968	-3.14	83.94	22126	22126	MS2	0/0	LC_071715_MC122_V_MC-Et-Cy_01_TP.raw
>sp|P24534|EF1B_HUMAN Elongation factor 1-beta OS=Homo sapiens GN=EEF1B2 PE=1 SV=3	P24534	79	YGPADVEDTTGSGATDSKDDDDIDLFGSDDEEESEEAKR	Y(79): 0; T(87): 0; T(88): 0; S(90): 0; T(93): 0; S(95): 0; S(106): 100; S(112): 0	S(106): 100;	High	YGPADVEDTTGSGATDSKDDDDIDLFGsDDEEESEEAKR	Unambiguous	1	1	P24534	S28(Phospho)	CID	1.0000	0.0000	1	1	Y(1): 0.0; T(9): 0.0; T(10): 0.0; S(12): 0.0; T(15): 0.0; S(17): 0.0; S(28): 100.0; S(34): 0.0	5.85	2	26	6	4	1065.92578	4260.68130	-2.00	188.47	51934	51934	MS2	0/0	LC_071015_MC122_V_MC-Et-Cy_03_TB.raw
>sp|P08559|ODPA_HUMAN Pyruvate dehydrogenase E1 component subunit alpha; somatic form; mitochondrial OS=Homo sapiens GN=PDHA1 PE=1 SV=3	P08559	289	YHGHSMSDPGVSYR	Y(289): 0; S(293): 99.9; S(295): 0.1; S(300): 0; Y(301): 0	S(293): 99.9;	High	YHGHsMSDPGVSYR	Unambiguous	1	1	P08559	S5(Phospho)	CID	0.0296	0.0000	1	1	Y(1): 0.0; S(5): 99.9; S(7): 0.1; S(12): 0.0; Y(13): 0.0	4.73	0	22	19	2	836.83240	1672.65752	0.06	38.99	9438	9438	MS2	0/0	LC_071715_MC122_V_MC-Et-Cy_01_TP.raw
>sp|P08559|ODPA_HUMAN Pyruvate dehydrogenase E1 component subunit alpha; somatic form; mitochondrial OS=Homo sapiens GN=PDHA1 PE=1 SV=3	P08559	289	YHGHSMSDPGVSYR	Y(289): 4.5; S(293): 47.7; S(295): 47.7; S(300): 0; Y(301): 0		High	YHGHsmSDPGVSYR	Unambiguous	1	1	P08559	S5(Phospho); M6(Oxidation)	CID	0.0229	0.0000	1	1	Y(1): 4.5; S(5): 47.7; S(7): 47.7; S(12): 0.0; Y(13): 0.0	4.36	0	17	8	3	563.55536	1688.65152	-0.48	26.77	5813	5813	MS2	0/0	LC_071715_MC122_V_MC-Et-Cy_01_TP.raw
>sp|P08559|ODPA_HUMAN Pyruvate dehydrogenase E1 component subunit alpha; somatic form; mitochondrial OS=Homo sapiens GN=PDHA1 PE=1 SV=3	P08559	289	YHGHSMSDPGVSYR	Y(289): 0; S(293): 87.7; S(295): 10.6; S(300): 1.4; Y(301): 0.2		High	YHGHsmSDPGVSYR	Unambiguous	1	1	P08559	S5(Phospho); M6(Oxidation)	CID	0.0757	0.0000	1	1	Y(1): 0.0; S(5): 87.7; S(7): 10.6; S(12): 1.4; Y(13): 0.2	4.23	0	6	10	2	844.83032	1688.65337	0.61	26.82	5829	5829	MS2	0/0	LC_071715_MC122_V_MC-Et-Cy_01_TP.raw
>sp|O95218|ZRAB2_HUMAN Zinc finger Ran-binding domain-containing protein 2 OS=Homo sapiens GN=ZRANB2 PE=1 SV=2	O95218	183	YNLDASEEEDSNKK	Y(183): 0; S(188): 100; S(193): 0	S(188): 100;	High	YNLDAsEEEDSNKK	Unambiguous	1	1	O95218	S6(Phospho)	CID	0.2151	0.0000	1	1	Y(1): 0.0; S(6): 100.0; S(11): 0.0	4.65	1	0	69	2	861.34869	1721.69011	-0.08	36.45	8705	8705	MS2	0/0	LC_071715_MC122_V_MC-Et-Cy_01_TP.raw
>sp|Q9NX63|CHCH3_HUMAN Coiled-coil-helix-coiled-coil-helix domain-containing protein 3; mitochondrial OS=Homo sapiens GN=CHCHD3 PE=1 SV=1	Q9NX63	49	YSGAYGASVSDEELK	Y(49): 99.6; S(50): 0.4; Y(53): 0; S(56): 0; S(58): 0	Y(49): 99.6;	High	ySGAYGASVSDEELK	Unambiguous	1	1	Q9NX63	Y1(Phospho)	CID	0.0357	0.0000	1	1	Y(1): 99.6; S(2): 0.4; Y(5): 0.0; S(8): 0.0; S(10): 0.0	5.89	0	20	24	2	828.34546	1655.68364	-0.03	74.55	19518	19518	MS2	0/0	LC_071715_MC122_V_MC-Et-Cy_01_TP.raw

## Sheet: MCF7_Cyto_Ctrl_PSMs
MCF7 Control Cytoplasmic Extract R2
	PSMS+Number of phosphorylated Sites per Phosphopeptide
Protein Name	Protein Accession	Peptide Start in Protein	Peptide Sequence	Site Probabilities on Protein Level	Modifications above Ambiguity	A2	Sequence	PSM Ambiguity	# Proteins	# Protein Groups	Protein Group Accessions	Modifications	Activation Type	?Score	?Cn	Rank	Search Engine Rank	phosphoRS Site Probabilities	XCorr	# Missed Cleavages	Isolation Interference [%]	Ion Inject Time [ms]	Charge	m/z [Da]	MH+ [Da]	?M [ppm]	RT [min]	First Scan	Last Scan	MS Order	Ions Matched	Spectrum File	# PSMs	Mono/Multi	Number of Phosphorylations if multi
>sp|A0FGR8|ESYT2_HUMAN Extended synaptotagmin-2 OS=Homo sapiens GN=ESYT2 PE=1 SV=1	A0FGR8	751	EPTPSIASDISLPIATQELR	T(753): 0; S(755): 1.7; S(758): 98.5; S(761): 99.7; T(766): 0	S(761): 99.7;	High	EPTPSIAsDIsLPIATQELR	Unambiguous	1	1	A0FGR8	S8(Phospho); S11(Phospho)	CID	1.0000	0.0000	1	1	T(3): 0.0; S(5): 1.7; S(8): 98.5; S(11): 99.7; T(16): 0.0	4.50	0	0	100	2	1149.53699	2298.06670	0.00	163.98	43217	43217	MS2	0/0	LC_071715_MC122_V_MC-Et-Cy_01_TP.raw	1	multi	2
>sp|A0FGR8|ESYT2_HUMAN Extended synaptotagmin-2 OS=Homo sapiens GN=ESYT2 PE=1 SV=1	A0FGR8	751	EPTPSIASDISLPIATQELR	T(753): 0.1; S(755): 0.1; S(758): 99.8; S(761): 88.1; T(766): 11.9	S(758): 99.8;	High	EPTPSIAsDIsLPIATQELR	Unambiguous	1	1	A0FGR8	S8(Phospho); S11(Phospho)	CID	1.0000	0.0000	1	1	T(3): 0.1; S(5): 0.1; S(8): 99.8; S(11): 88.1; T(16): 11.9	4.35	0	35	69	2	1149.53503	2298.06279	-1.70	163.38	43072	43072	MS2	0/0	LC_071715_MC122_V_MC-Et-Cy_01_TP.raw	2	multi	2
>sp|A0FGR8|ESYT2_HUMAN Extended synaptotagmin-2 OS=Homo sapiens GN=ESYT2 PE=1 SV=1	A0FGR8	751	EPTPSIASDISLPIATQELR	T(753): 0; S(755): 0; S(758): 100; S(761): 99.8; T(766): 0.3	S(758): 100; S(761): 99.8;	High	EPTPSIAsDIsLPIATQELR	Unambiguous	1	1	A0FGR8	S8(Phospho); S11(Phospho)	CID	1.0000	0.0000	1	1	T(3): 0.0; S(5): 0.0; S(8): 100.0; S(11): 99.8; T(16): 0.3	3.67	0	39	91	2	1149.53687	2298.06645	-0.11	167.40	44046	44046	MS2	0/0	LC_071715_MC122_V_MC-Et-Cy_01_TP.raw	1	multi	2
>sp|A0MZ66|SHOT1_HUMAN Shootin-1 OS=Homo sapiens GN=KIAA1598 PE=1 SV=4	A0MZ66	506	SMPVLGSVSSVTK	S(506): 100; S(512): 0; S(514): 0; S(515): 0; T(517): 0	S(506): 100;	High	smPVLGSVSSVTK	Unambiguous	1	1	A0MZ66	S1(Phospho); M2(Oxidation)	CID	1.0000	0.0000	1	1	S(1): 100.0; S(7): 0.0; S(9): 0.0; S(10): 0.0; T(12): 0.0	3.75	0	0	41	2	694.33057	1387.65386	-0.05	81.30	21401	21401	MS2	0/0	LC_071715_MC122_V_MC-Et-Cy_01_TP.raw	1	mono
>sp|O14545|TRAD1_HUMAN TRAF-type zinc finger domain-containing protein 1 OS=Homo sapiens GN=TRAFD1 PE=1 SV=1	O14545	407	LDSQPQETSPELPR	S(409): 0; T(414): 0.4; S(415): 99.6	S(415): 99.6;	High	LDSQPQETsPELPR	Unambiguous	1	1	O14545	S9(Phospho)	CID	0.0662	0.0000	1	1	S(3): 0.0; T(8): 0.4; S(9): 99.6	4.23	0	4	25	2	838.87933	1676.75139	-0.84	61.77	15945	15945	MS2	0/0	LC_071715_MC122_V_MC-Et-Cy_01_TP.raw	1	mono
>sp|O14745|NHRF1_HUMAN Na(+)/H(+) exchange regulatory cofactor NHE-RF1 OS=Homo sapiens GN=SLC9A3R1 PE=1 SV=4	O14745	271	EALAEAALESPRPALVR	S(280): 100	S(280): 100;	High	EALAEAALEsPRPALVR	Unambiguous	1	1	O14745	S10(Phospho)	CID	1.0000	0.0000	1	1	S(10): 100.0	4.49	0	10	29	2	936.98138	1872.95549	-1.35	171.20	47015	47015	MS2	0/0	LC_071015_MC122_V_MC-Et-Cy_03_TB.raw	2	mono
>sp|O15173|PGRC2_HUMAN Membrane-associated progesterone receptor component 2 OS=Homo sapiens GN=PGRMC2 PE=1 SV=1	O15173	79	GLGAGAGAGEESPATSLPR	S(90): 99.9; T(93): 0.1; S(94): 0	S(90): 99.9;	High	GLGAGAGAGEEsPATSLPR	Unambiguous	1	1	O15173	S12(Phospho)	CID	0.0136	0.0000	1	1	S(12): 99.9; T(15): 0.1; S(16): 0.0	5.89	0	13	59	2	889.40948	1777.81169	-0.03	73.28	19166	19166	MS2	0/0	LC_071715_MC122_V_MC-Et-Cy_01_TP.raw	1	mono
>sp|O15173|PGRC2_HUMAN Membrane-associated progesterone receptor component 2 OS=Homo sapiens GN=PGRMC2 PE=1 SV=1	O15173	200	LLKPGEEPSEYTDEEDTK	S(208): 0; Y(210): 0.7; T(211): 99.3; T(216): 0	T(211): 99.3;	High	LLKPGEEPSEYtDEEDTK	Unambiguous	1	1	O15173	T12(Phospho)	CID	0.0820	0.0000	1	1	S(9): 0.0; Y(11): 0.7; T(12): 99.3; T(17): 0.0	4.51	0	0	5	2	1080.46594	2159.92461	-1.05	81.83	21330	21330	MS2	0/0	LC_071015_MC122_V_MC-Et-Cy_03_TB.raw	9	mono
>sp|O15320|CTGE5_HUMAN Cutaneous T-cell lymphoma-associated antigen 5 OS=Homo sapiens GN=CTAGE5 PE=1 SV=4	O15320	628	CSNSGRLSGPAEL	S(629): 0; S(631): 0; S(635): 100	S(635): 100;	High	cSNSGRLsGPAEL	Unambiguous	1	1	O15320	C1(Carbamidomethyl); S8(Phospho)	CID	0.2740	0.0000	1	1	S(2): 0.0; S(4): 0.0; S(8): 100.0	4.38	1	32	100	2	714.30151	1427.59575	-1.95	71.11	14734	14734	MS2	0/0	LC_072215_MC122_V_MC-Et-Cy_01_CP.raw	1	mono
>sp|O15320|CTGE5_HUMAN Cutaneous T-cell lymphoma-associated antigen 5 OS=Homo sapiens GN=CTAGE5 PE=1 SV=4	O15320	627	FCSNSGRLSGPAELR	S(629): 0; S(631): 0.1; S(635): 99.9	S(635): 99.9;	High	FcSNSGRLsGPAELR	Unambiguous	1	1	O15320	C2(Carbamidomethyl); S9(Phospho)	CID	1.0000	0.0000	1	1	S(3): 0.0; S(5): 0.1; S(9): 99.9	3.62	1	44	24	2	865.88788	1730.76848	0.23	67.03	17418	17418	MS2	0/0	LC_071715_MC122_V_MC-Et-Cy_01_TP.raw	1	mono
>sp|O43290|SNUT1_HUMAN U4/U6.U5 tri-snRNP-associated protein 1 OS=Homo sapiens GN=SART1 PE=1 SV=1	O43290	446	RVSEVEEEKEPVPQPLPSDDTR	S(448): 100; S(463): 0; T(466): 0	S(448): 100;	High	RVsEVEEEKEPVPQPLPSDDTR	Unambiguous	1	1	O43290	S3(Phospho)	CID	1.0000	0.0000	1	1	S(3): 100.0; S(18): 0.0; T(21): 0.0	5.38	2	36	43	3	872.74323	2616.21512	-1.49	73.22	19149	19149	MS2	0/0	LC_071715_MC122_V_MC-Et-Cy_01_TP.raw	1	mono
>sp|O43399|TPD54_HUMAN Tumor protein D54 OS=Homo sapiens GN=TPD52L2 PE=1 SV=2	O43399	160	NSATFKSFEDR	S(161): 0; T(163): 0; S(166): 100	S(166): 100;	High	NSATFKsFEDR	Unambiguous	1	1	O43399	S7(Phospho)	CID	1.0000	0.0000	1	1	S(2): 0.0; T(4): 0.0; S(7): 100.0	4.54	1	27	9	2	691.29254	1381.57781	-0.46	55.58	14196	14196	MS2	0/0	LC_071715_MC122_V_MC-Et-Cy_01_TP.raw	3	mono
>sp|O43719|HTSF1_HUMAN HIV Tat-specific factor 1 OS=Homo sapiens GN=HTATSF1 PE=1 SV=1	O43719	696	LFEDDDSNEK	S(702): 100	S(702): 100;	High	LFEDDDsNEK	Unambiguous	1	1	O43719	S7(Phospho)	CID	1.0000	0.0000	1	1	S(7): 100.0	3.57	0	46	62	2	646.23981	1291.47234	-0.24	41.79	10251	10251	MS2	0/0	LC_071715_MC122_V_MC-Et-Cy_01_TP.raw	1	mono
>sp|O43719|HTSF1_HUMAN HIV Tat-specific factor 1 OS=Homo sapiens GN=HTATSF1 PE=1 SV=1	O43719	672	LFEESDDKEDEDADGKEVEDADEK	S(676): 100	S(676): 100;	High	LFEEsDDKEDEDADGKEVEDADEK	Unambiguous	1	1	O43719	S5(Phospho)	CID	1.0000	0.0000	1	1	S(5): 100.0	6.10	2	9	14	3	946.37048	2837.09690	-2.71	87.74	23048	23048	MS2	0/0	LC_071015_MC122_V_MC-Et-Cy_03_TB.raw	1	mono
>sp|O43719|HTSF1_HUMAN HIV Tat-specific factor 1 OS=Homo sapiens GN=HTATSF1 PE=1 SV=1	O43719	637	VFDDESDEKEDEEYADEK	S(642): 100; Y(650): 0	S(642): 100;	High	VFDDEsDEKEDEEYADEK	Unambiguous	1	1	O43719	S6(Phospho)	CID	1.0000	0.0000	1	1	S(6): 100.0; Y(14): 0.0	4.65	1	26	21	3	757.95026	2271.83622	1.08	79.13	20550	20550	MS2	0/0	LC_071015_MC122_V_MC-Et-Cy_03_TB.raw	1	mono
>sp|O43896|KIF1C_HUMAN Kinesin-like protein KIF1C OS=Homo sapiens GN=KIF1C PE=1 SV=3	O43896	1031	RNSLDGGGR	S(1033): 100	S(1033): 100;	High	RNsLDGGGR	Unambiguous	1	1	O43896	S3(Phospho)	CID	1.0000	0.0000	1	1	S(3): 100.0	3.73	1	35	14	2	506.22162	1011.43596	-0.83	18.22	3131	3131	MS2	0/0	LC_071715_MC122_V_MC-Et-Cy_01_TP.raw	1	mono
>sp|O60716|CTND1_HUMAN Catenin delta-1 OS=Homo sapiens GN=CTNND1 PE=1 SV=1	O60716	916	TLDRSGDLGDMEPLK	T(916): 0; S(920): 100	S(920): 100;	High	tLDRSGDLGDmEPLK	Unambiguous	1	1	O60716	T1(Phospho); M11(Oxidation)	CID	0.0363	0.0000	1	1	T(1): 0.0; S(5): 100.0	4.41	1	22	37	2	871.88727	1742.76726	0.29	63.59	16455	16455	MS2	0/0	LC_071715_MC122_V_MC-Et-Cy_01_TP.raw	1	mono
>sp|O60716|CTND1_HUMAN Catenin delta-1 OS=Homo sapiens GN=CTNND1 PE=1 SV=1	O60716	265	VGGSSVDLHR	S(268): 99.6; S(269): 0.4	S(268): 99.6;	High	VGGsSVDLHR	Unambiguous	1	1	O60716	S4(Phospho)	CID	0.0965	0.0000	1	1	S(4): 99.6; S(5): 0.4	4.04	0	30	18	2	553.75317	1106.49907	0.01	33.48	7819	7819	MS2	0/0	LC_071715_MC122_V_MC-Et-Cy_01_TP.raw	1	mono
>sp|O60841|IF2P_HUMAN Eukaryotic translation initiation factor 5B OS=Homo sapiens GN=EIF5B PE=1 SV=4	O60841	206	NKPGPNIESGNEDDDASFK	S(214): 100; S(222): 0	S(214): 100;	High	NKPGPNIEsGNEDDDASFK	Unambiguous	1	1	O60841	S9(Phospho)	CID	0.3726	0.0000	1	1	S(9): 100.0; S(17): 0.0	6.20	0	18	32	2	1057.43909	2113.87090	-0.10	74.43	19179	19179	MS2	0/0	LC_071015_MC122_V_MC-Et-Cy_03_TB.raw	3	mono
>sp|O94826|TOM70_HUMAN Mitochondrial import receptor subunit TOM70 OS=Homo sapiens GN=TOMM70A PE=1 SV=1	O94826	90	ASPAPGSGHPEGPGAHLDMNSLDR	S(91): 100; S(96): 0; S(110): 0	S(91): 100;	High	AsPAPGSGHPEGPGAHLDmNSLDR	Unambiguous	1	1	O94826	S2(Phospho); M19(Oxidation)	CID	1.0000	0.0000	1	1	S(2): 100.0; S(7): 0.0; S(21): 0.0	4.78	0	13	13	3	822.68817	2466.04996	-0.22	53.95	13736	13736	MS2	0/0	LC_071715_MC122_V_MC-Et-Cy_01_TP.raw	3	mono
>sp|O94874|UFL1_HUMAN E3 UFM1-protein ligase 1 OS=Homo sapiens GN=UFL1 PE=1 SV=2	O94874	454	KDDDSDDESQSSHTGK	S(458): 100; S(462): 0; S(464): 0; S(465): 0; T(467): 0	S(458): 100;	High	KDDDsDDESQSSHTGK	Unambiguous	1	1	O94874	S5(Phospho)	CID	0.1730	0.0000	1	1	S(5): 100.0; S(9): 0.0; S(11): 0.0; S(12): 0.0; T(14): 0.0	6.07	1	0	100	2	915.83575	1830.66423	-1.09	16.53	2602	2602	MS2	0/0	LC_071715_MC122_V_MC-Et-Cy_01_TP.raw	2	mono
>sp|O94874|UFL1_HUMAN E3 UFM1-protein ligase 1 OS=Homo sapiens GN=UFL1 PE=1 SV=2	O94874	454	KDDDSDDESQSSHTGKK	S(458): 99.9; S(462): 0.1; S(464): 0; S(465): 0; T(467): 0	S(458): 99.9;	High	KDDDsDDESQSSHTGKK	Unambiguous	1	1	O94874	S5(Phospho)	CID	0.1974	0.0000	1	1	S(5): 99.9; S(9): 0.1; S(11): 0.0; S(12): 0.0; T(14): 0.0	5.47	2	12	62	3	653.59186	1958.76102	-0.09	16.51	2599	2599	MS2	0/0	LC_071715_MC122_V_MC-Et-Cy_01_TP.raw	1	mono
>sp|O95218|ZRAB2_HUMAN Zinc finger Ran-binding domain-containing protein 2 OS=Homo sapiens GN=ZRANB2 PE=1 SV=2	O95218	147	EVEDKESEGEEEDEDEDLSK	S(153): 100; S(165): 0	S(153): 100;	High	EVEDKEsEGEEEDEDEDLSK	Unambiguous	1	1	O95218	S7(Phospho)	CID	1.0000	0.0000	1	1	S(7): 100.0; S(19): 0.0	4.17	1	0	40	3	807.30591	2419.90317	-0.07	36.53	8728	8728	MS2	0/0	LC_071715_MC122_V_MC-Et-Cy_01_TP.raw	1	mono
>sp|O95218|ZRAB2_HUMAN Zinc finger Ran-binding domain-containing protein 2 OS=Homo sapiens GN=ZRANB2 PE=1 SV=2	O95218	183	YNLDASEEEDSNKK	Y(183): 0; S(188): 100; S(193): 0	S(188): 100;	High	YNLDAsEEEDSNKK	Unambiguous	1	1	O95218	S6(Phospho)	CID	0.2151	0.0000	1	1	Y(1): 0.0; S(6): 100.0; S(11): 0.0	4.65	1	0	69	2	861.34869	1721.69011	-0.08	36.45	8705	8705	MS2	0/0	LC_071715_MC122_V_MC-Et-Cy_01_TP.raw	1	mono
>sp|O95470|SGPL1_HUMAN Sphingosine-1-phosphate lyase 1 OS=Homo sapiens GN=SGPL1 PE=1 SV=3	O95470	551	STDTVTQGSQMNGSPKPH	S(551): 0; T(552): 0; T(554): 0; T(556): 0; S(559): 0; S(564): 100	S(564): 100;	High	STDTVTQGSQmNGsPKPH	Unambiguous	1	1	O95470	M11(Oxidation); S14(Phospho)	CID	0.2383	0.0000	1	1	S(1): 0.0; T(2): 0.0; T(4): 0.0; T(6): 0.0; S(9): 0.0; S(14): 100.0	5.79	0	3	100	2	984.41064	1967.81401	-1.28	19.91	3230	3230	MS2	0/0	LC_072215_MC122_V_MC-Et-Cy_01_CP.raw	1	mono
>sp|O95674|CDS2_HUMAN Phosphatidate cytidylyltransferase 2 OS=Homo sapiens GN=CDS2 PE=1 SV=1	O95674	8	VAHEPVAPPEDKESESEAK	S(21): 100; S(23): 0	S(21): 100;	High	VAHEPVAPPEDKEsESEAK	Unambiguous	1	1	O95674	S14(Phospho)	CID	0.0400	0.0000	1	1	S(14): 100.0; S(16): 0.0	4.50	1	20	19	3	710.31903	2128.94254	-0.47	31.82	7328	7328	MS2	0/0	LC_071715_MC122_V_MC-Et-Cy_01_TP.raw	1	mono
>sp|O95674|CDS2_HUMAN Phosphatidate cytidylyltransferase 2 OS=Homo sapiens GN=CDS2 PE=1 SV=1	O95674	27	VDGETASDSESR	T(31): 0; S(33): 99.6; S(35): 0.4; S(37): 0	S(33): 99.6;	High	VDGETAsDSESR	Unambiguous	1	1	O95674	S7(Phospho)	CID	0.1354	0.0000	1	1	T(5): 0.0; S(7): 99.6; S(9): 0.4; S(11): 0.0	4.95	0	15	23	2	666.75165	1332.49602	0.64	17.87	3021	3021	MS2	0/0	LC_071715_MC122_V_MC-Et-Cy_01_TP.raw	1	mono
>sp|O95684|FR1OP_HUMAN FGFR1 oncogene partner OS=Homo sapiens GN=FGFR1OP PE=1 SV=1	O95684	139	EKGPTTGEGALDLSDVHSPPKSPEGK	T(143): 0; T(144): 0; S(152): 0.6; S(156): 99.4; S(160): 100	S(156): 99.4; S(160): 100;	High	EKGPTTGEGALDLSDVHsPPKsPEGK	Unambiguous	1	1	O95684	S18(Phospho); S22(Phospho)	CID	0.2624	0.0000	1	1	T(5): 0.0; T(6): 0.0; S(14): 0.6; S(18): 99.4; S(22): 100.0	5.83	2	28	31	3	931.75067	2793.23746	-0.23	73.78	19305	19305	MS2	0/0	LC_071715_MC122_V_MC-Et-Cy_01_TP.raw	2	multi	2
>sp|O95684|FR1OP_HUMAN FGFR1 oncogene partner OS=Homo sapiens GN=FGFR1OP PE=1 SV=1	O95684	141	GPTTGEGALDLSDVHSPPKSPEGK	T(143): 0; T(144): 0; S(152): 4.9; S(156): 95.4; S(160): 99.6	S(160): 99.6;	High	GPTTGEGALDLSDVHsPPKsPEGK	Unambiguous	1	1	O95684	S16(Phospho); S20(Phospho)	CID	1.0000	0.0000	1	1	T(3): 0.0; T(4): 0.0; S(12): 4.9; S(16): 95.4; S(20): 99.6	4.10	1	21	16	3	846.03778	2536.09879	-0.69	79.68	20956	20956	MS2	0/0	LC_071715_MC122_V_MC-Et-Cy_01_TP.raw	1	multi	2
>sp|O95817|BAG3_HUMAN BAG family molecular chaperone regulator 3 OS=Homo sapiens GN=BAG3 PE=1 SV=3	O95817	283	SSTPLHSPSPIR	S(283): 5.1; S(284): 5.1; T(285): 89.8; S(289): 99.6; S(291): 0.4	S(289): 99.6;	High	SsTPLHsPSPIR	Unambiguous	1	1	O95817	S2(Phospho); S7(Phospho)	CID	1.0000	0.0000	1	1	S(1): 5.1; S(2): 5.1; T(3): 89.8; S(7): 99.6; S(9): 0.4	3.76	0	38	11	2	719.80981	1438.61235	-0.30	50.38	12723	12723	MS2	0/0	LC_071715_MC122_V_MC-Et-Cy_01_TP.raw	1	multi	2
>sp|O95817|BAG3_HUMAN BAG family molecular chaperone regulator 3 OS=Homo sapiens GN=BAG3 PE=1 SV=3	O95817	268	SSVQGASSREGSPAR	S(268): 0; S(269): 0; S(274): 0.8; S(275): 99.2; S(279): 100	S(275): 99.2; S(279): 100;	High	SSVQGASsREGsPAR	Unambiguous	1	1	O95817	S8(Phospho); S12(Phospho)	CID	1.0000	0.0000	1	1	S(1): 0.0; S(2): 0.0; S(7): 0.8; S(8): 99.2; S(12): 100.0	4.51	1	12	8	2	818.32935	1635.65141	-0.63	18.81	3323	3323	MS2	0/0	LC_071715_MC122_V_MC-Et-Cy_01_TP.raw	1	multi	2
>sp|O95817|BAG3_HUMAN BAG family molecular chaperone regulator 3 OS=Homo sapiens GN=BAG3 PE=1 SV=3	O95817	366	VPPAPVPCPPPSPGPSAVPSSPK	S(377): 99.8; S(381): 0.1; S(385): 0.9; S(386): 99.2	S(377): 99.8; S(386): 99.2;	High	VPPAPVPcPPPSPGPsAVPsSPK	Unambiguous	1	1	O95817	C8(Carbamidomethyl); S16(Phospho); S20(Phospho)	CID	0.0858	0.0000	1	1	S(12): 99.8; S(16): 0.1; S(20): 0.9; S(21): 99.2	6.06	0	8	47	2	1190.04395	2379.08061	-2.13	90.82	24033	24033	MS2	0/0	LC_071715_MC122_V_MC-Et-Cy_01_TP.raw	2	multi	2
>sp|O95817|BAG3_HUMAN BAG family molecular chaperone regulator 3 OS=Homo sapiens GN=BAG3 PE=1 SV=3	O95817	366	VPPAPVPCPPPSPGPSAVPSSPK	S(377): 100; S(381): 33.3; S(385): 33.3; S(386): 33.3	S(377): 100;	High	VPPAPVPcPPPsPGPsAVPSSPK	Unambiguous	1	1	O95817	C8(Carbamidomethyl); S12(Phospho); S16(Phospho)	CID	1.0000	0.0000	1	1	S(12): 100.0; S(16): 33.3; S(20): 33.3; S(21): 33.3	4.26	0	13	5	3	793.70013	2379.08585	0.07	91.58	24243	24243	MS2	0/0	LC_071715_MC122_V_MC-Et-Cy_01_TP.raw	2	multi	2
>sp|P00558|PGK1_HUMAN Phosphoglycerate kinase 1 OS=Homo sapiens GN=PGK1 PE=1 SV=3	P00558	198	AKALESPERPF	S(203): 100	S(203): 100;	High	AKALEsPERPF	Unambiguous	1	1	P00558	S6(Phospho)	CID	1.0000	0.0000	1	1	S(6): 100.0	3.75	1	60	100	2	662.81708	1324.62688	-2.18	68.78	14218	14218	MS2	0/0	LC_072215_MC122_V_MC-Et-Cy_01_CP.raw	1	mono
>sp|P00558|PGK1_HUMAN Phosphoglycerate kinase 1 OS=Homo sapiens GN=PGK1 PE=1 SV=3	P00558	200	ALESPERPFLAILGGAK	S(203): 100	S(203): 100;	High	ALEsPERPFLAILGGAK	Unambiguous	1	1	P00558	S4(Phospho)	CID	1.0000	0.0000	1	1	S(4): 100.0	5.01	0	42	91	2	924.98596	1848.96465	1.41	167.21	44000	44000	MS2	0/0	LC_071715_MC122_V_MC-Et-Cy_01_TP.raw	1	mono
>sp|P02765|FETUA_HUMAN Alpha-2-HS-glycoprotein OS=Homo sapiens GN=AHSG PE=1 SV=1	P02765	132	CDSSPDSAEDVR	S(134): 0; S(135): 0; S(138): 100	S(138): 100;	High	cDSSPDsAEDVR	Unambiguous	1	1	P02765	C1(Carbamidomethyl); S7(Phospho)	CID	1.0000	0.0000	1	1	S(3): 0.0; S(4): 0.0; S(7): 100.0	3.99	0	7	45	2	709.25012	1417.49297	-0.58	25.27	5360	5360	MS2	0/0	LC_071715_MC122_V_MC-Et-Cy_01_TP.raw	2	mono
>sp|P02765|FETUA_HUMAN Alpha-2-HS-glycoprotein OS=Homo sapiens GN=AHSG PE=1 SV=1	P02765	132	CDSSPDSAEDVRK	S(134): 0; S(135): 0; S(138): 100	S(138): 100;	High	cDSSPDsAEDVRK	Unambiguous	1	1	P02765	C1(Carbamidomethyl); S7(Phospho)	CID	0.1861	0.0000	1	1	S(3): 0.0; S(4): 0.0; S(7): 100.0	4.46	1	11	9	2	773.29785	1545.58843	-0.22	20.61	3897	3897	MS2	0/0	LC_071715_MC122_V_MC-Et-Cy_01_TP.raw	3	mono
>sp|P05387|RLA2_HUMAN 60S acidic ribosomal protein P2 OS=Homo sapiens GN=RPLP2 PE=1 SV=1	P05387	99	KEESEESDDDMGFGLFD	S(102): 100; S(105): 100	S(102): 100; S(105): 100;	High	KEEsEEsDDDmGFGLFD	Unambiguous	1	1	P05387	S4(Phospho); S7(Phospho); M11(Oxidation)	CID	1.0000	0.0000	1	1	S(4): 100.0; S(7): 100.0	3.57	1	15	26	2	1063.34839	2125.68950	1.18	254.81	70402	70402	MS2	0/0	LC_071015_MC122_V_MC-Et-Cy_03_TB.raw	7	multi	2
[truncated: 251 more rows]

## Sheet: MCF7_Cyto_RA_Details
MCF7 RA Cytoplasmic Extract R2
Phosphopeptides details
[truncated: 1,014 more rows]

## Sheet: MCF7_Cyto_RA-PSMs
MCF7 RA Cytoplasmic Extract	MCF7 RA Cytoplasmic Extract	MCF7 Control Cytoplasmic Extract
[truncated: 345 more rows]

## Sheet: MCF7_Nuc_CTRL_Details
MCF7 Control Nucleat Extract R2
[truncated: 1,464 more rows]

## Sheet: MCF7_Nuc_CTRL_PSMs
	MCF7 Control Nuclear Extract R2	MCF7 Control Cytoplasmic Extract
[truncated: 386 more rows]

[truncated: 10 more sheets: MCF7_Nuc_RA_Details, MCF7_Nuc_RA_PSMs, BT474_Cyto_CTRL_Details, BT474_Cyto_CTRL_PSMs, BT474_Cyto_RA_Details, BT474_Cyto_RA_PSMs, BT474_Nuc_CTRL_Details, BT474_Nuc_CTRL_PSMs, BT474_Nuc_RA_Details, BT474_Nuc_RA_PSMs]
