# Supplementary material for: Phosphoproteome and Transcriptome of RA-Responsive and RA-Resistant Breast Cancer Cell Lines
Source: PLoS One. 2016 Jun 30;11(6):e0157290. doi: 10.1371/journal.pone.0157290 (PMC4928811; doi:10.1371/journal.pone.0157290)
Supplement: S5 Table — The presented data correspond to a representative experiment among two. (XLSX) [file pone.0157290.s008.xlsx]

## Sheet: MCF7
RARα Peptides Details in MCF7 cells
Accession	Description	ΣCoverage	Σ# Proteins	Σ# Unique Peptides	Σ# Peptides	Σ# PSMs	Score Control	Coverage Control	# Peptides Control	# PSM Control	Score RA	Coverage RA	# Peptides RA	# PSM RA	# AAs	MW [kDa]	calc. pI
P10276	Retinoic acid receptor alpha OS=Homo sapiens GN=RARA PE=1 SV=2 - [RARA_HUMAN]	10.17	1	4	4	94	116.458	10.17	4	38	166.887	7.14	3	56	462	50.7384	7.89893
	Phosphorylated site	Control	RA	Sequence	PSM Ambiguity	# Proteins	# Protein Groups	Protein Group Accessions	Modifications	Activation Type	ΔScore	ΔCn	Rank	Search Engine Rank	phosphoRS Site Probabilities	XCorr	# Missed Cleavages	Isolation Interference [%]	Ion Inject Time [ms]	Charge	m/z [Da]	MH+ [Da]	ΔM [ppm]	RT [min]	First Scan	Last Scan	MS Order	Ions Matched	Spectrum File
	S74 + S77	High		IVPsPPsPPPLPR	Unambiguous	1	1	P10276	S4(Phospho); S7(Phospho)	CID	0.0693	0	1	1	S(4): 100.0; S(7): 100.0	2.7355	2	27.0351	100	2	757.366	1513.72	1.83622	195.992	34087	34087	MS2	0/0	LC_012114_MC890_01_MCF7-EtOH-PhosSelect.raw
	S74 + S77	High		IVPsPPsPPPLPR	Unambiguous	1	1	P10276	S4(Phospho); S7(Phospho)	CID	0.0453	0	1	1	S(4): 100.0; S(7): 100.0	2.86592	2	17.8329	100	2	757.366	1513.72	1.59429	196.497	34167	34167	MS2	0/0	LC_012114_MC890_01_MCF7-EtOH-PhosSelect.raw
	S74 + S77	High		IVPsPPsPPPLPR	Unambiguous	1	1	P10276	S4(Phospho); S7(Phospho)	CID	1	0	1	1	S(4): 100.0; S(7): 100.0	2.70469	2	1.70533	15	2	757.366	1513.72	1.91686	198.546	34511	34511	MS2	0/0	LC_012114_MC890_01_MCF7-EtOH-PhosSelect.raw
	S74 + S77	High		IVPsPPsPPPLPR	Unambiguous	1	1	P10276	S4(Phospho); S7(Phospho)	CID	0.0076	0	1	1	S(4): 100.0; S(7): 100.0	2.62683	2	1.7441	30	2	757.366	1513.72	1.83622	201.101	34951	34951	MS2	0/0	LC_012114_MC890_01_MCF7-EtOH-PhosSelect.raw
	S74 + S77	High		IVPsPPsPPPLPR	Unambiguous	1	1	P10276	S4(Phospho); S7(Phospho)	CID	0.0436	0	1	1	S(4): 100.0; S(7): 100.0	3.21252	2	4.90941	51	2	757.366	1513.72	1.51365	201.608	35037	35037	MS2	0/0	LC_012114_MC890_01_MCF7-EtOH-PhosSelect.raw
	S74 + S77	High		IVPsPPsPPPLPR	Unambiguous	1	1	P10276	S4(Phospho); S7(Phospho)	CID	0.0748	0	1	1	S(4): 100.0; S(7): 100.0	2.93944	2	4.16963	69	2	757.365	1513.72	0.868514	202.118	35125	35125	MS2	0/0	LC_012114_MC890_01_MCF7-EtOH-PhosSelect.raw
	S74 + S77	High		IVPsPPsPPPLPR	Unambiguous	1	1	P10276	S4(Phospho); S7(Phospho)	CID	1	0	1	1	S(4): 100.0; S(7): 100.0	2.5034	2	7.33534	100	2	757.366	1513.72	1.67494	202.625	35210	35210	MS2	0/0	LC_012114_MC890_01_MCF7-EtOH-PhosSelect.raw
	S74 + S77	High		IVPsPPsPPPLPR	Unambiguous	1	1	P10276	S4(Phospho); S7(Phospho)	CID	1	0	1	1	S(4): 100.0; S(7): 100.0	2.64011	2	14.5891	100	2	757.366	1513.72	1.67494	204.158	35457	35457	MS2	0/0	LC_012114_MC890_01_MCF7-EtOH-PhosSelect.raw
	S74 + S77	High		IVPsPPsPPPLPR	Unambiguous	1	1	P10276	S4(Phospho); S7(Phospho)	CID	0.0833	0	1	1	S(4): 100.0; S(7): 100.0	3.00319	2	26.2288	100	2	757.366	1513.73	2.23943	206.715	35864	35864	MS2	0/0	LC_012114_MC890_01_MCF7-EtOH-PhosSelect.raw
	S74 + S77	High		IVPsPPsPPPLPR	Unambiguous	1	1	P10276	S4(Phospho); S7(Phospho)	CID	1	0	1	1	S(4): 100.0; S(7): 100.0	2.53261	2	26.6538	100	2	757.366	1513.73	2.23943	208.755	36180	36180	MS2	0/0	LC_012114_MC890_01_MCF7-EtOH-PhosSelect.raw
	S74 + S77	High		IVPsPPsPPPLPR	Unambiguous	1	1	P10276	S4(Phospho); S7(Phospho)	CID	0.0836	0	1	1	S(4): 100.0; S(7): 100.0	2.75298	2	36.0641	100	2	757.366	1513.72	1.67494	212.315	36721	36721	MS2	0/0	LC_012114_MC890_01_MCF7-EtOH-PhosSelect.raw
	S74 + S77		High	IVPsPPsPPPLPR	Unambiguous	1	1	P10276	S4(Phospho); S7(Phospho)	CID	1	0	1	1	S(4): 100.0; S(7): 100.0	2.55032	2	22.764	100	2	757.366	1513.73	2.562	199.667	23071	23071	MS2	0/0	LC_012114_MC890_02_MCF7-RA-PhosSelect.raw
	S74 + S77		High	IVPsPPsPPPLPR	Unambiguous	1	1	P10276	S4(Phospho); S7(Phospho)	CID	0.0117	0	1	1	S(4): 100.0; S(7): 100.0	2.56829	2	20.6287	100	2	757.365	1513.72	0.626587	253.543	42993	42993	MS2	0/0	LC_012214_MC890_02_MCF7-RA-PhosSelect.raw
	S74 + S77		High	IVPsPPsPPPLPR	Unambiguous	1	1	P10276	S4(Phospho); S7(Phospho)	CID	0.1338	0	1	1	S(4): 100.0; S(7): 100.0	2.99026	2	17.6333	100	2	757.364	1513.72	-0.341123	254.571	43199	43199	MS2	0/0	LC_012214_MC890_02_MCF7-RA-PhosSelect.raw
	S74 + S77		High	IVPsPPsPPPLPR	Unambiguous	1	1	P10276	S4(Phospho); S7(Phospho)	CID	0.0616	0	1	1	S(4): 100.0; S(7): 100.0	2.92032	2	26.0831	100	2	757.366	1513.72	1.43301	255.111	43308	43308	MS2	0/0	LC_012214_MC890_02_MCF7-RA-PhosSelect.raw
	S74 + S77		High	IVPsPPsPPPLPR	Unambiguous	1	1	P10276	S4(Phospho); S7(Phospho)	CID	1	0	1	1	S(4): 100.0; S(7): 100.0	2.5663	2	25.2203	100	2	757.365	1513.72	0.223374	255.625	43410	43410	MS2	0/0	LC_012214_MC890_02_MCF7-RA-PhosSelect.raw
	S74 + S77		High	IVPsPPsPPPLPR	Unambiguous	1	1	P10276	S4(Phospho); S7(Phospho)	CID	0.0232	0	1	1	S(4): 100.0; S(7): 100.0	3.01784	2	17.3026	100	2	757.365	1513.72	0.626587	256.13	43511	43511	MS2	0/0	LC_012214_MC890_02_MCF7-RA-PhosSelect.raw
	S74 + S77		High	IVPsPPsPPPLPR	Unambiguous	1	1	P10276	S4(Phospho); S7(Phospho)	CID	0.1254	0	1	1	S(4): 100.0; S(7): 100.0	3.10619	2	20.2289	100	2	757.365	1513.72	1.11044	256.664	43618	43618	MS2	0/0	LC_012214_MC890_02_MCF7-RA-PhosSelect.raw
	S74 + S77		High	IVPsPPsPPPLPR	Unambiguous	1	1	P10276	S4(Phospho); S7(Phospho)	CID	0.0117	0	1	1	S(4): 100.0; S(7): 100.0	3.43361	2	12.6564	88	2	757.365	1513.72	0.868514	258.206	43926	43926	MS2	0/0	LC_012214_MC890_02_MCF7-RA-PhosSelect.raw
	S74 + S77		High	IVPsPPsPPPLPR	Unambiguous	1	1	P10276	S4(Phospho); S7(Phospho)	CID	1	0	1	1	S(4): 100.0; S(7): 100.0	2.66446	2	12.6337	84	2	757.365	1513.72	1.27173	258.727	44027	44027	MS2	0/0	LC_012214_MC890_02_MCF7-RA-PhosSelect.raw
	S74 + S77		High	IVPsPPsPPPLPR	Unambiguous	1	1	P10276	S4(Phospho); S7(Phospho)	CID	0.0719	0	1	1	S(4): 100.0; S(7): 100.0	3.20435	2	24.3297	70	2	757.365	1513.72	0.868514	259.749	44229	44229	MS2	0/0	LC_012214_MC890_02_MCF7-RA-PhosSelect.raw
	S74 + S77		High	IVPsPPsPPPLPR	Unambiguous	1	1	P10276	S4(Phospho); S7(Phospho)	CID	1	0	1	1	S(4): 100.0; S(7): 100.0	2.61599	2	34.7076	69	2	757.365	1513.72	0.949156	260.83	44435	44435	MS2	0/0	LC_012214_MC890_02_MCF7-RA-PhosSelect.raw
	S74 + S77		High	IVPsPPsPPPLPR	Unambiguous	1	1	P10276	S4(Phospho); S7(Phospho)	CID	0.11	0	1	1	S(4): 100.0; S(7): 100.0	3.00307	2	12.7603	47	2	757.366	1513.72	1.59429	261.853	44633	44633	MS2	0/0	LC_012214_MC890_02_MCF7-RA-PhosSelect.raw
	S74 + S77		High	IVPsPPsPPPLPR	Unambiguous	1	1	P10276	S4(Phospho); S7(Phospho)	CID	0.0667	0	1	1	S(4): 100.0; S(7): 100.0	2.69833	2	4.3558	47	2	757.365	1513.72	1.0298	262.889	44832	44832	MS2	0/0	LC_012214_MC890_02_MCF7-RA-PhosSelect.raw
	S74 + S77		High	IVPsPPsPPPLPR	Unambiguous	1	1	P10276	S4(Phospho); S7(Phospho)	CID	1	0	1	1	S(4): 100.0; S(7): 100.0	2.5299	2	9.97859	50	2	757.365	1513.72	0.707229	263.428	44938	44938	MS2	0/0	LC_012214_MC890_02_MCF7-RA-PhosSelect.raw
	S74 + S77		High	IVPsPPsPPPLPR	Unambiguous	1	1	P10276	S4(Phospho); S7(Phospho)	CID	1	0	1	1	S(4): 100.0; S(7): 100.0	2.57047	2	11.5754	46	2	757.365	1513.72	1.27173	263.941	45040	45040	MS2	0/0	LC_012214_MC890_02_MCF7-RA-PhosSelect.raw
	S74 + S77		High	IVPsPPsPPPLPR	Unambiguous	1	1	P10276	S4(Phospho); S7(Phospho)	CID	1	0	1	1	S(4): 100.0; S(7): 100.0	2.58431	2	7.13847	47	2	757.365	1513.72	0.949156	264.464	45144	45144	MS2	0/0	LC_012214_MC890_02_MCF7-RA-PhosSelect.raw
	S74 + S77		High	IVPsPPsPPPLPR	Unambiguous	1	1	P10276	S4(Phospho); S7(Phospho)	CID	0.0396	0	1	1	S(4): 100.0; S(7): 100.0	2.78071	2	3.80538	51	2	757.365	1513.72	0.626587	264.981	45247	45247	MS2	0/0	LC_012214_MC890_02_MCF7-RA-PhosSelect.raw
	S74 + S77		High	IVPsPPsPPPLPR	Unambiguous	1	1	P10276	S4(Phospho); S7(Phospho)	CID	0.0466	0	1	1	S(4): 100.0; S(7): 100.0	3.22309	2	4.51252	57	2	757.365	1513.72	0.868514	266.553	45562	45562	MS2	0/0	LC_012214_MC890_02_MCF7-RA-PhosSelect.raw
	S74 + S77		High	IVPsPPsPPPLPR	Unambiguous	1	1	P10276	S4(Phospho); S7(Phospho)	CID	0.1017	0	1	1	S(4): 100.0; S(7): 100.0	2.94998	2	7.75384	72	2	757.365	1513.72	1.19108	267.12	45682	45682	MS2	0/0	LC_012214_MC890_02_MCF7-RA-PhosSelect.raw
	S74 + S77		High	IVPsPPsPPPLPR	Unambiguous	1	1	P10276	S4(Phospho); S7(Phospho)	CID	0.037	0	1	1	S(4): 100.0; S(7): 100.0	2.96986	2	6.22184	74	2	757.365	1513.72	0.465302	267.632	45791	45791	MS2	0/0	LC_012214_MC890_02_MCF7-RA-PhosSelect.raw
	S74 + S77		High	IVPsPPsPPPLPR	Unambiguous	1	1	P10276	S4(Phospho); S7(Phospho)	CID	0.0331	0	1	1	S(4): 100.0; S(7): 100.0	3.02255	2	2.35446	84	2	757.365	1513.72	0.626587	268.699	46010	46010	MS2	0/0	LC_012214_MC890_02_MCF7-RA-PhosSelect.raw
	S74 + S77		High	IVPsPPsPPPLPR	Unambiguous	1	1	P10276	S4(Phospho); S7(Phospho)	CID	0.0852	0	1	1	S(4): 100.0; S(7): 100.0	3.16684	2	6.61388	91	2	757.365	1513.72	0.304017	269.223	46117	46117	MS2	0/0	LC_012214_MC890_02_MCF7-RA-PhosSelect.raw
	S74 + S77		High	IVPsPPsPPPLPR	Unambiguous	1	1	P10276	S4(Phospho); S7(Phospho)	CID	1	0	1	1	S(4): 100.0; S(7): 100.0	2.50195	2	5.11361	100	2	757.365	1513.72	1.0298	269.751	46228	46228	MS2	0/0	LC_012214_MC890_02_MCF7-RA-PhosSelect.raw
	S74 + S77		High	IVPsPPsPPPLPR	Unambiguous	1	1	P10276	S4(Phospho); S7(Phospho)	CID	0.0115	0	1	1	S(4): 100.0; S(7): 100.0	2.6211	2	10.8993	100	2	757.365	1513.72	1.11044	270.787	46439	46439	MS2	0/0	LC_012214_MC890_02_MCF7-RA-PhosSelect.raw
	S74 + S77		High	IVPsPPsPPPLPR	Unambiguous	1	1	P10276	S4(Phospho); S7(Phospho)	CID	0.0069	0	1	1	S(4): 100.0; S(7): 100.0	2.8782	2	11.3778	100	2	757.365	1513.72	0.949156	271.31	46548	46548	MS2	0/0	LC_012214_MC890_02_MCF7-RA-PhosSelect.raw
	S74 + S77		High	IVPsPPsPPPLPR	Unambiguous	1	1	P10276	S4(Phospho); S7(Phospho)	CID	0.0278	0	1	1	S(4): 100.0; S(7): 100.0	2.87558	2	7.75945	100	2	757.365	1513.72	1.0298	271.835	46655	46655	MS2	0/0	LC_012214_MC890_02_MCF7-RA-PhosSelect.raw
	S74 + S77		High	IVPsPPsPPPLPR	Unambiguous	1	1	P10276	S4(Phospho); S7(Phospho)	CID	0.0263	0	1	1	S(4): 100.0; S(7): 100.0	3.41667	2	10.3359	100	2	757.365	1513.72	0.949156	272.889	46867	46867	MS2	0/0	LC_012214_MC890_02_MCF7-RA-PhosSelect.raw
	S74 + S77		High	IVPsPPsPPPLPR	Unambiguous	1	1	P10276	S4(Phospho); S7(Phospho)	CID	1	0	1	1	S(4): 100.0; S(7): 100.0	2.68414	2	19.2619	100	2	757.365	1513.72	1.27173	273.945	47082	47082	MS2	0/0	LC_012214_MC890_02_MCF7-RA-PhosSelect.raw
	S74 + S77		High	IVPsPPsPPPLPR	Unambiguous	1	1	P10276	S4(Phospho); S7(Phospho)	CID	0.0573	0	1	1	S(4): 100.0; S(7): 100.0	2.79237	2	28.0412	100	2	757.365	1513.72	1.11044	277.563	47806	47806	MS2	0/0	LC_012214_MC890_02_MCF7-RA-PhosSelect.raw
	S74 + S77		High	IVPsPPsPPPLPR	Unambiguous	1	1	P10276	S4(Phospho); S7(Phospho)	CID	1	0	1	1	S(4): 100.0; S(7): 100.0	2.84251	2	23.0248	100	2	757.366	1513.72	1.51365	279.676	48220	48220	MS2	0/0	LC_012214_MC890_02_MCF7-RA-PhosSelect.raw
	S74 + S77		High	IVPsPPsPPPLPR	Unambiguous	1	1	P10276	S4(Phospho); S7(Phospho)	CID	1	0	1	1	S(4): 100.0; S(7): 100.0	2.73623	2	31.955	100	2	757.366	1513.72	1.51365	282.79	48837	48837	MS2	0/0	LC_012214_MC890_02_MCF7-RA-PhosSelect.raw
	S74 + S77		High	IVPsPPsPPPLPR	Unambiguous	1	1	P10276	S4(Phospho); S7(Phospho)	CID	1	0	1	1	S(4): 100.0; S(7): 100.0	2.55402	2	33.8975	100	2	757.366	1513.73	2.48136	284.392	49152	49152	MS2	0/0	LC_012214_MC890_02_MCF7-RA-PhosSelect.raw
	S74 + S77		High	IVPsPPsPPPLPR	Unambiguous	1	1	P10276	S4(Phospho); S7(Phospho)	CID	1	0	1	1	S(4): 100.0; S(7): 100.0	2.64805	2	32.9626	100	2	757.366	1513.72	1.75558	285.989	49463	49463	MS2	0/0	LC_012214_MC890_02_MCF7-RA-PhosSelect.raw
	S77	High		IVPSPPsPPPLPR	Unambiguous	1	1	P10276	S7(Phospho)	CID	0.0186	0	1	1	S(4): 0.0; S(7): 100.0	2.69331	2	1.9673	100	2	717.382	1433.76	0.932582	197.811	34385	34385	MS2	0/0	LC_012114_MC890_01_MCF7-EtOH-PhosSelect.raw
	S77	High		IVPSPPsPPPLPR	Unambiguous	1	1	P10276	S7(Phospho)	CID	0.0377	0	1	1	S(4): 0.0; S(7): 100.0	3.1804	2	0	40	2	717.382	1433.76	1.188	198.326	34472	34472	MS2	0/0	LC_012114_MC890_01_MCF7-EtOH-PhosSelect.raw
	S77	High		IVPSPPsPPPLPR	Unambiguous	1	1	P10276	S7(Phospho)	CID	0.0429	0	1	1	S(4): 0.0; S(7): 100.0	2.79812	2	0	19	2	717.383	1433.76	1.78398	198.832	34561	34561	MS2	0/0	LC_012114_MC890_01_MCF7-EtOH-PhosSelect.raw
	S77	High		IVPSPPsPPPLPR	Unambiguous	1	1	P10276	S7(Phospho)	CID	0.0676	0	1	1	S(4): 0.0; S(7): 100.0	2.80704	2	0	23	2	717.383	1433.76	1.69884	199.862	34741	34741	MS2	0/0	LC_012114_MC890_01_MCF7-EtOH-PhosSelect.raw
	S77	High		IVPSPPsPPPLPR	Unambiguous	1	1	P10276	S7(Phospho)	CID	0.0072	0	1	1	S(4): 0.0; S(7): 100.0	2.79268	2	1.66794	68	2	717.382	1433.76	1.44342	200.37	34827	34827	MS2	0/0	LC_012114_MC890_01_MCF7-EtOH-PhosSelect.raw
	S77		High	IVPSPPsPPPLPR	Unambiguous	1	1	P10276	S7(Phospho)	CID	0.0173	0	1	1	S(4): 0.0; S(7): 100.0	2.89187	2	3.57076	100	2	717.383	1433.76	1.69884	236.892	39882	39882	MS2	0/0	LC_012214_MC890_02_MCF7-RA-PhosSelect.raw
	S77		High	IVPSPPsPPPLPR	Unambiguous	1	1	P10276	S7(Phospho)	CID	0.0157	0	1	1	S(4): 0.0; S(7): 100.0	2.54774	2	0.557423	51	2	717.382	1433.76	1.35828	238.431	40166	40166	MS2	0/0	LC_012214_MC890_02_MCF7-RA-PhosSelect.raw
	S77		High	IVPSPPsPPPLPR	Unambiguous	1	1	P10276	S7(Phospho)	CID	1	0	1	1	S(4): 0.0; S(7): 100.0	2.55027	2	1.81987	48	2	717.382	1433.76	1.27314	238.995	40265	40265	MS2	0/0	LC_012214_MC890_02_MCF7-RA-PhosSelect.raw
	S77		High	IVPSPPsPPPLPR	Unambiguous	1	1	P10276	S7(Phospho)	CID	0.0265	0	1	1	S(4): 0.0; S(7): 100.0	2.63691	2	1.23868	43	2	717.382	1433.76	0.762302	239.501	40356	40356	MS2	0/0	LC_012214_MC890_02_MCF7-RA-PhosSelect.raw
	S77		High	IVPSPPsPPPLPR	Unambiguous	1	1	P10276	S7(Phospho)	CID	1	0	1	1	S(4): 0.0; S(7): 100.0	2.56391	2	2.7694	100	2	717.382	1433.76	1.44342	243.072	41018	41018	MS2	0/0	LC_012214_MC890_02_MCF7-RA-PhosSelect.raw
	S77		High	IVPSPPsPPPLPR	Unambiguous	1	1	P10276	S7(Phospho)	CID	0.0368	0	1	1	S(4): 0.0; S(7): 100.0	2.72035	2	5.06396	100	2	717.382	1433.76	0.847442	243.59	41114	41114	MS2	0/0	LC_012214_MC890_02_MCF7-RA-PhosSelect.raw
	S445	High		LAPPPGScsPS	Unambiguous	1	1	P10276	C8(Carbamidomethyl); S9(Phospho)	CID	1	0	1	1	S(7): 0.3; S(9): 49.9; S(11): 49.9	2.74221	1	0	100	2	575.236	1149.47	0.41688	66.4912	11484	11484	MS2	0/0	LC_012114_MC890_01_MCF7-EtOH-PhosSelect.raw
	S445	High		LAPPPGScsPS	Unambiguous	1	1	P10276	C8(Carbamidomethyl); S9(Phospho)	CID	0.0601	0	1	1	S(7): 0.2; S(9): 49.9; S(11): 49.9	3.32869	1	11.8325	100	2	575.237	1149.47	1.26646	67.0097	11580	11580	MS2	0/0	LC_012114_MC890_01_MCF7-EtOH-PhosSelect.raw
	S445	High		LAPPPGScsPS	Unambiguous	1	1	P10276	C8(Carbamidomethyl); S9(Phospho)	CID	0.1774	0	1	1	S(7): 0.0; S(9): 50.0; S(11): 50.0	3.2684	1	7.68343	100	2	575.237	1149.47	1.69125	68.6478	11880	11880	MS2	0/0	LC_012114_MC890_01_MCF7-EtOH-PhosSelect.raw
	S445	High		LAPPPGScsPS	Unambiguous	1	1	P10276	C8(Carbamidomethyl); S9(Phospho)	CID	0.1364	0	1	1	S(7): 0.0; S(9): 99.9; S(11): 0.1	3.73613	1	0.936781	18	2	575.237	1149.47	1.05406	69.1534	11974	11974	MS2	0/0	LC_012114_MC890_01_MCF7-EtOH-PhosSelect.raw
	S445	High		LAPPPGScsPS	Unambiguous	1	1	P10276	C8(Carbamidomethyl); S9(Phospho)	CID	0.1662	0	1	1	S(7): 0.0; S(9): 4.2; S(11): 95.8	3.90597	1	1.39064	7	2	575.237	1149.47	1.90364	69.6596	12072	12072	MS2	0/0	LC_012114_MC890_01_MCF7-EtOH-PhosSelect.raw
	S445	High		LAPPPGScsPS	Unambiguous	1	1	P10276	C8(Carbamidomethyl); S9(Phospho)	CID	0.1495	0	1	1	S(7): 0.0; S(9): 99.8; S(11): 0.2	3.88367	1	0.577485	10	2	575.237	1149.47	2.11604	70.1755	12170	12170	MS2	0/0	LC_012114_MC890_01_MCF7-EtOH-PhosSelect.raw
	S445	High		LAPPPGScsPS	Unambiguous	1	1	P10276	C8(Carbamidomethyl); S9(Phospho)	CID	0.1532	0	1	1	S(7): 0.0; S(9): 96.3; S(11): 3.7	3.59484	1	1.06764	47	2	575.237	1149.47	2.00984	70.6847	12265	12265	MS2	0/0	LC_012114_MC890_01_MCF7-EtOH-PhosSelect.raw
	S445	High		LAPPPGScsPS	Unambiguous	1	1	P10276	C8(Carbamidomethyl); S9(Phospho)	CID	0.1486	0	1	1	S(7): 0.0; S(9): 0.0; S(11): 100.0	3.50003	1	5.21744	100	2	575.237	1149.47	1.79745	71.1964	12361	12361	MS2	0/0	LC_012114_MC890_01_MCF7-EtOH-PhosSelect.raw
	S445	High		LAPPPGScsPS	Unambiguous	1	1	P10276	C8(Carbamidomethyl); S9(Phospho)	CID	0.0344	0	1	1	S(7): 0.0; S(9): 96.0; S(11): 4.0	3.48503	1	0	100	2	575.237	1149.47	1.26646	71.7198	12460	12460	MS2	0/0	LC_012114_MC890_01_MCF7-EtOH-PhosSelect.raw
	S445	High		LAPPPGScsPS	Unambiguous	1	1	P10276	C8(Carbamidomethyl); S9(Phospho)	CID	0.093	0	1	1	S(7): 0.2; S(9): 49.9; S(11): 49.9	3.43532	1	0	100	2	575.237	1149.47	1.47885	72.2409	12556	12556	MS2	0/0	LC_012114_MC890_01_MCF7-EtOH-PhosSelect.raw
	S445	High		LAPPPGScsPS	Unambiguous	1	1	P10276	C8(Carbamidomethyl); S9(Phospho)	CID	0.0508	0	1	1	S(7): 0.3; S(9): 94.3; S(11): 5.4	2.94512	1	12.5016	100	2	575.237	1149.47	1.16026	72.7444	12650	12650	MS2	0/0	LC_012114_MC890_01_MCF7-EtOH-PhosSelect.raw
	S445	High		LAPPPGScsPS	Unambiguous	1	1	P10276	C8(Carbamidomethyl); S9(Phospho)	CID	1	0	1	1	S(7): 0.0; S(9): 6.0; S(11): 94.0	2.69087	1	8.96577	100	2	575.237	1149.47	2.32843	73.2621	12746	12746	MS2	0/0	LC_012114_MC890_01_MCF7-EtOH-PhosSelect.raw
	S445	High		LAPPPGScsPS	Unambiguous	1	1	P10276	C8(Carbamidomethyl); S9(Phospho)	CID	0.097	0	1	1	S(7): 0.1; S(9): 93.2; S(11): 6.7	2.9937	1	25.6676	100	2	575.237	1149.47	1.05406	73.8614	12858	12858	MS2	0/0	LC_012114_MC890_01_MCF7-EtOH-PhosSelect.raw
	S445	High		LAPPPGScsPS	Unambiguous	1	1	P10276	C8(Carbamidomethyl); S9(Phospho)	CID	1	0	1	1	S(7): 0.0; S(9): 0.0; S(11): 100.0	2.58404	1	41.9015	100	2	575.236	1149.47	0.41688	85.4658	14992	14992	MS2	0/0	LC_012114_MC890_01_MCF7-EtOH-PhosSelect.raw
	S445		High	LAPPPGScsPS	Unambiguous	1	1	P10276	C8(Carbamidomethyl); S9(Phospho)	CID	0.1492	0	1	1	S(7): 0.0; S(9): 50.0; S(11): 50.0	2.95104	1	41.475	64	2	575.236	1149.46	-0.326502	76.1207	11481	11481	MS2	0/0	LC_012214_MC890_02_MCF7-RA-PhosSelect.raw
	S445		High	LAPPPGScsPS	Unambiguous	1	1	P10276	C8(Carbamidomethyl); S9(Phospho)	CID	0.1826	0	1	1	S(7): 0.0; S(9): 99.9; S(11): 0.1	3.3415	1	2.42821	23	2	575.237	1149.47	1.47885	76.6269	11566	11566	MS2	0/0	LC_012214_MC890_02_MCF7-RA-PhosSelect.raw
	S445		High	LAPPPGScsPS	Unambiguous	1	1	P10276	C8(Carbamidomethyl); S9(Phospho)	CID	0.1704	0	1	1	S(7): 0.0; S(9): 96.2; S(11): 3.8	3.58109	1	0.609249	11	2	575.237	1149.47	2.00984	77.1291	11651	11651	MS2	0/0	LC_012214_MC890_02_MCF7-RA-PhosSelect.raw
	S445		High	LAPPPGScsPS	Unambiguous	1	1	P10276	C8(Carbamidomethyl); S9(Phospho)	CID	0.1556	0	1	1	S(7): 0.0; S(9): 96.4; S(11): 3.6	3.60291	1	0.295057	7	2	575.237	1149.47	1.69125	77.6457	11742	11742	MS2	0/0	LC_012214_MC890_02_MCF7-RA-PhosSelect.raw
	S445		High	LAPPPGScsPS	Unambiguous	1	1	P10276	C8(Carbamidomethyl); S9(Phospho)	CID	0.139	0	1	1	S(7): 0.0; S(9): 96.2; S(11): 3.8	3.74481	1	0.108233	7	2	575.237	1149.47	1.26646	78.155	11833	11833	MS2	0/0	LC_012214_MC890_02_MCF7-RA-PhosSelect.raw
	S445		High	LAPPPGScsPS	Unambiguous	1	1	P10276	C8(Carbamidomethyl); S9(Phospho)	CID	0.1556	0	1	1	S(7): 0.0; S(9): 4.2; S(11): 95.8	3.60172	1	0.440975	10	2	575.237	1149.47	0.947867	78.6646	11921	11921	MS2	0/0	LC_012214_MC890_02_MCF7-RA-PhosSelect.raw
	S445		High	LAPPPGScsPS	Unambiguous	1	1	P10276	C8(Carbamidomethyl); S9(Phospho)	CID	0.1595	0	1	1	S(7): 0.0; S(9): 50.0; S(11): 50.0	3.95351	1	0.359051	23	2	575.236	1149.47	0.84167	79.1731	12007	12007	MS2	0/0	LC_012214_MC890_02_MCF7-RA-PhosSelect.raw
	S445		High	LAPPPGScsPS	Unambiguous	1	1	P10276	C8(Carbamidomethyl); S9(Phospho)	CID	0.1667	0	1	1	S(7): 0.0; S(9): 96.4; S(11): 3.6	3.41876	1	3.19648	51	2	575.236	1149.47	0.310683	79.6855	12095	12095	MS2	0/0	LC_012214_MC890_02_MCF7-RA-PhosSelect.raw
	S445		High	LAPPPGScsPS	Unambiguous	1	1	P10276	C8(Carbamidomethyl); S9(Phospho)	CID	0.1548	0	1	1	S(7): 0.0; S(9): 95.5; S(11): 4.5	3.22516	1	20.0624	100	2	575.236	1149.47	0.310683	80.1936	12181	12181	MS2	0/0	LC_012214_MC890_02_MCF7-RA-PhosSelect.raw
	S445		High	LAPPPGScsPS	Unambiguous	1	1	P10276	C8(Carbamidomethyl); S9(Phospho)	CID	0.1541	0	1	1	S(7): 0.0; S(9): 50.0; S(11): 50.0	3.05119	1	33.9815	100	2	575.236	1149.46	-0.220305	80.7289	12275	12275	MS2	0/0	LC_012214_MC890_02_MCF7-RA-PhosSelect.raw
	S36	High		LGGLsPPGA	Unambiguous	1	1	P10276	S5(Phospho)	CID	1	0	1	1	S(5): 100.0	2.70623	1	15.6303	100	2	424.7	848.393	1.43026	160.381	28508	28508	MS2	0/0	LC_012114_MC890_01_MCF7-EtOH-PhosSelect.raw
	S36	High		LGGLsPPGA	Unambiguous	1	1	P10276	S5(Phospho)	CID	0.2105	0	1	1	S(5): 100.0	3.2328	1	0	100	2	424.7	848.393	1.28638	160.89	28592	28592	MS2	0/0	LC_012114_MC890_01_MCF7-EtOH-PhosSelect.raw
	S36	High		LGGLsPPGA	Unambiguous	1	1	P10276	S5(Phospho)	CID	0.233	0	1	1	S(5): 100.0	3.38707	1	4.8332	100	2	424.7	848.393	1.78997	161.404	28670	28670	MS2	0/0	LC_012114_MC890_01_MCF7-EtOH-PhosSelect.raw
	S36	High		LGGLsPPGA	Unambiguous	1	1	P10276	S5(Phospho)	CID	0.2565	0	1	1	S(5): 100.0	3.47426	1	0	100	2	424.7	848.393	1.57415	161.912	28750	28750	MS2	0/0	LC_012114_MC890_01_MCF7-EtOH-PhosSelect.raw
	S36	High		LGGLsPPGA	Unambiguous	1	1	P10276	S5(Phospho)	CID	0.2377	0	1	1	S(5): 100.0	3.66353	1	0	100	2	424.7	848.393	1.71803	162.417	28829	28829	MS2	0/0	LC_012114_MC890_01_MCF7-EtOH-PhosSelect.raw
	S36	High		LGGLsPPGA	Unambiguous	1	1	P10276	S5(Phospho)	CID	1	0	1	1	S(5): 100.0	3.20237	1	0	100	2	424.7	848.392	0.854726	162.93	28914	28914	MS2	0/0	LC_012114_MC890_01_MCF7-EtOH-PhosSelect.raw
	S36	High		LGGLsPPGA	Unambiguous	1	1	P10276	S5(Phospho)	CID	1	0	1	1	S(5): 100.0	3.05268	1	0	100	2	424.7	848.393	1.28638	163.436	28999	28999	MS2	0/0	LC_012114_MC890_01_MCF7-EtOH-PhosSelect.raw
	S36		High	LGGLsPPGA	Unambiguous	1	1	P10276	S5(Phospho)	CID	0.1824	0	1	1	S(5): 100.0	3.28579	1	9.8337	100	2	424.7	848.393	2.0058	162.843	26936	26936	MS2	0/0	LC_012214_MC890_02_MCF7-RA-PhosSelect.raw
	S36		High	LGGLsPPGA	Unambiguous	1	1	P10276	S5(Phospho)	CID	1	0	1	1	S(5): 100.0	3.34289	1	11.4928	100	2	424.7	848.393	2.14968	163.361	27026	27026	MS2	0/0	LC_012214_MC890_02_MCF7-RA-PhosSelect.raw
	S36		High	LGGLsPPGA	Unambiguous	1	1	P10276	S5(Phospho)	CID	0.2442	0	1	1	S(5): 100.0	3.85422	1	9.37702	100	2	424.7	848.393	2.36551	163.875	27117	27117	MS2	0/0	LC_012214_MC890_02_MCF7-RA-PhosSelect.raw
	S36		High	LGGLsPPGA	Unambiguous	1	1	P10276	S5(Phospho)	CID	0.2275	0	1	1	S(5): 100.0	3.33972	1	2.8989	100	2	424.7	848.393	2.0058	164.38	27209	27209	MS2	0/0	LC_012214_MC890_02_MCF7-RA-PhosSelect.raw
	S36		High	LGGLsPPGA	Unambiguous	1	1	P10276	S5(Phospho)	CID	0.2068	0	1	1	S(5): 100.0	3.23934	1	6.82522	100	2	424.7	848.393	1.57415	164.896	27299	27299	MS2	0/0	LC_012214_MC890_02_MCF7-RA-PhosSelect.raw
	S36		High	LGGLsPPGA	Unambiguous	1	1	P10276	S5(Phospho)	CID	1	0	1	1	S(5): 100.0	2.94642	1	0	100	2	424.7	848.393	1.28638	165.416	27391	27391	MS2	0/0	LC_012214_MC890_02_MCF7-RA-PhosSelect.raw
	S36		High	LGGLsPPGA	Unambiguous	1	1	P10276	S5(Phospho)	CID	1	0	1	1	S(5): 100.0	2.80753	1	6.22487	100	2	424.7	848.392	1.14249	165.934	27484	27484	MS2	0/0	LC_012214_MC890_02_MCF7-RA-PhosSelect.raw
	No Phosphorylation	High		LSGQPGGGGRDGGG	Unambiguous	1	1	P10276		CID	1	0	1	1		2.85662	0	36.0065	100	2	586.277	1171.55	1.53754	26.4409	3826	3826	MS2	0/0	LC_012114_MC890_01_MCF7-EtOH-PhosSelect.raw

## Sheet: BT474
RARα Peptides Details in BT474 cells
Accession	Description	ΣCoverage	Σ# Proteins	Σ# Unique Peptides	Σ# Peptides	Σ# PSMs	Score Control	Coverage Control	# Peptides Control	# PSM Control	Score RA	Coverage RA	# Peptides RA	# PSM RA	# AAs	MW [kDa]	calc. pI
P10276	Retinoic acid receptor alpha OS=Homo sapiens GN=RARA PE=1 SV=2 - [RARA_HUMAN]	13.42	1	5	5	56	113.548	13.42	5	37	59.3906	7.14	3	19	462	50.7384	7.89893
	Phosphorylated site	Control	RA	Sequence	PSM Ambiguity	# Proteins	# Protein Groups	Protein Group Accessions	Modifications	Activation Type	ΔScore	ΔCn	Rank	Search Engine Rank	phosphoRS Site Probabilities	XCorr	# Missed Cleavages	Isolation Interference [%]	Ion Inject Time [ms]	Charge	m/z [Da]	MH+ [Da]	ΔM [ppm]	RT [min]	First Scan	Last Scan	MS Order	Ions Matched	Spectrum File
	S36	High		LGGLsPPGA	Unambiguous	1	1	P10276	S5(Phospho)	CID	1	0	1	1	S(5): 100.0	2.86233	1	15.6486	100	2	424.7	848.393	1.28638	165.225	29766	29766	MS2	0/0	LC_040314_MC928_01_EtOH-PhosSelect.raw
	S36	High		LGGLsPPGA	Unambiguous	1	1	P10276	S5(Phospho)	CID	0.2428	0	1	1	S(5): 100.0	3.46157	1	0	100	2	424.7	848.393	1.78997	165.737	29861	29861	MS2	0/0	LC_040314_MC928_01_EtOH-PhosSelect.raw
	S36	High		LGGLsPPGA	Unambiguous	1	1	P10276	S5(Phospho)	CID	0.1246	0	1	1	S(5): 100.0	2.97043	1	0	100	2	424.7	848.393	1.57415	166.261	29955	29955	MS2	0/0	LC_040314_MC928_01_EtOH-PhosSelect.raw
	S36	High		LGGLsPPGA	Unambiguous	1	1	P10276	S5(Phospho)	CID	0.2485	0	1	1	S(5): 100.0	3.38048	1	1.90595	87	2	424.7	848.393	1.35832	166.783	30053	30053	MS2	0/0	LC_040314_MC928_01_EtOH-PhosSelect.raw
	S36	High		LGGLsPPGA	Unambiguous	1	1	P10276	S5(Phospho)	CID	0.2328	0	1	1	S(5): 100.0	3.34674	1	0	87	2	424.7	848.393	2.0058	167.302	30148	30148	MS2	0/0	LC_040314_MC928_01_EtOH-PhosSelect.raw
	S36	High		LGGLsPPGA	Unambiguous	1	1	P10276	S5(Phospho)	CID	0.1994	0	1	1	S(5): 100.0	3.20861	1	0	100	2	424.7	848.393	1.64609	167.807	30239	30239	MS2	0/0	LC_040314_MC928_01_EtOH-PhosSelect.raw
	S36	High		LGGLsPPGA	Unambiguous	1	1	P10276	S5(Phospho)	CID	0.2566	0	1	1	S(5): 100.0	3.42736	1	0	100	2	424.7	848.393	1.78997	168.312	30330	30330	MS2	0/0	LC_040314_MC928_01_EtOH-PhosSelect.raw
	S36	High		LGGLsPPGA	Unambiguous	1	1	P10276	S5(Phospho)	CID	1	0	1	1	S(5): 100.0	2.74302	1	4.70315	100	2	424.7	848.393	1.93386	168.822	30423	30423	MS2	0/0	LC_040314_MC928_01_EtOH-PhosSelect.raw
	S36		High	LGGLsPPGA	Unambiguous	1	1	P10276	S5(Phospho)	CID	1	0	1	1	S(5): 100.0	2.88121	1	0	100	2	424.699	848.391	-0.00858021	164.369	29146	29146	MS2	0/0	LC_040314_MC928_02_+RA-PhosSelect.raw
	S36		High	LGGLsPPGA	Unambiguous	1	1	P10276	S5(Phospho)	CID	0.2	0	1	1	S(5): 100.0	3.50071	1	0	100	2	424.7	848.392	1.07055	164.892	29241	29241	MS2	0/0	LC_040314_MC928_02_+RA-PhosSelect.raw
	S36		High	LGGLsPPGA	Unambiguous	1	1	P10276	S5(Phospho)	CID	1	0	1	1	S(5): 100.0	3.1018	1	0	100	2	424.7	848.393	1.43026	165.425	29339	29339	MS2	0/0	LC_040314_MC928_02_+RA-PhosSelect.raw
	S36		High	LGGLsPPGA	Unambiguous	1	1	P10276	S5(Phospho)	CID	1	0	1	1	S(5): 100.0	3.35806	1	0	91	2	424.7	848.392	0.710841	165.938	29434	29434	MS2	0/0	LC_040314_MC928_02_+RA-PhosSelect.raw
	S36		High	LGGLsPPGA	Unambiguous	1	1	P10276	S5(Phospho)	CID	0.2339	0	1	1	S(5): 100.0	3.71921	1	0	100	2	424.7	848.392	0.710841	166.443	29528	29528	MS2	0/0	LC_040314_MC928_02_+RA-PhosSelect.raw
	S36		High	LGGLsPPGA	Unambiguous	1	1	P10276	S5(Phospho)	CID	0.1526	0	1	1	S(5): 100.0	3.07697	1	0	100	2	424.7	848.392	1.14249	166.958	29622	29622	MS2	0/0	LC_040314_MC928_02_+RA-PhosSelect.raw
	S36		High	LGGLsPPGA	Unambiguous	1	1	P10276	S5(Phospho)	CID	0.2331	0	1	1	S(5): 100.0	3.55523	1	0	100	2	424.7	848.392	0.854726	167.469	29713	29713	MS2	0/0	LC_040314_MC928_02_+RA-PhosSelect.raw
	S74 + S77	High		IVPsPPsPPPLPR	Unambiguous	1	1	P10276	S4(Phospho); S7(Phospho)	CID	0.0596	0	1	1	S(4): 100.0; S(7): 100.0	3.18829	2	4.69782	44	2	757.366	1513.73	2.23943	201.139	36044	36044	MS2	0/0	LC_040314_MC928_01_EtOH-PhosSelect.raw
	S74 + S77	High		IVPsPPsPPPLPR	Unambiguous	1	1	P10276	S4(Phospho); S7(Phospho)	CID	0.0234	0	1	1	S(4): 100.0; S(7): 100.0	2.99213	2	1.57045	17	2	757.366	1513.72	1.59429	202.668	36314	36314	MS2	0/0	LC_040314_MC928_01_EtOH-PhosSelect.raw
	S74 + S77	High		IVPsPPsPPPLPR	Unambiguous	1	1	P10276	S4(Phospho); S7(Phospho)	CID	0.0799	0	1	1	S(4): 100.0; S(7): 100.0	3.12765	2	1.33529	17	2	757.365	1513.72	1.0298	203.719	36505	36505	MS2	0/0	LC_040314_MC928_01_EtOH-PhosSelect.raw
	S74 + S77	High		IVPsPPsPPPLPR	Unambiguous	1	1	P10276	S4(Phospho); S7(Phospho)	CID	0.021	0	1	1	S(4): 100.0; S(7): 100.0	2.85938	2	2.00037	20	2	757.365	1513.72	1.19108	204.226	36599	36599	MS2	0/0	LC_040314_MC928_01_EtOH-PhosSelect.raw
	S74 + S77	High		IVPsPPsPPPLPR	Unambiguous	1	1	P10276	S4(Phospho); S7(Phospho)	CID	0.0456	0	1	1	S(4): 100.0; S(7): 100.0	2.62912	2	2.48691	30	2	757.366	1513.72	1.75558	204.733	36691	36691	MS2	0/0	LC_040314_MC928_01_EtOH-PhosSelect.raw
	S74 + S77	High		IVPsPPsPPPLPR	Unambiguous	1	1	P10276	S4(Phospho); S7(Phospho)	CID	0.0113	0	1	1	S(4): 100.0; S(7): 100.0	2.65568	2	9.45231	89	2	757.366	1513.72	1.91686	206.804	37071	37071	MS2	0/0	LC_040314_MC928_01_EtOH-PhosSelect.raw
	S74 + S77	High		IVPsPPsPPPLPR	Unambiguous	1	1	P10276	S4(Phospho); S7(Phospho)	CID	0.0214	0	1	1	S(4): 100.0; S(7): 100.0	2.81397	2	8.71927	100	2	757.366	1513.72	1.67494	207.325	37165	37165	MS2	0/0	LC_040314_MC928_01_EtOH-PhosSelect.raw
	S74 + S77	High		IVPsPPsPPPLPR	Unambiguous	1	1	P10276	S4(Phospho); S7(Phospho)	CID	0.0418	0	1	1	S(4): 100.0; S(7): 100.0	2.86876	2	15.349	100	2	757.365	1513.72	0.304017	208.863	37436	37436	MS2	0/0	LC_040314_MC928_01_EtOH-PhosSelect.raw
	S74 + S77	High		IVPsPPsPPPLPR	Unambiguous	1	1	P10276	S4(Phospho); S7(Phospho)	CID	1	0	1	1	S(4): 100.0; S(7): 100.0	2.57023	2	21.8181	100	2	757.365	1513.72	1.27173	210.908	37793	37793	MS2	0/0	LC_040314_MC928_01_EtOH-PhosSelect.raw
	S74 + S77		High	IVPsPPsPPPLPR	Unambiguous	1	1	P10276	S4(Phospho); S7(Phospho)	CID	1	0	1	1	S(4): 100.0; S(7): 100.0	2.61308	2	15.2839	100	2	757.365	1513.72	0.949156	202.515	35677	35677	MS2	0/0	LC_040314_MC928_02_+RA-PhosSelect.raw
	S74 + S77		High	IVPsPPsPPPLPR	Unambiguous	1	1	P10276	S4(Phospho); S7(Phospho)	CID	1	0	1	1	S(4): 100.0; S(7): 100.0	2.69394	2	8.59671	88	2	757.365	1513.72	0.465302	203.019	35760	35760	MS2	0/0	LC_040314_MC928_02_+RA-PhosSelect.raw
	S74 + S77		High	IVPsPPsPPPLPR	Unambiguous	1	1	P10276	S4(Phospho); S7(Phospho)	CID	0.0204	0	1	1	S(4): 100.0; S(7): 100.0	2.94308	2	2.97413	49	2	757.365	1513.72	1.19108	203.527	35851	35851	MS2	0/0	LC_040314_MC928_02_+RA-PhosSelect.raw
	S74 + S77		High	IVPsPPsPPPLPR	Unambiguous	1	1	P10276	S4(Phospho); S7(Phospho)	CID	0.0535	0	1	1	S(4): 100.0; S(7): 100.0	2.98554	2	2.15552	28	2	757.365	1513.72	0.707229	204.55	36034	36034	MS2	0/0	LC_040314_MC928_02_+RA-PhosSelect.raw
	S74 + S77		High	IVPsPPsPPPLPR	Unambiguous	1	1	P10276	S4(Phospho); S7(Phospho)	CID	1	0	1	1	S(4): 100.0; S(7): 100.0	2.55687	2	2.76695	32	2	757.365	1513.72	1.11044	205.067	36126	36126	MS2	0/0	LC_040314_MC928_02_+RA-PhosSelect.raw
	S74 + S77		High	IVPsPPsPPPLPR	Unambiguous	1	1	P10276	S4(Phospho); S7(Phospho)	CID	0.0423	0	1	1	S(4): 100.0; S(7): 100.0	2.83707	2	18.9605	100	2	757.366	1513.72	1.43301	207.623	36557	36557	MS2	0/0	LC_040314_MC928_02_+RA-PhosSelect.raw
	S77	High		IVPSPPsPPPLPR	Unambiguous	1	1	P10276	S7(Phospho)	CID	0.0675	0	1	1	S(4): 0.1; S(7): 99.9	3.25542	2	0.334953	21	3	478.59	1433.76	1.11477	203.889	36537	36537	MS2	0/0	LC_040314_MC928_01_EtOH-PhosSelect.raw
	S77	High		IVPSPPsPPPLPR	Unambiguous	1	1	P10276	S7(Phospho)	CID	0.0826	0	1	1	S(4): 0.0; S(7): 100.0	3.26513	2	0.0467074	3	2	717.383	1433.76	2.37996	204.467	36645	36645	MS2	0/0	LC_040314_MC928_01_EtOH-PhosSelect.raw
	S77	High		IVPSPPsPPPLPR	Unambiguous	1	1	P10276	S7(Phospho)	CID	0.0079	0	1	1	S(4): 0.0; S(7): 100.0	2.53496	2	0.649166	36	2	717.382	1433.76	1.6137	206.512	37021	37021	MS2	0/0	LC_040314_MC928_01_EtOH-PhosSelect.raw
	S77	High		IVPSPPsPPPLPR	Unambiguous	1	1	P10276	S7(Phospho)	CID	0.0289	0	1	1	S(4): 0.0; S(7): 100.0	2.77325	2	8.10735	100	2	717.382	1433.76	0.421741	208.585	37389	37389	MS2	0/0	LC_040314_MC928_01_EtOH-PhosSelect.raw
	S77		High	IVPSPPsPPPLPR	Unambiguous	1	1	P10276	S7(Phospho)	CID	1	0	1	1	S(4): 0.0; S(7): 100.0	2.60323	2	0.588767	13	2	717.383	1433.76	1.86912	205.451	36193	36193	MS2	0/0	LC_040314_MC928_02_+RA-PhosSelect.raw
	S77		High	IVPSPPsPPPLPR	Unambiguous	1	1	P10276	S7(Phospho)	CID	0.0906	0	1	1	S(4): 0.0; S(7): 100.0	2.75626	2	0	100	2	717.382	1433.76	1.10286	206.478	36365	36365	MS2	0/0	LC_040314_MC928_02_+RA-PhosSelect.raw
	S445	High		LAPPPGScsPS	Unambiguous	1	1	P10276	C8(Carbamidomethyl); S9(Phospho)	CID	0.1254	0	1	1	S(7): 0.0; S(9): 4.4; S(11): 95.6	3.02732	1	7.21046	100	2	575.237	1149.47	1.37266	70.7033	12227	12227	MS2	0/0	LC_040314_MC928_01_EtOH-PhosSelect.raw
	S445	High		LAPPPGScsPS	Unambiguous	1	1	P10276	C8(Carbamidomethyl); S9(Phospho)	CID	0.1099	0	1	1	S(7): 0.0; S(9): 3.5; S(11): 96.5	3.5458	1	16.405	100	2	575.237	1149.47	1.47885	72.4473	12565	12565	MS2	0/0	LC_040314_MC928_01_EtOH-PhosSelect.raw
	S445	High		LAPPPGScsPS	Unambiguous	1	1	P10276	C8(Carbamidomethyl); S9(Phospho)	CID	0.1357	0	1	1	S(7): 0.0; S(9): 96.6; S(11): 3.4	3.60946	1	0.882811	15	2	575.236	1149.47	0.84167	72.9686	12668	12668	MS2	0/0	LC_040314_MC928_01_EtOH-PhosSelect.raw
	S445	High		LAPPPGScsPS	Unambiguous	1	1	P10276	C8(Carbamidomethyl); S9(Phospho)	CID	0.1576	0	1	1	S(7): 0.0; S(9): 96.4; S(11): 3.6	3.86559	1	0.0890449	8	2	575.237	1149.47	1.37266	73.4879	12768	12768	MS2	0/0	LC_040314_MC928_01_EtOH-PhosSelect.raw
	S445	High		LAPPPGScsPS	Unambiguous	1	1	P10276	C8(Carbamidomethyl); S9(Phospho)	CID	0.1328	0	1	1	S(7): 0.0; S(9): 96.4; S(11): 3.6	3.53846	1	0.238193	17	2	575.237	1149.47	2.22223	74.0301	12870	12870	MS2	0/0	LC_040314_MC928_01_EtOH-PhosSelect.raw
	S445	High		LAPPPGScsPS	Unambiguous	1	1	P10276	C8(Carbamidomethyl); S9(Phospho)	CID	0.135	0	1	1	S(7): 0.0; S(9): 3.3; S(11): 96.7	3.63202	1	0	60	2	575.237	1149.47	1.16026	74.5448	12968	12968	MS2	0/0	LC_040314_MC928_01_EtOH-PhosSelect.raw
	S445	High		LAPPPGScsPS	Unambiguous	1	1	P10276	C8(Carbamidomethyl); S9(Phospho)	CID	0.1035	0	1	1	S(7): 0.0; S(9): 50.0; S(11): 50.0	3.66806	1	0	100	2	575.237	1149.47	1.05406	75.0528	13066	13066	MS2	0/0	LC_040314_MC928_01_EtOH-PhosSelect.raw
	S445	High		LAPPPGScsPS	Unambiguous	1	1	P10276	C8(Carbamidomethyl); S9(Phospho)	CID	0.0845	0	1	1	S(7): 0.0; S(9): 50.0; S(11): 50.0	3.54784	1	5.76246	100	2	575.236	1149.47	0.629275	75.5793	13166	13166	MS2	0/0	LC_040314_MC928_01_EtOH-PhosSelect.raw
	S445	High		LAPPPGScsPS	Unambiguous	1	1	P10276	C8(Carbamidomethyl); S9(Phospho)	CID	0.1596	0	1	1	S(7): 0.0; S(9): 50.0; S(11): 50.0	3.31523	1	0	100	2	575.237	1149.47	1.26646	76.0891	13265	13265	MS2	0/0	LC_040314_MC928_01_EtOH-PhosSelect.raw
	S445	High		LAPPPGScsPS	Unambiguous	1	1	P10276	C8(Carbamidomethyl); S9(Phospho)	CID	0.152	0	1	1	S(7): 0.1; S(9): 50.0; S(11): 50.0	3.28909	1	7.78001	100	2	575.237	1149.47	1.69125	76.6116	13364	13364	MS2	0/0	LC_040314_MC928_01_EtOH-PhosSelect.raw
	S445	High		LAPPPGScsPS	Unambiguous	1	1	P10276	C8(Carbamidomethyl); S9(Phospho)	CID	1	0	1	1	S(7): 0.0; S(9): 50.0; S(11): 50.0	2.58547	1	0	100	2	575.236	1149.46	-0.4327	77.1486	13467	13467	MS2	0/0	LC_040314_MC928_01_EtOH-PhosSelect.raw
	S445	High		LAPPPGScsPS	Unambiguous	1	1	P10276	C8(Carbamidomethyl); S9(Phospho)	CID	1	0	1	1	S(7): 3.5; S(9): 48.3; S(11): 48.3	2.59318	1	0	100	2	575.237	1149.47	1.58505	77.6946	13576	13576	MS2	0/0	LC_040314_MC928_01_EtOH-PhosSelect.raw
	S445	High		LAPPPGScsPS	Unambiguous	1	1	P10276	C8(Carbamidomethyl); S9(Phospho)	CID	1	0	1	1	S(7): 0.8; S(9): 91.1; S(11): 8.1	2.56662	1	0	100	2	575.237	1149.47	1.47885	78.2115	13680	13680	MS2	0/0	LC_040314_MC928_01_EtOH-PhosSelect.raw
	S445		High	LAPPPGScsPS	Unambiguous	1	1	P10276	C8(Carbamidomethyl); S9(Phospho)	CID	0.1433	0	1	1	S(7): 0.2; S(9): 99.6; S(11): 0.2	3.41732	1	6.93321	84	2	575.237	1149.47	0.947867	71.6393	12309	12309	MS2	0/0	LC_040314_MC928_02_+RA-PhosSelect.raw
	S445		High	LAPPPGScsPS	Unambiguous	1	1	P10276	C8(Carbamidomethyl); S9(Phospho)	CID	0.1303	0	1	1	S(7): 0.0; S(9): 95.9; S(11): 4.1	3.76103	1	0	26	2	575.236	1149.47	0.84167	72.1575	12407	12407	MS2	0/0	LC_040314_MC928_02_+RA-PhosSelect.raw
	S445		High	LAPPPGScsPS	Unambiguous	1	1	P10276	C8(Carbamidomethyl); S9(Phospho)	CID	0.133	0	1	1	S(7): 0.2; S(9): 99.6; S(11): 0.2	3.61314	1	0	46	2	575.237	1149.47	1.26646	72.6691	12501	12501	MS2	0/0	LC_040314_MC928_02_+RA-PhosSelect.raw
	S445		High	LAPPPGScsPS	Unambiguous	1	1	P10276	C8(Carbamidomethyl); S9(Phospho)	CID	0.117	0	1	1	S(7): 0.0; S(9): 50.0; S(11): 50.0	3.41689	1	0	100	2	575.237	1149.47	1.58505	73.1929	12600	12600	MS2	0/0	LC_040314_MC928_02_+RA-PhosSelect.raw
	S461	High		LSPSSNRSSPATHsP	Unambiguous	1	1	P10276	S14(Phospho)	CID	1	0	1	1	S(2): 0.0; S(4): 0.0; S(5): 0.0; S(8): 0.0; S(9): 0.0; T(12): 1.1; S(14): 98.9	2.58678	1	0	100	2	802.857	1604.71	0.441588	43.8844	6930	6930	MS2	0/0	LC_040314_MC928_01_EtOH-PhosSelect.raw
	No Phosphorylation	High		LSGQPGGGGRDGGG	Unambiguous	1	1	P10276		CID	1	0	1	1		2.58177	0	11.8379	100	2	586.277	1171.55	1.53754	25.4007	3382	3382	MS2	0/0	LC_040314_MC928_01_EtOH-PhosSelect.raw
	No Phosphorylation	High		LSGQPGGGGRDGGG	Unambiguous	1	1	P10276		CID	1	0	1	1		2.66099	0	32.5227	100	2	586.276	1171.54	-0.233791	33.2359	4861	4861	MS2	0/0	LC_040314_MC928_01_EtOH-PhosSelect.raw
