# Supplementary material for: Phosphoproteome and Transcriptome of RA-Responsive and RA-Resistant Breast Cancer Cell Lines
Source: PLoS One. 2016 Jun 30;11(6):e0157290. doi: 10.1371/journal.pone.0157290 (PMC4928811; doi:10.1371/journal.pone.0157290)
Supplement: S6 Table — Ensembl IDs, gene names, descriptions and normalized expression values for transcripts that are induced or repressed by RA in the different cell lines are shown. The log2 change in expression and adjusted p value are also indicated. (XLS) [file pone.0157290.s009.xls]

## Sheet: MCF7-4hRA_vs_MCF7-0h
Ensembl gene id	MCF7-0h (raw)	MCF7-4h (raw)	MCF7-0h (normalized)	MCF7-4h (normalized)	log2(MCF7-4h/MCF7-0h)	P-value	Adjusted p-value	Gene name	Description
ENSG00000156030	2993	6489	2946.77	6590.81	1.16132	0.0007352	0.0499711	C14orf43	chromosome 14 open reading frame 43
ENSG00000025708	51	287	50.2122	291.503	2.5374	0.000705037	0.0481762	TYMP	thymidine phosphorylase
ENSG00000172382	51	287	50.2122	291.503	2.5374	0.000705037	0.0481762	PRSS27	protease, serine 27
ENSG00000240859	53	294	52.1813	298.613	2.51667	0.00069988	0.0481371	AC093627.10
ENSG00000074964	776	1966	764.013	1996.85	1.38605	0.000699905	0.0481371	ARHGEF10L	Rho guanine nucleotide exchange factor (GEF) 10-like
ENSG00000166920	463	1306	455.848	1326.49	1.54099	0.000657026	0.0454038	C15orf48	chromosome 15 open reading frame 48
ENSG00000196498	3706	8009	3648.75	8134.66	1.15668	0.000654792	0.0453577	NCOR2	nuclear receptor corepressor 2
ENSG00000138771	1653	3789	1627.47	3848.45	1.24165	0.000639526	0.0444064	SHROOM3	shroom family member 3
ENSG00000180530	4288	9247	4221.76	9392.08	1.1536	0.000625251	0.0435195	NRIP1	nuclear receptor interacting protein 1
ENSG00000176055	49	287	48.2431	291.503	2.59512	0.000602405	0.0421109	MBLAC2	metallo-beta-lactamase domain containing 2
ENSG00000197375	1417	3315	1395.11	3367.01	1.27109	0.000603558	0.0421109	SLC22A5	solute carrier family 22 (organic cation/carnitine transporter), member 5
ENSG00000106780	2919	1140	2873.91	1157.89	-1.31152	0.000589646	0.0413395	MEGF9	multiple EGF-like-domains 9
ENSG00000253161	1	48	0.984553	48.7531	5.62988	0.000582128	0.0409115	RP11-150O12.1	Uncharacterized protein
ENSG00000249524	7	102	6.89187	103.6	3.90999	0.000581647	0.0409115	U62631.1	CDNA: FLJ22814 fis, clone KAIA3004
ENSG00000167257	411	1204	404.651	1222.89	1.59554	0.000570617	0.0402981	RNF214	ring finger protein 214
ENSG00000179715	150	579	147.683	588.084	1.99352	0.000562834	0.0398456	FAM113B	family with sequence similarity 113, member B
ENSG00000241697	213	26	209.71	26.4079	-2.98935	0.000556287	0.0394786	TMEFF1	transmembrane protein with EGF-like and two follistatin-like domains 1
ENSG00000121057	2156	4868	2122.7	4944.38	1.21989	0.000548557	0.0390257	AKAP1	A kinase (PRKA) anchor protein 1
ENSG00000144802	1228	2945	1209.03	2991.21	1.30688	0.000547161	0.0390222	NFKBIZ	nuclear factor of kappa light polypeptide gene enhancer in B-cells inhibitor, zeta
ENSG00000179820	1417	3348	1395.11	3400.53	1.28538	0.000518918	0.0373763	MYADM	myeloid-associated differentiation marker
ENSG00000254429	161	612	158.513	621.602	1.97139	0.000509372	0.0369429	CTD-2562J17.7
ENSG00000171729	229	787	225.463	799.348	1.82593	0.000510349	0.0369429	TMEM51	transmembrane protein 51
ENSG00000239735	3173	1240	3123.99	1259.45	-1.31059	0.000496278	0.0361048	AC116316.1
ENSG00000240117	2934	1130	2888.68	1147.73	-1.33163	0.000477336	0.0348143	AC004448.1
ENSG00000002726	1	50	0.984553	50.7845	5.68877	0.00047217	0.0345244	ABP1	amiloride binding protein 1 (amine oxidase (copper-containing))
ENSG00000196460	1	50	0.984553	50.7845	5.68877	0.00047217	0.0345244	RFX8	regulatory factor X, 8
ENSG00000115648	7848	17193	7726.77	17462.7	1.17634	0.000461673	0.0341886	MLPH	melanophilin
ENSG00000129116	4605	1870	4533.87	1899.34	-1.25524	0.000448571	0.0333891	PALLD	palladin, cytoskeletal associated protein
ENSG00000230547	5	91	4.92276	92.4277	4.23078	0.000435824	0.0325341	HMGB1P11	high-mobility group box 1 pseudogene 11
ENSG00000254609	6	99	5.90732	100.553	4.08931	0.000435961	0.0325341	RP11-719K4.3
ENSG00000166352	105	6	103.378	6.09414	-4.08436	0.000421278	0.0316013	C11orf74	chromosome 11 open reading frame 74
ENSG00000135245	1042	2604	1025.9	2644.86	1.36629	0.000419025	0.0315139	C7orf68	chromosome 7 open reading frame 68
ENSG00000232103	151	12	148.668	12.1883	-3.60852	0.000385056	0.0290347	AC135724.1	Uncharacterized protein
ENSG00000129422	2558	5835	2518.49	5926.55	1.23463	0.000381636	0.0288519	MTUS1	microtubule associated tumor suppressor 1
ENSG00000129514	7783	17253	7662.78	17523.7	1.19337	0.000379208	0.0287433	FOXA1	forkhead box A1
ENSG00000206159	72	2	70.8878	2.03138	-5.12501	0.000374738	0.0284791	GYG2P1	glycogenin 2 pseudogene 1
ENSG00000107742	32	236	31.5057	239.703	2.92756	0.000370849	0.0282577	SPOCK2	sparc/osteonectin, cwcv and kazal-like domains proteoglycan (testican) 2
ENSG00000214597	11	137	10.8301	139.149	3.68352	0.000369106	0.0281991	GS1-393G12.10	Putative transmembrane protein C8orfK29
ENSG00000225083	11	137	10.8301	139.149	3.68352	0.000369106	0.0281991	RP11-391H12.5
ENSG00000133943	454	89	446.987	90.3964	-2.3059	0.000366476	0.0281467	C14orf159	chromosome 14 open reading frame 159
ENSG00000128645	2	67	1.96911	68.0512	5.11101	0.000360701	0.0278509	HOXD1	homeobox D1
ENSG00000168876	659	158	648.82	160.479	-2.01544	0.000357106	0.0276471	ANKRD49	ankyrin repeat domain 49
ENSG00000111729	108	6	106.332	6.09414	-4.12501	0.000349521	0.0271324	CLEC4A	C-type lectin domain family 4, member A
ENSG00000244288	2360	849	2323.55	862.32	-1.43003	0.000337934	0.0263034	AC090360.1
ENSG00000197980	5	95	4.92276	96.4905	4.29285	0.000331375	0.02593	RP11-6F2.7	leucine-, glutamate- and lysine-rich protein 1 isoform 2
ENSG00000242885	7	111	6.89187	112.742	4.03198	0.000332241	0.02593	TRIM6-TRIM34	TRIM6-TRIM34 readthrough
ENSG00000005001	290	967	285.52	982.172	1.78238	0.000329531	0.0258914	PRSS22	protease, serine, 22
ENSG00000156127	551	1572	542.489	1596.66	1.5574	0.000329958	0.0258914	BATF	basic leucine zipper transcription factor, ATF-like
ENSG00000035664	189	712	186.081	723.171	1.95841	0.000326209	0.0257367	DAPK2	death-associated protein kinase 2
ENSG00000183018	124	535	122.085	543.394	2.15412	0.000322374	0.0255735	SPNS2	spinster homolog 2 (Drosophila)
ENSG00000114423	964	2484	949.109	2522.97	1.41048	0.000316164	0.0252191	CBLB	Cas-Br-M (murine) ecotropic retroviral transforming sequence b
ENSG00000127084	651	1801	640.944	1829.26	1.51299	0.000311903	0.024948	FGD3	FYVE, RhoGEF and PH domain containing 3
ENSG00000174564	276	37	271.737	37.5805	-2.85415	0.00030998	0.0248628	IL20RB	interleukin 20 receptor beta
ENSG00000233723	110	6	108.301	6.09414	-4.15148	0.000308794	0.0248365	AC007092.1
ENSG00000256423	40	274	39.3821	278.299	2.82102	0.000298203	0.0240515	AP001046.1	Uncharacterized protein C21orf136
ENSG00000147852	157	629	154.575	638.869	2.04721	0.00029806	0.0240515	VLDLR	very low density lipoprotein receptor
ENSG00000198753	419	76	412.528	77.1924	-2.41796	0.000291908	0.0236756	PLXNB3	plexin B3
ENSG00000154274	896	2350	882.159	2386.87	1.43601	0.000290395	0.023619	C4orf19	chromosome 4 open reading frame 19
ENSG00000196296	60	346	59.0732	351.429	2.57266	0.000287404	0.0234416	ATP2A1	ATPase, Ca++ transporting, cardiac muscle, fast twitch 1
ENSG00000215019	15	163	14.7683	165.557	3.48676	0.000284776	0.0232929	AL137003.1
ENSG00000254109	24	210	23.6293	213.295	3.1742	0.000279332	0.0229774	CTD-3107M8.4
ENSG00000174032	3110	1159	3061.96	1177.18	-1.37912	0.000273028	0.0225228	SLC25A30	solute carrier family 25, member 30
ENSG00000220370	268	34	263.86	34.5334	-2.93371	0.000267137	0.0220999	RP3-399J4.2
ENSG00000181634	1	56	0.984553	56.8786	5.85227	0.000257908	0.0213975	TNFSF15	tumor necrosis factor (ligand) superfamily, member 15
ENSG00000170190	40	279	39.3821	283.377	2.84711	0.00024865	0.0208083	SLC16A5	solute carrier family 16, member 5 (monocarboxylic acid transporter 6)
ENSG00000165644	530	1559	521.813	1583.46	1.60148	0.000242672	0.0203668	COMTD1	catechol-O-methyltransferase domain containing 1
ENSG00000138413	3743	8602	3685.18	8736.96	1.2454	0.000240947	0.0202809	IDH1	isocitrate dehydrogenase 1 (NADP+), soluble
ENSG00000064787	749	2053	737.43	2085.21	1.49961	0.00023924	0.0201959	BCAS1	breast carcinoma amplified sequence 1
ENSG00000196167	2	72	1.96911	73.1296	5.21484	0.000235803	0.019964	C11orf92	chromosome 11 open reading frame 92
ENSG00000107719	1	57	0.984553	57.8943	5.87781	0.000233959	0.0199023	KIAA1274	KIAA1274
ENSG00000158301	98	475	96.4862	482.452	2.32199	0.000234387	0.0199023	GPRASP2	G protein-coupled receptor associated sorting protein 2
ENSG00000125898	652	1840	641.929	1868.87	1.54168	0.000233429	0.0199023	FAM110A	family with sequence similarity 110, member A
ENSG00000122644	1091	305	1074.15	309.785	-1.79385	0.000228349	0.0196781	ARL4A	ADP-ribosylation factor-like 4A
ENSG00000118432	5	101	4.92276	102.585	4.3812	0.000221043	0.0191054	CNR1	cannabinoid receptor 1 (brain)
ENSG00000162840	5188	11891	5107.86	12077.6	1.24154	0.000220659	0.0191054	MT1P2	metallothionein 1 pseudogene 2
ENSG00000103888	138	593	135.868	602.304	2.14828	0.000214193	0.0186245	KIAA1199	KIAA1199
ENSG00000116678	482	91	474.555	92.4277	-2.36018	0.000213671	0.0186245	LEPR	leptin receptor
ENSG00000169710	12465	29292	12272.5	29751.6	1.27754	0.000206274	0.018099	FASN	fatty acid synthase
ENSG00000137393	328	1097	322.933	1114.21	1.78671	0.000202703	0.0178397	RNF144B	ring finger protein 144B
ENSG00000126821	797	2184	784.689	2218.27	1.49924	0.000200607	0.0177091	SGPP1	sphingosine-1-phosphate phosphatase 1
ENSG00000232386	166	677	163.436	687.622	2.07289	0.000194507	0.017276	AC015712.1
ENSG00000237523	36	270	35.4439	274.236	2.95181	0.000189949	0.016923	RP11-40F6.2
ENSG00000225602	143	9	140.791	9.1412	-3.94503	0.000171932	0.0153651	RP11-99P18.1
ENSG00000213760	46	313	45.2894	317.911	2.81138	0.00017137	0.0153623	ATP6V1G2	ATPase, H+ transporting, lysosomal 13kDa, V1 subunit G2
ENSG00000197208	112	530	110.27	538.315	2.28741	0.000170976	0.0153623	SLC22A4	solute carrier family 22 (organic cation/ergothioneine transporter), member 4
ENSG00000148426	521	1576	512.952	1600.73	1.64183	0.000166494	0.0150181	C10orf47	chromosome 10 open reading frame 47
ENSG00000103966	707	2005	696.079	2036.46	1.54874	0.000166358	0.0150181	EHD4	EH-domain containing 4
ENSG00000182782	27	237	26.5829	240.718	3.17877	0.000161492	0.0146583	GPR109A	G protein-coupled receptor 109A
ENSG00000123364	333	1128	327.856	1145.7	1.80509	0.000159983	0.014567	HOXC13	homeobox C13
ENSG00000100324	588	1740	578.917	1767.3	1.61012	0.000157275	0.0143656	TAB1	TGF-beta activated kinase 1/MAP3K7 binding protein 1
ENSG00000196357	521	99	512.952	100.553	-2.35086	0.000153255	0.0141322	ZNF565	zinc finger protein 565
ENSG00000179388	1344	389	1323.24	395.103	-1.74377	0.000152253	0.0140847	EGR3	early growth response 3
ENSG00000199663	130	7	127.992	7.10983	-4.17009	0.000150942	0.0140081	SNORD3D	small nucleolar RNA, C/D box 3D
ENSG00000200312	153	10	150.637	10.1569	-3.89054	0.000147645	0.0137482	7SK.26	7SK RNA
ENSG00000254340	104	4	102.394	4.06276	-4.65552	0.000147667	0.0137482	RP11-10A14.3
ENSG00000225953	183	14	180.173	14.2197	-3.66343	0.000143625	0.0134584	AC017096.1
ENSG00000163694	2896	6978	2851.27	7087.48	1.31367	0.000136126	0.0129642	RBM47	RNA binding motif protein 47
ENSG00000166949	3513	8374	3458.73	8505.38	1.29813	0.000136818	0.0129642	SMAD3	SMAD family member 3
ENSG00000069764	18	196	17.722	199.075	3.4897	0.000130884	0.0125906	PLA2G10	phospholipase A2, group X
ENSG00000244580	13611	5389	13400.8	5473.55	-1.29177	0.000124089	0.0119766	AL121959.1
ENSG00000076604	1725	4367	1698.35	4435.52	1.38496	0.000120222	0.0116422	TRAF4	TNF receptor-associated factor 4
ENSG00000128052	7	128	6.89187	130.008	4.23756	0.000118212	0.011486	KDR	kinase insert domain receptor (a type III receptor tyrosine kinase)
ENSG00000147526	13452	5295	13244.2	5378.08	-1.3002	0.000112305	0.0109488	TACC1	transforming, acidic coiled-coil containing protein 1
ENSG00000226958	48145	17764	47401.3	18042.7	-1.39351	0.000111193	0.0109037	RN28S1	RNA, 28S ribosomal 1
ENSG00000183060	862	204	848.685	207.201	-2.0342	0.000111466	0.0109037	LYSMD4	LysM, putative peptidoglycan-binding, domain containing 4
ENSG00000105929	418	1377	411.543	1398.6	1.76487	0.000102939	0.0101726	ATP6V0A4	ATPase, H+ transporting, lysosomal V0 subunit a4
ENSG00000251160	3	93	2.95366	94.4591	4.99911	0.000100361	0.00998614	RP11-399D2.1
ENSG00000198003	221	19	217.586	19.2981	-3.49506	9.28428e-05	0.00926987	CCDC151	coiled-coil domain containing 151
ENSG00000200087	361	49	355.424	49.7688	-2.83623	9.22373e-05	0.00924129	SNORA73B	small nucleolar RNA, H/ACA box 73B
ENSG00000012171	928	2600	913.665	2640.79	1.53123	9.10496e-05	0.00915397	SEMA3B	sema domain, immunoglobulin domain (Ig), short basic domain, secreted, (semaphorin) 3B
ENSG00000241530	65408	22859	64397.6	23217.6	-1.47179	8.94148e-05	0.00902093	AC006368.1
ENSG00000254994	8	141	7.87642	143.212	4.18447	8.89745e-05	0.00900789	RP5-1042K10.13
ENSG00000107984	1818	551	1789.92	559.645	-1.67731	8.71835e-05	0.00885753	DKK1	dickkopf homolog 1 (Xenopus laevis)
ENSG00000117472	334	1181	328.841	1199.53	1.86701	8.56149e-05	0.00873573	TSPAN1	tetraspanin 1
ENSG00000188107	148	8	145.714	8.12551	-4.16453	8.56829e-05	0.00873573	EYS	eyes shut homolog (Drosophila)
ENSG00000170382	296	1083	291.428	1099.99	1.91628	8.46844e-05	0.00872463	LRRN2	leucine rich repeat neuronal 2
ENSG00000124145	10651	26206	10486.5	26617.2	1.34383	8.49714e-05	0.00872463	SDC4	syndecan 4
ENSG00000088367	2319	5850	2283.18	5941.78	1.37985	7.86877e-05	0.00813715	EPB41L1	erythrocyte membrane protein band 4.1-like 1
ENSG00000159399	1935	4965	1905.11	5042.9	1.40438	7.80352e-05	0.0080986	HK2	hexokinase 2
ENSG00000181830	788	2300	775.828	2336.09	1.59028	7.50917e-05	0.00783167	SLC35C1	solute carrier family 35, member C1
ENSG00000200543	311	36	306.196	36.5648	-3.06593	7.51926e-05	0.00783167	7SK.31	7SK RNA
ENSG00000137960	104	3	102.394	3.04707	-5.07056	7.38326e-05	0.00774573	GIPC2	GIPC PDZ domain containing family, member 2
ENSG00000079337	65	409	63.9959	415.417	2.69851	7.27601e-05	0.00766098	RAPGEF3	Rap guanine nucleotide exchange factor (GEF) 3
ENSG00000164849	404	58	397.759	58.91	-2.75531	7.07945e-05	0.00750719	GPR146	G protein-coupled receptor 146
ENSG00000231419	10	161	9.84553	163.526	4.05391	6.91082e-05	0.00736122	AC004863.6
ENSG00000135299	540	95	531.659	96.4905	-2.46204	6.91504e-05	0.00736122	ANKRD6	ankyrin repeat domain 6
ENSG00000124225	6549	2426	6447.84	2464.06	-1.38778	6.71374e-05	0.00719987	PMEPA1	prostate transmembrane protein, androgen induced 1
ENSG00000106789	272	1037	267.798	1053.27	1.97566	6.48143e-05	0.00697657	CORO2A	coronin, actin binding protein, 2A
ENSG00000150076	241	21	237.277	21.3295	-3.47565	6.20533e-05	0.00672941	C10orf68	chromosome 10 open reading frame 68
ENSG00000175591	519	1675	510.983	1701.28	1.73527	6.11724e-05	0.00665883	P2RY2	purinergic receptor P2Y, G-protein coupled, 2
ENSG00000224093	34	291	33.4748	295.566	3.14233	6.07832e-05	0.00664143	RP5-1033H22.2
ENSG00000226747	1	72	0.984553	73.1296	6.21484	5.87495e-05	0.00644353	AC007966.1
ENSG00000175874	85	1	83.687	1.01569	-6.36447	5.74523e-05	0.00632521	CREG2	cellular repressor of E1A-stimulated genes 2
ENSG00000172602	466	1554	458.802	1578.38	1.7825	5.56807e-05	0.00615357	RND1	Rho family GTPase 1
ENSG00000182704	1021	2912	1005.23	2957.69	1.55695	5.07008e-05	0.00562468	TSKU	tsukushi small leucine rich proteoglycan homolog (Xenopus laevis)
ENSG00000118257	25	255	24.6138	259.001	3.39542	4.9782e-05	0.00554399	NRP2	neuropilin 2
ENSG00000138829	247	21	243.185	21.3295	-3.51113	4.7805e-05	0.00534437	FBN2	fibrillin 2
ENSG00000144857	422	59	415.481	59.9257	-2.79354	4.61727e-05	0.00520206	BOC	Boc homolog (mouse)
ENSG00000240583	1	75	0.984553	76.1767	6.27374	4.52716e-05	0.00512046	AQP1	aquaporin 1 (Colton blood group)
ENSG00000107099	457	1554	449.941	1578.38	1.81064	4.30705e-05	0.00489061	DOCK8	dedicator of cytokinesis 8
ENSG00000132010	393	51	386.929	51.8002	-2.90104	4.26071e-05	0.00485704	ZNF20	zinc finger protein 20
ENSG00000204967	155	724	152.606	735.359	2.26864	4.21487e-05	0.00482378	PCDHA4	protocadherin alpha 4
ENSG00000105825	42	337	41.3512	342.287	3.04921	4.13924e-05	0.00477497	TFPI2	tissue factor pathway inhibitor 2
ENSG00000177570	417	1455	410.559	1477.83	1.84782	4.12771e-05	0.00477497	SAMD12	sterile alpha motif domain containing 12
ENSG00000133816	963	2812	948.125	2856.12	1.59091	3.96294e-05	0.00460831	MICAL2	microtubule associated monoxygenase, calponin and LIM domain containing 2
ENSG00000154783	3	107	2.95366	108.679	5.20142	3.6613e-05	0.00430947	FGD5	FYVE, RhoGEF and PH domain containing 5
ENSG00000255398	10	173	9.84553	175.714	4.15762	3.5957e-05	0.00424953	GPR109B	G protein-coupled receptor 109B
ENSG00000173227	4945	12639	4868.61	12837.3	1.39876	3.36098e-05	0.00398841	SYT12	synaptotagmin XII
ENSG00000170525	2178	5801	2144.36	5892.01	1.45822	3.26337e-05	0.00388851	PFKFB3	6-phosphofructo-2-kinase/fructose-2,6-biphosphatase 3
ENSG00000142910	7	150	6.89187	152.353	4.46638	3.20708e-05	0.00383723	TINAGL1	tubulointerstitial nephritis antigen-like 1
ENSG00000165105	1384	3881	1362.62	3941.89	1.5325	3.08934e-05	0.00372716	RASEF	RAS and EF-hand domain containing
ENSG00000200229	175	9	172.297	9.1412	-4.23637	3.04663e-05	0.00369101	SNORD3B-1	small nucleolar RNA, C/D box 3B-1
ENSG00000201750	175	9	172.297	9.1412	-4.23637	3.04663e-05	0.00369101	SNORD3B-2	small nucleolar RNA, C/D box 3B-2
ENSG00000122035	51	382	50.2122	387.993	2.94992	3.01806e-05	0.00368726	RASL11A	RAS-like, family 11, member A
ENSG00000143257	30	291	29.5366	295.566	3.3229	2.85028e-05	0.00349703	NR1I3	nuclear receptor subfamily 1, group I, member 3
ENSG00000244405	192	11	189.034	11.1726	-4.08061	2.81599e-05	0.00346966	ETV5	ets variant 5
ENSG00000228172	366	42	360.346	42.659	-3.07846	2.7286e-05	0.00337635	RP1-317E23.3
ENSG00000163932	2027	5501	1995.69	5587.31	1.48527	2.58183e-05	0.00320845	PRKCD	protein kinase C, delta
ENSG00000176020	85	520	83.687	528.158	2.6579	2.38777e-05	0.00298008	AMIGO3	adhesion molecule with Ig-like domain 3
ENSG00000165731	2333	6289	2296.96	6387.67	1.47556	2.36182e-05	0.00296046	RET	ret proto-oncogene
ENSG00000111674	1171	270	1152.91	274.236	-2.07179	2.17375e-05	0.00273657	ENO2	enolase 2 (gamma, neuronal)
ENSG00000129535	22	258	21.6602	262.048	3.59671	2.143e-05	0.00271208	NRL	neural retina leucine zipper
ENSG00000238261	110	2	108.301	2.03138	-5.73644	2.14494e-05	0.00271208	BX004987.5
ENSG00000249007	7	159	6.89187	161.495	4.55045	1.89448e-05	0.00242719	RP11-510N19.5
ENSG00000228812	136	4	133.899	4.06276	-5.04254	1.87405e-05	0.00241169	RP11-157P1.5
ENSG00000240656	5631	1906	5544.02	1935.9	-1.51792	1.83506e-05	0.00237206	AC068594.1
ENSG00000234678	29	300	28.552	304.707	3.41576	1.80824e-05	0.00234787	RP11-465N4.4
ENSG00000130066	2246	6172	2211.31	6268.83	1.5033	1.73368e-05	0.0022612	SAT1	spermidine/spermine N1-acetyltransferase 1
ENSG00000213886	30	304	29.5366	308.77	3.38596	1.6847e-05	0.00220727	UBD	ubiquitin D
ENSG00000241115	13642	4822	13431.3	4897.65	-1.45543	1.66862e-05	0.00219614	AP001347.1
ENSG00000115998	1262	293	1242.51	297.597	-2.06182	1.63059e-05	0.00215588	C2orf42	chromosome 2 open reading frame 42
ENSG00000243628	21	259	20.6756	263.064	3.66941	1.5792e-05	0.00209751	RP11-18I14.7
ENSG00000148344	1619	4621	1593.99	4693.5	1.55802	1.55479e-05	0.00208422	PTGES	prostaglandin E synthase
ENSG00000095739	2167	6006	2133.53	6100.23	1.51562	1.5528e-05	0.00208422	BAMBI	BMP and activin membrane-bound inhibitor homolog (Xenopus laevis)
ENSG00000248924	150	5	147.683	5.07845	-4.86197	1.55339e-05	0.00208422	RP11-481K16.2
ENSG00000225768	1	89	0.984553	90.3964	6.52065	1.41053e-05	0.00191746	RP11-127O4.3
ENSG00000243172	76210	23185	75032.8	23548.8	-1.67187	1.39427e-05	0.0019043	AP003035.1
ENSG00000108448	1464	4266	1441.39	4332.93	1.58789	1.34135e-05	0.00184071	TRIM16L	tripartite motif containing 16-like
ENSG00000243013	37881	12693	37295.9	12892.1	-1.53252	1.32746e-05	0.00183032	AL592307.1
ENSG00000187984	74	500	72.8569	507.845	2.80125	1.30763e-05	0.00181159	ANKRD19	ankyrin repeat domain 19 pseudogene
ENSG00000111850	3	124	2.95366	125.945	5.41415	1.12726e-05	0.00158215	C6orf162	chromosome 6 open reading frame 162
ENSG00000184371	238	1057	234.324	1073.58	2.19586	1.13109e-05	0.00158215	CSF1	colony stimulating factor 1 (macrophage)
ENSG00000136878	1673	421	1647.16	427.605	-1.94563	1.12826e-05	0.00158215	USP20	ubiquitin specific peptidase 20
ENSG00000154146	107	1	105.347	1.01569	-6.69655	1.07382e-05	0.00152414	NRGN	neurogranin (protein kinase C substrate, RC3)
ENSG00000241935	1	93	0.984553	94.4591	6.58408	1.02397e-05	0.00146054	HOGA1	4-hydroxy-2-oxoglutarate aldolase 1
ENSG00000130513	364	1436	358.377	1458.53	2.02496	9.92433e-06	0.00143634	GDF15	growth differentiation factor 15
ENSG00000114786	168	6	165.405	6.09414	-4.76244	9.93596e-06	0.00143634	RP11-155D18.11	Aminoacylase-1
ENSG00000223247	121	2	119.131	2.03138	-5.87394	9.97076e-06	0.00143634	U2.45	U2 spliceosomal RNA
ENSG00000242604	23915	8132	23545.6	8259.59	-1.51132	9.63443e-06	0.00140891	AL512503.1
ENSG00000163793	6	161	5.90732	163.526	4.79087	9.43135e-06	0.00138622	DNAJC5G	DnaJ (Hsp40) homolog, subfamily C, member 5 gamma
ENSG00000165272	1594	4684	1569.38	4757.49	1.60001	9.28626e-06	0.00137186	AQP3	aquaporin 3 (Gill blood group)
ENSG00000135074	50	414	49.2276	420.495	3.09455	8.98551e-06	0.00133423	ADAM19	ADAM metallopeptidase domain 19
ENSG00000255730	199	9	195.926	9.1412	-4.42178	8.3954e-06	0.00125304	CTC-435M10.3	Branched-chain alpha-keto acid dehydrog> protein
ENSG00000069399	1106	3446	1088.92	3500.07	1.68449	7.78164e-06	0.00116745	BCL3	B-cell CLL/lymphoma 3
ENSG00000176635	138	3	135.868	3.04707	-5.47864	7.67956e-06	0.00115813	HORMAD2	HORMA domain containing 2
ENSG00000152936	125	2	123.069	2.03138	-5.92087	7.58065e-06	0.0011492	IFLTD1	intermediate filament tail domain containing 1
ENSG00000108511	1	97	0.984553	98.5219	6.64483	7.46886e-06	0.00113821	HOXB6	homeobox B6
ENSG00000185044	112	1	110.27	1.01569	-6.76244	7.45628e-06	0.00113821	BX004987.4
ENSG00000013588	3640	10280	3583.77	10441.3	1.54275	5.79731e-06	0.000892879	GPRC5A	G protein-coupled receptor, family C, group 5, member A
ENSG00000204962	798	134	785.673	136.102	-2.52924	5.70245e-06	0.000882964	PCDHA8	protocadherin alpha 8
ENSG00000001461	94	610	92.548	619.571	2.743	5.33295e-06	0.00083194	NIPAL3	NIPA-like domain containing 3
ENSG00000120875	557	2032	548.396	2063.88	1.91207	5.34419e-06	0.00083194	DUSP4	dual specificity phosphatase 4
ENSG00000200488	285	19	280.598	19.2981	-3.86197	5.32945e-06	0.00083194	7SK.30	7SK RNA
ENSG00000256977	117	1	115.193	1.01569	-6.82545	5.20064e-06	0.000822867	AC013271.1	LIM and senescent cell antigen-like-containing domain protein 3
ENSG00000183479	13	229	12.7992	232.593	4.18368	5.12971e-06	0.000816103	TREX2	three prime repair exonuclease 2
ENSG00000241852	77	549	75.8106	557.613	2.87879	4.97956e-06	0.000796593	C8orf58	chromosome 8 open reading frame 58
ENSG00000124103	9	201	8.86098	204.154	4.52605	4.90901e-06	0.000789669	C20orf106	chromosome 20 open reading frame 106
ENSG00000241279	6038	1907	5944.73	1936.92	-1.61785	4.80096e-06	0.000776602	AC110615.1
ENSG00000188383	9	202	8.86098	205.169	4.5332	4.64532e-06	0.000755648	AC018892.9
ENSG00000241781	26554	8650	26143.8	8785.71	-1.57324	4.64179e-06	0.000755648	AL161626.1
ENSG00000163993	800	2719	787.642	2761.66	1.80992	4.55945e-06	0.000750106	S100P	S100 calcium binding protein P
ENSG00000143669	733	114	721.677	115.789	-2.63986	4.34957e-06	0.000719668	LYST	lysosomal trafficking regulator
ENSG00000006534	382	1564	376.099	1588.54	2.07851	4.00837e-06	0.000667026	ALDH3B1	aldehyde dehydrogenase 3 family, member B1
ENSG00000172197	541	2020	532.643	2051.69	1.94557	3.93944e-06	0.000659343	MBOAT1	membrane bound O-acyltransferase domain containing 1
ENSG00000164129	543	66	534.612	67.0355	-2.9955	3.34927e-06	0.000567124	NPY5R	neuropeptide Y receptor Y5
ENSG00000145911	3536	10295	3481.38	10456.5	1.58667	3.25149e-06	0.000553804	N4BP3	NEDD4 binding protein 3
ENSG00000167323	727	109	715.77	110.71	-2.69271	3.18182e-06	0.000545146	STIM1	stromal interaction molecule 1
ENSG00000117115	101	661	99.4399	671.371	2.75521	3.12819e-06	0.000539147	PADI2	peptidyl arginine deiminase, type II
ENSG00000199298	291	18	286.505	18.2824	-3.97003	3.03554e-06	0.000526312	SNORD3C	small nucleolar RNA, C/D box 3C
ENSG00000239776	11934	3842	11749.7	3902.28	-1.59023	2.99258e-06	0.000521988	AC079949.1
ENSG00000181409	10	221	9.84553	224.467	4.51089	2.66827e-06	0.000473986	AATK	apoptosis-associated tyrosine kinase
ENSG00000254963	50	458	49.2276	465.186	3.24027	2.35382e-06	0.000420708	CTD-2562J17.9
ENSG00000205436	15	260	14.7683	264.079	4.1604	2.30607e-06	0.000414734	EXOC3L4	exocyst complex component 3-like 4
ENSG00000242220	194	6	191.003	6.09414	-4.97003	2.22778e-06	0.000403159	TCP10L	t-complex 10 (mouse)-like
ENSG00000142619	11	234	10.8301	237.671	4.45585	2.11295e-06	0.000384783	PADI3	peptidyl arginine deiminase, type III
ENSG00000256309	5	175	4.92276	177.746	5.1742	2.0736e-06	0.000380007	AC009469.1
ENSG00000054219	3	150	2.95366	152.353	5.68877	1.98631e-06	0.000366328	LY75	lymphocyte antigen 75
ENSG00000108852	104	690	102.394	700.826	2.77493	1.8949e-06	0.000351711	MPP2	membrane protein, palmitoylated 2 (MAGUK p55 subfamily member 2)
ENSG00000185442	1601	5095	1576.27	5174.94	1.71503	1.84398e-06	0.000346705	FAM174B	family with sequence similarity 174, member B
ENSG00000256428	132	1	129.961	1.01569	-6.99948	1.80812e-06	0.000342183	RP11-467L20.9
ENSG00000172738	858	131	844.746	133.055	-2.66649	1.37578e-06	0.000262077	TMEM217	transmembrane protein 217
ENSG00000196141	2558	7939	2518.49	8063.56	1.67886	1.24732e-06	0.000240774	SPATS2L	spermatogenesis associated, serine-rich 2-like
ENSG00000161714	2255	7084	2220.17	7195.14	1.69636	1.17803e-06	0.000228925	PLCD3	phospholipase C, delta 3
ENSG00000211897	2	146	1.96911	148.291	6.23474	1.00574e-06	0.000200086	IGHG3	immunoglobulin heavy constant gamma 3 (G3m marker)
ENSG00000240207	4	174	3.93821	176.73	5.48786	1.0158e-06	0.000200086	RP11-379F4.4
ENSG00000079308	483	1990	475.539	2021.22	2.08759	1.01082e-06	0.000200086	TNS1	tensin 1
ENSG00000184226	1189	212	1170.63	215.326	-2.44269	9.66803e-07	0.000194401	PCDH9	protocadherin 9
ENSG00000047457	62	542	61.0423	550.504	3.17287	9.02539e-07	0.000182748	CP	ceruloplasmin (ferroxidase)
ENSG00000123106	1883	409	1853.91	415.417	-2.15794	8.29033e-07	0.000169047	CCDC91	coiled-coil domain containing 91
ENSG00000137486	1307	4440	1286.81	4509.66	1.80922	8.1051e-07	0.000166442	ARRB1	arrestin, beta 1
ENSG00000137801	6342	1828	6244.04	1856.68	-1.74975	7.9204e-07	0.000163811	THBS1	thrombospondin 1
ENSG00000202058	414	31	407.605	31.4864	-3.69437	6.79017e-07	0.00014351	7SK.80	7SK RNA
ENSG00000186148	10	249	9.84553	252.907	4.68299	5.92751e-07	0.000127242	AC013271.3	two pore channel 3 pseudogene (LOC440895), transcript variant 1, non-coding RNA
ENSG00000065491	99	722	97.4707	733.328	2.91142	5.9152e-07	0.000127242	TBC1D22B	TBC1 domain family, member 22B
ENSG00000067182	2719	8706	2677	8842.59	1.72385	5.94941e-07	0.000127242	TNFRSF1A	tumor necrosis factor receptor superfamily, member 1A
ENSG00000074527	395	1769	388.898	1796.75	2.20793	5.7626e-07	0.000126406	NTN4	netrin 4
ENSG00000255877	328	1558	322.933	1582.44	2.29285	5.5216e-07	0.000122044	AP001972.1	cDNA FLJ53544
ENSG00000148346	551	2263	542.489	2298.51	2.08303	5.42944e-07	0.00012093	LCN2	lipocalin 2
ENSG00000108175	2933	9388	2887.69	9535.29	1.72336	5.33855e-07	0.000119828	ZMIZ1	zinc finger, MIZ-type containing 1
ENSG00000136383	132	871	129.961	884.665	2.76705	4.48617e-07	0.000101482	ALPK3	alpha-kinase 3
ENSG00000198959	63	572	62.0268	580.974	3.22751	4.25045e-07	9.6907e-05	TGM2	transglutaminase 2 (C polypeptide, protein-glutamine-gamma-glutamyltransferase)
ENSG00000050438	235	1267	231.37	1286.88	2.4756	3.78129e-07	8.75898e-05	SLC4A8	solute carrier family 4, sodium bicarbonate cotransporter, member 8
ENSG00000003137	853	3243	839.824	3293.88	1.97163	3.41303e-07	7.9697e-05	CYP26B1	cytochrome P450, family 26, subfamily B, polypeptide 1
ENSG00000140548	852	3244	838.839	3294.9	1.97377	3.36718e-07	7.92656e-05	ZNF710	zinc finger protein 710
ENSG00000175318	66	596	64.9805	605.351	3.21969	2.98299e-07	7.07972e-05	GRAMD2	GRAM domain containing 2
ENSG00000224846	28	396	27.5675	402.213	3.86692	2.88828e-07	6.91158e-05	RP1-90J20.8
ENSG00000221926	2729	9024	2686.85	9165.58	1.77031	2.87857e-07	6.91158e-05	TRIM16	tripartite motif containing 16
ENSG00000106004	85	689	83.687	699.81	3.06389	2.65444e-07	6.45876e-05	HOXA5	homeobox A5
ENSG00000168769	9860	2794	9707.69	2837.84	-1.77434	2.63965e-07	6.45876e-05	TET2	tet oncogene family member 2
ENSG00000214188	2	167	1.96911	169.62	6.42862	2.44807e-07	6.05845e-05	ST7OT4	ST7 overlapping transcript 4 (non-protein coding)
ENSG00000170075	111	812	109.285	824.74	2.91584	2.41624e-07	6.03122e-05	GPR37L1	G protein-coupled receptor 37 like 1
ENSG00000240831	301093	43789	296442	44476	-2.73665	2.3218e-07	5.8459e-05	AC112777.1
ENSG00000140481	3	189	2.95366	191.965	6.0222	1.58421e-07	4.05938e-05	CCDC33	coiled-coil domain containing 33
ENSG00000158286	369	1800	363.3	1828.24	2.33122	1.48018e-07	3.83108e-05	RNF207	ring finger protein 207
ENSG00000248309	1	151	0.984553	153.369	7.28332	1.42881e-07	3.76102e-05	CTC-454M9.1
ENSG00000173786	1116	4224	1098.76	4290.27	1.96519	1.30722e-07	3.47254e-05	CNP	2',3'-cyclic nucleotide 3' phosphodiesterase
ENSG00000188163	188	2	185.096	2.03138	-6.50967	1.2223e-07	3.30764e-05	FAM166A	family with sequence similarity 166, member A
ENSG00000063438	404	1950	397.759	1980.59	2.31597	1.06652e-07	2.9133e-05	AHRR	aryl-hydrocarbon receptor repressor
ENSG00000205913	22	382	21.6602	387.993	4.16292	9.10246e-08	2.51011e-05	AC092117.1	cDNA FLJ43818 fis, clone TESTI4001923
ENSG00000082175	2929	642	2883.76	652.073	-2.14484	8.33521e-08	2.32064e-05	PGR	progesterone receptor
ENSG00000198691	138	981	135.868	996.391	2.8745	7.90879e-08	2.22876e-05	ABCA4	ATP-binding cassette, sub-family A (ABC1), member 4
ENSG00000256448	287	9	282.567	9.1412	-4.95006	7.92825e-08	2.22876e-05	RP11-809N8.4
ENSG00000105219	22	396	21.6602	402.213	4.21484	4.96654e-08	1.42382e-05	CNTD2	cyclin N-terminal domain containing 2
ENSG00000254600	74	713	72.8569	724.187	3.31322	3.84278e-08	1.11268e-05	AC090651.1	GRINL1A complex locus protein 1
ENSG00000231889	21	397	20.6756	403.229	4.2856	3.39392e-08	9.92635e-06	RP3-487J7.2
ENSG00000115194	225	3	221.524	3.04707	-6.1839	3.3523e-08	9.90469e-06	SLC30A3	solute carrier family 30 (zinc transporter), member 3
ENSG00000132773	18	378	17.722	383.931	4.43724	2.65429e-08	7.92319e-06	TOE1	target of EGR1, member 1 (nuclear)
ENSG00000211896	1	181	0.984553	183.84	7.54476	1.80423e-08	5.4991e-06	IGHG1	immunoglobulin heavy constant gamma 1 (G1m marker)
ENSG00000221988	605	44	595.655	44.6903	-3.73644	1.45988e-08	4.49688e-06	PPT2	palmitoyl-protein thioesterase 2
ENSG00000248672	1	186	0.984553	188.918	7.58408	1.28201e-08	3.99145e-06	RP11-357L2.1	LY75-CD302 fusion protein isoform 1 precursor
ENSG00000120899	337	1937	331.794	1967.39	2.56792	6.94937e-09	2.18716e-06	PTK2B	PTK2B protein tyrosine kinase 2 beta
ENSG00000103196	305	1815	300.289	1843.48	2.61801	6.62557e-09	2.10817e-06	CRISPLD2	cysteine-rich secretory protein LCCL domain containing 2
ENSG00000201428	548	31	539.535	31.4864	-4.09892	4.41222e-09	1.41951e-06	7SK.58	7SK RNA
ENSG00000164761	3248	621	3197.83	630.743	-2.34197	3.96686e-09	1.29057e-06	TNFRSF11B	tumor necrosis factor receptor superfamily, member 11b
ENSG00000165125	44	619	43.3203	628.712	3.85928	3.46288e-09	1.1394e-06	TRPV6	transient receptor potential cation channel, subfamily V, member 6
ENSG00000202364	446	18	439.111	18.2824	-4.58606	3.25425e-09	1.08307e-06	SNORD3A	small nucleolar RNA, C/D box 3A
ENSG00000163638	264	3	259.922	3.04707	-6.41451	3.14476e-09	1.0588e-06	ADAMTS9	ADAM metallopeptidase with thrombospondin type 1 motif, 9
ENSG00000125398	159	1256	156.544	1275.71	3.02666	2.47492e-09	8.43076e-07	SOX9	SRY (sex determining region Y)-box 9
ENSG00000185038	17	425	16.7374	431.668	4.68877	2.07875e-09	7.16549e-07	HEATR7B1	HEAT repeat containing 7B1
ENSG00000222944	398	12	391.852	12.1883	-5.00674	1.99234e-09	6.95038e-07	RNU2-4P	RNA, U2 small nuclear 4 (pseudogene)
ENSG00000242569	15	407	14.7683	413.386	4.80691	1.93143e-09	6.82006e-07	BX004987.3
ENSG00000229230	25	509	24.6138	516.986	4.39258	1.2316e-09	4.40259e-07	AL121753.1
ENSG00000196535	1099	5114	1082.02	5194.24	2.26318	9.16973e-10	3.31887e-07	MYO18A	myosin XVIIIA
ENSG00000200434	720	47	708.878	47.7374	-3.89235	8.03701e-10	2.94572e-07	5_8S_rRNA.2	5.8S ribosomal RNA
ENSG00000078399	2	257	1.96911	261.032	7.05054	6.79737e-10	2.52331e-07	HOXA9	homeobox A9
ENSG00000139193	20	486	19.6911	493.625	4.6478	6.15879e-10	2.31595e-07	CD27	CD27 molecule
ENSG00000167100	5	313	4.92276	317.911	6.01301	5.6287e-10	2.17305e-07	SAMD14	sterile alpha motif domain containing 14
ENSG00000012124	129	1210	127.007	1228.98	3.27448	3.3583e-10	1.31405e-07	CD22	CD22 molecule
ENSG00000164344	351	5	345.578	5.07845	-6.08848	1.51097e-10	6.16201e-08	KLKB1	kallikrein B, plasma (Fletcher factor) 1
ENSG00000136928	456	2787	448.956	2830.73	2.65653	1.4067e-10	5.8187e-08	GABBR2	gamma-aminobutyric acid (GABA) B receptor, 2
ENSG00000008513	713	3955	701.986	4017.05	2.51662	7.86022e-11	3.3969e-08	ST3GAL1	ST3 beta-galactoside alpha-2,3-sialyltransferase 1
ENSG00000159388	941	4934	926.464	5011.41	2.43541	7.778e-11	3.3969e-08	BTG2	BTG family, member 2
ENSG00000076864	424	2714	417.45	2756.58	2.7232	7.22982e-11	3.22061e-08	RAP1GAP	RAP1 GTPase activating protein
ENSG00000134369	254	1938	250.076	1968.41	2.97659	6.569e-11	2.97196e-08	NAV1	neuron navigator 1
ENSG00000224555	103	1145	101.409	1162.96	3.51955	6.02979e-11	2.77131e-08	RP11-438N5.2
ENSG00000110080	497	3176	489.323	3225.83	2.72081	1.97636e-11	9.53757e-09	ST3GAL4	ST3 beta-galactoside alpha-2,3-sialyltransferase 4
ENSG00000165959	665	3955	654.728	4017.05	2.61717	1.7628e-11	8.65116e-09	CLMN	calmin (calponin-like, transmembrane)
ENSG00000243004	397	5	390.868	5.07845	-6.26615	1.25588e-11	6.37964e-09	AC005062.2
ENSG00000196917	420	2892	413.512	2937.37	2.82852	1.00771e-11	5.21039e-09	GPR81	G protein-coupled receptor 81
ENSG00000189337	88	1148	86.6407	1166.01	3.75039	6.61125e-12	3.48052e-09	KAZN	kazrin, periplakin interacting protein
ENSG00000214694	6	411	5.90732	417.448	6.14295	6.18612e-12	3.31702e-09	ARHGEF33	Rho guanine nucleotide exchange factor (GEF) 33
ENSG00000180139	1	307	0.984553	311.817	8.30701	4.37847e-12	2.39205e-09	RP11-399O19.5
ENSG00000199916	1184	81	1165.71	82.2708	-3.82468	3.38956e-12	1.8874e-09	RMRP	RNA component of mitochondrial RNA processing endoribonuclease
ENSG00000233429	23	646	22.6447	656.135	4.85675	2.6663e-12	1.67063e-09	HOTAIRM1	hox transcript antisense RNA, myeloid-specific 1 (non-protein coding)
ENSG00000206588	800	35	787.642	35.5491	-4.46965	2.94257e-12	1.67063e-09	RNU1-8	RNA, U1 small nuclear 8
ENSG00000206596	800	35	787.642	35.5491	-4.46965	2.94257e-12	1.67063e-09	RNU1-7	RNA, U1 small nuclear 7
ENSG00000206652	800	35	787.642	35.5491	-4.46965	2.94257e-12	1.67063e-09	RNU1-1	RNA, U1 small nuclear 1
ENSG00000206737	800	35	787.642	35.5491	-4.46965	2.94257e-12	1.67063e-09	RNU1-5	RNA, U1 small nuclear 5
ENSG00000207005	800	35	787.642	35.5491	-4.46965	2.94257e-12	1.67063e-09	RNU1-2	RNA, U1 small nuclear 2
ENSG00000207389	800	35	787.642	35.5491	-4.46965	2.94257e-12	1.67063e-09	RNU1-4	RNA, U1 small nuclear 4
ENSG00000207513	800	35	787.642	35.5491	-4.46965	2.94257e-12	1.67063e-09	RNU1-3	RNA, U1 small nuclear 3
ENSG00000137648	79	1136	77.7797	1153.82	3.89088	2.00532e-12	1.35033e-09	TMPRSS4	transmembrane protease, serine 4
ENSG00000243884	6013	931	5920.12	945.607	-2.64631	1.15782e-12	8.17675e-10	AL163011.1
ENSG00000143333	301	2511	296.35	2550.4	3.10535	8.85204e-13	6.40777e-10	RGS16	regulator of G-protein signaling 16
ENSG00000240498	1	347	0.984553	352.444	8.48371	3.58313e-13	2.73025e-10	CDKN2B-AS1	CDKN2B antisense RNA 1 (non-protein coding)
ENSG00000019186	59	1058	58.0886	1074.6	4.2094	2.84103e-13	2.22329e-10	CYP24A1	cytochrome P450, family 24, subfamily A, polypeptide 1
ENSG00000225840	5132	712	5052.73	723.171	-2.80465	2.13381e-13	1.71624e-10	RN18S1	RNA, 18S ribosomal 1
ENSG00000239843	10268	1613	10109.4	1638.31	-2.62542	1.85233e-13	1.53241e-10	AC004866.1
ENSG00000222328	1697	128	1670.79	130.008	-3.68385	1.19345e-13	1.01636e-10	RNU2-2	RNA, U2 small nuclear 2
ENSG00000074410	3992	23825	3930.34	24198.8	2.62221	1.09636e-13	9.61973e-11	CA12	carbonic anhydrase XII
ENSG00000155850	7749	1146	7629.3	1163.98	-2.71248	1.07635e-13	9.61973e-11	SLC26A2	solute carrier family 26 (sulfate transporter), member 2
ENSG00000206585	822	26	809.303	26.4079	-4.93764	6.64917e-14	6.21054e-11	RNU1-6	RNA, U1 small nuclear 6
ENSG00000207418	822	26	809.303	26.4079	-4.93764	6.64917e-14	6.21054e-11	RNU1-9	RNA, U1 small nuclear 9
ENSG00000241399	500	5	492.276	5.07845	-6.59894	6.06859e-14	6.05917e-11	CD302	CD302 molecule
ENSG00000184012	315	2824	310.134	2868.31	3.20923	5.82629e-14	6.02501e-11	TMPRSS2	transmembrane protease, serine 2
ENSG00000167165	414	1	407.605	1.01569	-8.64857	3.78495e-14	4.05901e-11	UGT1A6	UDP glucuronosyltransferase 1 family, polypeptide A6
ENSG00000157514	710	5119	699.033	5199.31	2.89489	3.5935e-14	4.00191e-11	TSC22D3	TSC22 domain family, member 3
ENSG00000172478	264	2630	259.922	2671.26	3.36137	1.60423e-14	1.93544e-11	C2orf54	chromosome 2 open reading frame 54
ENSG00000222414	875	26	861.484	26.4079	-5.02778	1.17059e-14	1.47367e-11	U2.12	U2 spliceosomal RNA
ENSG00000188010	588	6	578.917	6.09414	-6.56979	2.39579e-15	3.15318e-12	MORN2	MORN repeat containing 2
ENSG00000130600	53	1219	52.1813	1238.13	4.56848	1.00754e-15	1.38921e-12	H19	H19, imprinted maternally expressed transcript (non-protein coding)
ENSG00000105695	23	918	22.6447	932.403	5.36371	1.94199e-16	2.9595e-13	MAG	myelin associated glycoprotein
ENSG00000158555	60	1366	59.0732	1387.43	4.55377	1.65433e-16	2.93571e-13	GDPD5	glycerophosphodiester phosphodiesterase domain containing 5
ENSG00000185215	223	2705	219.555	2747.44	3.64543	1.825e-16	2.93571e-13	TNFAIP2	tumor necrosis factor, alpha-induced protein 2
ENSG00000202198	1910	109	1880.5	110.71	-4.08625	1.75895e-16	2.93571e-13	RN7SK	RNA, 7SK small nuclear
ENSG00000251705	14564	1768	14339	1795.74	-2.9973	6.09914e-17	1.17734e-13	5_8S_rRNA.6	5.8S ribosomal RNA
ENSG00000095303	3	635	2.95366	644.963	7.77057	2.54348e-18	5.26045e-15	PTGS1	prostaglandin-endoperoxide synthase 1 (prostaglandin G/H synthase and cyclooxygenase)
ENSG00000252678	1249	23	1229.71	23.3609	-5.71808	3.20412e-20	7.13657e-17	RPPH1	ribonuclease P RNA component H1
ENSG00000116016	713	8484	701.986	8617.11	3.61769	1.17356e-21	2.83169e-18	EPAS1	endothelial PAS domain protein 1
ENSG00000120708	104	2895	102.394	2940.42	4.84383	9.29423e-25	2.44649e-21	TGFBI	transforming growth factor, beta-induced, 68kDa
ENSG00000163435	895	14488	881.175	14715.3	4.06175	4.49879e-27	1.30263e-23	ELF3	E74-like factor 3 (ets domain transcription factor, epithelial-specific )
ENSG00000226777	12	1697	11.8146	1723.62	7.18873	5.84197e-30	1.87949e-26	KIAA0125	KIAA0125
ENSG00000168398	190	5272	187.065	5354.71	4.8392	5.5846e-30	1.87949e-26	BDKRB2	bradykinin receptor B2
ENSG00000137868	3	1339	2.95366	1360.01	8.8469	2.24475e-30	9.28526e-27	STRA6	stimulated by retinoic acid gene 6 homolog (mouse)
ENSG00000241846	1	1244	0.984553	1263.52	10.3257	8.10012e-32	3.90898e-28	RP11-318G8.1
ENSG00000173175	133	5014	130.946	5092.67	5.28138	3.15731e-33	1.8284e-29	ADCY5	adenylate cyclase 5
ENSG00000162496	66	4147	64.9805	4212.06	6.01838	8.04388e-37	5.82276e-33	DHRS3	dehydrogenase/reductase (SDR family) member 3
ENSG00000111319	90	5323	88.6098	5406.51	5.93109	5.16377e-39	4.98389e-35	SCNN1A	sodium channel, nonvoltage-gated 1 alpha
ENSG00000095596	7	7263	6.89187	7376.95	10.0639	3.38751e-69	9.80854e-65	CYP26A1	cytochrome P450, family 26, subfamily A, polypeptide 1

## Sheet: BT474 4hRA_vs_BT474-0h
Ensembl gene id	BT-0h (raw)	BT-4h (raw)	BT-0h (normalized)	BT-4h (normalized)	log2(BT-4h/BT-0h)	P-value	Adjusted p-value	Gene name	Description
ENSG00000149300	1	307	1.00996	303.972	8.2335	7.01031e-16	1.25252e-12	C11orf52	chromosome 11 open reading frame 52
ENSG00000095596	20	4802	20.1992	4754.64	7.87889	8.98704e-106	2.56912e-101	CYP26A1	cytochrome P450, family 26, subfamily A, polypeptide 1
ENSG00000158315	7	1116	7.06972	1104.99	7.28817	5.97324e-42	4.26892e-38	RHBDL2	rhomboid, veinlet-like 2 (Drosophila)
ENSG00000224490	1	157	1.00996	155.452	7.26602	1.52697e-09	8.55912e-07	AC010127.5
ENSG00000240283	2	300	2.01992	297.041	7.20022	7.3352e-15	9.98531e-12	RP11-574H13.2
ENSG00000111664	2	299	2.01992	296.051	7.1954	8.08165e-15	1.05014e-11	GNB3	guanine nucleotide binding protein (G protein), beta polypeptide 3
ENSG00000246090	1	116	1.00996	114.856	6.82938	8.61136e-08	3.07716e-05	RP11-696N14.1
ENSG00000144893	1	80	1.00996	79.211	6.29333	3.95567e-06	0.000764059	MED12L	mediator complex subunit 12-like
ENSG00000179776	26	2050	26.259	2029.78	6.27237	3.69801e-55	5.28575e-51	CDH5	cadherin 5, type 2 (vascular endothelium)
ENSG00000164129	2	133	2.01992	131.688	6.02669	5.56869e-08	2.18071e-05	NPY5R	neuropeptide Y receptor Y5
ENSG00000164344	2	129	2.01992	127.728	5.98263	8.17274e-08	2.95739e-05	KLKB1	kallikrein B, plasma (Fletcher factor) 1
ENSG00000235167	3	190	3.02988	188.126	5.9563	9.54317e-10	5.68355e-07	RP11-425M5.5
ENSG00000254600	2	125	2.01992	123.767	5.93719	1.20146e-07	4.18855e-05	AC090651.1	GRINL1A complex locus protein 1
ENSG00000256029	2	122	2.01992	120.797	5.90214	1.60696e-07	5.1616e-05	RP11-190A12.7
ENSG00000228109	2	121	2.01992	119.807	5.89027	1.7707e-07	5.50207e-05	AC068302.3
ENSG00000227117	1	57	1.00996	56.4379	5.80429	6.4419e-05	0.00829525	CTA-85E5.10
ENSG00000106125	4	220	4.03984	217.83	5.75276	1.99983e-10	1.46587e-07	FAM188B	family with sequence similarity 188, member B
ENSG00000156298	2	109	2.01992	107.925	5.73959	5.76171e-07	0.000152509	TSPAN7	tetraspanin 7
ENSG00000181409	4	215	4.03984	212.88	5.7196	3.13412e-10	2.18525e-07	AATK	apoptosis-associated tyrosine kinase
ENSG00000175449	1	53	1.00996	52.4773	5.69932	0.00010994	0.0127758	RFESD	Rieske (Fe-S) domain containing
ENSG00000224846	6	292	6.05976	289.12	5.57627	2.47846e-12	2.14702e-09	RP1-90J20.8
ENSG00000121316	1	48	1.00996	47.5266	5.55637	0.000220775	0.0227844	PLBD1	phospholipase B domain containing 1
ENSG00000154358	3	133	3.02988	131.688	5.44172	1.75169e-07	5.50207e-05	OBSCN	obscurin, cytoskeletal calmodulin and titin-interacting RhoGEF
ENSG00000225792	5	213	5.0498	210.899	5.38418	1.04081e-09	6.07217e-07	AC004540.4
ENSG00000225205	5	178	5.0498	176.245	5.12521	2.19751e-08	9.51822e-06	AC093818.1
ENSG00000250240	3	104	3.02988	102.974	5.08688	2.7361e-06	0.000583707	CTD-2154I11.2
ENSG00000224441	10	346	10.0996	342.588	5.0841	7.13775e-13	6.80156e-10	AC068831.3
ENSG00000147724	21	635	21.2092	628.738	4.8897	1.50448e-19	3.30835e-16	FAM135B	family with sequence similarity 135, member B
ENSG00000137868	2	49	2.01992	48.5168	4.58611	0.000476665	0.0424066	STRA6	stimulated by retinoic acid gene 6 homolog (mouse)
ENSG00000162496	194	4142	195.932	4101.15	4.3876	4.43435e-53	4.22549e-49	DHRS3	dehydrogenase/reductase (SDR family) member 3
ENSG00000245526	4	82	4.03984	81.1913	4.32896	5.72246e-05	0.00753862	CTC-547D20.1	microRNA 9-2 (MIR9-2), microRNA
ENSG00000118432	6	120	6.05976	118.817	4.29333	7.15445e-06	0.0012471	CNR1	cannabinoid receptor 1 (brain)
ENSG00000196876	10	200	10.0996	198.028	4.29333	1.23675e-07	4.25964e-05	SCN8A	sodium channel, voltage gated, type VIII, alpha subunit
ENSG00000148541	11	218	11.1096	215.85	4.28016	5.27917e-08	2.09605e-05	FAM13C	family with sequence similarity 13, member C
ENSG00000233739	3	57	3.02988	56.4379	4.21933	0.000397166	0.0365073	RP5-1039K5.13
ENSG00000164403	70	1326	70.6972	1312.92	4.21499	1.36742e-27	4.8863e-24	SHROOM1	shroom family member 1
ENSG00000125375	17	314	17.1693	310.903	4.17856	6.82206e-10	4.33383e-07	ATP5S	ATP synthase, H+ transporting, mitochondrial Fo complex, subunit s (factor B)
ENSG00000230337	11	203	11.1096	200.998	4.17731	1.70692e-07	5.42175e-05	RP4-635E18.6
ENSG00000122477	17	305	17.1693	301.992	4.13661	1.35522e-09	7.74834e-07	LRRC39	leucine rich repeat containing 39
ENSG00000182798	7	117	7.06972	115.846	4.03441	1.74804e-05	0.00267226	MAGEB17	melanoma antigen family B, 17
ENSG00000159784	4	60	4.03984	59.4083	3.87829	0.000582787	0.0488567	FAM131B	family with sequence similarity 131, member B
ENSG00000095303	42	591	42.4183	585.172	3.7861	5.73508e-14	6.07218e-11	PTGS1	prostaglandin-endoperoxide synthase 1 (prostaglandin G/H synthase and cyclooxygenase)
ENSG00000104154	27	358	27.2689	354.469	3.70033	2.02576e-09	1.07242e-06	SLC30A4	solute carrier family 30 (zinc transporter), member 4
ENSG00000248714	9	118	9.08964	116.836	3.68412	4.74623e-05	0.00636998	RP11-1079K10.3
ENSG00000224189	11	134	11.1096	132.679	3.57806	3.41088e-05	0.00475643	AC009336.23
ENSG00000222944	8	95	8.07968	94.0631	3.54126	0.000196227	0.0205478	RNU2-4P	RNA, U2 small nuclear 4 (pseudogene)
ENSG00000243650	7	79	7.06972	78.2209	3.46783	0.000492341	0.0431983	AC010149.1
ENSG00000228839	22	246	22.2191	243.574	3.45449	8.46638e-07	0.000214184	RP3-400N23.6
ENSG00000135914	12	132	12.1195	130.698	3.43083	6.04929e-05	0.00788688	HTR2B	5-hydroxytryptamine (serotonin) receptor 2B
ENSG00000225768	18	194	18.1793	192.087	3.40139	6.62114e-06	0.00121309	RP11-127O4.3
ENSG00000231651	18	177	18.1793	175.254	3.26908	2.12674e-05	0.00313387	RP11-528B10.4
ENSG00000236404	24	233	24.239	230.702	3.25063	3.70832e-06	0.000726093	RP11-125B21.2
ENSG00000074276	37	348	37.3685	344.568	3.20489	7.57176e-08	2.84808e-05	CDHR2	cadherin-related family member 2
ENSG00000115841	25	233	25.249	230.702	3.19173	4.90909e-06	0.000929535	FAM82A1	family with sequence similarity 82, member A1
ENSG00000156500	26	237	26.259	234.663	3.15971	4.97307e-06	0.000935297	FAM122C	family with sequence similarity 122C
ENSG00000118257	31	278	31.3088	275.258	3.13615	1.34211e-06	0.00031653	NRP2	neuropilin 2
ENSG00000157992	42	356	42.4183	352.489	3.05482	1.5359e-07	5.06686e-05	KRTCAP3	keratinocyte associated protein 3
ENSG00000169116	84	694	84.8367	687.156	3.01788	8.59339e-12	7.01884e-09	PARM1	prostate androgen-regulated mucin-like protein 1
ENSG00000251580	32	256	32.3187	253.475	2.9714	6.69289e-06	0.00121309	RP11-539L10.3
ENSG00000173175	66	526	66.6574	520.813	2.96593	1.62154e-09	8.91442e-07	ADCY5	adenylate cyclase 5
ENSG00000137648	58	448	58.5777	443.582	2.92078	2.46773e-08	1.03743e-05	TMPRSS4	transmembrane protease, serine 4
ENSG00000178460	48	370	48.4781	366.351	2.91782	2.77183e-07	8.42962e-05	C8orf45	chromosome 8 open reading frame 45
ENSG00000255730	27	208	27.2689	205.949	2.91696	3.97253e-05	0.00540775	CTC-435M10.3	Branched-chain alpha-keto acid dehydrog> protein
ENSG00000196839	44	330	44.4382	326.746	2.87829	1.0921e-06	0.000262351	ADA	adenosine deaminase
ENSG00000230753	19	138	19.1892	136.639	2.832	0.000390008	0.0359651	RP4-553F4.6
ENSG00000145075	30	217	30.2988	214.86	2.82606	4.53652e-05	0.00611725	CCDC39	coiled-coil domain containing 39
ENSG00000233223	62	425	62.6175	420.809	2.74853	1.81068e-07	5.5658e-05	AC113189.5
ENSG00000110628	24	153	24.239	151.491	2.64383	0.000578462	0.0486367	SLC22A18	solute carrier family 22, member 18
ENSG00000237250	29	184	29.2888	182.185	2.63698	0.00025954	0.0260332	RP11-193H5.1	actin, gamma-like (LOC100130331), non-coding RNA
ENSG00000145949	47	298	47.4681	295.061	2.63598	1.16476e-05	0.00191362	MYLK4	myosin light chain kinase family, member 4
ENSG00000202364	27	171	27.2689	169.314	2.63437	0.000370856	0.034646	SNORD3A	small nucleolar RNA, C/D box 3A
ENSG00000006837	67	416	67.6673	411.897	2.60575	6.63379e-07	0.000170847	CDKL3	cyclin-dependent kinase-like 3
ENSG00000120708	377	2333	380.755	2309.99	2.60095	2.86964e-19	5.85961e-16	TGFBI	transforming growth factor, beta-induced, 68kDa
ENSG00000148346	29	179	29.2888	177.235	2.59724	0.000347356	0.0332103	LCN2	lipocalin 2
ENSG00000148459	57	347	57.5677	343.578	2.57731	4.90991e-06	0.000929535	PDSS1	prenyl (decaprenyl) diphosphate synthase, subunit 1
ENSG00000235568	35	213	35.3486	210.899	2.57683	0.000155228	0.0168726	NFAM1	NFAT activating protein with ITAM motif 1
ENSG00000196296	37	217	37.3685	214.86	2.5235	0.000177395	0.0189223	ATP2A1	ATPase, Ca++ transporting, cardiac muscle, fast twitch 1
ENSG00000206585	64	375	64.6375	371.302	2.52215	3.40507e-06	0.000675978	RNU1-6	RNA, U1 small nuclear 6
ENSG00000207418	64	375	64.6375	371.302	2.52215	3.40507e-06	0.000675978	RNU1-9	RNA, U1 small nuclear 9
ENSG00000221995	82	466	82.8167	461.404	2.47804	5.54592e-07	0.000148169	TIAF1	TGFB1-induced anti-apoptotic factor 1
ENSG00000222414	54	306	54.5378	302.982	2.4739	2.61325e-05	0.00375402	U2.12	U2 spliceosomal RNA
ENSG00000206588	64	361	64.6375	357.44	2.46726	6.91693e-06	0.00121309	RNU1-8	RNA, U1 small nuclear 8
ENSG00000206596	64	361	64.6375	357.44	2.46726	6.91693e-06	0.00121309	RNU1-7	RNA, U1 small nuclear 7
ENSG00000206652	64	361	64.6375	357.44	2.46726	6.91693e-06	0.00121309	RNU1-1	RNA, U1 small nuclear 1
ENSG00000206737	64	361	64.6375	357.44	2.46726	6.91693e-06	0.00121309	RNU1-5	RNA, U1 small nuclear 5
ENSG00000207005	64	361	64.6375	357.44	2.46726	6.91693e-06	0.00121309	RNU1-2	RNA, U1 small nuclear 2
ENSG00000207389	64	361	64.6375	357.44	2.46726	6.91693e-06	0.00121309	RNU1-4	RNA, U1 small nuclear 4
ENSG00000207513	64	361	64.6375	357.44	2.46726	6.91693e-06	0.00121309	RNU1-3	RNA, U1 small nuclear 3
ENSG00000111850	40	224	40.3984	221.791	2.45683	0.000200888	0.0208829	C6orf162	chromosome 6 open reading frame 162
ENSG00000188107	41	223	41.4084	220.801	2.41475	0.000249127	0.0251654	EYS	eyes shut homolog (Drosophila)
ENSG00000240984	36	194	36.3586	192.087	2.40139	0.000528518	0.0453716	AC026271.1
ENSG00000116016	524	2770	529.219	2742.68	2.37365	3.63348e-18	6.92468e-15	EPAS1	endothelial PAS domain protein 1
ENSG00000118507	57	301	57.5677	298.032	2.37213	5.21221e-05	0.00696268	AKAP7	A kinase (PRKA) anchor protein 7
ENSG00000171303	57	296	57.5677	293.081	2.34797	6.69427e-05	0.00858158	KCNK3	potassium channel, subfamily K, member 3
ENSG00000222328	138	711	139.375	703.988	2.33658	1.42432e-08	6.36203e-06	RNU2-2	RNA, U2 small nuclear 2
ENSG00000126562	147	749	148.464	741.613	2.32055	8.55589e-09	3.94496e-06	WNK4	WNK lysine deficient protein kinase 4
ENSG00000251246	59	288	59.5876	285.16	2.25869	0.000129667	0.014571	RP11-540D14.8	cDNA FLJ57652, highly similar to Ephrin-A3
ENSG00000139734	109	519	110.086	513.882	2.22281	1.41482e-06	0.000326173	DIAPH3	diaphanous homolog 3 (Drosophila)
ENSG00000249007	49	230	49.488	227.732	2.20218	0.000555438	0.0471166	RP11-510N19.5
ENSG00000168398	1137	5256	1148.32	5204.17	2.18014	1.98824e-20	4.73649e-17	BDKRB2	bradykinin receptor B2
ENSG00000050438	98	450	98.9761	445.562	2.17047	8.23122e-06	0.00140692	SLC4A8	solute carrier family 4, sodium bicarbonate cotransporter, member 8
ENSG00000254902	110	494	111.096	489.128	2.13841	4.54344e-06	0.000871701	RP11-805J14.2
ENSG00000172346	74	330	74.7371	326.746	2.12827	0.000109793	0.0127758	CSDC2	cold shock domain containing C2, RNA binding
ENSG00000180530	2004	8582	2023.96	8497.36	2.06983	1.24125e-21	3.22578e-18	NRIP1	nuclear receptor interacting protein 1
ENSG00000134369	243	1037	245.42	1026.77	2.06479	4.13525e-09	2.03818e-06	NAV1	neuron navigator 1
ENSG00000203865	79	337	79.7869	333.677	2.06423	0.000138799	0.0153793	ATP1A1OS	ATP1A1 opposite strand
ENSG00000160678	66	274	66.6574	271.298	2.02504	0.000571868	0.0482242	S100A1	S100 calcium binding protein A1
ENSG00000129159	88	364	88.8765	360.41	2.01977	0.000116915	0.0134583	KCNC1	potassium voltage-gated channel, Shaw-related subfamily, member 1
ENSG00000087157	75	308	75.747	304.963	2.00937	0.000326778	0.0314532	PGS1	phosphatidylglycerophosphate synthase 1
ENSG00000225485	77	315	77.7669	311.893	2.00382	0.00029571	0.0291802	ARHGAP23	Rho GTPase activating protein 23
ENSG00000187860	78	306	78.7769	302.982	1.94339	0.000482437	0.0426979	CCDC157	coiled-coil domain containing 157
ENSG00000254771	93	356	93.9263	352.489	1.90798	0.00026344	0.0261537	RP11-50B3.1
ENSG00000148344	745	2800	752.42	2772.39	1.88152	8.16127e-13	7.52601e-10	PTGES	prostaglandin E synthase
ENSG00000184012	807	2989	815.038	2959.52	1.86043	6.14968e-13	6.0621e-10	TMPRSS2	transmembrane protease, serine 2
ENSG00000233461	104	384	105.036	380.213	1.85593	0.000227233	0.0233666	RP11-295G20.2
ENSG00000135299	131	480	132.305	475.266	1.84487	5.83821e-05	0.00765583	ANKRD6	ankyrin repeat domain 6
ENSG00000239775	99	362	99.9861	358.43	1.84189	0.00035232	0.0335725	AC017116.11
ENSG00000196167	1217	4444	1229.12	4400.17	1.83993	9.26383e-15	1.15141e-11	C11orf92	chromosome 11 open reading frame 92
ENSG00000136689	101	366	102.006	362.391	1.82889	0.000356974	0.0339031	IL1RN	interleukin 1 receptor antagonist
ENSG00000170477	230	826	232.291	817.854	1.81591	9.78357e-07	0.000239247	KRT4	keratin 4
ENSG00000234678	171	597	172.703	591.112	1.77514	2.09848e-05	0.00310826	RP11-465N4.4
ENSG00000149256	236	804	238.351	796.071	1.73981	2.86729e-06	0.000600947	ODZ4	odz, odd Oz/ten-m homolog 4 (Drosophila)
ENSG00000135407	139	473	140.384	468.335	1.73816	0.000140171	0.0154118	AVIL	advillin
ENSG00000173786	1008	3257	1018.04	3224.88	1.66345	2.98426e-11	2.3057e-08	CNP	2',3'-cyclic nucleotide 3' phosphodiesterase
ENSG00000126010	168	536	169.673	530.714	1.64517	0.000130485	0.014571	GRPR	gastrin-releasing peptide receptor
ENSG00000252678	213	671	215.122	664.383	1.62686	3.45465e-05	0.00479409	RPPH1	ribonuclease P RNA component H1
ENSG00000107968	278	875	280.769	866.371	1.6256	5.27632e-06	0.000985844	MAP3K8	mitogen-activated protein kinase kinase kinase 8
ENSG00000163435	4059	12511	4099.43	12387.6	1.5954	3.46845e-15	4.95764e-12	ELF3	E74-like factor 3 (ets domain transcription factor, epithelial-specific )
ENSG00000133808	207	617	209.062	610.915	1.54704	0.000122093	0.0139055	MICALCL	MICAL C-terminal like
ENSG00000196220	708	2022	715.052	2002.06	1.48536	8.01748e-08	2.93841e-05	SRGAP3	SLIT-ROBO Rho GTPase activating protein 3
ENSG00000189337	365	1006	368.635	996.079	1.43407	1.94589e-05	0.00292775	KAZN	kazrin, periplakin interacting protein
ENSG00000133816	1354	3673	1367.49	3636.78	1.41113	4.02378e-09	2.01803e-06	MICAL2	microtubule associated monoxygenase, calponin and LIM domain containing 2
ENSG00000126778	708	1917	715.052	1898.09	1.40843	4.44817e-07	0.000121105	SIX1	SIX homeobox 1
ENSG00000164180	284	754	286.829	746.564	1.38008	0.000172548	0.0184743	TMEM161B	transmembrane protein 161B
ENSG00000107957	700	1834	706.972	1815.91	1.36097	1.29831e-06	0.000309289	SH3PXD2A	SH3 and PX domains 2A
ENSG00000075826	301	788	303.998	780.229	1.35984	0.000166914	0.0180059	SEC31B	SEC31 homolog B (S. cerevisiae)
ENSG00000163932	881	2283	889.775	2260.49	1.34512	4.00088e-07	0.000111042	PRKCD	protein kinase C, delta
ENSG00000196535	2652	6816	2678.41	6748.78	1.33325	5.4123e-10	3.51639e-07	MYO18A	myosin XVIIIA
ENSG00000074410	2152	5529	2173.43	5474.47	1.33274	1.80683e-09	9.74561e-07	CA12	carbonic anhydrase XII
ENSG00000125347	310	791	313.088	783.199	1.32281	0.000239685	0.0245586	IRF1	interferon regulatory factor 1
ENSG00000202198	415	1046	419.133	1035.68	1.3051	6.84034e-05	0.00865242	RN7SK	RNA, 7SK small nuclear
ENSG00000171105	820	2063	828.167	2042.65	1.30245	1.60815e-06	0.000364858	INSR	insulin receptor
ENSG00000196136	303	760	306.018	752.505	1.29808	0.000361456	0.0340323	SERPINA3	serpin peptidase inhibitor, clade A (alpha-1 antiproteinase, antitrypsin), member 3
ENSG00000125962	359	887	362.576	878.252	1.27635	0.000208191	0.0215636	ARMCX5	armadillo repeat containing, X-linked 5
ENSG00000001561	455	1115	459.532	1104	1.26451	7.90962e-05	0.00971485	ENPP4	ectonucleotide pyrophosphatase/phosphodiesterase 4 (putative)
ENSG00000119547	1150	2760	1161.45	2732.78	1.23444	9.57231e-07	0.000239247	ONECUT2	one cut homeobox 2
ENSG00000182134	548	1312	553.458	1299.06	1.23092	5.26261e-05	0.00699731	TDRKH	tudor and KH domain containing
ENSG00000125398	1512	3586	1527.06	3550.64	1.21732	3.12205e-07	9.10716e-05	SOX9	SRY (sex determining region Y)-box 9
ENSG00000112796	755	1784	762.52	1766.41	1.21197	1.46318e-05	0.00231093	ENPP5	ectonucleotide pyrophosphatase/phosphodiesterase 5 (putative)
ENSG00000197375	966	2196	975.622	2174.34	1.15619	1.2198e-05	0.0019926	SLC22A5	solute carrier family 22 (organic cation/carnitine transporter), member 5
ENSG00000174718	2785	6285	2812.74	6223.02	1.14564	9.96136e-08	3.51562e-05	C12orf35	chromosome 12 open reading frame 35
ENSG00000203867	2232	5008	2254.23	4958.61	1.1373	3.30134e-07	9.53286e-05	RBM20	RNA binding motif protein 20
ENSG00000095739	3861	8650	3899.46	8564.69	1.13513	3.7139e-08	1.49534e-05	BAMBI	BMP and activin membrane-bound inhibitor homolog (Xenopus laevis)
ENSG00000233791	681	1515	687.783	1500.06	1.12499	0.000103794	0.0122592	RP11-134P9.1
ENSG00000164124	483	1064	487.811	1053.51	1.11081	0.000527425	0.0453716	TMEM144	transmembrane protein 144
ENSG00000110042	1178	2582	1189.73	2556.54	1.10355	1.328e-05	0.00212087	DTX4	deltex homolog 4 (Drosophila)
ENSG00000115963	1125	2461	1136.21	2436.73	1.10072	1.70309e-05	0.00266044	RND3	Rho family GTPase 3
ENSG00000137501	2954	6433	2983.42	6369.56	1.09423	3.04142e-07	9.00857e-05	SYTL2	synaptotagmin-like 2
ENSG00000076864	1900	4119	1918.92	4078.38	1.0877	2.20298e-06	0.000480738	RAP1GAP	RAP1 GTPase activating protein
ENSG00000110080	1200	2598	1211.95	2572.38	1.08577	1.73254e-05	0.0026628	ST3GAL4	ST3 beta-galactoside alpha-2,3-sialyltransferase 4
ENSG00000137393	2414	5203	2438.04	5151.69	1.07932	9.79184e-07	0.000239247	RNF144B	ring finger protein 144B
ENSG00000177570	2037	4387	2057.29	4343.74	1.07819	2.05098e-06	0.000455122	SAMD12	sterile alpha motif domain containing 12
ENSG00000159184	3740	7937	3777.25	7858.73	1.05696	3.57822e-07	0.000101278	HOXB13	homeobox B13
ENSG00000172197	2115	4473	2136.07	4428.89	1.05199	3.23898e-06	0.000656686	MBOAT1	membrane bound O-acyltransferase domain containing 1
ENSG00000064042	1467	3082	1481.61	3051.61	1.0424	1.71421e-05	0.0026628	LIMCH1	LIM and calponin homology domains 1
ENSG00000159388	4642	9740	4688.24	9643.94	1.04058	2.81859e-07	8.48158e-05	BTG2	BTG family, member 2
ENSG00000122643	1297	2708	1309.92	2681.29	1.03345	3.36891e-05	0.00472094	NT5C3	5'-nucleotidase, cytosolic III
ENSG00000063438	1556	3243	1571.5	3211.02	1.03089	1.72601e-05	0.0026628	AHRR	aryl-hydrocarbon receptor repressor
ENSG00000103811	813	1670	821.098	1653.53	1.00992	0.000303907	0.0294352	CTSH	cathepsin H
ENSG00000109787	2156	4406	2177.47	4362.55	1.00252	8.92452e-06	0.00150074	KLF3	Kruppel-like factor 3 (basic)
ENSG00000106003	2779	1385	2806.68	1371.34	-1.03328	2.80095e-05	0.00398361	LFNG	LFNG O-fucosylpeptide 3-beta-N-acetylglucosaminyltransferase
ENSG00000099812	1699	826	1715.92	817.854	-1.06907	0.00012059	0.0137892	C19orf21	chromosome 19 open reading frame 21
ENSG00000055147	1007	472	1017.03	467.345	-1.1218	0.000535852	0.0457266	FAM114A2	family with sequence similarity 114, member A2
ENSG00000256842	2117	989	2138.09	979.247	-1.12658	1.99335e-05	0.00296792	AP001468.2
ENSG00000082175	16667	7783	16833	7706.24	-1.12719	6.19736e-09	2.90432e-06	PGR	progesterone receptor
ENSG00000186638	1220	553	1232.15	547.546	-1.17013	0.000139977	0.0154118	KIF24	kinesin family member 24
ENSG00000130717	2182	956	2203.73	946.572	-1.21917	3.93282e-06	0.000764059	UCK1	uridine-cytidine kinase 1
ENSG00000184564	1424	549	1438.18	543.586	-1.40367	2.87997e-06	0.000600947	SLITRK6	SLIT and NTRK-like family, member 6
ENSG00000127863	823	292	831.197	289.12	-1.52352	2.16228e-05	0.0031699	TNFRSF19	tumor necrosis factor receptor superfamily, member 19
ENSG00000164128	1087	379	1097.83	375.262	-1.54868	2.45534e-06	0.000531748	NPY1R	neuropeptide Y receptor Y1
ENSG00000169258	868	300	876.645	297.041	-1.56133	9.74987e-06	0.00162994	GPRIN1	G protein regulated inducer of neurite outgrowth 1
ENSG00000100417	1051	358	1061.47	354.469	-1.58233	2.05376e-06	0.000455122	PMM1	phosphomannomutase 1
ENSG00000178605	1316	446	1329.11	441.602	-1.58964	3.46627e-07	9.90903e-05	GTPBP6	GTP binding protein 6 (putative)
ENSG00000100490	626	196	632.235	194.067	-1.70391	2.34519e-05	0.00340314	CDKL1	cyclin-dependent kinase-like 1 (CDC2-related kinase)
ENSG00000256784	487	147	491.851	145.55	-1.7567	8.84105e-05	0.0107093	AP000577.1
ENSG00000239282	401	116	404.994	114.856	-1.81807	0.000197394	0.0205946	GATSL3	GATS protein-like 3
ENSG00000244731	364	104	367.625	102.974	-1.83595	0.000304783	0.0294352	C4A	complement component 4A (Rodgers blood group)
ENSG00000131650	365	102	368.635	100.994	-1.86792	0.000245548	0.0248918	KREMEN2	kringle containing transmembrane protein 2
ENSG00000181449	379	94	382.775	93.073	-2.04006	6.35225e-05	0.00821682	SOX2	SRY (sex determining region Y)-box 2
ENSG00000142530	329	80	332.277	79.211	-2.06861	0.000140839	0.015426	FAM71E1	family with sequence similarity 71, member E1
ENSG00000168026	496	106	500.94	104.955	-2.25487	1.40761e-06	0.000326173	TTC21A	tetratricopeptide repeat domain 21A
ENSG00000144857	436	90	440.343	89.1124	-2.30493	3.1213e-06	0.00064371	BOC	Boc homolog (mouse)
ENSG00000254485	279	57	281.779	56.4379	-2.31983	9.13451e-05	0.0110181	RP11-380O24.1
ENSG00000248049	340	65	343.386	64.359	-2.41562	1.28396e-05	0.00206282	RP11-453E17.1
ENSG00000176383	468	89	472.661	88.1223	-2.42323	6.0653e-07	0.000159072	B3GNT4	UDP-GlcNAc:betaGal beta-1,3-N-acetylglucosaminyltransferase 4
ENSG00000253304	499	90	503.97	89.1124	-2.49964	1.57092e-07	5.10316e-05	TMEM200B	transmembrane protein 200B
ENSG00000158301	486	85	490.841	84.1617	-2.54402	1.43744e-07	4.83436e-05	GPRASP2	G protein-coupled receptor associated sorting protein 2
ENSG00000247516	305	53	308.038	52.4773	-2.55334	1.27384e-05	0.00206282	RP11-480D4.3
ENSG00000187775	337	55	340.357	54.4576	-2.64384	3.12994e-06	0.00064371	DNAH17	dynein, axonemal, heavy chain 17
ENSG00000173567	187	29	188.863	28.714	-2.71751	0.000137591	0.0153047	GPR113	G protein-coupled receptor 113
ENSG00000167995	355	54	358.536	53.4675	-2.74538	9.68064e-07	0.000239247	BEST1	bestrophin 1
ENSG00000198535	135	20	136.345	19.8028	-2.78348	0.000498439	0.0435745	C2CD4A	C2 calcium-dependent domain containing 4A
ENSG00000177989	196	29	197.952	28.714	-2.78533	7.95213e-05	0.00971485	ODF3B	outer dense fiber of sperm tails 3B
ENSG00000151468	170	25	171.693	24.7535	-2.79413	0.000157639	0.0170698	CCDC3	coiled-coil domain containing 3
ENSG00000001460	434	60	438.323	59.4083	-2.88326	3.59122e-08	1.4666e-05	C1orf201	chromosome 1 open reading frame 201
ENSG00000246695	353	48	356.516	47.5266	-2.90716	3.80392e-07	0.00010661	RP11-877E17.2
ENSG00000163705	691	87	697.882	86.142	-3.0182	5.89849e-12	4.95942e-09	C3orf24	chromosome 3 open reading frame 24
ENSG00000255750	97	11	97.9661	10.8915	-3.16908	0.000459633	0.041061	RP11-283G6.5
ENSG00000235453	397	45	400.954	44.5562	-3.16974	1.3839e-08	6.27962e-06	C9orf133	chromosome 9 open reading frame 133
ENSG00000187695	256	28	258.55	27.7239	-3.22124	1.35085e-06	0.00031653	RP11-723O4.6	Uncharacterized protein FLJ43738
ENSG00000231104	104	11	105.036	10.8915	-3.2696	0.000261936	0.0261537	RP11-354M20.3
ENSG00000242255	184	19	185.833	18.8126	-3.30423	1.36623e-05	0.0021698	CTD-3099C6.4
ENSG00000204261	196	20	197.952	19.8028	-3.32138	8.27481e-06	0.00140692	XXbac-BPG246D15.8
ENSG00000236624	192	19	193.912	18.8126	-3.36563	7.84843e-06	0.00135158	CCDC163P	coiled-coil domain containing 163, pseudogene
ENSG00000172425	193	19	194.922	18.8126	-3.37313	7.32045e-06	0.0012683	TTC36	tetratricopeptide repeat domain 36
ENSG00000136999	92	9	92.9163	8.91124	-3.38223	0.000297245	0.0291802	NOV	nephroblastoma overexpressed gene
ENSG00000204422	116	11	117.155	10.8915	-3.42715	0.000100912	0.0120198	LY6G6E	lymphocyte antigen 6 complex, locus G6E
ENSG00000144712	204	19	206.032	18.8126	-3.45309	3.39251e-06	0.000675978	CAND2	cullin-associated and neddylation-dissociated 2 (putative)
ENSG00000254827	144	12	145.434	11.8817	-3.61356	1.7735e-05	0.00269675	SLC22A18AS	solute carrier family 22 (organic cation transporter), member 18 antisense
ENSG00000167100	99	8	99.9861	7.9211	-3.65795	9.91989e-05	0.0118653	SAMD14	sterile alpha motif domain containing 14
ENSG00000036672	87	7	87.8665	6.93097	-3.66419	0.000168066	0.018062	USP2	ubiquitin specific peptidase 2
ENSG00000164411	120	9	121.195	8.91124	-3.76556	2.84157e-05	0.00401516	GJB7	gap junction protein, beta 7, 25kDa
ENSG00000240654	194	13	195.932	12.8718	-3.92807	6.17735e-07	0.000160538	C1QTNF9	C1q and tumor necrosis factor related protein 9
ENSG00000166928	79	5	79.7869	4.95069	-4.01045	0.000104207	0.0122592	MS4A14	membrane-spanning 4-domains, subfamily A, member 14
ENSG00000144648	111	7	112.106	6.93097	-4.01566	1.96826e-05	0.0029459	CCBP2	chemokine binding protein 2
ENSG00000049768	212	13	214.112	12.8718	-4.05608	1.54202e-07	5.06686e-05	FOXP3	forkhead box P3
ENSG00000226367	77	4	77.7669	3.96055	-4.29538	6.06959e-05	0.00788688	ST7OT2	ST7 overlapping transcript 2 (non-protein coding)
ENSG00000225313	45	2	45.4482	1.98028	-4.52045	0.000517881	0.044727	RP11-415J8.3
ENSG00000256595	118	5	119.175	4.95069	-4.58931	2.56601e-06	0.000551538	AC137894.1	Ribonuclease inhibitor
ENSG00000224687	76	3	76.757	2.97041	-4.69156	2.85122e-05	0.00401516	RP11-21M7.1
ENSG00000238261	56	2	56.5578	1.98028	-4.83595	0.000117225	0.0134583	BX004987.5
ENSG00000250995	56	2	56.5578	1.98028	-4.83595	0.000117225	0.0134583	RP13-128O4.3
ENSG00000133104	57	2	57.5677	1.98028	-4.86149	0.000103165	0.0122372	SPG20	spastic paraplegia 20 (Troyer syndrome)
ENSG00000256751	60	2	60.5976	1.98028	-4.93549	7.06229e-05	0.00889368	RP11-695J4.2
ENSG00000058866	158	5	159.574	4.95069	-5.01045	7.07578e-08	2.697e-05	DGKG	diacylglycerol kinase, gamma 90kDa
ENSG00000244213	254	6	256.53	5.94083	-5.43232	3.48466e-11	2.62148e-08	RP11-156G14.4
ENSG00000253708	43	1	43.4283	0.990138	-5.45486	0.000297801	0.0291802	RP11-51J9.4
ENSG00000256034	389	9	392.875	8.91124	-5.4623	3.12595e-15	4.70324e-12	RP11-707G14.1
ENSG00000239523	93	2	93.9263	1.98028	-5.56776	1.64784e-06	0.00037092	RP11-202D20.1
ENSG00000214114	1281	27	1293.76	26.7337	-5.59676	8.40451e-38	4.00433e-34	MYCBP	c-myc binding protein
ENSG00000231646	60	1	60.5976	0.990138	-5.93549	2.75643e-05	0.00393991	AC008174.3
ENSG00000186994	185	3	186.843	2.97041	-5.97502	7.23013e-10	4.49321e-07	KANK3	KN motif and ankyrin repeat domains 3
ENSG00000233718	132	2	133.315	1.98028	-6.07299	3.1844e-08	1.31931e-05	MYCNOS	v-myc myelocytomatosis viral related oncogene, neuroblastoma derived (avian) opposite strand
ENSG00000228812	135	2	136.345	1.98028	-6.10541	2.37543e-08	1.01353e-05	RP11-157P1.5
ENSG00000128645	81	1	81.8068	0.990138	-6.36845	2.16396e-06	0.000475856	HOXD1	homeobox D1
ENSG00000171056	84	1	84.8367	0.990138	-6.42091	1.5395e-06	0.000352076	SOX7	SRY (sex determining region Y)-box 7
ENSG00000256782	520	6	525.179	5.94083	-6.466	7.13608e-22	2.26666e-18	AL118511.2
ENSG00000170236	177	2	178.763	1.98028	-6.4962	4.15909e-10	2.76502e-07	USP50	ubiquitin specific peptidase 50
ENSG00000164796	147	1	148.464	0.990138	-7.22827	2.22411e-09	1.15601e-06	CSMD3	CUB and Sushi multiple domains 3
ENSG00000240057	166	1	167.653	0.990138	-7.40364	3.43389e-10	2.33725e-07	RP11-572M11.4
ENSG00000223653	222	1	224.211	0.990138	-7.82301	1.4189e-12	1.26756e-09	RP11-131L23.1
ENSG00000171772	450	2	454.482	1.98028	-7.84238	8.49127e-22	2.4274e-18	SYCE1	synaptonemal complex central element protein 1
ENSG00000109846	292	1	294.908	0.990138	-8.21842	1.28574e-15	2.16209e-12	CRYAB	crystallin, alpha B
ENSG00000227528	588	2	593.857	1.98028	-8.22827	1.25057e-27	4.8863e-24	RP11-442F12.2

## Sheet: venn diagrams
	Genes up- or down-regulated by RA
	MCF7 Specific						BT474 Specific						Common
	Ensembl gene ID	Gene name	Description	log2(MCF7-4h/MCF7-0h)			Ensembl gene ID	Gene name	Description	log2(BT474-4h/BT474-0h)			Ensembl gene ID	Gene name	Description	log2(MCF7-4h/MCF7-0h)		log2(BT474-4h/BT474-0h)
	ENSG00000241846	RP11-318G8.1		10.3257	10.3257		ENSG00000149300	C11orf52	chromosome 11 open reading frame 52	8.2335	8.2335		ENSG00000095596	CYP26A1	cytochrome P450, family 26, subfamily A, polypeptide 1	10.0639	10.0639	7.87889	7.87889
	ENSG00000240498	CDKN2B-AS1	CDKN2B antisense RNA 1 (non-protein coding)	8.48371	8.48371		ENSG00000158315	RHBDL2	rhomboid, veinlet-like 2 (Drosophila)	7.28817	7.28817		ENSG00000137868	STRA6	stimulated by retinoic acid gene 6 homolog (mouse)	8.8469	8.8469	4.58611	4.58611
	ENSG00000180139	RP11-399O19.5		8.30701	8.30701		ENSG00000224490	AC010127.5		7.26602	7.26602		ENSG00000095303	PTGS1	prostaglandin-endoperoxide synthase 1 (prostaglandin G/H synthase and cyclooxygenase)	7.77057	7.77057	3.7861	3.7861
	ENSG00000248672	RP11-357L2.1	LY75-CD302 fusion protein isoform 1 precursor	7.58408	7.58408		ENSG00000240283	RP11-574H13.2		7.20022	7.20022		ENSG00000225768	RP11-127O4.3		6.52065	6.52065	3.40139	3.40139
	ENSG00000211896	IGHG1	immunoglobulin heavy constant gamma 1 (G1m marker)	7.54476	7.54476		ENSG00000111664	GNB3	guanine nucleotide binding protein (G protein), beta polypeptide 3	7.1954	7.1954		ENSG00000162496	DHRS3	dehydrogenase/reductase (SDR family) member 3	6.01838	6.01838	4.3876	4.3876
	ENSG00000248309	CTC-454M9.1		7.28332	7.28332		ENSG00000246090	RP11-696N14.1		6.82938	6.82938		ENSG00000111850	C6orf162	chromosome 6 open reading frame 162	5.41415	5.41415	2.45683	2.45683
	ENSG00000226777	KIAA0125	KIAA0125	7.18873	7.18873		ENSG00000144893	MED12L	mediator complex subunit 12-like	6.29333	6.29333		ENSG00000173175	ADCY5	adenylate cyclase 5	5.28138	5.28138	2.96593	2.96593
	ENSG00000078399	HOXA9	homeobox A9	7.05054	7.05054		ENSG00000179776	CDH5	cadherin 5, type 2 (vascular endothelium)	6.27237	6.27237		ENSG00000196167	C11orf92	chromosome 11 open reading frame 92	5.21484	5.21484	1.83993	1.83993
	ENSG00000108511	HOXB6	homeobox B6	6.64483	6.64483		ENSG00000235167	RP11-425M5.5		5.9563	5.9563		ENSG00000120708	TGFBI	transforming growth factor, beta-induced, 68kDa	4.84383	4.84383	2.60095	2.60095
	ENSG00000241935	HOGA1	4-hydroxy-2-oxoglutarate aldolase 1	6.58408	6.58408		ENSG00000256029	RP11-190A12.7		5.90214	5.90214		ENSG00000168398	BDKRB2	bradykinin receptor B2	4.8392	4.8392	2.18014	2.18014
	ENSG00000214188	ST7OT4	ST7 overlapping transcript 4 (non-protein coding)	6.42862	6.42862		ENSG00000228109	AC068302.3		5.89027	5.89027		ENSG00000249007	RP11-510N19.5		4.55045	4.55045	2.20218	2.20218
	ENSG00000240583	AQP1	aquaporin 1 (Colton blood group)	6.27374	6.27374		ENSG00000227117	CTA-85E5.10		5.80429	5.80429		ENSG00000181409	AATK	apoptosis-associated tyrosine kinase	4.51089	4.51089	5.7196	5.7196
	ENSG00000211897	IGHG3	immunoglobulin heavy constant gamma 3 (G3m marker)	6.23474	6.23474		ENSG00000106125	FAM188B	family with sequence similarity 188, member B	5.75276	5.75276		ENSG00000118432	CNR1	cannabinoid receptor 1 (brain)	4.3812	4.3812	4.29333	4.29333
	ENSG00000226747	AC007966.1		6.21484	6.21484		ENSG00000156298	TSPAN7	tetraspanin 7	5.73959	5.73959		ENSG00000163435	ELF3	E74-like factor 3 (ets domain transcription factor, epithelial-specific )	4.06175	4.06175	1.5954	1.5954
	ENSG00000214694	ARHGEF33	Rho guanine nucleotide exchange factor (GEF) 33	6.14295	6.14295		ENSG00000175449	RFESD	Rieske (Fe-S) domain containing	5.69932	5.69932		ENSG00000137648	TMPRSS4	transmembrane protease, serine 4	3.89088	3.89088	2.92078	2.92078
	ENSG00000140481	CCDC33	coiled-coil domain containing 33	6.0222	6.0222		ENSG00000121316	PLBD1	phospholipase B domain containing 1	5.55637	5.55637		ENSG00000224846	RP1-90J20.8		3.86692	3.86692	5.57627	5.57627
	ENSG00000111319	SCNN1A	sodium channel, nonvoltage-gated 1 alpha	5.93109	5.93109		ENSG00000154358	OBSCN	obscurin, cytoskeletal calmodulin and titin-interacting RhoGEF	5.44172	5.44172		ENSG00000189337	KAZN	kazrin, periplakin interacting protein	3.75039	3.75039	1.43407	1.43407
	ENSG00000107719	KIAA1274	KIAA1274	5.87781	5.87781		ENSG00000225792	AC004540.4		5.38418	5.38418		ENSG00000116016	EPAS1	endothelial PAS domain protein 1	3.61769	3.61769	2.37365	2.37365
	ENSG00000181634	TNFSF15	tumor necrosis factor (ligand) superfamily, member 15	5.85227	5.85227		ENSG00000225205	AC093818.1		5.12521	5.12521		ENSG00000234678	RP11-465N4.4		3.41576	3.41576	1.77514	1.77514
	ENSG00000196460	RFX8	regulatory factor X, 8	5.68877	5.68877		ENSG00000250240	CTD-2154I11.2		5.08688	5.08688		ENSG00000118257	NRP2	neuropilin 2	3.39542	3.39542	3.13615	3.13615
	ENSG00000054219	LY75	lymphocyte antigen 75	5.68877	5.68877		ENSG00000224441	AC068831.3		5.0841	5.0841		ENSG00000254600	AC090651.1	GRINL1A complex locus protein 1	3.31322	3.31322	5.93719	5.93719
	ENSG00000002726	ABP1	amiloride binding protein 1 (amine oxidase (copper-containing))	5.68877	5.68877		ENSG00000147724	FAM135B	family with sequence similarity 135, member B	4.8897	4.8897		ENSG00000184012	TMPRSS2	transmembrane protease, serine 2	3.20923	3.20923	1.86043	1.86043
	ENSG00000253161	RP11-150O12.1	Uncharacterized protein	5.62988	5.62988		ENSG00000245526	CTC-547D20.1	microRNA 9-2 (MIR9-2), microRNA	4.32896	4.32896		ENSG00000125398	SOX9	SRY (sex determining region Y)-box 9	3.02666	3.02666	1.21732	1.21732
	ENSG00000240207	RP11-379F4.4		5.48786	5.48786		ENSG00000196876	SCN8A	sodium channel, voltage gated, type VIII, alpha subunit	4.29333	4.29333		ENSG00000134369	NAV1	neuron navigator 1	2.97659	2.97659	2.06479	2.06479
	ENSG00000105695	MAG	myelin associated glycoprotein	5.36371	5.36371		ENSG00000148541	FAM13C	family with sequence similarity 13, member C	4.28016	4.28016		ENSG00000076864	RAP1GAP	RAP1 GTPase activating protein	2.7232	2.7232	1.0877	1.0877
	ENSG00000154783	FGD5	FYVE, RhoGEF and PH domain containing 5	5.20142	5.20142		ENSG00000233739	RP5-1039K5.13		4.21933	4.21933		ENSG00000110080	ST3GAL4	ST3 beta-galactoside alpha-2,3-sialyltransferase 4	2.72081	2.72081	1.08577	1.08577
	ENSG00000256309	AC009469.1		5.1742	5.1742		ENSG00000164403	SHROOM1	shroom family member 1	4.21499	4.21499		ENSG00000074410	CA12	carbonic anhydrase XII	2.62221	2.62221	1.33274	1.33274
	ENSG00000251160	RP11-399D2.1		4.99911	4.99911		ENSG00000125375	ATP5S	ATP synthase, H+ transporting, mitochondrial Fo complex, subunit s (factor B)	4.17856	4.17856		ENSG00000196296	ATP2A1	ATPase, Ca++ transporting, cardiac muscle, fast twitch 1	2.57266	2.57266	2.5235	2.5235
	ENSG00000233429	HOTAIRM1	hox transcript antisense RNA, myeloid-specific 1 (non-protein coding)	4.85675	4.85675		ENSG00000230337	RP4-635E18.6		4.17731	4.17731		ENSG00000050438	SLC4A8	solute carrier family 4, sodium bicarbonate cotransporter, member 8	2.4756	2.4756	2.17047	2.17047
	ENSG00000242569	BX004987.3		4.80691	4.80691		ENSG00000122477	LRRC39	leucine rich repeat containing 39	4.13661	4.13661		ENSG00000159388	BTG2	BTG family, member 2	2.43541	2.43541	1.04058	1.04058
	ENSG00000163793	DNAJC5G	DnaJ (Hsp40) homolog, subfamily C, member 5 gamma	4.79087	4.79087		ENSG00000182798	MAGEB17	melanoma antigen family B, 17	4.03441	4.03441		ENSG00000063438	AHRR	aryl-hydrocarbon receptor repressor	2.31597	2.31597	1.03089	1.03089
	ENSG00000185038	HEATR7B1	HEAT repeat containing 7B1	4.68877	4.68877		ENSG00000159784	FAM131B	family with sequence similarity 131, member B	3.87829	3.87829		ENSG00000196535	MYO18A	myosin XVIIIA	2.26318	2.26318	1.33325	1.33325
	ENSG00000186148	AC013271.3	two pore channel 3 pseudogene (LOC440895), transcript variant 1, non-coding RNA	4.68299	4.68299		ENSG00000104154	SLC30A4	solute carrier family 30 (zinc transporter), member 4	3.70033	3.70033		ENSG00000148346	LCN2	lipocalin 2	2.08303	2.08303	2.59724	2.59724
	ENSG00000139193	CD27	CD27 molecule	4.6478	4.6478		ENSG00000248714	RP11-1079K10.3		3.68412	3.68412		ENSG00000173786	CNP	2',3'-cyclic nucleotide 3' phosphodiesterase	1.96519	1.96519	1.66345	1.66345
	ENSG00000130600	H19	H19, imprinted maternally expressed transcript (non-protein coding)	4.56848	4.56848		ENSG00000224189	AC009336.23		3.57806	3.57806		ENSG00000172197	MBOAT1	membrane bound O-acyltransferase domain containing 1	1.94557	1.94557	1.05199	1.05199
	ENSG00000158555	GDPD5	glycerophosphodiester phosphodiesterase domain containing 5	4.55377	4.55377		ENSG00000243650	AC010149.1		3.46783	3.46783		ENSG00000177570	SAMD12	sterile alpha motif domain containing 12	1.84782	1.84782	1.07819	1.07819
	ENSG00000188383	AC018892.9		4.5332	4.5332		ENSG00000228839	RP3-400N23.6		3.45449	3.45449		ENSG00000137393	RNF144B	ring finger protein 144B	1.78671	1.78671	1.07932	1.07932
	ENSG00000124103	C20orf106	chromosome 20 open reading frame 106	4.52605	4.52605		ENSG00000135914	HTR2B	5-hydroxytryptamine (serotonin) receptor 2B	3.43083	3.43083		ENSG00000133816	MICAL2	microtubule associated monoxygenase, calponin and LIM domain containing 2	1.59091	1.59091	1.41113	1.41113
	ENSG00000142910	TINAGL1	tubulointerstitial nephritis antigen-like 1	4.46638	4.46638		ENSG00000231651	RP11-528B10.4		3.26908	3.26908		ENSG00000148344	PTGES	prostaglandin E synthase	1.55802	1.55802	1.88152	1.88152
	ENSG00000142619	PADI3	peptidyl arginine deiminase, type III	4.45585	4.45585		ENSG00000236404	RP11-125B21.2		3.25063	3.25063		ENSG00000095739	BAMBI	BMP and activin membrane-bound inhibitor homolog (Xenopus laevis)	1.51562	1.51562	1.13513	1.13513
	ENSG00000132773	TOE1	target of EGR1, member 1 (nuclear)	4.43724	4.43724		ENSG00000074276	CDHR2	cadherin-related family member 2	3.20489	3.20489		ENSG00000163932	PRKCD	protein kinase C, delta	1.48527	1.48527	1.34512	1.34512
	ENSG00000229230	AL121753.1		4.39258	4.39258		ENSG00000115841	FAM82A1	family with sequence similarity 82, member A1	3.19173	3.19173		ENSG00000197375	SLC22A5	solute carrier family 22 (organic cation/carnitine transporter), member 5	1.27109	1.27109	1.15619	1.15619
	ENSG00000197980	RP11-6F2.7	leucine-, glutamate- and lysine-rich protein 1 isoform 2	4.29285	4.29285		ENSG00000156500	FAM122C	family with sequence similarity 122C	3.15971	3.15971		ENSG00000180530	NRIP1	nuclear receptor interacting protein 1	1.1536	1.1536	2.06983	2.06983
	ENSG00000231889	RP3-487J7.2		4.2856	4.2856		ENSG00000157992	KRTCAP3	keratinocyte associated protein 3	3.05482	3.05482		ENSG00000135299	ANKRD6	ankyrin repeat domain 6	-2.46204	-2.46204	1.84487	1.84487
	ENSG00000128052	KDR	kinase insert domain receptor (a type III receptor tyrosine kinase)	4.23756	4.23756		ENSG00000169116	PARM1	prostate androgen-regulated mucin-like protein 1	3.01788	3.01788		ENSG00000164129	NPY5R	neuropeptide Y receptor Y5	-2.9955	-2.9955	6.02669	6.02669
	ENSG00000230547	HMGB1P11	high-mobility group box 1 pseudogene 11	4.23078	4.23078		ENSG00000251580	RP11-539L10.3		2.9714	2.9714		ENSG00000222328	RNU2-2	RNA, U2 small nuclear 2	-3.68385	-3.68385	2.33658	2.33658
	ENSG00000105219	CNTD2	cyclin N-terminal domain containing 2	4.21484	4.21484		ENSG00000178460	C8orf45	chromosome 8 open reading frame 45	2.91782	2.91782		ENSG00000202198	RN7SK	RNA, 7SK small nuclear	-4.08625	-4.08625	1.3051	1.3051
	ENSG00000019186	CYP24A1	cytochrome P450, family 24, subfamily A, polypeptide 1	4.2094	4.2094		ENSG00000196839	ADA	adenosine deaminase	2.87829	2.87829		ENSG00000188107	EYS	eyes shut homolog (Drosophila)	-4.16453	-4.16453	2.41475	2.41475
	ENSG00000254994	RP5-1042K10.13		4.18447	4.18447		ENSG00000230753	RP4-553F4.6		2.832	2.832		ENSG00000255730	CTC-435M10.3	Branched-chain alpha-keto acid dehydrog> protein	-4.42178	-4.42178	2.91696	2.91696
	ENSG00000183479	TREX2	three prime repair exonuclease 2	4.18368	4.18368		ENSG00000145075	CCDC39	coiled-coil domain containing 39	2.82606	2.82606		ENSG00000206652	RNU1-1	RNA, U1 small nuclear 1	-4.46965	-4.46965	2.46726	2.46726
	ENSG00000205913	AC092117.1	cDNA FLJ43818 fis, clone TESTI4001923	4.16292	4.16292		ENSG00000233223	AC113189.5		2.74853	2.74853		ENSG00000207005	RNU1-2	RNA, U1 small nuclear 2	-4.46965	-4.46965	2.46726	2.46726
	ENSG00000205436	EXOC3L4	exocyst complex component 3-like 4	4.1604	4.1604		ENSG00000110628	SLC22A18	solute carrier family 22, member 18	2.64383	2.64383		ENSG00000207513	RNU1-3	RNA, U1 small nuclear 3	-4.46965	-4.46965	2.46726	2.46726
	ENSG00000255398	GPR109B	G protein-coupled receptor 109B	4.15762	4.15762		ENSG00000237250	RP11-193H5.1	actin, gamma-like (LOC100130331), non-coding RNA	2.63698	2.63698		ENSG00000207389	RNU1-4	RNA, U1 small nuclear 4	-4.46965	-4.46965	2.46726	2.46726
	ENSG00000254609	RP11-719K4.3		4.08931	4.08931		ENSG00000145949	MYLK4	myosin light chain kinase family, member 4	2.63598	2.63598		ENSG00000206737	RNU1-5	RNA, U1 small nuclear 5	-4.46965	-4.46965	2.46726	2.46726
	ENSG00000231419	AC004863.6		4.05391	4.05391		ENSG00000006837	CDKL3	cyclin-dependent kinase-like 3	2.60575	2.60575		ENSG00000206596	RNU1-7	RNA, U1 small nuclear 7	-4.46965	-4.46965	2.46726	2.46726
	ENSG00000242885	TRIM6-TRIM34	TRIM6-TRIM34 readthrough	4.03198	4.03198		ENSG00000148459	PDSS1	prenyl (decaprenyl) diphosphate synthase, subunit 1	2.57731	2.57731		ENSG00000206588	RNU1-8	RNA, U1 small nuclear 8	-4.46965	-4.46965	2.46726	2.46726
	ENSG00000249524	U62631.1	CDNA: FLJ22814 fis, clone KAIA3004	3.90999	3.90999		ENSG00000235568	NFAM1	NFAT activating protein with ITAM motif 1	2.57683	2.57683		ENSG00000202364	SNORD3A	small nucleolar RNA, C/D box 3A	-4.58606	-4.58606	2.63437	2.63437
	ENSG00000165125	TRPV6	transient receptor potential cation channel, subfamily V, member 6	3.85928	3.85928		ENSG00000221995	TIAF1	TGFB1-induced anti-apoptotic factor 1	2.47804	2.47804		ENSG00000206585	RNU1-6	RNA, U1 small nuclear 6	-4.93764	-4.93764	2.52215	2.52215
	ENSG00000214597	GS1-393G12.10	Putative transmembrane protein C8orfK29	3.68352	3.68352		ENSG00000240984	AC026271.1		2.40139	2.40139		ENSG00000207418	RNU1-9	RNA, U1 small nuclear 9	-4.93764	-4.93764	2.52215	2.52215
	ENSG00000225083	RP11-391H12.5		3.68352	3.68352		ENSG00000118507	AKAP7	A kinase (PRKA) anchor protein 7	2.37213	2.37213		ENSG00000222944	RNU2-4P	RNA, U2 small nuclear 4 (pseudogene)	-5.00674	-5.00674	3.54126	3.54126
	ENSG00000243628	RP11-18I14.7		3.66941	3.66941		ENSG00000171303	KCNK3	potassium channel, subfamily K, member 3	2.34797	2.34797		ENSG00000222414	U2.12	U2 spliceosomal RNA	-5.02778	-5.02778	2.4739	2.4739
	ENSG00000185215	TNFAIP2	tumor necrosis factor, alpha-induced protein 2	3.64543	3.64543		ENSG00000126562	WNK4	WNK lysine deficient protein kinase 4	2.32055	2.32055		ENSG00000252678	RPPH1	ribonuclease P RNA component H1	-5.71808	-5.71808	1.62686	1.62686
	ENSG00000129535	NRL	neural retina leucine zipper	3.59671	3.59671		ENSG00000251246	RP11-540D14.8	cDNA FLJ57652, highly similar to Ephrin-A3	2.25869	2.25869		ENSG00000164344	KLKB1	kallikrein B, plasma (Fletcher factor) 1	-6.08848	-6.08848	5.98263	5.98263
	ENSG00000224555	RP11-438N5.2		3.51955	3.51955		ENSG00000139734	DIAPH3	diaphanous homolog 3 (Drosophila)	2.22281	2.22281		ENSG00000167100	SAMD14	sterile alpha motif domain containing 14	6.01301	6.01301	-3.65795	-3.65795
	ENSG00000069764	PLA2G10	phospholipase A2, group X	3.4897	3.4897		ENSG00000254902	RP11-805J14.2		2.13841	2.13841		ENSG00000128645	HOXD1	homeobox D1	5.11101	5.11101	-6.36845	-6.36845
	ENSG00000215019	AL137003.1		3.48676	3.48676		ENSG00000172346	CSDC2	cold shock domain containing C2, RNA binding	2.12827	2.12827		ENSG00000158301	GPRASP2	G protein-coupled receptor associated sorting protein 2	2.32199	2.32199	-2.54402	-2.54402
	ENSG00000213886	UBD	ubiquitin D	3.38596	3.38596		ENSG00000203865	ATP1A1OS	ATP1A1 opposite strand	2.06423	2.06423		ENSG00000082175	PGR	progesterone receptor	-2.14484	-2.14484	-1.12719	-1.12719
	ENSG00000172478	C2orf54	chromosome 2 open reading frame 54	3.36137	3.36137		ENSG00000160678	S100A1	S100 calcium binding protein A1	2.02504	2.02504		ENSG00000144857	BOC	Boc homolog (mouse)	-2.79354	-2.79354	-2.30493	-2.30493
	ENSG00000143257	NR1I3	nuclear receptor subfamily 1, group I, member 3	3.3229	3.3229		ENSG00000129159	KCNC1	potassium voltage-gated channel, Shaw-related subfamily, member 1	2.01977	2.01977		ENSG00000228812	RP11-157P1.5		-5.04254	-5.04254	-6.10541	-6.10541
	ENSG00000012124	CD22	CD22 molecule	3.27448	3.27448		ENSG00000087157	PGS1	phosphatidylglycerophosphate synthase 1	2.00937	2.00937		ENSG00000238261	BX004987.5		-5.73644	-5.73644	-4.83595	-4.83595
	ENSG00000254963	CTD-2562J17.9		3.24027	3.24027		ENSG00000225485	ARHGAP23	Rho GTPase activating protein 23	2.00382	2.00382
	ENSG00000198959	TGM2	transglutaminase 2 (C polypeptide, protein-glutamine-gamma-glutamyltransferase)	3.22751	3.22751		ENSG00000187860	CCDC157	coiled-coil domain containing 157	1.94339	1.94339
	ENSG00000175318	GRAMD2	GRAM domain containing 2	3.21969	3.21969		ENSG00000254771	RP11-50B3.1		1.90798	1.90798
	ENSG00000182782	GPR109A	G protein-coupled receptor 109A	3.17877	3.17877		ENSG00000233461	RP11-295G20.2		1.85593	1.85593
	ENSG00000254109	CTD-3107M8.4		3.1742	3.1742		ENSG00000239775	AC017116.11		1.84189	1.84189
	ENSG00000047457	CP	ceruloplasmin (ferroxidase)	3.17287	3.17287		ENSG00000136689	IL1RN	interleukin 1 receptor antagonist	1.82889	1.82889
	ENSG00000224093	RP5-1033H22.2		3.14233	3.14233		ENSG00000170477	KRT4	keratin 4	1.81591	1.81591
	ENSG00000143333	RGS16	regulator of G-protein signaling 16	3.10535	3.10535		ENSG00000149256	ODZ4	odz, odd Oz/ten-m homolog 4 (Drosophila)	1.73981	1.73981
	ENSG00000135074	ADAM19	ADAM metallopeptidase domain 19	3.09455	3.09455		ENSG00000135407	AVIL	advillin	1.73816	1.73816
	ENSG00000106004	HOXA5	homeobox A5	3.06389	3.06389		ENSG00000126010	GRPR	gastrin-releasing peptide receptor	1.64517	1.64517
	ENSG00000105825	TFPI2	tissue factor pathway inhibitor 2	3.04921	3.04921		ENSG00000107968	MAP3K8	mitogen-activated protein kinase kinase kinase 8	1.6256	1.6256
	ENSG00000237523	RP11-40F6.2		2.95181	2.95181		ENSG00000133808	MICALCL	MICAL C-terminal like	1.54704	1.54704
	ENSG00000122035	RASL11A	RAS-like, family 11, member A	2.94992	2.94992		ENSG00000196220	SRGAP3	SLIT-ROBO Rho GTPase activating protein 3	1.48536	1.48536
	ENSG00000107742	SPOCK2	sparc/osteonectin, cwcv and kazal-like domains proteoglycan (testican) 2	2.92756	2.92756		ENSG00000126778	SIX1	SIX homeobox 1	1.40843	1.40843
	ENSG00000170075	GPR37L1	G protein-coupled receptor 37 like 1	2.91584	2.91584		ENSG00000164180	TMEM161B	transmembrane protein 161B	1.38008	1.38008
	ENSG00000065491	TBC1D22B	TBC1 domain family, member 22B	2.91142	2.91142		ENSG00000107957	SH3PXD2A	SH3 and PX domains 2A	1.36097	1.36097
	ENSG00000157514	TSC22D3	TSC22 domain family, member 3	2.89489	2.89489		ENSG00000075826	SEC31B	SEC31 homolog B (S. cerevisiae)	1.35984	1.35984
	ENSG00000241852	C8orf58	chromosome 8 open reading frame 58	2.87879	2.87879		ENSG00000125347	IRF1	interferon regulatory factor 1	1.32281	1.32281
	ENSG00000198691	ABCA4	ATP-binding cassette, sub-family A (ABC1), member 4	2.8745	2.8745		ENSG00000171105	INSR	insulin receptor	1.30245	1.30245
	ENSG00000170190	SLC16A5	solute carrier family 16, member 5 (monocarboxylic acid transporter 6)	2.84711	2.84711		ENSG00000196136	SERPINA3	serpin peptidase inhibitor, clade A (alpha-1 antiproteinase, antitrypsin), member 3	1.29808	1.29808
	ENSG00000196917	GPR81	G protein-coupled receptor 81	2.82852	2.82852		ENSG00000125962	ARMCX5	armadillo repeat containing, X-linked 5	1.27635	1.27635
	ENSG00000256423	AP001046.1	Uncharacterized protein C21orf136	2.82102	2.82102		ENSG00000001561	ENPP4	ectonucleotide pyrophosphatase/phosphodiesterase 4 (putative)	1.26451	1.26451
	ENSG00000213760	ATP6V1G2	ATPase, H+ transporting, lysosomal 13kDa, V1 subunit G2	2.81138	2.81138		ENSG00000119547	ONECUT2	one cut homeobox 2	1.23444	1.23444
	ENSG00000187984	ANKRD19	ankyrin repeat domain 19 pseudogene	2.80125	2.80125		ENSG00000182134	TDRKH	tudor and KH domain containing	1.23092	1.23092
	ENSG00000108852	MPP2	membrane protein, palmitoylated 2 (MAGUK p55 subfamily member 2)	2.77493	2.77493		ENSG00000112796	ENPP5	ectonucleotide pyrophosphatase/phosphodiesterase 5 (putative)	1.21197	1.21197
	ENSG00000136383	ALPK3	alpha-kinase 3	2.76705	2.76705		ENSG00000174718	C12orf35	chromosome 12 open reading frame 35	1.14564	1.14564
	ENSG00000117115	PADI2	peptidyl arginine deiminase, type II	2.75521	2.75521		ENSG00000203867	RBM20	RNA binding motif protein 20	1.1373	1.1373
	ENSG00000001461	NIPAL3	NIPA-like domain containing 3	2.743	2.743		ENSG00000233791	RP11-134P9.1		1.12499	1.12499
	ENSG00000079337	RAPGEF3	Rap guanine nucleotide exchange factor (GEF) 3	2.69851	2.69851		ENSG00000164124	TMEM144	transmembrane protein 144	1.11081	1.11081
	ENSG00000176020	AMIGO3	adhesion molecule with Ig-like domain 3	2.6579	2.6579		ENSG00000110042	DTX4	deltex homolog 4 (Drosophila)	1.10355	1.10355
	ENSG00000136928	GABBR2	gamma-aminobutyric acid (GABA) B receptor, 2	2.65653	2.65653		ENSG00000115963	RND3	Rho family GTPase 3	1.10072	1.10072
	ENSG00000103196	CRISPLD2	cysteine-rich secretory protein LCCL domain containing 2	2.61801	2.61801		ENSG00000137501	SYTL2	synaptotagmin-like 2	1.09423	1.09423
	ENSG00000165959	CLMN	calmin (calponin-like, transmembrane)	2.61717	2.61717		ENSG00000159184	HOXB13	homeobox B13	1.05696	1.05696
	ENSG00000176055	MBLAC2	metallo-beta-lactamase domain containing 2	2.59512	2.59512		ENSG00000064042	LIMCH1	LIM and calponin homology domains 1	1.0424	1.0424
	ENSG00000120899	PTK2B	PTK2B protein tyrosine kinase 2 beta	2.56792	2.56792		ENSG00000122643	NT5C3	5'-nucleotidase, cytosolic III	1.03345	1.03345
	ENSG00000025708	TYMP	thymidine phosphorylase	2.5374	2.5374		ENSG00000103811	CTSH	cathepsin H	1.00992	1.00992
	ENSG00000172382	PRSS27	protease, serine 27	2.5374	2.5374		ENSG00000109787	KLF3	Kruppel-like factor 3 (basic)	1.00252	1.00252
	ENSG00000240859	AC093627.10		2.51667	2.51667		ENSG00000106003	LFNG	LFNG O-fucosylpeptide 3-beta-N-acetylglucosaminyltransferase	-1.03328	-1.03328
	ENSG00000008513	ST3GAL1	ST3 beta-galactoside alpha-2,3-sialyltransferase 1	2.51662	2.51662		ENSG00000099812	C19orf21	chromosome 19 open reading frame 21	-1.06907	-1.06907
	ENSG00000158286	RNF207	ring finger protein 207	2.33122	2.33122		ENSG00000055147	FAM114A2	family with sequence similarity 114, member A2	-1.1218	-1.1218
	ENSG00000255877	AP001972.1	cDNA FLJ53544	2.29285	2.29285		ENSG00000256842	AP001468.2		-1.12658	-1.12658
	ENSG00000197208	SLC22A4	solute carrier family 22 (organic cation/ergothioneine transporter), member 4	2.28741	2.28741		ENSG00000186638	KIF24	kinesin family member 24	-1.17013	-1.17013
	ENSG00000204967	PCDHA4	protocadherin alpha 4	2.26864	2.26864		ENSG00000130717	UCK1	uridine-cytidine kinase 1	-1.21917	-1.21917
	ENSG00000074527	NTN4	netrin 4	2.20793	2.20793		ENSG00000184564	SLITRK6	SLIT and NTRK-like family, member 6	-1.40367	-1.40367
	ENSG00000184371	CSF1	colony stimulating factor 1 (macrophage)	2.19586	2.19586		ENSG00000127863	TNFRSF19	tumor necrosis factor receptor superfamily, member 19	-1.52352	-1.52352
	ENSG00000183018	SPNS2	spinster homolog 2 (Drosophila)	2.15412	2.15412		ENSG00000164128	NPY1R	neuropeptide Y receptor Y1	-1.54868	-1.54868
	ENSG00000103888	KIAA1199	KIAA1199	2.14828	2.14828		ENSG00000169258	GPRIN1	G protein regulated inducer of neurite outgrowth 1	-1.56133	-1.56133
	ENSG00000079308	TNS1	tensin 1	2.08759	2.08759		ENSG00000100417	PMM1	phosphomannomutase 1	-1.58233	-1.58233
	ENSG00000006534	ALDH3B1	aldehyde dehydrogenase 3 family, member B1	2.07851	2.07851		ENSG00000178605	GTPBP6	GTP binding protein 6 (putative)	-1.58964	-1.58964
	ENSG00000232386	AC015712.1		2.07289	2.07289		ENSG00000100490	CDKL1	cyclin-dependent kinase-like 1 (CDC2-related kinase)	-1.70391	-1.70391
	ENSG00000147852	VLDLR	very low density lipoprotein receptor	2.04721	2.04721		ENSG00000256784	AP000577.1		-1.7567	-1.7567
	ENSG00000130513	GDF15	growth differentiation factor 15	2.02496	2.02496		ENSG00000239282	GATSL3	GATS protein-like 3	-1.81807	-1.81807
	ENSG00000179715	FAM113B	family with sequence similarity 113, member B	1.99352	1.99352		ENSG00000244731	C4A	complement component 4A (Rodgers blood group)	-1.83595	-1.83595
	ENSG00000106789	CORO2A	coronin, actin binding protein, 2A	1.97566	1.97566		ENSG00000131650	KREMEN2	kringle containing transmembrane protein 2	-1.86792	-1.86792
	ENSG00000140548	ZNF710	zinc finger protein 710	1.97377	1.97377		ENSG00000181449	SOX2	SRY (sex determining region Y)-box 2	-2.04006	-2.04006
	ENSG00000003137	CYP26B1	cytochrome P450, family 26, subfamily B, polypeptide 1	1.97163	1.97163		ENSG00000142530	FAM71E1	family with sequence similarity 71, member E1	-2.06861	-2.06861
	ENSG00000254429	CTD-2562J17.7		1.97139	1.97139		ENSG00000168026	TTC21A	tetratricopeptide repeat domain 21A	-2.25487	-2.25487
	ENSG00000035664	DAPK2	death-associated protein kinase 2	1.95841	1.95841		ENSG00000254485	RP11-380O24.1		-2.31983	-2.31983
	ENSG00000170382	LRRN2	leucine rich repeat neuronal 2	1.91628	1.91628		ENSG00000248049	RP11-453E17.1		-2.41562	-2.41562
	ENSG00000120875	DUSP4	dual specificity phosphatase 4	1.91207	1.91207		ENSG00000176383	B3GNT4	UDP-GlcNAc:betaGal beta-1,3-N-acetylglucosaminyltransferase 4	-2.42323	-2.42323
	ENSG00000117472	TSPAN1	tetraspanin 1	1.86701	1.86701		ENSG00000253304	TMEM200B	transmembrane protein 200B	-2.49964	-2.49964
	ENSG00000171729	TMEM51	transmembrane protein 51	1.82593	1.82593		ENSG00000247516	RP11-480D4.3		-2.55334	-2.55334
	ENSG00000107099	DOCK8	dedicator of cytokinesis 8	1.81064	1.81064		ENSG00000187775	DNAH17	dynein, axonemal, heavy chain 17	-2.64384	-2.64384
	ENSG00000163993	S100P	S100 calcium binding protein P	1.80992	1.80992		ENSG00000173567	GPR113	G protein-coupled receptor 113	-2.71751	-2.71751
	ENSG00000137486	ARRB1	arrestin, beta 1	1.80922	1.80922		ENSG00000167995	BEST1	bestrophin 1	-2.74538	-2.74538
	ENSG00000123364	HOXC13	homeobox C13	1.80509	1.80509		ENSG00000198535	C2CD4A	C2 calcium-dependent domain containing 4A	-2.78348	-2.78348
	ENSG00000172602	RND1	Rho family GTPase 1	1.7825	1.7825		ENSG00000177989	ODF3B	outer dense fiber of sperm tails 3B	-2.78533	-2.78533
	ENSG00000005001	PRSS22	protease, serine, 22	1.78238	1.78238		ENSG00000151468	CCDC3	coiled-coil domain containing 3	-2.79413	-2.79413
	ENSG00000221926	TRIM16	tripartite motif containing 16	1.77031	1.77031		ENSG00000001460	C1orf201	chromosome 1 open reading frame 201	-2.88326	-2.88326
	ENSG00000105929	ATP6V0A4	ATPase, H+ transporting, lysosomal V0 subunit a4	1.76487	1.76487		ENSG00000246695	RP11-877E17.2		-2.90716	-2.90716
	ENSG00000175591	P2RY2	purinergic receptor P2Y, G-protein coupled, 2	1.73527	1.73527		ENSG00000163705	C3orf24	chromosome 3 open reading frame 24	-3.0182	-3.0182
	ENSG00000067182	TNFRSF1A	tumor necrosis factor receptor superfamily, member 1A	1.72385	1.72385		ENSG00000255750	RP11-283G6.5		-3.16908	-3.16908
	ENSG00000108175	ZMIZ1	zinc finger, MIZ-type containing 1	1.72336	1.72336		ENSG00000235453	C9orf133	chromosome 9 open reading frame 133	-3.16974	-3.16974
	ENSG00000185442	FAM174B	family with sequence similarity 174, member B	1.71503	1.71503		ENSG00000187695	RP11-723O4.6	Uncharacterized protein FLJ43738	-3.22124	-3.22124
	ENSG00000161714	PLCD3	phospholipase C, delta 3	1.69636	1.69636		ENSG00000231104	RP11-354M20.3		-3.2696	-3.2696
	ENSG00000069399	BCL3	B-cell CLL/lymphoma 3	1.68449	1.68449		ENSG00000242255	CTD-3099C6.4		-3.30423	-3.30423
	ENSG00000196141	SPATS2L	spermatogenesis associated, serine-rich 2-like	1.67886	1.67886		ENSG00000204261	XXbac-BPG246D15.8		-3.32138	-3.32138
	ENSG00000148426	C10orf47	chromosome 10 open reading frame 47	1.64183	1.64183		ENSG00000236624	CCDC163P	coiled-coil domain containing 163, pseudogene	-3.36563	-3.36563
	ENSG00000100324	TAB1	TGF-beta activated kinase 1/MAP3K7 binding protein 1	1.61012	1.61012		ENSG00000172425	TTC36	tetratricopeptide repeat domain 36	-3.37313	-3.37313
	ENSG00000165644	COMTD1	catechol-O-methyltransferase domain containing 1	1.60148	1.60148		ENSG00000136999	NOV	nephroblastoma overexpressed gene	-3.38223	-3.38223
	ENSG00000165272	AQP3	aquaporin 3 (Gill blood group)	1.60001	1.60001		ENSG00000204422	LY6G6E	lymphocyte antigen 6 complex, locus G6E	-3.42715	-3.42715
	ENSG00000167257	RNF214	ring finger protein 214	1.59554	1.59554		ENSG00000144712	CAND2	cullin-associated and neddylation-dissociated 2 (putative)	-3.45309	-3.45309
	ENSG00000181830	SLC35C1	solute carrier family 35, member C1	1.59028	1.59028		ENSG00000254827	SLC22A18AS	solute carrier family 22 (organic cation transporter), member 18 antisense	-3.61356	-3.61356
	ENSG00000108448	TRIM16L	tripartite motif containing 16-like	1.58789	1.58789		ENSG00000036672	USP2	ubiquitin specific peptidase 2	-3.66419	-3.66419
	ENSG00000145911	N4BP3	NEDD4 binding protein 3	1.58667	1.58667		ENSG00000164411	GJB7	gap junction protein, beta 7, 25kDa	-3.76556	-3.76556
	ENSG00000156127	BATF	basic leucine zipper transcription factor, ATF-like	1.5574	1.5574		ENSG00000240654	C1QTNF9	C1q and tumor necrosis factor related protein 9	-3.92807	-3.92807
	ENSG00000182704	TSKU	tsukushi small leucine rich proteoglycan homolog (Xenopus laevis)	1.55695	1.55695		ENSG00000166928	MS4A14	membrane-spanning 4-domains, subfamily A, member 14	-4.01045	-4.01045
	ENSG00000103966	EHD4	EH-domain containing 4	1.54874	1.54874		ENSG00000144648	CCBP2	chemokine binding protein 2	-4.01566	-4.01566
	ENSG00000013588	GPRC5A	G protein-coupled receptor, family C, group 5, member A	1.54275	1.54275		ENSG00000049768	FOXP3	forkhead box P3	-4.05608	-4.05608
	ENSG00000125898	FAM110A	family with sequence similarity 110, member A	1.54168	1.54168		ENSG00000226367	ST7OT2	ST7 overlapping transcript 2 (non-protein coding)	-4.29538	-4.29538
	ENSG00000166920	C15orf48	chromosome 15 open reading frame 48	1.54099	1.54099		ENSG00000225313	RP11-415J8.3		-4.52045	-4.52045
	ENSG00000165105	RASEF	RAS and EF-hand domain containing	1.5325	1.5325		ENSG00000256595	AC137894.1	Ribonuclease inhibitor	-4.58931	-4.58931
	ENSG00000012171	SEMA3B	sema domain, immunoglobulin domain (Ig), short basic domain, secreted, (semaphorin) 3B	1.53123	1.53123		ENSG00000224687	RP11-21M7.1		-4.69156	-4.69156
	ENSG00000127084	FGD3	FYVE, RhoGEF and PH domain containing 3	1.51299	1.51299		ENSG00000250995	RP13-128O4.3		-4.83595	-4.83595
	ENSG00000130066	SAT1	spermidine/spermine N1-acetyltransferase 1	1.5033	1.5033		ENSG00000133104	SPG20	spastic paraplegia 20 (Troyer syndrome)	-4.86149	-4.86149
	ENSG00000064787	BCAS1	breast carcinoma amplified sequence 1	1.49961	1.49961		ENSG00000256751	RP11-695J4.2		-4.93549	-4.93549
	ENSG00000126821	SGPP1	sphingosine-1-phosphate phosphatase 1	1.49924	1.49924		ENSG00000058866	DGKG	diacylglycerol kinase, gamma 90kDa	-5.01045	-5.01045
	ENSG00000165731	RET	ret proto-oncogene	1.47556	1.47556		ENSG00000244213	RP11-156G14.4		-5.43232	-5.43232
	ENSG00000170525	PFKFB3	6-phosphofructo-2-kinase/fructose-2,6-biphosphatase 3	1.45822	1.45822		ENSG00000253708	RP11-51J9.4		-5.45486	-5.45486
	ENSG00000154274	C4orf19	chromosome 4 open reading frame 19	1.43601	1.43601		ENSG00000256034	RP11-707G14.1		-5.4623	-5.4623
	ENSG00000114423	CBLB	Cas-Br-M (murine) ecotropic retroviral transforming sequence b	1.41048	1.41048		ENSG00000239523	RP11-202D20.1		-5.56776	-5.56776
	ENSG00000159399	HK2	hexokinase 2	1.40438	1.40438		ENSG00000214114	MYCBP	c-myc binding protein	-5.59676	-5.59676
	ENSG00000173227	SYT12	synaptotagmin XII	1.39876	1.39876		ENSG00000231646	AC008174.3		-5.93549	-5.93549
	ENSG00000074964	ARHGEF10L	Rho guanine nucleotide exchange factor (GEF) 10-like	1.38605	1.38605		ENSG00000186994	KANK3	KN motif and ankyrin repeat domains 3	-5.97502	-5.97502
	ENSG00000076604	TRAF4	TNF receptor-associated factor 4	1.38496	1.38496		ENSG00000233718	MYCNOS	v-myc myelocytomatosis viral related oncogene, neuroblastoma derived (avian) opposite strand	-6.07299	-6.07299
	ENSG00000088367	EPB41L1	erythrocyte membrane protein band 4.1-like 1	1.37985	1.37985		ENSG00000171056	SOX7	SRY (sex determining region Y)-box 7	-6.42091	-6.42091
	ENSG00000135245	C7orf68	chromosome 7 open reading frame 68	1.36629	1.36629		ENSG00000256782	AL118511.2		-6.466	-6.466
	ENSG00000124145	SDC4	syndecan 4	1.34383	1.34383		ENSG00000170236	USP50	ubiquitin specific peptidase 50	-6.4962	-6.4962
	ENSG00000163694	RBM47	RNA binding motif protein 47	1.31367	1.31367		ENSG00000164796	CSMD3	CUB and Sushi multiple domains 3	-7.22827	-7.22827
	ENSG00000144802	NFKBIZ	nuclear factor of kappa light polypeptide gene enhancer in B-cells inhibitor, zeta	1.30688	1.30688		ENSG00000240057	RP11-572M11.4		-7.40364	-7.40364
	ENSG00000166949	SMAD3	SMAD family member 3	1.29813	1.29813		ENSG00000223653	RP11-131L23.1		-7.82301	-7.82301
	ENSG00000179820	MYADM	myeloid-associated differentiation marker	1.28538	1.28538		ENSG00000171772	SYCE1	synaptonemal complex central element protein 1	-7.84238	-7.84238
	ENSG00000169710	FASN	fatty acid synthase	1.27754	1.27754		ENSG00000109846	CRYAB	crystallin, alpha B	-8.21842	-8.21842
	ENSG00000138413	IDH1	isocitrate dehydrogenase 1 (NADP+), soluble	1.2454	1.2454		ENSG00000227528	RP11-442F12.2		-8.22827	-8.22827
	ENSG00000138771	SHROOM3	shroom family member 3	1.24165	1.24165
	ENSG00000162840	MT1P2	metallothionein 1 pseudogene 2	1.24154	1.24154
	ENSG00000129422	MTUS1	microtubule associated tumor suppressor 1	1.23463	1.23463
	ENSG00000121057	AKAP1	A kinase (PRKA) anchor protein 1	1.21989	1.21989
	ENSG00000129514	FOXA1	forkhead box A1	1.19337	1.19337
	ENSG00000115648	MLPH	melanophilin	1.17634	1.17634
	ENSG00000156030	C14orf43	chromosome 14 open reading frame 43	1.16132	1.16132
	ENSG00000196498	NCOR2	nuclear receptor corepressor 2	1.15668	1.15668
	ENSG00000129116	PALLD	palladin, cytoskeletal associated protein	-1.25524	-1.25524
	ENSG00000244580	AL121959.1		-1.29177	-1.29177
	ENSG00000147526	TACC1	transforming, acidic coiled-coil containing protein 1	-1.3002	-1.3002
	ENSG00000239735	AC116316.1		-1.31059	-1.31059
	ENSG00000106780	MEGF9	multiple EGF-like-domains 9	-1.31152	-1.31152
	ENSG00000240117	AC004448.1		-1.33163	-1.33163
	ENSG00000174032	SLC25A30	solute carrier family 25, member 30	-1.37912	-1.37912
	ENSG00000124225	PMEPA1	prostate transmembrane protein, androgen induced 1	-1.38778	-1.38778
	ENSG00000226958	RN28S1	RNA, 28S ribosomal 1	-1.39351	-1.39351
	ENSG00000244288	AC090360.1		-1.43003	-1.43003
	ENSG00000241115	AP001347.1		-1.45543	-1.45543
	ENSG00000241530	AC006368.1		-1.47179	-1.47179
	ENSG00000242604	AL512503.1		-1.51132	-1.51132
	ENSG00000240656	AC068594.1		-1.51792	-1.51792
	ENSG00000243013	AL592307.1		-1.53252	-1.53252
	ENSG00000241781	AL161626.1		-1.57324	-1.57324
	ENSG00000239776	AC079949.1		-1.59023	-1.59023
	ENSG00000241279	AC110615.1		-1.61785	-1.61785
	ENSG00000243172	AP003035.1		-1.67187	-1.67187
	ENSG00000107984	DKK1	dickkopf homolog 1 (Xenopus laevis)	-1.67731	-1.67731
	ENSG00000179388	EGR3	early growth response 3	-1.74377	-1.74377
	ENSG00000137801	THBS1	thrombospondin 1	-1.74975	-1.74975
	ENSG00000168769	TET2	tet oncogene family member 2	-1.77434	-1.77434
	ENSG00000122644	ARL4A	ADP-ribosylation factor-like 4A	-1.79385	-1.79385
	ENSG00000136878	USP20	ubiquitin specific peptidase 20	-1.94563	-1.94563
	ENSG00000168876	ANKRD49	ankyrin repeat domain 49	-2.01544	-2.01544
	ENSG00000183060	LYSMD4	LysM, putative peptidoglycan-binding, domain containing 4	-2.0342	-2.0342
	ENSG00000115998	C2orf42	chromosome 2 open reading frame 42	-2.06182	-2.06182
	ENSG00000111674	ENO2	enolase 2 (gamma, neuronal)	-2.07179	-2.07179
	ENSG00000123106	CCDC91	coiled-coil domain containing 91	-2.15794	-2.15794
	ENSG00000133943	C14orf159	chromosome 14 open reading frame 159	-2.3059	-2.3059
	ENSG00000164761	TNFRSF11B	tumor necrosis factor receptor superfamily, member 11b	-2.34197	-2.34197
	ENSG00000196357	ZNF565	zinc finger protein 565	-2.35086	-2.35086
	ENSG00000116678	LEPR	leptin receptor	-2.36018	-2.36018
	ENSG00000198753	PLXNB3	plexin B3	-2.41796	-2.41796
	ENSG00000184226	PCDH9	protocadherin 9	-2.44269	-2.44269
	ENSG00000204962	PCDHA8	protocadherin alpha 8	-2.52924	-2.52924
	ENSG00000239843	AC004866.1		-2.62542	-2.62542
	ENSG00000143669	LYST	lysosomal trafficking regulator	-2.63986	-2.63986
	ENSG00000243884	AL163011.1		-2.64631	-2.64631
	ENSG00000172738	TMEM217	transmembrane protein 217	-2.66649	-2.66649
	ENSG00000167323	STIM1	stromal interaction molecule 1	-2.69271	-2.69271
	ENSG00000155850	SLC26A2	solute carrier family 26 (sulfate transporter), member 2	-2.71248	-2.71248
	ENSG00000240831	AC112777.1		-2.73665	-2.73665
	ENSG00000164849	GPR146	G protein-coupled receptor 146	-2.75531	-2.75531
	ENSG00000225840	RN18S1	RNA, 18S ribosomal 1	-2.80465	-2.80465
	ENSG00000200087	SNORA73B	small nucleolar RNA, H/ACA box 73B	-2.83623	-2.83623
	ENSG00000174564	IL20RB	interleukin 20 receptor beta	-2.85415	-2.85415
	ENSG00000132010	ZNF20	zinc finger protein 20	-2.90104	-2.90104
	ENSG00000220370	RP3-399J4.2		-2.93371	-2.93371
	ENSG00000241697	TMEFF1	transmembrane protein with EGF-like and two follistatin-like domains 1	-2.98935	-2.98935
	ENSG00000251705	5_8S_rRNA.6	5.8S ribosomal RNA	-2.9973	-2.9973
	ENSG00000200543	7SK.31	7SK RNA	-3.06593	-3.06593
	ENSG00000228172	RP1-317E23.3		-3.07846	-3.07846
	ENSG00000150076	C10orf68	chromosome 10 open reading frame 68	-3.47565	-3.47565
	ENSG00000198003	CCDC151	coiled-coil domain containing 151	-3.49506	-3.49506
	ENSG00000138829	FBN2	fibrillin 2	-3.51113	-3.51113
	ENSG00000232103	AC135724.1	Uncharacterized protein	-3.60852	-3.60852
	ENSG00000225953	AC017096.1		-3.66343	-3.66343
	ENSG00000202058	7SK.80	7SK RNA	-3.69437	-3.69437
	ENSG00000221988	PPT2	palmitoyl-protein thioesterase 2	-3.73644	-3.73644
	ENSG00000199916	RMRP	RNA component of mitochondrial RNA processing endoribonuclease	-3.82468	-3.82468
	ENSG00000200488	7SK.30	7SK RNA	-3.86197	-3.86197
	ENSG00000200312	7SK.26	7SK RNA	-3.89054	-3.89054
	ENSG00000200434	5_8S_rRNA.2	5.8S ribosomal RNA	-3.89235	-3.89235
	ENSG00000225602	RP11-99P18.1		-3.94503	-3.94503
	ENSG00000199298	SNORD3C	small nucleolar RNA, C/D box 3C	-3.97003	-3.97003
	ENSG00000244405	ETV5	ets variant 5	-4.08061	-4.08061
	ENSG00000166352	C11orf74	chromosome 11 open reading frame 74	-4.08436	-4.08436
	ENSG00000201428	7SK.58	7SK RNA	-4.09892	-4.09892
	ENSG00000111729	CLEC4A	C-type lectin domain family 4, member A	-4.12501	-4.12501
	ENSG00000233723	AC007092.1		-4.15148	-4.15148
	ENSG00000199663	SNORD3D	small nucleolar RNA, C/D box 3D	-4.17009	-4.17009
	ENSG00000201750	SNORD3B-2	small nucleolar RNA, C/D box 3B-2	-4.23637	-4.23637
	ENSG00000200229	SNORD3B-1	small nucleolar RNA, C/D box 3B-1	-4.23637	-4.23637
	ENSG00000254340	RP11-10A14.3		-4.65552	-4.65552
	ENSG00000114786	RP11-155D18.11	Aminoacylase-1	-4.76244	-4.76244
	ENSG00000248924	RP11-481K16.2		-4.86197	-4.86197
	ENSG00000256448	RP11-809N8.4		-4.95006	-4.95006
	ENSG00000242220	TCP10L	t-complex 10 (mouse)-like	-4.97003	-4.97003
	ENSG00000137960	GIPC2	GIPC PDZ domain containing family, member 2	-5.07056	-5.07056
	ENSG00000206159	GYG2P1	glycogenin 2 pseudogene 1	-5.12501	-5.12501
	ENSG00000176635	HORMAD2	HORMA domain containing 2	-5.47864	-5.47864
	ENSG00000223247	U2.45	U2 spliceosomal RNA	-5.87394	-5.87394
	ENSG00000152936	IFLTD1	intermediate filament tail domain containing 1	-5.92087	-5.92087
	ENSG00000115194	SLC30A3	solute carrier family 30 (zinc transporter), member 3	-6.1839	-6.1839
	ENSG00000243004	AC005062.2		-6.26615	-6.26615
	ENSG00000175874	CREG2	cellular repressor of E1A-stimulated genes 2	-6.36447	-6.36447
	ENSG00000163638	ADAMTS9	ADAM metallopeptidase with thrombospondin type 1 motif, 9	-6.41451	-6.41451
	ENSG00000188163	FAM166A	family with sequence similarity 166, member A	-6.50967	-6.50967
	ENSG00000188010	MORN2	MORN repeat containing 2	-6.56979	-6.56979
	ENSG00000241399	CD302	CD302 molecule	-6.59894	-6.59894
	ENSG00000154146	NRGN	neurogranin (protein kinase C substrate, RC3)	-6.69655	-6.69655
	ENSG00000185044	BX004987.4		-6.76244	-6.76244
	ENSG00000256977	AC013271.1	LIM and senescent cell antigen-like-containing domain protein 3	-6.82545	-6.82545
	ENSG00000256428	RP11-467L20.9		-6.99948	-6.99948
	ENSG00000167165	UGT1A6	UDP glucuronosyltransferase 1 family, polypeptide A6	-8.64857	-8.64857
